# Supplementary material for: Probing the Genome-Scale Metabolic Landscape of Bordetella pertussis, the Causative Agent of Whooping Cough
Source: Appl Environ Microbiol. 2017 Oct 17;83(21):e01528-17. doi: 10.1128/AEM.01528-17 (PMC5648915; doi:10.1128/AEM.01528-17)
Supplement: Supplemental material [file AEM.01528-17_zam999118131sd2.xlsx]

## Sheet: Read Me
File description
This file contains the experimental procedures and resulting metabolite quantification data for reference fermentations A and B, as used for model construction and determination of ATP parameters
Sheet description
sheet name	description
metabolite assays	description of assays used for the quantitative determination of metabolite and biomass concentrations
conversion to net fluxes	procedure used for converting metabolite concentrations into net fluxes
growth parameters	main growth parameters for reference fermentations A and B (biomass yield and generation time)
net fluxes per phase	net metabolic fluxes per fermentation phase for reference fermentations A and B
C N P balances	calculated C, N and P balances for reference fermentations A and B

## Sheet: metabolite assays
Metabolite	Assay	Notes
biomass	measured as the dry cell weight (DCW; g/L) of a cell pellet obtained from a 50ml-aliquot of culture (obtained by centrifugation at 5,000xg, 15 min. +4°C) and heated at 120°C to a constant weight
amino acids	amino acids in culture supernatants were separated by high-performance anion exchange chromatography (HPEAC) and quantified using integrated pulsed amperometric detection (IPAD) using a Dionex ICS5000 equipped with an AminoPac PA10 column, following manufacturer's instructions (Dionex Application Note 150; Thermofisher).	because of the large difference in concentration between L-glutamate and other amino acids in the MSS-CDM medium, quantification of L-glutamate was performed in a separate assay.
		the presence of Tris in MSS-CDM interferes with arginine quantification in the HPEAC-IPAD method: Arg could therefore not be quantified in the preliminary analysis.
glutamate	enzymatic assay: kit no. 10 139 092 035 (R-Biopharm, Darmstadt, Germany), according to the manufacturer's instructions
D-3-hydroxybutyrate	enzymatic assay: kit no. 10 907 979 035 (R-Biopharm, Darmstadt, Germany), according to the manufacturer's instructions
acetoacetate	enzymatic assay: kit no. EKBD-100 (BioAssay Systems, CA, USA), according to the manufacturer's instructions
D-and L-lactate	enzymatic assay: kit no. 11 112 821 035 (R-Biopharm, Darmstadt, Germany), according to the manufacturer's instructions
formate	enzymatic assay: kit no. 10 979 732 035 (R-Biopharm, Darmstadt, Germany), according to the manufacturer's instructions
fumarate	enzymatic assay: kit no. K633-100 (BioVision, CA, USA), according to the manufacturer's instructions
L-malate	enzymatic assay: kit no. 10 139 068 035 (R-Biopharm, Darmstadt, Germany), according to the manufacturer's instructions
inorganic phosphate	enzymatic assay: kit no. K410-500 (BioVision, CA, USA), according to the manufacturer's instructions
ammonia	enzymatic assay: kit no. 11 112 732 035 (R-Biopharm, Darmstadt, Germany), according to the manufacturer's instructions
succinate	enzymatic assay: kit no. 10 176 281 035 (R-Biopharm, Darmstadt, Germany), according to the manufacturer's instructions
ethanol	enzymatic assay: kit no. 10 176 290 035 (R-Biopharm, Darmstadt, Germany), according to the manufacturer's instructions
urea	enzymatic assay: kit no. 10 542 946 035 (R-Biopharm, Darmstadt, Germany), according to the manufacturer's instructions
a-ketoglutarate	enzymatic assay: kit no. K677-100 (BioVision, CA, USA), according to the manufacturer's instructions
pyruvate	enzymatic assay: kit no. K609-100 (BioVision, CA, USA), according to the manufacturer's instructions
acetate	Residual acetate concentration in culture supernatants was determined using and enzymatic assay: kit no. 10 148 261 035 (R-Biopharm, Darmstadt, Germany), according to the manufacturer's instructions.
	Added acetate (as a result of pH regulation) was calculated from the weight of acetic acid (50%; w/v) added to the fermentors.
oxygen	concentration in exhaust gases determined on-line using a 4100 gas analyzer (Servomex, France).	consumed oxygen was calculated at every time-point by subtracting the oxgen concentration in the sparged air, and converted to cumulative oxygen consumption
carbon dioxide	concentration in exhaust gases determined on-line using a 4100 gas analyzer (Servomex, France).	produced carbon dioxide was calculated at every time-point by subtracting the carbon dioxide concentration in the sparged air, and converted to cumulative carbon dioxide production
polyphosphate (PPPi)	fluorescent assay (Diaz JM, Ingall ED. 2010. Fluorometric quantification of natural inorganic polyphosphate. Environ. Sci. Technol. 44: 4665-4671) after extraction of polyphosphate from the cells as described by Luginbuehl et al. (Luginbuehl E, Kunz S, Wentzinger L, Freimoser F, Seebeck T. 2011. The exopolyphosphatase TbrPPX1 of Trypanosoma brucei. BMC Microbiol. 11: 4. 1471-2180-11); a commercia…	PPPi is an intracellular metabolite but was modeled separately from biomass (see dataset S2), and therefore treated as other metabolites for flux calculations

## Sheet: conversion to net fluxes
Procedure used for converting metabolie concentrations to net fluxes and defining phases of constant metabolism
Exometabolite concentrations were converted to absolute amounts (mmol for metabolites; gDCW for biomass) and corrected for (i) water evaporation (using an empirically determined relationship between evaporation, cultivation time, air flow, and culture temperature), (ii) acetic acid addition (for pH regulation), and (iii) culture sampling.
For each metabolite (including biomass), the net production/consumption was calculated at every time-point by subtracting the amount initially present from the measured amount in the supernatant.
For acetate, the amount added for pH regulation was taken into account in the calculation of the balance. The resulting net consumption/production for major exometabolites is shown in Fig. S1 (symbols).
The resulting time-courses of net production/consumption of each metabolite were then spline-fitted using the template provided by Klasson (Klasson KT. 2008. Construction of spline functions in spreadsheets to smooth experimental data. Adv. Eng. Software 39: 422-429), with a smoothness factor of 3 (solid and dotted lines in Fig. S1).
Based on the determined spline functions, domains of constant metabolism were determined as follows. First, for each metabolite, inflection points were determined as time-points where either (i) the sign of the primary derivative of the spline function changes (i.e. the metabolite changes from being consumed to being produced, or vice-versa) or (ii) the sign of the secondary derivative of the spl…
The time-course of each fermentation was then divided into 5 phases, the boundaries of which were defined as the times where a maximum of metabolites showed inflection points (vertical solid lines in Fig. S1). For determination of the metabolic phases, intracellular polyphosphate was also taken into account (treated as all other exometabolites after conversion of the intracellular content to extr…
For each phase of each fermentation, the overall net consumption/production of each metabolite was computed from the fitted spline functions.

## Sheet: growth parameters
Fermentation	A	B	Note
Initial biomass concentration (OD650nm)	0.202	0.202	based on measured OD(650nm) of the pre-culture: 1.5*ODpre-culture/11.5
Final biomass concentration (OD650nm)	9.2	9
Biomass yield (gDCW/L)	5.49	5.37	difference between final and initial biomass concentration
Total fermentation time (h)	43.3	41.3	time at which oxygen consumption decreases (as a consequence of glutamate exhaustion), resulting in a decrease in stirring speed
Average generation time (h)	7.9	7.5	ratio between final and initial biomass concentration (OD(650nm)), converted to log2, and divided by the total fermentation time

## Sheet: net fluxes per phase
Fermentation	A						B
Phase	0	I	II	III	IV	Entire fermentation	0	I	II	III	IV	Entire fermentation
Phase start time (h)	0	19.1	26	32	37	0	0	18.9	23.8	28.9	36.2	0
Phase end time (h)	19.1	26	32	37	43.3	43.3	18.9	23.8	28.9	36.2	41.3	41.3
acetate (mmol)	-147.199	-344.01	-344.695	-341.809	-695.81	-1873.52	-148.656	-234.204	-252.977	-474.81	-330.184	-1440.83
acetoacetate (mmol)	-0.235231	0.272803	-0.968457	1.50175	6.52471	7.09558	1.75246	0.0610232	0.645662	0.244117	4.09865	6.80191
a-ketoglutarate (mmol)	-0.121023	0.00465721	-0.00564513	0.0020101	-0.00122757	-0.121228	-0.121013	0.00264571	-0.00019544	-0.00141425	-0.00530159	-0.125278
alanine (mmol)	-37.1076	-1.13109	-0.00179193	-6.82792e-05	-1.26141e-05	-38.2406	-38.7524	-0.525367	-0.00556226	-0.000311952	2.02549e-05	-39.2836
ammonia (mmol)	191.315	74.3827	120.589	142.411	165.046	693.743	215.009	51.0676	65.4328	230.212	94.3958	656.117
asparagine (mmol)	0	0	0	0	0	0	0	0	0	0	0	0
aspartate (mmol)	-4.11053	-10.1404	-10.5492	-4.87725	-1.38628	-31.0637	-6.69563	-12.4016	-8.64503	-14.0298	-3.65391	-45.426
biomass (gDCW)	19.82	10.9019	13.3224	9.27013	7.53206	60.8464	20.8363	7.30744	12.9714	12.5508	5.75903	59.425
CO2 (mmol)	1639.76	1327.62	1572.67	1562.03	2244.65	8346.72	1872.67	1066.17	1434.2	2948.07	1808.76	9129.88
cysteine (mmol)	-0.245775	-0.0789302	-0.0223721	-0.00559838	0.134262	-0.218414	-0.263508	-0.0632985	-0.0165089	0.0149853	0.0748801	-0.25345
D-3-hydroxybutyrate (mmol)	18.0541	-5.35016	-0.482735	2.6879	-7.8167	7.09238	15.8742	-6.52014	0.47539	2.07486	2.50586	14.4102
D-lactate (mmol)	0.0694447	0.0173768	0.0723895	0.128426	-0.101312	0.186325	0.0814764	0.0227964	0.0234215	0.0384845	0.0220441	0.188223
ethanol (mmol)	0	0	0	0	0	0	0	0	0	0	0	0
formate (mmol)	-0.962658	5.40926	2.04871	1.51592	0.298134	8.30936	-0.67993	4.36279	1.87607	1.80004	-0.788134	6.57084
fumarate (mmol)	-0.71144	-0.189931	-0.0417248	-0.0922733	-0.0937648	-1.12913	-0.449034	0.0242299	0.0404734	-0.344287	-0.202965	-0.931583
glutamine (mmol)	0	0	0	0	0	0	0	0	0	0	0	0
glycine (mmol)	-21.419	-0.494379	-0.00041591	3.27326e-06	8.13988e-07	-21.9138	-22.6199	-0.306659	-0.00324671	-0.000182087	1.18228e-05	-22.93
histidine (mmol)	-0.452441	-0.416436	-0.441785	-0.398996	-0.264172	-1.97383	-0.726693	-0.083591	-1.1509	-0.271679	-0.581552	-2.81442
isoleucine (mmol)	-4.44631	-4.9407	-5.44219	-3.52948	-3.09557	-21.4543	-6.05915	-3.36858	-4.08155	-5.94995	-1.94008	-21.3993
leucine (mmol)	-8.6168	-8.59716	-9.57963	-6.35811	-5.1671	-38.3188	-11.3755	-5.91585	-7.1177	-11.0792	-3.05923	-38.5474
L-glutamate (mmol)	-299.729	-232.303	-356.886	-291.289	-317.544	-1497.75	-332.062	-231.769	-233.813	-466.014	-242.446	-1506.1
L-lactate (mmol)	-0.338215	-0.120373	-0.0270656	-0.01819	-0.0688259	-0.57267	-0.275358	-0.0675445	-0.0661118	-0.104191	-0.0587545	-0.57196
L-malate (mmol)	-0.142094	-0.0649312	-0.0366711	-0.0879178	0.0181991	-0.313415	-0.150368	-0.0364796	-0.035546	-0.0557933	-0.031413	-0.3096
lysine (mmol)	-3.33627	-6.10226	-7.04149	-4.62678	-3.69864	-24.8054	-4.98988	-3.94206	-4.38295	-7.91371	-2.1218	-23.3504
methionine (mmol)	-2.14684	-1.9672	-1.9524	-1.36393	-0.940646	-8.37101	-3.07304	-1.30545	-1.57794	-2.35436	-0.653497	-8.96429
O2 (mmol)	-2925.55	-1800.71	-1974.56	-1888.49	-2659.26	-11248.6	-3251.31	-1428.22	-1797.85	-3523.19	-2131.28	-12131.8
phenylalanine (mmol)	-3.74095	-3.33141	-3.66767	-2.42438	-0.642328	-13.8067	-4.80553	-2.96435	-2.59941	-4.64847	-1.34346	-16.3612
Pi (mmol)	-15.0242	-12.7535	-12.1653	-3.40498	-0.470385	-43.8184	-18.9769	-7.95398	-10.9577	-6.54198	-0.0110634	-44.4416
PPPi (mmol)	1.53957	0.98561	1.97331	0.240885	-2.07853	2.66084	1.39145	0.689875	1.29295	1.53044	-2.21789	2.68683
proline (mmol)	-86.3484	-1.18542	0.00147439	0.000230693	4.4529e-05	-87.5321	-87.1713	-1.18178	-0.012512	-0.000701718	4.55622e-05	-88.3663
pyruvate (mmol)	-0.0179961	-0.00402918	0.00638433	-0.011262	-0.00722562	-0.0341285	-0.0179633	-0.00351963	0.00413642	-0.00951221	5.53747e-05	-0.0268033
serine (mmol)	-19.681	-0.703915	-0.00135623	-6.42254e-05	-1.20025e-05	-20.3864	-20.2905	-0.275079	-0.00291237	-0.000163336	1.06053e-05	-20.5687
succinate (mmol)	-0.0050835	0.206036	0.101931	-0.0704817	-0.0808378	0.151564	0.110306	0.186846	0.119205	-0.0875022	-0.163782	0.165072
threonine (mmol)	0.919854	0.48616	0.190785	0.121876	-0.013051	1.70562	-0.554113	-0.187247	-0.0788267	0.0975137	0.277686	-0.444987
tryptophan (mmol)	0	0	0	0	0	0	0	0	0	0	0	0
tyrosine (mmol)	-1.72597	-0.360175	-0.153434	0.0964604	0.414793	-1.72833	-1.65808	-0.626961	-0.35881	0.211188	0.27324	-2.15943
urea (mmol)	0	0	0	0	0	0	0	0	0	0	0	0
valine (mmol)	-7.12183	-8.3324	-9.71784	-6.29815	-7.84342	-39.3136	-9.76367	-5.84708	-7.11324	-11.1477	-3.44075	-37.3124

## Sheet: C N P balances
Fermentation		A	B
C balance	without biomass	0.7434	0.8363
	with biomass	0.8887	0.9826
N balance	without biomass	0.3705	0.3438
	with biomass	0.6754	0.6384
P balance	extracellular phosphate only	0	0
	extracellular phosphate and intracellular polyphosphate	0.1912	0.1902
	extra- and intracellular phosphate, and intracellular polyphosphate	1.0102	0.9856
Balances were computed based on the spline-fitted consumption/production profiles for biomass and 37 measured metabolites. The contribution of biomass was calculated from the experimentally determined average biomass composition (Dataset S2).
The C and P balances are nearly completely closed in both reference fermentations, whereas the N balance displays a gap of approximately 30% at the end of the two fermentations. The apparent gap in the C balance of fermentation A is due to a technical issue with carbon dioxide quantification in exhaust gases, leading to an under-estimation of carbon dioxide production.
