# Supplementary material for: Probing the Genome-Scale Metabolic Landscape of Bordetella pertussis, the Causative Agent of Whooping Cough
Source: Appl Environ Microbiol. 2017 Oct 17;83(21):e01528-17. doi: 10.1128/AEM.01528-17 (PMC5648915; doi:10.1128/AEM.01528-17)
Supplement: Supplemental material [file AEM.01528-17_zam999118131sd3.xlsx]

## Sheet: Read Me
File description
This file contains the experimental procedures and biomass characterization data for reference fermentations A and B, as used for defining the biomass equation of B. pertussis Tohama I
The biomass equation is illustrated in Fig. S2.
It consists of pools of biomass components (proteins (M_prot_BP_c), RNA (M_RNA_BP), DNA (M_DNA_BP), lipids (M_LIPID_BP), peptidoglycan (M_PG_BP), lipopolysaccharides (M_LPSS_BP), cofactors (M_COFACTORS_BP), and inorganic ions (M_IONS_BP)), and the growth-associated ATP consumption, i.e. the amount of ATP (mmol) required to produce 1 g of biomass.
Each pool of biomass constituents is defined either as a pool of different metabolites (M_LIPID_BP, M_PG_BP, M_LPSS_BP, M_COFACTORS_BP, M_IONS_BP) with a stoichiometric coefficient of 1 mmol per g biomass in the biomass equation, or as a single metabolite of average composition (M_prot_BP, M_RNA_BP, M_DNA_BP) with a stoichiometric coefficient matching the amount (mmol) of such an average metaboli…
The composition of each biomass component is described in the sheets of this file.
Sheet description
sheet name	description
Biomass composition	modeled composition of B. pertussis Tohama I biomass
DNA	detailed description of measurements and literature data used to model the DNA content and composition
RNA	detailed description of measurements and literature data used to model the RNA content and composition
Codon usage	codon usage table for B. pertussis Tohama I
Protein	detailed description of measurements and literature data used to model the protein content and composition
Peptidoglycan	detailed description of measurements and literature data used to model the peptidoglycan content and composition
Lipids	detailed description of measurements and literature data used to model the lipid content and composition
Cell geometry	Comparison of E. coli and B. pertussis cell geometry
LPS	detailed description of measurements and literature data used to model the LPS content and composition
LPS composition table	detailed description of the modeled LPS components
Cofactors	detailed description of measurements and literature data used to model the content and composition of the pool of cofactors
Inorganic ions	detailed description of measurements and literature data used to model the content and composition of the pool of inorganic ions
Storage carbohydrates	detailed description of measurements and literature data used to model the content and composition of storage carbohydrates
Inorganic polyphosphate	detailed description of measurements and literature data used to model the polyphosphate content and composition

## Sheet: Biomass composition
Macromolecule/Pool	Metabolite	Metabolite information																				Contribution to biomass		Elemental contribution to biomass (mmol/gDCW)
		Name	Formula	C	H	O	N	P	S	K	Mg	Ca	Fe	Cu	Mn	Mo	Co	Zn	Cl	Na	MW	Molar fraction (mmol/gDCW)	Mass fraction (g/gDCW)	C	H	O	N	P	S	K	Mg	Ca	Fe	Cu	Mn	Mo	Co	Zn	Cl	Na
DNA	damp (-OH)	dAMP (-OH)	C10H11N5O5P	10	11	5	5	1	0	0	0	0	0	0	0	0	0	0	0	0	312.18	0.0338555	0.010569	0.338555	0.37241	0.169277	0.169277	0.0338555	0	0	0	0	0	0	0	0	0	0	0	0
	dcmp (-OH)	dCMP (-OH)	C9H11N3O6P	9	11	6	3	1	0	0	0	0	0	0	0	0	0	0	0	0	288.14	0.071027	0.0204657	0.639243	0.781297	0.426162	0.213081	0.071027	0	0	0	0	0	0	0	0	0	0	0	0
	dgmp (-OH)	dGMP (-OH)	C10H11N5O6P	10	11	6	5	1	0	0	0	0	0	0	0	0	0	0	0	0	328.17	0.071027	0.0233089	0.71027	0.781297	0.426162	0.355135	0.071027	0	0	0	0	0	0	0	0	0	0	0	0
	dtmp (-OH)	dTMP (-OH)	C10H12N2O7P	10	12	7	2	1	0	0	0	0	0	0	0	0	0	0	0	0	303.14	0.0338555	0.0102629	0.338555	0.406266	0.236988	0.0677109	0.0338555	0	0	0	0	0	0	0	0	0	0	0	0
RNA	amp (-OH)	AMP (-OH)	C10H11N5O6P	10	11	6	5	1	0	0	0	0	0	0	0	0	0	0	0	0	328.17	0.0273305	0.00896904	0.273305	0.300635	0.163983	0.136652	0.0273305	0	0	0	0	0	0	0	0	0	0	0	0
	cmp (-OH)	CMP (-OH)	C9H11N3O7P	9	11	7	3	1	0	0	0	0	0	0	0	0	0	0	0	0	304.13	0.0364382	0.0110819	0.327943	0.40082	0.255067	0.109314	0.0364382	0	0	0	0	0	0	0	0	0	0	0	0
	gmp (-OH)	GMP (-OH)	C10H11N5O7P	10	11	7	5	1	0	0	0	0	0	0	0	0	0	0	0	0	344.16	0.0419039	0.0144216	0.419039	0.460942	0.293327	0.209519	0.0419039	0	0	0	0	0	0	0	0	0	0	0	0
	ump (-OH)	UMP (-OH)	C9H10N2O8P	9	10	8	2	1	0	0	0	0	0	0	0	0	0	0	0	0	305.1	0.0276414	0.0084334	0.248773	0.276414	0.221131	0.0552829	0.0276414	0	0	0	0	0	0	0	0	0	0	0	0
Proteins	ala_L (-OH)	L-Alanine (-OH)	C3H6NO	3	6	1	1	0	0	0	0	0	0	0	0	0	0	0	0	0	72.09	0.611079	0.0440527	1.83324	3.66648	0.611079	0.611079	0	0	0	0	0	0	0	0	0	0	0	0	0
	arg_L (-OH)	L-Arginine (-OH)	C6H14N4O	6	14	1	4	0	0	0	0	0	0	0	0	0	0	0	0	0	158.23	0.313522	0.0496085	1.88113	4.3893	0.313522	1.25409	0	0	0	0	0	0	0	0	0	0	0	0	0
	asn_L (-OH)	L-Asparagine (-OH)	C4H7N2O2	4	7	2	2	0	0	0	0	0	0	0	0	0	0	0	0	0	115.11	0.164565	0.018943	0.658259	1.15195	0.329129	0.329129	0	0	0	0	0	0	0	0	0	0	0	0	0
	asp_L (-OH)	L-Aspartate (-OH)	C4H5NO3	4	5	3	1	0	0	0	0	0	0	0	0	0	0	0	0	0	115.07	0.357517	0.0411395	1.43007	1.78758	1.07255	0.357517	0	0	0	0	0	0	0	0	0	0	0	0	0
	cys_L (-OH)	L-Cysteine (-OH)	C3H6NOS	3	6	1	1	0	1	0	0	0	0	0	0	0	0	0	0	0	104.16	0.0367324	0.00382605	0.110197	0.220395	0.0367324	0.0367324	0	0.0367324	0	0	0	0	0	0	0	0	0	0	0
	gln_L (-OH	L-Glutamine (-OH)	C5H9N2O2	5	9	2	2	0	0	0	0	0	0	0	0	0	0	0	0	0	129.14	0.219457	0.0283406	1.09728	1.97511	0.438913	0.438913	0	0	0	0	0	0	0	0	0	0	0	0	0
	glu_L (-OH)	L-Glutamate (-OH)	C5H7NO3	5	7	3	1	0	0	0	0	0	0	0	0	0	0	0	0	0	129.1	0.259342	0.0334811	1.29671	1.81539	0.778026	0.259342	0	0	0	0	0	0	0	0	0	0	0	0	0
	gly (-OH)	Glycine (-OH)	C2H4NO	2	4	1	1	0	0	0	0	0	0	0	0	0	0	0	0	0	58.06	0.58237	0.0338124	1.16474	2.32948	0.58237	0.58237	0	0	0	0	0	0	0	0	0	0	0	0	0
	his_L (-OH)	L-Histidine (-OH)	C6H8N3O	6	8	1	3	0	0	0	0	0	0	0	0	0	0	0	0	0	138.16	0.0767202	0.0105997	0.460321	0.613762	0.0767202	0.230161	0	0	0	0	0	0	0	0	0	0	0	0	0
	ile_L (-OH)	L-Isoleucine (-OH)	C6H12NO	6	12	1	1	0	0	0	0	0	0	0	0	0	0	0	0	0	114.18	0.230165	0.0262802	1.38099	2.76198	0.230165	0.230165	0	0	0	0	0	0	0	0	0	0	0	0	0
	leu_L (-OH)	L-Leucine (-OH)	C6H12NO	6	12	1	1	0	0	0	0	0	0	0	0	0	0	0	0	0	114.18	0.527702	0.060253	3.16621	6.33243	0.527702	0.527702	0	0	0	0	0	0	0	0	0	0	0	0	0
	lys_L (-OH)	L-Lysine (-OH)	C6H14N2O	6	14	1	2	0	0	0	0	0	0	0	0	0	0	0	0	0	129.2	0.443461	0.0572951	2.66077	6.20845	0.443461	0.886922	0	0	0	0	0	0	0	0	0	0	0	0	0
	met_L (-OH)	L-Methionine (-OH)	C5H10NOS	5	10	1	1	0	1	0	0	0	0	0	0	0	0	0	0	0	132.22	0.0933223	0.0123391	0.466612	0.933223	0.0933223	0.0933223	0	0.0933223	0	0	0	0	0	0	0	0	0	0	0
	phe_L (-OH)	L-Phenylalanine (-OH)	C9H10NO	9	10	1	1	0	0	0	0	0	0	0	0	0	0	0	0	0	148.19	0.181342	0.0268731	1.63208	1.81342	0.181342	0.181342	0	0	0	0	0	0	0	0	0	0	0	0	0
	pro_L (-OH	L-Proline (-OH)	C5H8NO	5	8	1	1	0	0	0	0	0	0	0	0	0	0	0	0	0	97.12	0.248366	0.0241213	1.24183	1.98693	0.248366	0.248366	0	0	0	0	0	0	0	0	0	0	0	0	0
	ser_L (-OH)	L-Serine (-OH)	C3H6NO2	3	6	2	1	0	0	0	0	0	0	0	0	0	0	0	0	0	88.08	0.27636	0.0243418	0.829081	1.65816	0.552721	0.27636	0	0	0	0	0	0	0	0	0	0	0	0	0
	thr_L (-OH)	L-Threonine (-OH)	C4H8NO2	4	8	2	1	0	0	0	0	0	0	0	0	0	0	0	0	0	102.11	0.307458	0.0313945	1.22983	2.45966	0.614916	0.307458	0	0	0	0	0	0	0	0	0	0	0	0	0
	trp_L (-OH)	L-Tryptophan (-OH)	C11H11N2O	11	11	1	2	0	0	0	0	0	0	0	0	0	0	0	0	0	187.23	0.0570351	0.0106787	0.627386	0.627386	0.0570351	0.11407	0	0	0	0	0	0	0	0	0	0	0	0	0
	tyr_L (-OH)	L-Tyrosine (-OH)	C9H10NO2	9	10	2	1	0	0	0	0	0	0	0	0	0	0	0	0	0	164.18	0.112484	0.0184677	1.01236	1.12484	0.224969	0.112484	0	0	0	0	0	0	0	0	0	0	0	0	0
	val_L (-OH)	L-Valine (-OH)	C5H10NO	5	10	1	1	0	0	0	0	0	0	0	0	0	0	0	0	0	100.15	0.421301	0.0421933	2.10651	4.21301	0.421301	0.421301	0	0	0	0	0	0	0	0	0	0	0	0	0
Peptidoglycan	murein5p5p	two linked disacharide pentapeptide murein units (uncrosslinked, middle of chain)	C80H124N16O42	80	124	42	16	0	0	0	0	0	0	0	0	0	0	0	0	0	1981.78	0.00110345	0.0021868	0.0882762	0.136828	0.046345	0.0176552	0	0	0	0	0	0	0	0	0	0	0	0	0
	murein4p4p	two linked disacharide tetrapeptide murein units (uncrosslinked, middle of chain)	C74H114N14O40	74	114	40	14	0	0	0	0	0	0	0	0	0	0	0	0	0	1839.62	0.00290083	0.00533642	0.214661	0.330694	0.116033	0.0406116	0	0	0	0	0	0	0	0	0	0	0	0	0
	anhgm4p	N-Acetyl-D-glucosamine(anhydrous)N-Acetylmuramyl-tetrapeptide	C37H57N7O20	37	57	20	7	0	0	0	0	0	0	0	0	0	0	0	0	0	919.81	0.00143335	0.00131841	0.053034	0.081701	0.028667	0.0100335	0	0	0	0	0	0	0	0	0	0	0	0	0
	murein4px4p	two disacharide linked murein units, tetrapeptide corsslinked tetrapeptide (A2pm->D-ala) (middle of chain)	C74H112N14O39	74	112	39	14	0	0	0	0	0	0	0	0	0	0	0	0	0	1821.61	0.0136965	0.0249496	1.01354	1.534	0.534162	0.19175	0	0	0	0	0	0	0	0	0	0	0	0	0
Lipids	pe140	phosphatidylethanolamine (ditetradecanoyl, n-C14:0)	C33H66N1O8P1	33	66	8	1	1	0	0	0	0	0	0	0	0	0	0	0	0	635.89	0.000789065	0.000501759	0.0260391	0.0520783	0.00631252	0.000789065	0.000789065	0	0	0	0	0	0	0	0	0	0	0	0
	pe160	phosphatidylethanolamine (dihexadecanoyl, n-C16:0)	C37H74N1O8P1	37	74	8	1	1	0	0	0	0	0	0	0	0	0	0	0	0	692.01	0.054954	0.0380287	2.0333	4.0666	0.439632	0.054954	0.054954	0	0	0	0	0	0	0	0	0	0	0	0
	pe161	phosphatidylethanolamine (dihexadec-9enoyl, n-C16:1)	C37H70N1O8P1	37	70	8	1	1	0	0	0	0	0	0	0	0	0	0	0	0	687.97	0.0632919	0.0435429	2.3418	4.43043	0.506335	0.0632919	0.0632919	0	0	0	0	0	0	0	0	0	0	0	0
	pe180	phosphatidylethanolamine (dioctadecanoyl, n-C18:0)	C41H82N1O8P1	41	82	8	1	1	0	0	0	0	0	0	0	0	0	0	0	0	748.13	0.0042293	0.00316407	0.173401	0.346803	0.0338344	0.0042293	0.0042293	0	0	0	0	0	0	0	0	0	0	0	0
	clpn140	cardiolipin (tetratetradecanoyl, n-C14:0)	C65H124O17P2	65	126	17	0	2	0	0	0	0	0	0	0	0	0	0	0	0	1239.66	0.000141923	0.000175936	0.00922499	0.0178823	0.00241269	0	0.000283846	0	0	0	0	0	0	0	0	0	0	0	0
	clpn160	cardiolipin (tetrahexadecanoyl, n-C16:0)	C73H140O17P2	73	142	17	0	2	0	0	0	0	0	0	0	0	0	0	0	0	1351.9	0.00988415	0.0133624	0.721543	1.40355	0.16803	0	0.0197683	0	0	0	0	0	0	0	0	0	0	0	0
	clpn161	cardiolipin (tetrahexadec-9-enoyl, n-C16:1)	C73H132O17P2	73	134	17	0	2	0	0	0	0	0	0	0	0	0	0	0	0	1343.82	0.0113838	0.0152978	0.831018	1.52543	0.193525	0	0.0227676	0	0	0	0	0	0	0	0	0	0	0	0
	clpn180	cardiolipin (tetraoctadecanoyl, n-C18:0)	C81H156O17P2	81	158	17	0	2	0	0	0	0	0	0	0	0	0	0	0	0	1464.14	0.000760691	0.00111376	0.0616159	0.120189	0.0129317	0	0.00152138	0	0	0	0	0	0	0	0	0	0	0	0
	pg140	Phosphatidylglycerol (ditetradecanoyl, n-C14:0)	C34H66O10P1	34	67	10	0	1	0	0	0	0	0	0	0	0	0	0	0	0	665.87	9.59292e-05	6.38764e-05	0.00326159	0.00642726	0.000959292	0	9.59292e-05	0	0	0	0	0	0	0	0	0	0	0	0
	pg160	Phosphatidylglycerol (dihexadecanoyl, n-C16:0)	C38H74O10P1	38	75	10	0	1	0	0	0	0	0	0	0	0	0	0	0	0	721.99	0.00668094	0.00482357	0.253876	0.50107	0.0668094	0	0.00668094	0	0	0	0	0	0	0	0	0	0	0	0
	pg161	Phosphatidylglycerol (dihexadec-9-enoyl, n-C16:1)	C38H70O10P1	38	71	10	0	1	0	0	0	0	0	0	0	0	0	0	0	0	717.95	0.0076946	0.00552434	0.292395	0.546316	0.076946	0	0.0076946	0	0	0	0	0	0	0	0	0	0	0	0
	pg180	Phosphatidylglycerol (dioctadecanoyl, n-C18:0)	C42H82O10P1	42	83	10	0	1	0	0	0	0	0	0	0	0	0	0	0	0	778.11	0.00051417	0.00040008	0.0215951	0.0426761	0.0051417	0	0.00051417	0	0	0	0	0	0	0	0	0	0	0	0
LPS	gghhppealipa_BP	glucurono-heptosyl-(gluco-)heptosyl-(pyrophosphorylethanolamine-)KDO-lipidA (B. pertussis specific)	C114H201N3O60P4	114	201	60	3	4	0	0	0	0	0	0	0	0	0	0	0	0	2697.46	0.00208642	0.00562802	0.237851	0.41937	0.125185	0.00625925	0.00834566	0	0	0	0	0	0	0	0	0	0	0	0
	gggghhppealipa_BP	glucosamine-(glucurono-)heptosyl-((galactosaminuronate-)gluco-)heptosyl-(pyrophosphorylethanolamine-)KDO-lipidA (B. pertussis specific)	C126H220N5O69P4	126	220	69	5	4	0	0	0	0	0	0	0	0	0	0	0	0	3032.7	0.0016088	0.00487902	0.202709	0.353937	0.111007	0.00804401	0.00643521	0	0	0	0	0	0	0	0	0	0	0	0
	coreLPSppea_BP	glucosamine-(glucurono-)heptosyl-(heptosyl-glucosamine-(galactosaminuronate-)gluco-)heptosyl-(pyrophosphorylethanolamine-)KDO-lipidA (B. pertussis specific)	C139H243N6O79P4	139	243	79	6	4	0	0	0	0	0	0	0	0	0	0	0	0	3385.97	0.00061587	0.00208532	0.0856059	0.149656	0.0486537	0.00369522	0.00246348	0	0	0	0	0	0	0	0	0	0	0	0
	fmgcoreLPS_BP	N-acetyl-glucosamine-2-N-acetyl-3-N-acteyl-mannosaminuronate-2-N-acetyl-4-N-methyl-fucose-glucosamine-(glucurono-)heptosyl-(heptosyl-glucosamine-(galactosaminuronate-)gluco-)heptosyl-KDO-lipidA (B. pertussis specific)	C164H284N10O87P2	164	282	87	10	2	0	0	0	0	0	0	0	0	0	0	0	0	3847.63	0.00148312	0.00570648	0.243231	0.418238	0.129031	0.0148312	0.00296623	0	0	0	0	0	0	0	0	0	0	0	0
	fmgcoreLPSppea_BP	N-acetyl-glucosamine-2-N-acetyl-3-N-acteyl-mannosaminuronate-2-N-acetyl-4-N-methyl-fucose-glucosamine-(glucurono-)heptosyl-(heptosyl-glucosamine-(galactosaminuronate-)gluco-)heptosyl-(pyrophosphorylethanolamine-)KDO-lipidA (B. pertussis specific)	C166H289N11O93P4	166	287	93	11	4	0	0	0	0	0	0	0	0	0	0	0	0	4048.59	0.00467558	0.0189295	0.776147	1.34189	0.434829	0.0514314	0.0187023	0	0	0	0	0	0	0	0	0	0	0	0
	fmgcoreLPSppeag_BP	N-acetyl-glucosamine-2-N-acetyl-3-N-acteyl-mannosaminuronate-2-N-acetyl-4-N-methyl-fucose-glucosamine-(glucurono-)heptosyl-(heptosyl-glucosamine-(galactosaminuronate-)gluco-)heptosyl-(pyrophosphorylethanolamine-)KDO-lipidA-glucosamine (B. pertussis specific)	C172H300N12O97P4	172	298	97	12	4	0	0	0	0	0	0	0	0	0	0	0	0	4209.73	0.00209899	0.00883616	0.361025	0.625498	0.203602	0.0251878	0.00839594	0	0	0	0	0	0	0	0	0	0	0	0
Cofactors	10fthf	10-Formyltetrahydrofolate	C20H21N7O7	20	21	7	7	0	0	0	0	0	0	0	0	0	0	0	0	0	471.41	0.000223333	0.000105282	0.00446667	0.00469	0.00156333	0.00156333	0	0	0	0	0	0	0	0	0	0	0	0	0
	amet	S-Adenosyl-L-methionine	C15H23N6O5S	15	23	5	6	0	1	0	0	0	0	0	0	0	0	0	0	0	399.46	0.000223333	8.92127e-05	0.00335	0.00513667	0.00111667	0.00134	0	0.000223333	0	0	0	0	0	0	0	0	0	0	0
	coa	Coenzyme A	C21H32N7O16P3S	21	32	16	7	3	1	0	0	0	0	0	0	0	0	0	0	0	763.42	0.0001675	0.000127873	0.0035175	0.00536	0.00268	0.0011725	0.0005025	0.0001675	0	0	0	0	0	0	0	0	0	0	0
	fad	Flavin adenine dinucleotide oxidized	C27H31N9O15P2	27	31	15	9	2	0	0	0	0	0	0	0	0	0	0	0	0	783.46	0.000223333	0.000174973	0.00603	0.00692333	0.00335	0.00201	0.000446667	0	0	0	0	0	0	0	0	0	0	0	0
	mlthf	5,10-Methylenetetrahydrofolate	C20H21N7O6	20	21	6	7	0	0	0	0	0	0	0	0	0	0	0	0	0	455.42	0.000223333	0.00010171	0.00446667	0.00469	0.00134	0.00156333	0	0	0	0	0	0	0	0	0	0	0	0	0
	nad	Nicotinamide adenine dinucleotide	C21H26N7O14P2	21	26	14	7	2	0	0	0	0	0	0	0	0	0	0	0	0	662.34	0.00178667	0.00118338	0.03752	0.0464533	0.0250133	0.0125067	0.00357333	0	0	0	0	0	0	0	0	0	0	0	0
	nadp	Nicotinamide adenine dinucleotide phosphate	C21H25N7O17P3	21	25	17	7	3	0	0	0	0	0	0	0	0	0	0	0	0	740.27	0.000111667	8.26635e-05	0.002345	0.00279167	0.00189833	0.000781667	0.000335	0	0	0	0	0	0	0	0	0	0	0	0
	pheme	Protoheme	C34H30FeN4O4	34	30	4	4	0	0	0	0	0	1	0	0	0	0	0	0	0	614.49	0.000223333	0.000137236	0.00759333	0.0067	0.000893333	0.000893333	0	0	0	0	0	0.000223333	0	0	0	0	0	0	0
	pydx5p	Pyridoxal 5'-phosphate	C8H8NO6P	8	8	6	1	1	0	0	0	0	0	0	0	0	0	0	0	0	245.08	0.000223333	5.47345e-05	0.00178667	0.00178667	0.00134	0.000223333	0.000223333	0	0	0	0	0	0	0	0	0	0	0	0
	ribflv	Riboflavin	C17H20N4O6	17	20	6	4	0	0	0	0	0	0	0	0	0	0	0	0	0	376.35	0.000223333	8.40515e-05	0.00379667	0.00446667	0.00134	0.000893333	0	0	0	0	0	0	0	0	0	0	0	0	0
	sheme	Siroheme	C42H36FeN4O16	42	36	16	4	0	0	0	0	0	1	0	0	0	0	0	0	0	908.51	0.000223333	0.000202901	0.00938	0.00804	0.00357333	0.000893333	0	0	0	0	0	0.000223333	0	0	0	0	0	0	0
	thf	5,6,7,8-Tetrahydrofolate	C19H21N7O6	19	21	6	7	0	0	0	0	0	0	0	0	0	0	0	0	0	443.41	0.000223333	9.90282e-05	0.00424333	0.00469	0.00134	0.00156333	0	0	0	0	0	0	0	0	0	0	0	0	0
	thmpp	Thiamine diphosphate	C12H16N4O7P2S	12	16	7	4	2	1	0	0	0	0	0	0	0	0	0	0	0	422.26	0.000223333	9.43047e-05	0.00268	0.00357333	0.00156333	0.000893333	0.000446667	0.000223333	0	0	0	0	0	0	0	0	0	0	0
	udcpdp	Undecaprenyl diphosphate	C55H89O7P2	55	89	7	0	2	0	0	0	0	0	0	0	0	0	0	0	0	924.31	5.53526e-05	5.1163e-05	0.00304439	0.00492638	0.000387468	0	0.000110705	0	0	0	0	0	0	0	0	0	0	0	0
	ptrc	Putrescine	C4H14N2	4	14	0	2	0	0	0	0	0	0	0	0	0	0	0	0	0	90.2	0.0332705	0.003001	0.133082	0.465787	0	0.066541	0	0	0	0	0	0	0	0	0	0	0	0	0
	accoa	Acetyl-CoA	C23H34N7O17P3S	23	34	17	7	3	1	0	0	0	0	0	0	0	0	0	0	0	805.45	0.000279167	0.000224855	0.00642083	0.00949167	0.00474583	0.00195417	0.0008375	0.000279167	0	0	0	0	0	0	0	0	0	0	0
	succoa	Succinyl-CoA	C25H35N7O19P3S	25	35	19	7	3	1	0	0	0	0	0	0	0	0	0	0	0	862.46	9.82667e-05	8.47511e-05	0.00245667	0.00343933	0.00186707	0.000687867	0.0002948	9.82667e-05	0	0	0	0	0	0	0	0	0	0	0
	malcoa	Malonyl-CoA	C24H33N7O19P3S	24	33	19	7	3	1	0	0	0	0	0	0	0	0	0	0	0	848.43	3.12667e-05	2.65276e-05	0.0007504	0.0010318	0.000594067	0.000218867	9.38e-05	3.12667e-05	0	0	0	0	0	0	0	0	0	0	0
	nadh	Nicotinamide adenine dinucleotide - reduced	C21H27N7O14P2	21	27	14	7	2	0	0	0	0	0	0	0	0	0	0	0	0	663.35	4.46667e-05	2.96296e-05	0.000938	0.001206	0.000625333	0.000312667	8.93333e-05	0	0	0	0	0	0	0	0	0	0	0	0
	nadph	Nicotinamide adenine dinucleotide phosphate - reduced	C21H26N7O17P3	21	26	17	7	3	0	0	0	0	0	0	0	0	0	0	0	0	741.28	0.000335	0.000248329	0.007035	0.00871	0.005695	0.002345	0.001005	0	0	0	0	0	0	0	0	0	0	0	0
	5mthf	5-Methyltetrahydrofolate	C20H24N7O6	20	24	6	7	0	0	0	0	0	0	0	0	0	0	0	0	0	458.45	0.000223333	0.000102387	0.00446667	0.00536	0.00134	0.00156333	0	0	0	0	0	0	0	0	0	0	0	0	0
	q8h2	Ubiquinol-8	C49H76O4	49	76	4	0	0	0	0	0	0	0	0	0	0	0	0	0	0	729.21	0.000223333	0.000162857	0.0109433	0.0169733	0.000893333	0	0	0	0	0	0	0	0	0	0	0	0	0	0
	hemeO	Heme O	C49H56FeN4O5	49	56	5	4	0	0	0	0	0	1	0	0	0	0	0	0	0	836.89	0.000223333	0.000186905	0.0109433	0.0125067	0.00111667	0.000893333	0	0	0	0	0	0.000223333	0	0	0	0	0	0	0
	alcaligin	alcaligin	C16H30N4O8	16	30	8	4	0	0	0	0	0	0	0	0	0	0	0	0	0	406.42	0.000335	0.000136151	0.00536	0.01005	0.00268	0.00134	0	0	0	0	0	0	0	0	0	0	0	0	0
	chor	chorismate	C10H8O6	10	8	6	0	0	0	0	0	0	0	0	0	0	0	0	0	0	224.12	0.000223333	5.00535e-05	0.00223333	0.00178667	0.00134	0	0	0	0	0	0	0	0	0	0	0	0	0	0
Ions	k	K+	K	0	0	0	0	0	0	1	0	0	0	0	0	0	0	0	0	0	39.1	0.169185	0.00661514	0	0	0	0	0	0	0.169185	0	0	0	0	0	0	0	0	0	0
	na1	Na+	Na	0	0	0	0	0	0	0	0	0	0	0	0	0	0	0	0	1	22.99	0.00375967	8.64349e-05	0	0	0	0	0	0	0	0	0	0	0	0	0	0	0	0	0.00375967
	nh4	NH4+	H4N	0	4	0	1	0	0	0	0	0	0	0	0	0	0	0	0	0	18.05	0.011279	0.000203586	0	0.0451161	0	0.011279	0	0	0	0	0	0	0	0	0	0	0	0	0
	mg2	Mg2+	Mg	0	0	0	0	0	0	0	1	0	0	0	0	0	0	0	0	0	24.31	0.00751935	0.000182795	0	0	0	0	0	0	0	0.00751935	0	0	0	0	0	0	0	0	0
	ca2	Ca2+	Ca	0	0	0	0	0	0	0	0	1	0	0	0	0	0	0	0	0	40.08	0.00451161	0.000180825	0	0	0	0	0	0	0	0	0.00451161	0	0	0	0	0	0	0	0
	fe2	Fe2+	Fe	0	0	0	0	0	0	0	0	0	1	0	0	0	0	0	0	0	55.85	0.00260247	0.000145348	0	0	0	0	0	0	0	0	0	0.00260247	0	0	0	0	0	0	0
	fe3	Fe3+	Fe	0	0	0	0	0	0	0	0	0	1	0	0	0	0	0	0	0	55.85	0.00260247	0.000145348	0	0	0	0	0	0	0	0	0	0.00260247	0	0	0	0	0	0	0
	cl	Cl-	Cl	0	0	0	0	0	0	0	0	0	0	0	0	0	0	0	1	0	35.45	0.00451161	0.000159936	0	0	0	0	0	0	0	0	0	0	0	0	0	0	0	0.00451161	0
	so4	Sulfate	O4S	0	0	4	0	0	1	0	0	0	0	0	0	0	0	0	0	0	96.03	0.00375967	0.000361041	0	0	0.0150387	0	0	0.00375967	0	0	0	0	0	0	0	0	0	0	0
	pi	Phosphate	HO4P	0	1	4	0	1	0	0	0	0	0	0	0	0	0	0	0	0	95.94	0.0176137	0.00168985	0	0.0176137	0.0704546	0	0.0176137	0	0	0	0	0	0	0	0	0	0	0	0
Storage	phb	poly-beta-hydroxybutyrate	C400H601O201	400	601	201	0	0	0	0	0	0	0	0	0	0	0	0	0	0	8625	0.00115942	0.01	0.463768	0.696812	0.233043	0	0	0	0	0	0	0	0	0	0	0	0	0	0
Undefined																							0.0619787
TOTAL																							0.938021	40.369	71.7064	13.7037	9.42099	0.598551	0.134837	0.169185	0.00751935	0.00451161	0.00587494	0	0	0	0	0	0.00451161	0.00375967
Biomass Formula																								1	1.77627	0.33946	0.233372	0.014827	0.00334012	0.00419097	0.000186265	0.000111759	0.000145531	0	0	0	0	0	0.000111759	9.31326e-05

## Sheet: DNA
The M_DNA_BP building block was modeled as a 1 base-long, single-stranded DNA molecule, of average composition. The nucleotide composition of DNA was derived from the genome sequence of B. pertussis Tohama I (summarized in the next table).
Nucleotide	Occurrence in single-stranded DNA (number of bases per chromosome molecule; data from Tohama I genome sequence NCBI accession no. NC_002929)	Occurrence in double-stranded DNA (number of bases per chromosome molecule)	Frequency in double-stranded DNA
A	659351	1318998	0.161397
C	1378199	2767191	0.338603
G	1388992	2767191	0.338603
T	659647	1318998	0.161397
Total	4086189	8172378	1
The frequencies of each base were used as stoichiometric coefficients in the DNA synthesis equation, together with additional ATP costs (1.372 ATP per nucleotide) which account for proofreading (0.36 ATP per nucleotide), unwinding of the DNA helix (1.0 ATP per nucleotide), discontinuous synthesis (0.006 ATP per nucleotide), negative supercoiling (0.005 ATP per nucleotide), and methylation (0.001 …
0.1613970866 M_datp_c + 0.3386029134 M_dctp_c + 0.3386029134 M_dgtp_c + 0.1613970866 M_dttp_c + 1.372 M_atp_c + 1.372 M_h2o_c ==> 1.372 M_adp_c + 1.372 M_pi_c + 1 M_ppi_c + 1.372 M_h_c + 1.0 M_DNA_BP_c
The M_DNA_BP metabolite has a molecular weight of 308.00 g/mol.
The amount of DNA in B. pertussis biomass was measured using the diphenylamine method (as described by Burton (2), with the modifications of Pham et al. (3), using λ DNA as a standard) at different stages of growth in reference fermentations A and B.
An average DNA content of 6.86% gDNA/gDCW, based on all time-points from both reference fermentations, was used for calculation of the DNA stoichiometric coefficient of the biomass equation (0.2227188762 mmol per gDCW).
References
1. Oliveira AP, Nielsen J, Forster J (2005) Modeling Lactococcus lactis using a genome-scale flux model. BMC Microbiol 5: 39
2. Burton K (1956) A study of the conditions and mechanism of the diphenylamine reaction for the colorimetric estimation of deoxyribonucleic acid. Biochem J 62: 315-323
3. Pham EA, Ho WJ, Kamei DT, Wu BM (2010) Modification of the diphenylamine assay for cell quantification in three-dimensional biodegradable polymeric scaffolds. J Biomed Mater Res B Appl Biomater 92: 499-507

## Sheet: RNA
The M_RNA_BP building block was modeled as a 1 base-long, single-stranded RNA molecule, of average composition. The nucleotide composition of RNA was calculated based on the nucleotide composition of transfer RNA (tRNA), messenger RNA (mRNA), and ribosomal RNA (rRNA), assuming that the RNA pool is made of 7.33% 23S rRNA, 7.33% 16S rRNA, 7.27% 5S rRNA, 77.53% tRNA, and 0.54% mRNA (molar fraction),…
	mRNA	tRNA	23S rRNA	16S rRNA	5S rRNA	Total RNA pool
Molar fraction of RNA pool	0.0054	0.7753	0.0733	0.0733	0.0727	1
A molar fraction	0.1612	0.1924	0.2623	0.2458	0.2435	0.205
C molar fraction	0.347	0.2804	0.2179	0.2351	0.287	0.2733
G molar fraction	0.3347	0.3185	0.3158	0.3206	0.2609	0.3143
U molar fraction	0.157	0.2087	0.204	0.1985	0.2087	0.2073
The nucleotide composition of the rRNA pool was calculated from the nucleotide composition of the corresponding genes of B. pertussis Tohama I (BPr01, BPr06, and BPr09 for 16S rRNA; BPr02, BPr05, and BPr08 for 23S rRNA; BPr03, BPr04, and BPr07 for 5S rRNA), assuming each type of rRNA is made of equimolar amounts of rRNAs derived from each of the three corresponding genes.
The nucleotide composition of the tRNA pool was calculated from the nucleotide composition of the corresponding genes (BPt01 to BPt51), assuming every tRNA gene is expressed at the same level.
The nucleotide composition of the mRNA pool was calculated from the codon usage table for B. pertussis Tohama I, assuming every open reading frame is expressed at the same level.
The frequencies of each base were used as stoichiometric coefficients in the RNA synthesis equation, together with additional ATP costs (0.4 ATP per nucleotide) which account for discarding segments (0.38 ATP per nucleotide) and modifications (0.02 ATP per nucleotide) (2). The RNA synthesis reaction is thus modeled as
0.6050083986 M_atp_c + 0.2733259472 M_ctp_c + 0.3143246907 M_gtp_c + 0.2073409635 M_utp_c + 0.4 M_h2o_c ==> 0.4 M_adp_c + 0.4 M_pi_c + 1.0 M_ppi_c + 0.4 M_h_c + 1.0 M_RNA_BP_c
The M_RNA_BP metabolite has a molecular weight of 321.84 g/mol.
The amount of RNA in B. pertussis biomass was measured using the orcinol method (as described by Herbert et al. (3), with yeast tRNA as a standard) at different stages of growth in reference fermentations A and B.
An average RNA content of 4.29% gRNA/gDCW, based on all time-points from both reference fermentations, was used for calculation of the RNA stoichiometric coefficient of the biomass equation (0.1333139107 mmol per gDCW).
References
1. Neidhardt FC, Umbarger HE (2013) Chemical composition of Escherichia coli. In: Böck A, Curtis R, Kaper JD, Karp PD, Neidhardt FC et al., editors. EcoSal - Escherichia coli and Salmonella typhimurium: Cellular and Molecular Biology. Washington, DC: ASM Press
2. Oliveira AP, Nielsen J, Forster J (2005) Modeling Lactococcus lactis using a genome-scale flux model. BMC Microbiol 5: 39
3. Herbert D, Phipps PJ, Strange RE (1971) Chemical analysis of microbial cells. In: Norris JR, Ribbons DW, editors. Methods in Microbiology. London and New York: Academic Press

## Sheet: Codon usage
Amino acid	Codon	Frequency
Ala	GCC	0.0756
Ala	GCA	0.0045
Ala	GCG	0.0517
Ala	GCT	0.0046
Arg	CGA	0.0029
Arg	AGG	0.0015
Arg	CGT	0.0051
Arg	CGG	0.0126
Arg	AGA	0.0005
Arg	CGC	0.055
Asn	AAC	0.0189
Asn	AAT	0.0054
Asp	GAC	0.0399
Asp	GAT	0.0129
Cys	TGC	0.0081
Cys	TGT	0.001
Gln	CAA	0.0068
Gln	CAG	0.0345
Glu	GAG	0.029
Glu	GAA	0.0198
Gly	GGA	0.0037
Gly	GGT	0.0043
Gly	GGG	0.0103
Gly	GGC	0.0669
His	CAC	0.016
His	CAT	0.0083
Ile	ATT	0.0041
Ile	ATC	0.0379
Ile	ATA	0.0014
Leu	CTT	0.0021
Leu	CTG	0.0825
Leu	TTA	0.0002
Leu	CTA	0.0013
Leu	CTC	0.0122
Leu	TTG	0.0085
Lys	AAG	0.0227
Lys	AAA	0.004
Met	ATG	0.0231
Phe	TTT	0.004
Phe	TTC	0.0285
Pro	CCG	0.0291
Pro	CCC	0.0202
Pro	CCA	0.0017
Pro	CCT	0.0028
Ser	AGT	0.0011
Ser	TCA	0.0008
Ser	AGC	0.0172
Ser	TCG	0.0189
Ser	TCC	0.0098
Ser	TCT	0.0007
STOP	TAG	0.0007
STOP	TGA	0.0018
STOP	TAA	0.0004
Thr	ACA	0.0012
Thr	ACT	0.0013
Thr	ACC	0.0284
Thr	ACG	0.0172
Trp	TGG	0.0141
Tyr	TAT	0.0067
Tyr	TAC	0.0177
Val	GTC	0.0274
Val	GTG	0.0426
Val	GTT	0.003
Val	GTA	0.0029

## Sheet: Protein
The M_prot_BP building block was modeled as a 1 amino acid-long protein of average composition. The amino acid composition of proteins was determined based on a combination of measurements (total protein content, quantification of individual amino acids in total acid hydrolysate of cells) and calculations (molar proportion of each amino acid, based on codon usage table).
1. Individual amino acids were quantified in cell pellets collected at different stages of growth in reference fermentations. Quantification was performed after hydrolysis of the cell pellets (HCl 6M, 16h, 110°C, followed by neutralization with NaOH). Free amino acids were quantified by high performance anion exchange chromatography with integrated pulsed amperometric detection (HPAEC-IPAD), usin…
2. Amino acid composition of the biomass was corrected for peptidoglycan content in terms of Ala and Glu, in order to only take into account the fraction of these amino acids included in proteins. This was done by subtracting the molar fraction of Ala and Glu present in the peptidoglycan (0.075876547 and 0.036834821 mmol/gDCW for Ala and Glu, respectively; see "peptidoglycan" sheet in this file) …
3. Glx and Asx were converted to Glu/Gln and Asn/Asp, based on the codon usage table (Glu/Glx molar ratio of 0.5417 and Asp/Asx molar ratio of 0.6848).
4. The molar ratios of all amino acids quantified in the previous steps (i.e. Ala, Asp, Asn, Glu, Gln, Gly, His, Ile, Leu, Lys, Phe, Pro, Ser, Thr, and Tyr) were converted to mass ratios (vs. total protein), taking into account the loss of a water molecule upon creation of a peptide bond. The sum of the mass ratios for these 16 amino acids therefore represented the protein mass fraction of known …
5. Total protein content was determined by Lowry (Bio-Rad kit 500-0112) on the same cell pellets used for quantification of individual amino acids. The difference between the protein mass fraction with known amino acid composition (sum of individual amino acids; see step 4) and the total protein content of the biomass (Lowry assay) represented the contribution of the 4 undetermined amino acids (A…
6. The missing protein mass (g per gDCW) at each time-point of both reference fermentations, was attributed to Arg, Trp, Cys, and Met, based on their relative contribution to the predicted protein composition, as derived from the codon usage table (0.1124 gArg per gPROTEIN, 0.0087 gCys per gPROTEIN, 0.0280 gMet per gPROTEIN, and 0.0242 gTrp per gPROTEIN).
7. Mass ratios were converted back to molar ratios, taking into account the loss of a water molecule upon creation of a peptide bond. No significant change in the amino acid composition of proteins was observed during the course of the reference fermentations. Therefore, molar ratios (molAA per molPROTEIN) for each amino acid were then averaged over each time-point of both reference fermentations…
Amino acid	Frequency based on measurements (molAA per molPROTEIN)	Frequency based on codon usage (molAA per molPROTEIN)	Combined frequency (molAA per molPROTEIN)
Ala	0.1105	0.1368	0.1105
Arg	ND**	0.0779	0.0572
Asn	ND**	0.0244	0.0298
Asp	ND**	0.0529	0.0646
Asx	0.0944	0.0773	0.0944
Cys	ND**	0.0091	0.0067
Gln	ND**	0.0414	0.0398
Glu	ND**	0.0489	0.047
Glx	0.0868	0.0903	0.0868
Gly	0.1057	0.0854	0.1057
His	0.0139	0.0243	0.0139
Ile	0.0417	0.0436	0.0417
Leu	0.0956	0.1072	0.0956
Lys	0.0801	0.0268	0.0801
Met	ND**	0.0232	0.017
Phe	0.0327	0.0326	0.0327
Pro	0.045	0.054	0.045
Ser	0.05	0.0487	0.05
Thr	0.0556	0.0482	0.0556
Trp	ND**	0.0142	0.0104
Tyr	0.0203	0.0245	0.0203
Val	0.0764	0.0761	0.0764
*bold indicates numbers used for calculation of the final protein composition, italics indicates the sum of more than one amino acid (Asx, Asn and Asp; Glx, Gln and Glu)
**ND, not determined
The frequencies of each amino acid were used as stoichiometric coefficients in the protein synthesis equation, together with additional ATP costs (0.306 ATP per amino acid) which account for energy costs related to mRNA synthesis and turnover, and GTP costs (2.0 GTP per amino acid) which account for binding of the ribosome to mRNA and translocation of the amino acid (2). The protein synthesis rea…
0.1104525704 M_alatrna_c + 0.0572453449 M_argtrna_c + 0.0297549895 M_asntrna_c + 0.0646427115 M_asptrna_c + 0.0067069051 M_cystrna_c + 0.0397916225 M_glntrna_c + 0.0470236032 M_glutrna_c + 0.1056535975 M_glytrna_c + 0.0138725107 M_histrna_c + 0.0416672884 M_iletrna_c + 0.0955676212 M_leutrna_c + 0.0801230353 M_lystrna_c + 0.0170395529 M_mettrna_c + 0.0327143805 M_phetrna_c + 0.0450467652 M_protrn…
The M_prot_BP metabolite has a molecular weight of 108.35 g/mol.
The amount of proteins in B. pertussis biomass was determined by Lowry at different stages of growth in reference fermentations A and B. An average protein content of 59.25% gDNA/gDCW, based on all time-points from both reference fermentations, was used for calculation of the protein stoichiometric coefficient of the biomass equation (5.4684146770 mmol per gDCW).
References
1. Rutherfurd SM, Gilani GS (2009) Amino acid analysis. Curr Protoc Protein Sci Chapter 11: Unit. 10
2. Teusink B, Wiersma A, Molenaar D, Francke C, de Vos WM, Siezen RJ, Smid EJ (2006) Analysis of growth of Lactobacillus plantarum WCFS1 on a complex medium using a genome-scale metabolic model. J Biol Chem 281: 40041-40048

## Sheet: Peptidoglycan
The M_PG_BP building block was modeled as a pool of 4 different peptidoglycan species in proportions based on previously published data (1). The different peptidoglycan constituents identified by Tuomanen et al. (see Figure 1 and Tables I and II in Tuomanen et al. (1)) were assigned to 4 different metabolite species in the B. pertussis model: tetrasaccharide unit with non-cross-linked tetrapeptid…
Component	Description	Corresponding HPLC peaks in Table I/II from Tuomanen et al. (1)	Molecular weight in peptidoglycan*	Molar fraction of peptidoglycan
murein5p5p	(GlcNAc-MurNAc-l-Ala-d-Glu-m-DAP-d-Ala-d-Ala)2	1, 6, 8, 10	1987.51	0.0577
murein4p4p	(GlcNAc-MurNAc-l-Ala-d-Glu-m-DAP-d-Ala)2	3, 14	1845.35	0.1516
anhgm4p	GlcNAc-1,6-anhydro-MurNAc-l-Ala-d-Glu-m-DAP-d-Ala	11, 14	904.67	0.0749
murein4px4p	GlcNAc-MurNAc-l-Ala-d-Glu-m-DAP-(D-Ala)-D-Ala-m-DAP-d-Glu-l-Ala-MurNAc-GlcNAc	5, 9, 12, 13, 15	1827.34	0.7158
*molecular weights were calculated taking into account an average chain length of 21.3 disaccharide units (Tuomanen et al. (1))
The molar composition of peptidoglycan was used to calculate stoichiometric coefficients in the peptidoglycan synthesis reaction. Unlike DNA, RNA, or proteins, the peptidoglycan was modeled as a pool of metabolites (pool of 4 peptidoglycan species; see table above), rather than an actual macromolecule. No additional ATP costs were therefore included in the peptidoglycan "synthesis" reaction, sinc…
0.0011034520 M_murein5p5p_p + 0.0029008275 M_murein4p4p_p + 0.0014333501 M_anhgm4p_p + 0.0136964562 M_murein4px4p_p ==> 1.0 M_PG_BP_p
The M_PG_BP metabolite has an average molecular weight of 1770.19 g/mol. The average cross-linkage of the modeled peptidoglycan composition is 35.8%, i.e. in agreement with the value reported by Tuomanen et al. (32%) (1).
The contribution of peptidoglycan to Ala and Glu in the total biomass was calculated from the Ala and Glu content of each peptidoglycan species, weighted by their proportion in the biomass: peptidoglycan contributed 0.075876547 mmolAla/gDCW and 0.036834821 mmolGlu/gDCW. These numbers were used for calculating the amino acid composition of proteins (see "protein" sheet in this file).
References
1. Tuomanen E, Schwartz J, Sande S, Light K, Gage D (1989) Unusual composition of peptidoglycan in Bordetella pertussis. J Biol Chem 264: 11093-11098
2. Folkening WJ, Nogami W, Martin SA, Rosenthal RS (1987) Structure of Bordetella pertussis peptidoglycan. J Bacteriol 169: 4223-4227
3. Neidhardt FC, Umbarger HE (2013) Chemical composition of Escherichia coli. In: Böck A, Curtis R, Kaper JD, Karp PD, Neidhardt FC et al., editors. EcoSal - Escherichia coli and Salmonella typhimurium: Cellular and Molecular Biology. Washington, DC: ASM Press

## Sheet: Lipids
The M_LIPID_BP building block was modeled as a pool of 20 different phospholipid species in proportions determined based on previously published data (1).
The distribution of the different fatty acids was determined in the entire biomass, based on data from B. pertussis ATCC 8467 and B. pertussis 3B (see Table 2 in Kawai and Moribayashi (1)). Acyl chains containing an uneven number of carbons were not taken into account in the model, because no biosynthetic pathway could be identified in B. pertussis. Acyl chains with an uneven number of carbons (1…
Fatty acid	B. pertussis ATCC 8467*	B. pertussis 3B*	Average	Normalized	Molecular weight	Molar fraction (mmol per gDCW)
14:00:00	0.05	0.05	0.05	0.05	183.4	0.00290662
16:00:00	3.97	4.06	4.02	4.28	211.46	0.20243
16:01:00	4.54	4.62	4.58	4.88	209.44	0.233143
18:00:00	0.37	0.33	0.35	0.37	239.52	0.0155791
TOTAL	9.59**	9.59**	9.00***	9.59***
*from Table 2 in Kawai and Moribayashi (1)
**including acyl chains with uneven number of carbons (15:0, 15:1, 17:0)
***excluding acyl chains with uneven number of carbons
The distribution of the phosphatidylethanoamine, phosphatidylglycerol, and cardiolipin classes of phospholipids was determined in the entire biomass, based on data from B. pertussis ATCC 8467 and B. pertussis 3B (see Table 1 in Kawai and Moribayashi (1)). For modeling purposes, lysophosphatidylethanolamine, lysophopshatidylglycerol, and lysocardiolipin were neglected since they represent 0.6% and…
Phospholipid type	B. pertussis ATCC 8467*	B. pertussis 3B*	Average	Normalized
Phosphatidylethanolamine	8.86	7.85	8.36	8.52
Cardiolipin	2.27	3.6	2.94	2.99
Phosphatidylglycerol	1.4	0.72	1.06	1.08
TOTAL	12.61**	12.59**	12.35***	12.60***
*from Table 1 in Kawai and Moribayashi (1)
**including lysophosphatidylethanolamine, lysocardiolipin, and lysophosphatidylglycerol
***excluding lysophosphatidylethanolamine, lysocardiolipin, and lysophosphatidylglycerol
From the difference in mass between the acylated phospholipids (12.60 g per gDCW; see table above) and the fatty acid fraction of phopsholipids (9.59 g per gDCW; see top table), it follows that the sum of non-acylated phosphatidylethanolamine, phosphatidylglycerol, and cardiolipin, accounts for 3.01 g per gDCW. The distribution among the three types of phospholipids was assumed to follow a mass d…
	Inner membrane		Outer membrane
Phospholipid	Inner leaflet	Outer leaflet	Inner leaflet	Outer leaflet	TOTAL mass fraction (g per gDCW)	Molecular weight	TOTAL molar fraction (mmol per gDCW)
Phosphatidylethanolamine-based
Phosphatidylethanolamine 14:0	0.0002	0.0001	0.0002	0	0.0005	635.89	0.000789068
Phosphatidylethanolamine 16:0	0.0152	0.004	0.0188	0	0.038	692.01	0.0549542
Phosphatidylethanolamine 16:1	0.0174	0.0046	0.0216	0	0.0435	687.97	0.0632921
Phosphatidylethanolamine 18:0	0.0013	0.0003	0.0016	0	0.0032	748.13	0.00422932
TOTAL PHOSPHOETHANOLAMINE-BASED	0.034	0.009	0.0422	0	0.0852
Cardiolipin-based
Cardiolipin 14:0	0	0.0002	0	0	0.0002	1239.66	0.000141923
Cardiolipin 16:0	0	0.0134	0	0	0.0134	1351.9	0.00988415
Cardiolipin 16:1	0	0.0153	0	0	0.0153	1343.82	0.0113838
Cardiolipin 18:0	0	0.0011	0	0	0.0011	1464.14	0.000760691
TOTAL CARDIOLIPIN-BASED	0	0.0299	0	0	0.0299
Phosphatidylglycerol-based
Phosphatidylglycerol 14:0	0.0001	0	0	0	0.0001	665.87	9.59298e-05
Phosphatidylglycerol 16:0	0.0041	0.0007	0	0	0.0048	721.99	0.00668098
Phosphatidylglycerol 16:1	0.0047	0.0008	0	0	0.0055	717.95	0.00769465
Phosphatidylglycerol 18:0	0.0003	0.0001	0	0	0.0004	778.11	0.000514173
TOTAL PHOSPHATIDYLGLYCEROL-BASED	0.0092	0.0016	0	0	0.0108
TOTAL	0.0432	0.0406	0.0422	0	0.126
The distribution of phospholipids between the inner and outer leaflets of the inner and outer membranes, were determined based on data from E. coli (see Feist et al. (2) and references therein), i.e. the inner leaflet of the outer membrane was assumed to be composed exclusively of phosphatidylethanolamine phospholipids and all cardiolipin phopsholipids were assumed to be located in the outer leaf…
Phospholipids of the inner leaflet of the inner membrane were derived from the cytoplasmic compartment, while phospholipids of the outer leaflet of the inner membrane and inner leaflet of the outer membrane, were derived from the periplasmic compartment. The phospholipid "synthesis" reaction is thus modeled as
0.0003145439 M_pe140_c + 0.0219062445 M_pe160_c + 0.0252299539 M_pe161_c + 0.0016859196 M_pe180_c + 0.0000815288 M_pg140_c + 0.0056780320 M_pg160_c + 0.0065395273 M_pg161_c + 0.0004369852 M_pg180_c + 0.0004745212 M_pe140_p + 0.0330477786 M_pe160_p + 0.0380619294 M_pe161_p + 0.0025433798 M_pe180_p + 0.0001419229 M_clpn140_p + 0.0098841457 M_clpn160_p + 0.0113838107 M_clpn161_p + 0.0007606906 M_clp…
The M_LIPID_BP metabolite has an average molecular weight of 785.43 g/mol.
Compared to E. coli, B. pertussis contains approximately the same proportion of phosphatidylethanolamine lipids (67.7% and 72.4% of the lipid mass for B. pertussis and E. coli, respectively), which represent the major type of phospholipids in both species (1, 2). For the remaining phospholipids, the mass ratio of phosphatidylglycerol and cardiolipin are inverted between the two species, cardiolip…
The major type of fatty acids in B. pertussis are 16:1 (51.1% in mass), which only represent 35.1% in E. coli. Fatty acids 16:0, which are the major fatty acids in E. coli (45.4%), represent a similar proportion of the phospholipid mass in B. pertussis (44.6%). Minor phospholipids of B. pertussis (18:0 (3.7%) and 14:0 (0.6%)) are not taken into account in the E. coli biomass, as modeled in Feist …
The amount of lipids in B. pertussis biomass was measured using the sulfo-phospho-vanillin method (3) at different stages of growth in reference fermentations. Because different types of lipids (including lipopolysaccharides) display a different response factor in this assay (3), absolute quantification of the lipid content is not feasible using this method. However, the relative stability of the…
The total lipid content of B. pertussis biomass, as deduced from previously published data (1), was assumed to be 0.126 g per gDCW (12.6% of the mass fraction). Compared to E. coli (0.093 g per gDCW) (2), this represents a 35% higher lipid content per biomass unit, which suggests that B. pertussis cells have a higher surface-to-volume ratio than E. coli cells. Based on cell shape only, this seems…
References
1. Kawai Y, Moribayashi A (1982) Characteristic lipids of Bordetella pertussis: simple fatty acid composition, hydroxy fatty acids, and an ornithine-containing lipid. J Bacteriol 151: 996-1005
2. Feist AM, Henry CS, Reed JL, Krummenacker M, Joyce AR, Karp PD, Broadbelt LJ, Hatzimanikatis V, Palsson BO (2007) A genome-scale metabolic reconstruction for Escherichia coli K-12 MG1655 that accounts for 1260 ORFs and thermodynamic information. Mol Syst Biol 3: 121
3. Izard J, Limberger RJ (2003) Rapid screening method for quantitation of bacterial cell lipids from whole cells. J Microbiol Methods 55: 411-418

## Sheet: Cell geometry
	E. coli	B. pertussis
Cell shape	Rod-shaped; 2.0 µm long by 0.5 µm wide	Coccoid; 0.4 µm by 0.8 µm
Modeled shape	Cylinder (r=0.25 µm; h=1.5 µm) with 2 hemispheric caps (r=0.25 µm)	Oblate spheroid (a=0.4 µm; c=0.2 µm)
Surface formula		with
Surface	3.14 µm2	1.39 µm2
Volume formula
Volume	0.36 µm3	0.13 µm3
Surface/volume ratio	8.73 µm-1	10.35 µm-1
S/V ratio relative to E. coli	1	1.19

## Sheet: LPS
The M_LPSS_BP building block was modeled as a pool of 6 different lipopolysaccharide (LPS) species in proportions determined based on previously published data (1).
The structure and distribution of the different forms of LPS of B. pertussis were taken from Table 3 of Geurtsen et al. (1), assuming that the documented relative abundances correspond to relative molar abundances. The structure and molecular weight of the 6 LPS species, as modeled in the B. pertussis Tohama I genome-scale model, are depicted in sheet "LPS composition table" of this file.
LPS constituents were derived from the extracellular compartment. The LPS "synthesis" reaction is thus modeled as
0.0020864162 M_gghhppealipa_BP_e + 0.0016088029 M_gggghhppealipa_BP_e + 0.0006158699 M_coreLPSppea_BP_e + 0.0014831152 M_fmgcoreLPS_BP_e + 0.0046755834 M_fmgcoreLPSppea_BP_e + 0.0020989850 M_fmgcoreLPSppeag_BP_e ==> 1.0 M_LPS_BP_e
The M_LPS_BP metabolite has an average molecular weight of 3665.00 g/mol.
The LPS content in the B. pertussis biomass was estimated at 4.61% gLPS per gDCW. This number was based on E. coli data (3.4% gLPS per gDCW) (2), with a correction factor of 1.35, based on the higher surface-to-volume ratio of B. pertussis vs. E. coli (see sheet "lipids" of this file). No specific assay was used to quantify the LPS content as a function of the growth stage in reference fermentati…
References
1. Geurtsen J, Dzieciatkowska M, Steeghs L, Hamstra HJ, Boleij J, Broen K, Akkerman G, El HH, Li J, Richards JC, Tommassen J, van der Ley P (2009) Identification of a novel lipopolysaccharide core biosynthesis gene cluster in Bordetella pertussis, and influence of core structure and lipid A glucosamine substitution on endotoxic activity. Infect Immun 77: 2602-2611
2. Feist AM, Henry CS, Reed JL, Krummenacker M, Joyce AR, Karp PD, Broadbelt LJ, Hatzimanikatis V, Palsson BO (2007) A genome-scale metabolic reconstruction for Escherichia coli K-12 MG1655 that accounts for 1260 ORFs and thermodynamic information. Mol Syst Biol 3: 121
3. Izard J, Limberger RJ (2003) Rapid screening method for quantitation of bacterial cell lipids from whole cells. J Microbiol Methods 55: 411-418

[truncated: 5 more sheets: LPS composition table, Cofactors, Inorganic ions, Storage carbohydrates, Inorganic polyphosphate]
