# Supplementary material for: Probing the Genome-Scale Metabolic Landscape of Bordetella pertussis, the Causative Agent of Whooping Cough
Source: Appl Environ Microbiol. 2017 Oct 17;83(21):e01528-17. doi: 10.1128/AEM.01528-17 (PMC5648915; doi:10.1128/AEM.01528-17)
Supplement: Supplemental material [file AEM.01528-17_zam999118131sd4.xlsx]

## Sheet: Read Me
File description
This file contains a detailed description of the metabolic network iBP1870, including literature information, gene content evidence, and experimental data used for model curation
Sheet description
sheet name	description
All reactions	list of all reactions in iBP1870 with reaction ID, full name, equation, and gene association
All metabolites	list of all metabolites in iBP1870 with abbreviation, compartment(s), full name, chemical formula, charge, and KEGG ID (if available)
LOS	detailed description of the data and hypotheses used to reconstruct the LOS biosynthesis pathway
Alcaligin	detailed description of the data and hypotheses used to reconstruct the alcaligin biosynthesis pathway and alcaligin-based iron acquisition
Enterobactin	detailed description of the data and hypotheses used to reconstruct the enterobactin-based iron acquisition
Other xenosiderophores	detailed description of the data and hypotheses used to reconstruct the pathway of iron acquisition via alternative xenosiderophores (ferrichrome, desferrioxamine B, aerobactin, coprogen, ferroxamine and Fe(III)-hydroxamate)
fe3dhbzs & fe3dcit	detailed description of the data and hypotheses used to reconstruct the pathway of iron acquisition via Fe(III)-2,3-dihydroxybenzoylserine and Fe(III)-dicitrate
Heme	detailed description of the data and hypotheses used to reconstruct the pathway of iron acquisition via heme uptake
PHB	detailed description of the data and hypotheses used to reconstruct the pathways of poly-β-hydroxybutyrate synthesis and degradation
Polyphosphate	detailed description of the data and hypotheses used to reconstruct the pathways of polyphosphate synthesi and degradation
Ile Leu Val	detailed description of the data and hypotheses used to reconstruct the pathways of branched-chain amino acid metabolism (Ile Leu Val)
Phe Tyr	detailed description of the data and hypotheses used to reconstruct the pathways of Phe and Tyr metabolism
Trp	detailed description of the data and hypotheses used to reconstruct the pathways of Trp metabolism
Lys	detailed description of the data and hypotheses used to reconstruct the pathways of Lys metabolism
His	detailed description of the data and hypotheses used to reconstruct the pathways of His metabolism
Cys Met	detailed description of the data and hypotheses used to reconstruct the pathways of Cys and Met metabolism
Arg Pro Glu Gln Asp Asn	detailed description of the data and hypotheses used to reconstruct the pathways of Arg, Pro, Glu, Gln, Asp and Asn metabolism
Ala	detailed description of the data and hypotheses used to reconstruct the pathways of Ala metabolism
AA transport reactions	detailed description of the data and hypotheses used to reconstruct the transport systems for amino acids

## Sheet: All reactions
Reaction	Name	Equation	Gene association
COFACTORS_BP_130704	BP specific Cofactor sinking 130704	0.0002233333 M_10fthf_c 0.0002233333 M_amet_c 0.0001675000 M_coa_c 0.0002233333 M_fad_c 0.0002233333 M_mlthf_c 0.0017866667 M_nad_c 0.0001116667 M_nadp_c 0.0002233333 M_pheme_c 0.0002233333 M_pydx5p_c 0.0002233333 M_ribflv_c 0.0002233333 M_sheme_c 0.0002233333 M_thf_c 0.0002233333 M_thmpp_c 0.0000553526 M_udcpdp_c 0.0332704891 M_ptrc_c 0.0002791667 M_accoa_c 0.0000982667 M_succoa_c 0.0000312667 M…	N/A
DNA_BP_130704	BP specific DNA synthesis 130704	0.1613970866 M_datp_c 0.3386029134 M_dctp_c 0.3386029134 M_dgtp_c 0.1613970866 M_dttp_c 1.372 M_atp_c 1.372 M_h2o_c ==> 1.372 M_adp_c 1.372 M_pi_c 1 M_ppi_c 1.372 M_h_c 1 M_DNA_BP_c	N/A
IONS_BP_130704	BP specific Ions sinking 130704	0.1691852727 M_k_c 0.0037596727 M_na1_c 0.0112790182 M_nh4_c 0.0075193455 M_mg2_c 0.0045116073 M_ca2_c 0.0026024681 M_fe2_c 0.0026024681 M_fe3_c 0.0045116073 M_cl_c 0.0037596727 M_so4_c 0.0176136616 M_pi_c ==> 1 M_IONS_BP_c	N/A
LIPID_BP_130704	BP specific Lipid synthesis 130704	0.0003145439 M_pe140_c 0.0219062445 M_pe160_c 0.0252299539 M_pe161_c 0.0016859196 M_pe180_c 0.0000815288 M_pg140_c 0.0056780320 M_pg160_c 0.0065395273 M_pg161_c 0.0004369852 M_pg180_c 0.0004745212 M_pe140_p 0.0330477786 M_pe160_p 0.0380619294 M_pe161_p 0.0025433798 M_pe180_p 0.0001419229 M_clpn140_p 0.0098841457 M_clpn160_p 0.0113838107 M_clpn161_p 0.0007606906 M_clpn180_p 0.0000144004 M_pg140_p …	N/A
LPSS_BP_130704	BP specific LPS synthesis 130704	0.0020864162 M_gghhppealipa_BP_e 0.0016088029 M_gggghhppealipa_BP_e 0.0006158699 M_coreLPSppea_BP_e 0.0014831152 M_fmgcoreLPS_BP_e 0.0046755834 M_fmgcoreLPSppea_BP_e 0.0020989850 M_fmgcoreLPSppeag_BP_e ==> 1 M_LPS_BP_e	N/A
PG_BP_130704	BP specific Peptidoglycan synthesis 130704	0.0011034520 M_murein5p5p_p 0.0029008275 M_murein4p4p_p 0.0014333501 M_anhgm4p_p 0.0136964562 M_murein4px4p_p ==> 1 M_PG_BP_p	N/A
PROTS_BP_130704	BP specific protein synthesis 130704	0.1104525704 M_alatrna_c 0.0572453449 M_argtrna_c 0.0297549895 M_asntrna_c 0.0646427115 M_asptrna_c 0.0067069051 M_cystrna_c 0.0397916225 M_glntrna_c 0.0470236032 M_glutrna_c 0.1056535975 M_glytrna_c 0.0138725107 M_histrna_c 0.0416672884 M_iletrna_c 0.0955676212 M_leutrna_c 0.0801230353 M_lystrna_c 0.0170395529 M_mettrna_c 0.0327143805 M_phetrna_c 0.0450467652 M_protrna_c 0.0499929873 M_sertrna_c…	N/A
R_12DGR120tipp	not applicable	1 M_12dgr120_p ==> 1 M_12dgr120_c	unknown
R_12DGR140tipp	not applicable	1 M_12dgr140_p ==> 1 M_12dgr140_c	unknown
R_12DGR141tipp	not applicable	1 M_12dgr141_p ==> 1 M_12dgr141_c	unknown
R_12DGR160tipp	not applicable	1 M_12dgr160_p ==> 1 M_12dgr160_c	unknown
R_12DGR161tipp	not applicable	1 M_12dgr161_p ==> 1 M_12dgr161_c	unknown
R_12DGR180tipp	not applicable	1 M_12dgr180_p ==> 1 M_12dgr180_c	unknown
R_12DGR181tipp	not applicable	1 M_12dgr181_p ==> 1 M_12dgr181_c	unknown
R_15DAPt2pp	1,5-Diaminopentane export via proton symport (irreversible)	1 M_15dap_c 1 M_h_c ==> 1 M_15dap_p 1 M_h_p	BP2476
R_1PIPDH	1-piperideine dehydrogenase	1 M_1pip_c 1 M_nadh_c 1 M_o2_c <=> 1 M_5ap_c 1 M_nad_c	unknown
R_23DHBDC	2,3-dihydroxybenzoate decarboxylase	1 M_23dhb_c 1 M_h_c ==> 1 M_catech_c 1 M_co2_c	BP0578
R_23DHBtex	2,3-Dihydroxybenzoate transport (periplasm to extracellular)	1 M_23dhb_p ==> 1 M_23dhb_e	N/A
R_23DHBtpp	2,3-Dihydroxybenzoate transport (cytoplasm to periplasm)	1 M_23dhb_c 1 M_h_c ==> 1 M_23dhb_p 1 M_h_p	unknown
R_25DHPACDIO	homogentisate 1,2-dioxygenase	1 M_25dhpac_c 1 M_o2_c ==> 1 M_4macac_c 1 M_h_c	BP3134
R_26DAHtex	meso-2,6-Diaminoheptanedioate transport via diffusion (extracellular to periplasm)	1 M_26dap_M_e <=> 1 M_26dap_M_p	N/A
R_2ABUT2ENAH	2-aminobut-2-enoate aminohydrolase (spontaneous)	1 M_2abut2en_c 1 M_h2o_c 1 M_h_c ==> 1 M_2obut_c 1 M_nh4_c	N/A
R_2AGPA120tipp	lysophospholipid transporter LplT	1 M_2ddecg3p_p ==> 1 M_2ddecg3p_c	BP3557
R_2AGPA140tipp	lysophospholipid transporter LplT	1 M_2tdecg3p_p ==> 1 M_2tdecg3p_c	BP3557
R_2AGPA141tipp	lysophospholipid transporter LplT	1 M_2tdec7eg3p_p ==> 1 M_2tdec7eg3p_c	BP3557
R_2AGPA160tipp	lysophospholipid transporter LplT	1 M_2hdecg3p_p ==> 1 M_2hdecg3p_c	BP3557
R_2AGPA161tipp	lysophospholipid transporter LplT	1 M_2hdec9eg3p_p ==> 1 M_2hdec9eg3p_c	BP3557
R_2AGPA180tipp	lysophospholipid transporter LplT	1 M_2odecg3p_p ==> 1 M_2odecg3p_c	BP3557
R_2AGPA181tipp	lysophospholipid transporter LplT	1 M_2odec11eg3p_p ==> 1 M_2odec11eg3p_c	BP3557
R_2MCRCOAH	enoyl-CoA hydratase	1 M_2mcrcoa_c ==> 1 M_3h2mbtcoa_c 1 M_h2o_c	BP0029 OR BP0145 OR BP0329 OR BP0417 OR BP0635 OR BP1446 OR BP1782 OR BP1808 OR BP2093 OR BP2550 OR BP2677 OR BP3198 OR BP3277 OR BP3304 OR BP3305
R_34HPPDIO	3-(4-hydroxyphenyl)pyruvate dioxygenase	1 M_34hpp_c 1 M_o2_c ==> 1 M_25dhpac_c 1 M_co2_c	BP3040
R_3H2MBTCOAH	3-hydroxy-2-methylbutanoyl-CoA dehydrogenase	1 M_3h2mbtcoa_c 1 M_nad_c <=> 1 M_2maacoa_c 1 M_nadh_c 1 M_h_c	BP0669
R_3HAD100	(3R)-hydroxymyristoyl-ACP dehydratase	1 M_3hdecACP_c ==> 1 M_h2o_c 1 M_tdec2eACP_c	BP1430
R_3HAD120	(3R)-hydroxymyristoyl-ACP dehydratase	1 M_3hddecACP_c ==> 1 M_h2o_c 1 M_tddec2eACP_c	BP1430
R_3HAD121	(3R)-hydroxymyristoyl-ACP dehydratase	1 M_3hcddec5eACP_c ==> 1 M_h2o_c 1 M_t3c5ddeceACP_c	BP1430
R_3HAD140	(3R)-hydroxymyristoyl-ACP dehydratase	1 M_3hmrsACP_c ==> 1 M_h2o_c 1 M_tmrs2eACP_c	BP1430
R_3HAD141	(3R)-hydroxymyristoyl-ACP dehydratase	1 M_3hcmrs7eACP_c ==> 1 M_h2o_c 1 M_t3c7mrseACP_c	BP1430
R_3HAD160	(3R)-hydroxymyristoyl-ACP dehydratase	1 M_3hpalmACP_c ==> 1 M_h2o_c 1 M_tpalm2eACP_c	BP1430
R_3HAD161	(3R)-hydroxymyristoyl-ACP dehydratase	1 M_3hcpalm9eACP_c ==> 1 M_h2o_c 1 M_t3c9palmeACP_c	BP1430
R_3HAD180	(3R)-hydroxymyristoyl-ACP dehydratase	1 M_3hoctaACP_c ==> 1 M_h2o_c 1 M_toctd2eACP_c	BP1430
R_3HAD181	(3R)-hydroxymyristoyl-ACP dehydratase	1 M_3hcvac11eACP_c ==> 1 M_h2o_c 1 M_t3c11vaceACP_c	BP1430
R_3HAD40	(3R)-hydroxymyristoyl-ACP dehydratase	1 M_3haACP_c ==> 1 M_but2eACP_c 1 M_h2o_c	BP1430
R_3HAD60	(3R)-hydroxymyristoyl-ACP dehydratase	1 M_3hhexACP_c ==> 1 M_h2o_c 1 M_thex2eACP_c	BP1430
R_3HAD80	(3R)-hydroxymyristoyl-ACP dehydratase	1 M_3hoctACP_c ==> 1 M_h2o_c 1 M_toct2eACP_c	BP1430
R_3OACOAL	3-ketoadipyl-CoA thiolase	1 M_3oadpcoa_c 1 M_coa_c ==> 1 M_succoa_c 1 M_accoa_c	BP2759
R_3OACOAT	3-oxoadipate succinyl-CoA transferase	1 M_3oadipate_c 1 M_succoa_c ==> 1 M_3oadpcoa_c 1 M_succ_c	(BP0221 AND BP0222) OR (BP1788 AND BP1789)
R_3OAELASE	3-oxoadipate enol-lactonase	1 M_3oael_c 1 M_h2o_c ==> 1 M_3oadipate_c 1 M_h_c	BP0225
R_3OAR100	3-ketoacyl-(acyl-carrier-protein) reductase	1 M_3odecACP_c 1 M_h_c 1 M_nadph_c <=> 1 M_3hdecACP_c 1 M_nadp_c	BP2441
R_3OAR120	3-ketoacyl-(acyl-carrier-protein) reductase	1 M_3oddecACP_c 1 M_h_c 1 M_nadph_c <=> 1 M_3hddecACP_c 1 M_nadp_c	BP2441
R_3OAR121	3-ketoacyl-(acyl-carrier-protein) reductase	1 M_3ocddec5eACP_c 1 M_h_c 1 M_nadph_c ==> 1 M_3hcddec5eACP_c 1 M_nadp_c	BP2441
R_3OAR140	3-ketoacyl-(acyl-carrier-protein) reductase	1 M_3omrsACP_c 1 M_h_c 1 M_nadph_c <=> 1 M_3hmrsACP_c 1 M_nadp_c	BP2441
R_3OAR141	3-ketoacyl-(acyl-carrier-protein) reductase	1 M_3ocmrs7eACP_c 1 M_h_c 1 M_nadph_c ==> 1 M_3hcmrs7eACP_c 1 M_nadp_c	BP2441
R_3OAR160	3-ketoacyl-(acyl-carrier-protein) reductase	1 M_3opalmACP_c 1 M_h_c 1 M_nadph_c <=> 1 M_3hpalmACP_c 1 M_nadp_c	BP2441
R_3OAR161	3-ketoacyl-(acyl-carrier-protein) reductase	1 M_3ocpalm9eACP_c 1 M_h_c 1 M_nadph_c ==> 1 M_3hcpalm9eACP_c 1 M_nadp_c	BP2441
R_3OAR180	3-ketoacyl-(acyl-carrier-protein) reductase	1 M_3ooctdACP_c 1 M_h_c 1 M_nadph_c <=> 1 M_3hoctaACP_c 1 M_nadp_c	BP2441
R_3OAR181	3-ketoacyl-(acyl-carrier-protein) reductase	1 M_3ocvac11eACP_c 1 M_h_c 1 M_nadph_c ==> 1 M_3hcvac11eACP_c 1 M_nadp_c	BP2441
R_3OAR40	3-ketoacyl-(acyl-carrier-protein) reductase	1 M_actACP_c 1 M_h_c 1 M_nadph_c <=> 1 M_3haACP_c 1 M_nadp_c	BP2441
R_3OAR60	3-ketoacyl-(acyl-carrier-protein) reductase	1 M_3ohexACP_c 1 M_h_c 1 M_nadph_c <=> 1 M_3hhexACP_c 1 M_nadp_c	BP2441
R_3OAR80	3-ketoacyl-(acyl-carrier-protein) reductase	1 M_3ooctACP_c 1 M_h_c 1 M_nadph_c <=> 1 M_3hoctACP_c 1 M_nadp_c	BP2441
R_3OAS100	3-oxoacyl-(acyl carrier protein) synthase II	1 M_h_c 1 M_malACP_c 1 M_ocACP_c ==> 1 M_3odecACP_c 1 M_ACP_c 1 M_co2_c	BP2439
R_3OAS120	3-oxoacyl-(acyl carrier protein) synthase II	1 M_dcaACP_c 1 M_h_c 1 M_malACP_c ==> 1 M_3oddecACP_c 1 M_ACP_c 1 M_co2_c	BP2439
R_3OAS121	_3-oxoacyl-[acyl-carrier-protein] synthase (n-C12:1)	1 M_cdec3eACP_c 1 M_h_c 1 M_malACP_c ==> 1 M_3ocddec5eACP_c 1 M_ACP_c 1 M_co2_c	unknown
R_3OAS140	3-oxoacyl-(acyl carrier protein) synthase II	1 M_ddcaACP_c 1 M_h_c 1 M_malACP_c ==> 1 M_3omrsACP_c 1 M_ACP_c 1 M_co2_c	BP2439
R_3OAS141	_3-oxoacyl-[acyl-carrier-protein] synthase (n-C14:1)	1 M_cddec5eACP_c 1 M_h_c 1 M_malACP_c ==> 1 M_3ocmrs7eACP_c 1 M_ACP_c 1 M_co2_c	unknown
R_3OAS160	3-oxoacyl-(acyl carrier protein) synthase II	1 M_h_c 1 M_malACP_c 1 M_myrsACP_c ==> 1 M_3opalmACP_c 1 M_ACP_c 1 M_co2_c	BP2439
R_3OAS161	_3-oxoacyl-[acyl-carrier-protein] synthase (n-C16:1)	1 M_tdeACP_c 1 M_h_c 1 M_malACP_c ==> 1 M_3ocpalm9eACP_c 1 M_ACP_c 1 M_co2_c	unknown
R_3OAS180	3-oxoacyl-(acyl carrier protein) synthase II	1 M_h_c 1 M_malACP_c 1 M_palmACP_c ==> 1 M_3ooctdACP_c 1 M_ACP_c 1 M_co2_c	BP2439
R_3OAS181	3-oxoacyl-(acyl carrier protein) synthase II	1 M_h_c 1 M_hdeACP_c 1 M_malACP_c ==> 1 M_3ocvac11eACP_c 1 M_ACP_c 1 M_co2_c	BP2439
R_3OAS60	3-oxoacyl-(acyl carrier protein) synthase II	1 M_butACP_c 1 M_h_c 1 M_malACP_c ==> 1 M_3ohexACP_c 1 M_ACP_c 1 M_co2_c	BP2439
R_3OAS80	3-oxoacyl-(acyl carrier protein) synthase II	1 M_h_c 1 M_hexACP_c 1 M_malACP_c ==> 1 M_3ooctACP_c 1 M_ACP_c 1 M_co2_c	BP2439
R_3PEPTabcpp	putative transport ATP-binding protein OR putative transport system ATP-binding protein	1 M_LalaDgluMdap_p 1 M_atp_c 1 M_h2o_c ==> 1 M_LalaDgluMdap_c 1 M_adp_c 1 M_h_c 1 M_pi_c	BP3858 OR BP3859
R_3PEPTtex	LalaDgluMdap (tripeptide) transport via diffusion (extracellular to periplasm)	1 M_LalaDgluMdap_e <=> 1 M_LalaDgluMdap_p	N/A
R_4PCP	muramoyltetrapeptide carboxypeptidase	1 M_LalaDgluMdapDala_c 1 M_h2o_c ==> 1 M_LalaDgluMdap_c 1 M_ala_D_c	BP1701
R_4PCPpp	not applicable	1 M_LalaDgluMdapDala_p 1 M_h2o_p ==> 1 M_LalaDgluMdap_p 1 M_ala_D_p	unknown
R_4PEPTabcpp	putative transport ATP-binding protein OR putative transport system ATP-binding protein	1 M_LalaDgluMdapDala_p 1 M_atp_c 1 M_h2o_c ==> 1 M_LalaDgluMdapDala_c 1 M_adp_c 1 M_h_c 1 M_pi_c	BP3858 OR BP3859
R_4PEPTtex	LalaDgluMdapDala (pentapeptide) transport via diffusion (extracellular to periplasm)	1 M_LalaDgluMdapDala_e <=> 1 M_LalaDgluMdapDala_p	N/A
R_5APTA	5-aminopentanoate aminotransferase	1 M_5ap_c 1 M_akg_c ==> 1 M_glusa_c 1 M_glu_L_c	BP2298 OR BP1977
R_5DOAN	5'-deoxyadenosine nucleotidase	1 M_dad_5_c 1 M_h2o_c ==> 1 M_5drib_c 1 M_ade_c	unknown
R_A5PISO	arabinose-5-phosphate isomerase	1 M_ru5p_D_c <=> 1 M_ara5p_c	BP0701
R_AACOAR	Acetoacetyl-CoA reductase	1 M_aacoa_c 1 M_nadph_c 1 M_h_c ==> 1 M_3hbcoa_R_c 1 M_nadp_c	BP1150
R_AACPS1	acyl carrier protein	1 M_ACP_c 1 M_atp_c 1 M_ttdca_c ==> 1 M_amp_c 1 M_myrsACP_c 1 M_ppi_c	BP2440
R_AACPS2	acyl carrier protein	1 M_ACP_c 1 M_atp_c 1 M_ttdcea_c ==> 1 M_amp_c 1 M_ppi_c 1 M_tdeACP_c	BP2440
R_AACPS3	acyl carrier protein	1 M_ACP_c 1 M_atp_c 1 M_hdca_c ==> 1 M_amp_c 1 M_palmACP_c 1 M_ppi_c	BP2440
R_AACPS4	acyl carrier protein	1 M_ACP_c 1 M_atp_c 1 M_hdcea_c ==> 1 M_amp_c 1 M_hdeACP_c 1 M_ppi_c	BP2440
R_AACPS5	acyl carrier protein	1 M_ACP_c 1 M_atp_c 1 M_ocdcea_c ==> 1 M_amp_c 1 M_octeACP_c 1 M_ppi_c	BP2440
R_AACPS6	acyl carrier protein	1 M_ACP_c 1 M_atp_c 1 M_ocdca_c ==> 1 M_amp_c 1 M_ocdcaACP_c 1 M_ppi_c	BP2440
R_AACPS7	acyl carrier protein	1 M_ACP_c 1 M_atp_c 1 M_ddca_c ==> 1 M_amp_c 1 M_ddcaACP_c 1 M_ppi_c	BP2440
R_AACPS8	acyl carrier protein	1 M_ACP_c 1 M_atp_c 1 M_dca_c ==> 1 M_amp_c 1 M_dcaACP_c 1 M_ppi_c	BP2440
R_AACPS9	acyl carrier protein	1 M_ACP_c 1 M_atp_c 1 M_octa_c ==> 1 M_amp_c 1 M_ocACP_c 1 M_ppi_c	BP2440
R_ABTA	4-aminobutyrate aminotransferase	1 M_4abut_c 1 M_akg_c ==> 1 M_glu_L_c 1 M_sucsal_c	BP1977 OR BP2298
R_ABUTD	4-aminobutanal dehydrogenase	1 M_4abutn_c 1 M_nad_c 1 M_h2o_c <=> 1 M_4abut_c 1 M_nadh_c 2.0 M_h_c	BP2303
R_ABUTt2rpp	4-aminobutanoate transport via proton symport (reversible)	1 M_4abut_c 1 M_h_c <=> 1 M_4abut_p 1 M_h_p	unknown
R_ABUTtex	_4-aminobutyrate transport via diffusion (extracellular to periplasm)	1 M_4abut_e <=> 1 M_4abut_p	N/A
R_ACACCT	3-oxoadipate CoA-transferase subunit A OR putative coenzyme A transferase subunit	1 M_acac_c 1 M_accoa_c ==> 1 M_aacoa_c 1 M_ac_c	BP0221 OR BP2400
R_ACACT1r	acetyl-CoA acetyltransferase	2.0 M_accoa_c <=> 1 M_aacoa_c 1 M_coa_c	BP0447
R_ACACt2pp	putative short-chain fatty acids transporter	1 M_acac_p 1 M_h_p <=> 1 M_acac_c 1 M_h_c	BP0404
R_ACACtex	acetoacetate transport via diffusion (extracellular to periplasm)	1 M_acac_e <=> 1 M_acac_p	N/A
R_ACALDtex	acetaldehyde transport via diffusion (extracellular to periplasm)	1 M_acald_e <=> 1 M_acald_p	N/A
R_ACALDtpp	not applicable	1 M_acald_p <=> 1 M_acald_c	unknown
R_ACCOAC	acetyl-CoA carboxylase carboxyltransferase subunit alpha OR acetyl-CoA carboxylase biotin carboxylase subunit OR acetyl-CoA carboxylase biotin carboxyl carrier protein subunit OR acetyl-CoA carboxylase subunit beta	1 M_accoa_c 1 M_atp_c 1 M_hco3_c ==> 1 M_adp_c 1 M_h_c 1 M_malcoa_c 1 M_pi_c	BP1910 OR BP2996 OR BP2997 OR BP3591
R_ACCOAPT	acetyl-CoA C-acyltransferase (propionyl-CoA)	1 M_2maacoa_c 1 M_coa_c 2.0 M_h2o_c ==> 1 M_accoa_c 1 M_ppcoa_c	BP2759 OR BP2059 OR BP0668 OR BP0447
R_ACGAL1PPpp	not applicable	1 M_acgal1p_p 1 M_h2o_p ==> 1 M_acgal_p 1 M_pi_p	unknown
R_ACGAL1Ptex	N-acetyl-D-galactosamine 1-phosphate transport via diffusion (extracellular to periplasm)	1 M_acgal1p_e <=> 1 M_acgal1p_p	N/A
R_ACGALtex	N-acetyl-D-galactosamine transport via diffusion (extracellular to periplasm)	1 M_acgal_e <=> 1 M_acgal_p	N/A
R_ACGAM1PPpp	not applicable	1 M_acgam1p_p 1 M_h2o_p ==> 1 M_acgam_p 1 M_pi_p	unknown
R_ACGAM1Ptex	N-acetyl-D-glucosamine 1-phosphate transport via diffusion (extracellular to periplasm)	1 M_acgam1p_e <=> 1 M_acgam1p_p	N/A
R_ACGAM1PTT_BP	R_ACGAM1PTT_BP Bordetella pertussis specific	1 M_dttp_c 1 M_acgam1p_c 1 M_h_c ==> 1 M_dtdpacgam_c 1 M_ppi_c	unknown
R_ACGAtex	N-Acetyl-D-glucosamine transport via diffusion (extracellular to periplasm)	1 M_acgam_e <=> 1 M_acgam_p	N/A
R_ACGK	acetylglutamate kinase	1 M_acglu_c 1 M_atp_c ==> 1 M_acg5p_c 1 M_adp_c	BP0383
R_ACGS	N-acetylglutamate synthase	1 M_accoa_c 1 M_glu_L_c ==> 1 M_acglu_c 1 M_coa_c 1 M_h_c	BP2335 OR BP3807
R_ACHBS	acetolactate synthase large subunit OR acetolactate synthase 3 regulatory subunit	1 M_2obut_c 1 M_h_c 1 M_pyr_c ==> 1 M_2ahbut_c 1 M_co2_c	BP0789 OR BP0790
R_ACKr	phosphoribosylglycinamide formyltransferase 2 OR acetate kinase	1 M_ac_c 1 M_atp_c <=> 1 M_actp_c 1 M_adp_c	BP0702 OR BP1003
R_ACLS	acetolactate synthase large subunit OR acetolactate synthase 3 regulatory subunit	1 M_h_c 2.0 M_pyr_c ==> 1 M_alac_S_c 1 M_co2_c	BP0789 OR BP0790
R_ACM6PH	not applicable	1 M_acmum6p_c 1 M_h2o_c ==> 1 M_acgam6p_c 1 M_lac_D_c	unknown
R_ACMUMptspp	phosphoenolpyruvate-protein phosphotransferase	1 M_acmum_p 1 M_pep_c ==> 1 M_acmum6p_c 1 M_pyr_c	BP1502
R_ACMUMtex	N-acetylmuramate transport via diffusion (extracellular to periplasm)	1 M_acmum_e ==> 1 M_acmum_p	N/A
R_ACOAD10f	acyl-CoA dehydrogenase (isobutyryl-CoA)	1 M_ibtcoa_c 1 M_fad_c <=> 1 M_mtccoa_c 1 M_fadh2_c	BP0310 OR BP0625
R_ACOAD11f	acyl-CoA dehydrogenase (2-methylbutanoyl-CoA)	1 M_2mbtcoa_c 1 M_fad_c <=> 1 M_2mcrcoa_c 1 M_fadh2_c	BP0310 OR BP0625
R_ACOAD1f	acyl-CoA dehydrogenase (butanoyl-CoA)	1 M_btcoa_c 1 M_fad_c <=> 1 M_b2coa_c 1 M_fadh2_c	BP0310 or BP0625
R_ACOAD2f	acyl-CoA dehydrogenase (hexanoyl-CoA)	1 M_hxcoa_c 1 M_fad_c <=> 1 M_hx2coa_c 1 M_fadh2_c	BP0310 or BP0625
R_ACOAD3f	acyl-CoA dehydrogenase (octanoyl-CoA)	1 M_occoa_c 1 M_fad_c <=> 1 M_oc2coa_c 1 M_fadh2_c	BP0310 or BP0625
R_ACOAD4f	acyl-CoA dehydrogenase (decanoyl-CoA)	1 M_dcacoa_c 1 M_fad_c <=> 1 M_dc2coa_c 1 M_fadh2_c	BP0310 or BP0625
R_ACOAD5f	acyl-CoA dehydrogenase (dodecanoyl-CoA)	1 M_ddcacoa_c 1 M_fad_c <=> 1 M_dd2coa_c 1 M_fadh2_c	BP0310 or BP0625
R_ACOAD6f	acyl-CoA dehydrogenase (tetradecanoyl-CoA)	1 M_tdcoa_c 1 M_fad_c <=> 1 M_td2coa_c 1 M_fadh2_c	BP0310 or BP0625
R_ACOAD7f	acyl-CoA dehydrogenase (hexadecanoyl-CoA)	1 M_pmtcoa_c 1 M_fad_c <=> 1 M_hdd2coa_c 1 M_fadh2_c	BP0310 or BP0625
R_ACOAD8f	acyl-CoA dehydrogenase (octadecanoyl-CoA)	1 M_stcoa_c 1 M_fad_c <=> 1 M_od2coa_c 1 M_fadh2_c	BP0310 or BP0625
R_ACOAD9f	acyl-CoA dehydrogenase (3-methylbutanoyl-CoA)	1 M_mbtcoa_c 1 M_fad_c <=> 1 M_mcrcoa_c 1 M_fadh2_c	BP0310 OR BP0625
R_ACOATA	acyl carrier protein OR 3-oxoacyl-(acyl carrier protein) synthase III	1 M_ACP_c 1 M_accoa_c <=> 1 M_acACP_c 1 M_coa_c	BP2440 OR BP2443
R_ACODA	acetylornithine deacetylase	1 M_acorn_c 1 M_h2o_c ==> 1 M_ac_c 1 M_orn_c	BP0655 OR BP3588
R_ACONTa	citrate hydrolyase	1 M_cit_c <=> 1 M_acon_C_c 1 M_h2o_c	BP2014 OR BP2021 OR BP2369
R_ACONTb	aconitate hydratase	1 M_acon_C_c 1 M_h2o_c <=> 1 M_icit_c	BP2014 OR BP2021 OR BP2369
R_ACOTA	acetylornithine transaminase protein	1 M_acorn_c 1 M_akg_c <=> 1 M_acg5sa_c 1 M_glu_L_c	BP0451 OR BP3539
R_ACPS1	4'-phosphopantetheinyl transferase	1 M_apoACP_c 1 M_coa_c ==> 1 M_ACP_c 1 M_h_c 1 M_pap_c	BP2079
R_ACS	acetyl-CoA synthetase	1 M_ac_c 1 M_atp_c 1 M_coa_c ==> 1 M_accoa_c 1 M_amp_c 1 M_ppi_c	BP2409
R_ACSERtex	O-Acetyl-L-serine transport via diffusion (extracellular to periplasm)	1 M_acser_e <=> 1 M_acser_p	N/A
R_ACSERtpp	putative integral membrane protein	1 M_acser_c ==> 1 M_acser_p	BP2026
R_ACt2rpp	not applicable	1 M_ac_p 1 M_h_p <=> 1 M_ac_c 1 M_h_c	unknown
R_ACt4pp	putative membrane transport protein	1 M_ac_p 1 M_na1_p ==> 1 M_ac_c 1 M_na1_c	BP2478
R_ACtex	Acetate transport via diffusion (extracellular to periplasm)	1 M_ac_e <=> 1 M_ac_p	N/A
R_ADCL	_4-aminobenzoate synthase	1 M_4adcho_c ==> 1 M_4abz_c 1 M_h_c 1 M_pyr_c	BP3242
R_ADCS	anthranilate synthase component II	1 M_chor_c 1 M_gln_L_c ==> 1 M_4adcho_c 1 M_glu_L_c	BP3263
R_ADEt2rpp	adenine transport via proton symport (reversible)	1 M_ade_p 1 M_h_p <=> 1 M_ade_c 1 M_h_c	unknown
R_ADEtex	adenine transport via diffusion (extracellular to periplasm)	1 M_ade_e <=> 1 M_ade_p	N/A
R_ADK1	adenylate kinase	1 M_amp_c 1 M_atp_c <=> 2.0 M_adp_c	BP2769
R_ADK3	adenylate kinase	1 M_amp_c 1 M_gtp_c <=> 1 M_adp_c 1 M_gdp_c	BP2769
R_ADK4	adenylate kinase	1 M_amp_c 1 M_itp_c <=> 1 M_adp_c 1 M_idp_c	BP2769
R_ADNK1	adenylate kinase	1 M_adn_c 1 M_atp_c ==> 1 M_adp_c 1 M_amp_c 1 M_h_c	BP2769
R_ADNt2rpp	adenosine transport via proton symport (reversible)	1 M_adn_p 1 M_h_p <=> 1 M_adn_c 1 M_h_c	BP2269
R_ADNtex	adenosine transport via diffusion (extracellular to periplasm)	1 M_adn_e <=> 1 M_adn_p	N/A
R_ADOCBLabcpp	putative hemin permease OR periplasmic binding protein	1 M_adocbl_p 1 M_atp_c 1 M_h2o_c ==> 1 M_adocbl_c 1 M_adp_c 1 M_h_c 1 M_pi_c	BP0344 OR BP3596
R_ADOCBLtonex	biopolymer transport protein ExbD/TolR OR putative outer membrane protein	1 M_adocbl_e 1 M_h_p ==> 1 M_adocbl_p 1 M_h_c	BP3533 OR BP3595
R_ADPRDP	ADP-ribose diphosphatase	1 M_adprib_c 1 M_h2o_c ==> 1 M_amp_c 2.0 M_h_c 1 M_r5p_c	unknown
R_ADPT	adenine phosphoribosyltransferase	1 M_ade_c 1 M_prpp_c ==> 1 M_amp_c 1 M_ppi_c	BP0264
R_ADSK	adenylylsulfate kinase	1 M_atp_c 1 M_aps_c ==> 1 M_paps_c 1 M_adp_c 1 M_h_c	BP0971
R_ADSL1r	adenylosuccinate lyase	1 M_dcamp_c <=> 1 M_amp_c 1 M_fum_c	BP2890
R_ADSL2r	adenylosuccinate lyase	1 M_25aics_c <=> 1 M_aicar_c 1 M_fum_c	BP2890
R_ADSS	adenylosuccinate synthetase	1 M_asp_L_c 1 M_gtp_c 1 M_imp_c ==> 1 M_dcamp_c 1 M_gdp_c 2.0 M_h_c 1 M_pi_c	BP2188
R_AGM3PApp	N-acetylmuramoyl-L-alanine amidase	1 M_anhgm3p_p 1 M_h2o_p ==> 1 M_LalaDgluMdap_p 1 M_anhgm_p	BP0246
R_AGM4PApp	N-acetylmuramoyl-L-alanine amidase	1 M_anhgm4p_p 1 M_h2o_p ==> 1 M_LalaDgluMdapDala_p 1 M_anhgm_p	BP0246
R_AGM4PCPpp	not applicable	1 M_anhgm4p_p 1 M_h2o_p ==> 1 M_ala_D_p 1 M_anhgm3p_p	unknown
R_AGMabcpp	putative inner membrane permease polyamine transport protein OR putative polyamine transport ATP-binding protein OR putative polyamine transport protein	1 M_atp_c 1 M_h2o_c 1 M_agm_p ==> 1 M_adp_c 1 M_h_c 1 M_pi_c 1 M_agm_c	BP2345 OR BP2346 OR BP2347 OR BP2348
R_AGMAt2pp	agmatine export via proton symport (irreversible)	1 M_agm_c 1 M_h_c ==> 1 M_agm_p 1 M_h_p	BP2476
R_AGMHE	ADP-L-glycero-D-manno-heptose-6-epimerase	1 M_adphep_DD_c ==> 1 M_adphep_LD_c	BP0955
R_AGMT	agmatinase	1 M_agm_c 1 M_h2o_c ==> 1 M_ptrc_c 1 M_urea_c	BP1531
R_AGMtex	agmatine transport via diffusion (extracellular to periplasm)	1 M_agm_e <=> 1 M_agm_p	N/A
R_AGPAT120	_1-tetradecanoyl-sn-glycerol 3-phosphate O-acyltransferase (n-C12:0)	1 M_1ddecg3p_c 1 M_ddcaACP_c ==> 1 M_ACP_c 1 M_pa120_c	BP0036 OR BP0323
R_AGPAT140	_1-tetradecanoyl-sn-glycerol 3-phosphate O-acyltransferase (n-C14:0)	1 M_1tdecg3p_c 1 M_myrsACP_c ==> 1 M_ACP_c 1 M_pa140_c	BP0036 OR BP0323
R_AGPAT141	_1-tetradecanoyl-sn-glycerol 3-phosphate O-acyltransferase (n-C14:1)	1 M_1tdec7eg3p_c 1 M_tdeACP_c ==> 1 M_ACP_c 1 M_pa141_c	BP0036 OR BP0323
R_AGPAT160	_1-tetradecanoyl-sn-glycerol 3-phosphate O-acyltransferase (n-C16:0)	1 M_1hdecg3p_c 1 M_palmACP_c ==> 1 M_ACP_c 1 M_pa160_c	BP0036 OR BP0323
R_AGPAT161	_1-tetradecanoyl-sn-glycerol 3-phosphate O-acyltransferase (n-C16:1)	1 M_1hdec9eg3p_c 1 M_hdeACP_c ==> 1 M_ACP_c 1 M_pa161_c	BP0036 OR BP0323
R_AGPAT180	_1-tetradecanoyl-sn-glycerol 3-phosphate O-acyltransferase (n-C18:0)	1 M_1odecg3p_c 1 M_ocdcaACP_c ==> 1 M_ACP_c 1 M_pa180_c	BP0036 OR BP0323
R_AGPAT181	_1-tetradecanoyl-sn-glycerol 3-phosphate O-acyltransferase (n-C18:1)	1 M_1odec11eg3p_c 1 M_octeACP_c ==> 1 M_ACP_c 1 M_pa181_c	BP0036 OR BP0323
R_AGPR	N-acetyl-gamma-glutamyl-phosphate reductase	1 M_acg5sa_c 1 M_nadp_c 1 M_pi_c <=> 1 M_acg5p_c 1 M_h_c 1 M_nadph_c	BP2960
R_AGt3	outer membrane lipoprotein	1 M_ag_c 1 M_h_e ==> 1 M_ag_e 1 M_h_c	BP0986
R_AHC	adenosylhomocysteinase	1 M_ahcys_c 1 M_h2o_c <=> 1 M_adn_c 1 M_hcys_L_c	BP3068
R_AHSL1	O-acetylhomoserine lyase (L-cysteine)	1 M_cys_L_c 1 M_achms_c ==> 1 M_cyst_L_c 1 M_ac_c 1 M_h_c	BP3528 OR BP0112 OR BP0815
R_AICART	bifunctional phosphoribosylaminoimidazolecarboxamideformyltransferase/IMP cyclohydrolase	1 M_10fthf_c 1 M_aicar_c <=> 1 M_fprica_c 1 M_thf_c	BP3416
R_AIRC2	phosphoribosylaminoimidazole carboxylase ATPase subunit	1 M_air_c 1 M_atp_c 1 M_hco3_c ==> 1 M_5caiz_c 1 M_adp_c 1 M_h_c 1 M_pi_c	BP1527
R_AIRC3	phosphoribosylaminoimidazole carboxylase catalytic subunit	1 M_5aizc_c <=> 1 M_5caiz_c	BP1526
R_AKGDH	dihydrolipoamide dehydrogenase OR 2-oxoglutarate dehydrogenase E1 component OR dihydrolipoamide succinyltransferase	1 M_akg_c 1 M_coa_c 1 M_nad_c ==> 1 M_co2_c 1 M_nadh_c 1 M_succoa_c	BP0995 OR BP1124 OR BP1125
R_AKGt2rpp	membrane transport protein	1 M_akg_p 1 M_h_p <=> 1 M_akg_c 1 M_h_c	BP2855
R_AKGtex	alpha-ketoglutarate transport via diffusion (extracellular to periplasm)	1 M_akg_e <=> 1 M_akg_p	N/A
R_ALA_Dabcpp	high-affinity branched-chain amino acid transport, ATP-binding protein OR leucine/isoleucine/valine transporter ATP-binding subunit OR leucine/isoleucine/valine transporter permease subunit OR high-affinity branched-chain amino acid transport system, permease protein OR leu/Ile/val-binding protein precursor	1 M_ala_D_p 1 M_atp_c 1 M_h2o_c ==> 1 M_adp_c 1 M_ala_D_c 1 M_h_c 1 M_pi_c	BP1273 AND BP1274 AND BP1275 AND BP1276 AND BP1277 AND BP1285
R_ALAabcpp	high-affinity branched-chain amino acid transport, ATP-binding protein OR leucine/isoleucine/valine transporter ATP-binding subunit OR leucine/isoleucine/valine transporter permease subunit OR high-affinity branched-chain amino acid transport system, permease protein OR leu/Ile/val-binding protein precursor	1 M_ala_L_p 1 M_atp_c 1 M_h2o_c ==> 1 M_adp_c 1 M_ala_L_c 1 M_h_c 1 M_pi_c	BP1273 AND BP1274 AND BP1275 AND BP1276 AND BP1277 AND BP1285
R_ALAALAabcpp	ABC transport protein, solute binding component OR ABC-transport protein, inner membrane component	1 M_alaala_p 1 M_atp_c 1 M_h2o_c ==> 1 M_adp_c 1 M_alaala_c 1 M_h_c 1 M_pi_c	BP2594 OR BP2691
R_ALAALAr	D-alanine--D-alanine ligase	2 M_ala_D_c 1 M_atp_c <=> 1 M_adp_c 1 M_alaala_c 1 M_h_c 1 M_pi_c	BP3021
R_ALAALAtex	D-alanyl-D-alanine (DalaDala) transport via diffusion (extracellular to periplasm)	1 M_alaala_e <=> 1 M_alaala_p	N/A
R_ALAR	alanine racemase	1 M_ala_L_c <=> 1 M_ala_D_c	BP1221 OR BP2228
R_ALAt2rpp	Alanine/proton symporter	1 M_h_p 1 M_ala_L_p <=> 1 M_h_c 1 M_ala_L_c	BP2464
R_ALAt4pp	putative sodium:alanine symporter	1 M_ala_L_p 1 M_na1_p <=> 1 M_ala_L_c 1 M_na1_c	BP2306
R_ALATA_D	D-alanine aminotransferase	1 M_akg_c 1 M_ala_D_c <=> 1 M_glu_L_c 1 M_pyr_c	BP0103 OR BP0769
R_ALATA_L	L-alanine aminotransferase	1 M_akg_c 1 M_ala_L_c <=> 1 M_glu_L_c 1 M_pyr_c	BP1062 OR BP1185 OR BP2785
R_ALAtex	L-alanine transport via diffusion (extracellular to periplasm)	1 M_ala_L_e <=> 1 M_ala_L_p	N/A
R_ALATRS	alanyl-tRNA synthetase	1 M_ala_L_c 1 M_atp_c 1 M_trnaala_c ==> 1 M_alatrna_c 1 M_amp_c 1 M_ppi_c	BP1836
R_ALCA	putrescine N4-hydroxylase	1 M_ptrc_c 1 M_o2_c 1 M_fadh2_c ==> 1 M_hptrc_c 1 M_h2o_c 1 M_fad_c	BP2456
R_ALCB	succinyl-CoA:4-N-hydroxy-putrescine 4-acetyltransferase	1 M_hptrc_c 1 M_succoa_c ==> 1 M_shptrc_c 1 M_coa_c	BP2457
R_ALCC1	N4-succinyl-N4-hydroxy-2-hydroxyputrescine:N4-succinyl-N4-hydroxy-2-hydroxyputrescine ligase (AMP forming)	2.0 M_hshptrc_c 1 M_atp_c ==> 1 M_dihshptrc_c 1 M_amp_c 1 M_ppi_c 1 M_h_c	BP2458
R_ALCC2	alcaligin synthase (AMP forming)	1 M_dihshptrc_c 1 M_atp_c ==> 1 M_alcaligin_c 1 M_amp_c 1 M_ppi_c 1 M_h_c	BP2458
R_ALCD2x	alcohol dehydrogenase class III	1 M_etoh_c 1 M_nad_c <=> 1 M_acald_c 1 M_h_c 1 M_nadh_c	BP3751
R_ALCE	N4-succinyl-N4-hydroxyputrescine monooxygenase (NADPH-dependent)	1 M_shptrc_c 1 M_nadph_c 1 M_o2_c 1 M_h_c ==> 1 M_hshptrc_c 1 M_h2o_c 1 M_nadp_c	BP2460
R_ALCHY	Alcaligin hydrolase	1 M_alcaligin_c 1 M_h2o_c ==> 1 M_dihshptrc_c	BP2459
R_ALCLFexs	alcaligin Fe(III) binding (Lactoferrin)	3.0 M_alcaligin_e 2.0 M_lctfr_e <=> 1 M_fealc_e 2.0 M_lctfr_un_e	N/A
R_ALCtex	alcaligin transport (periplasm to extracellular)	1 M_alcaligin_p 1 M_h_p ==> 1 M_alcaligin_e 1 M_h_c	N/A
R_ALCTFexs	alcaligin Fe(III) binding (Transferrin)	3.0 M_alcaligin_e 2.0 M_trsfr_e <=> 1 M_fealc_e 2.0 M_trsfr_un_e	N/A
R_ALCtpp	alcaligin export protein	1 M_alcaligin_c 1 M_h_p ==> 1 M_alcaligin_p 1 M_h_c	BP2462
R_ALDD19x	phenylacetaldehyde dehydrogenase	1 M_pacald_c 1 M_nad_c 1 M_h2o_c ==> 1 M_pac_c 1 M_nadh_c 2.0 M_h_c	BP0465 OR BP2303
R_ALDD2x	putative aldehyde dehydrogenase	1 M_acald_c 1 M_h2o_c 1 M_nad_c ==> 1 M_ac_c 2.0 M_h_c 1 M_nadh_c	BP2303
R_ALDD2y	aldehyde dehydrogenase	1 M_acald_c 1 M_h2o_c 1 M_nadp_c ==> 1 M_ac_c 2.0 M_h_c 1 M_nadph_c	BP2157
R_ALDD3y	aldehyde dehydrogenase	1 M_h2o_c 1 M_nadp_c 1 M_ppal_c ==> 2.0 M_h_c 1 M_nadph_c 1 M_ppa_c	BP2157
R_AMAOTr	adenosylmethionine--8-amino-7-oxononanoate transaminase	1 M_8aonn_c 1 M_amet_c <=> 1 M_amob_c 1 M_dann_c	BP2165
R_AMPMS2	thiamine biosynthesis protein ThiC	1 M_air_c 1 M_h2o_c 1 M_nad_c ==> 1 M_4ampm_c 2.0 M_for_c 3.0 M_h_c 1 M_nadh_c	BP0206
R_AMPN	AMP nucleosidase	1 M_amp_c 1 M_h2o_c ==> 1 M_ade_c 1 M_r5p_c	BP1583
R_AMPTASECG	aminopeptidase N OR leucyl aminopeptidase	1 M_cgly_c 1 M_h2o_c ==> 1 M_cys_L_c 1 M_gly_c	BP0869 OR BP2421
R_AMPTASEPG	aminopeptidase N OR leucyl aminopeptidase	1 M_h2o_c 1 M_progly_c ==> 1 M_gly_c 1 M_pro_L_c	BP0869 OR BP2421
R_AMPtex	AMP transport via diffusion (extracellular to periplasm)	1 M_amp_e <=> 1 M_amp_p	N/A
R_ANHGMtex	GlcNAc-anhMurNAc transport via diffusion (extracellular to periplasm)	1 M_anhgm_p <=> 1 M_anhgm_e	N/A
R_ANPRT	anthranilate phosphoribosyltransferase	1 M_anth_c 1 M_prpp_c ==> 1 M_ppi_c 1 M_pran_c	BP3262
R_ANS	anthranilate phosphoribosyltransferase OR anthranilate synthase component I	1 M_chor_c 1 M_gln_L_c ==> 1 M_anth_c 1 M_glu_L_c 1 M_h_c 1 M_pyr_c	BP3262 OR BP3264
R_ANTHDIO	anthranilate 2,3-dioxygenase (deaminating)	1 M_anth_c 1 M_nadph_c 1 M_o2_c 2.0 M_h_c ==> 1 M_23dhb_c 1 M_nadp_c 1 M_nh4_c	unknown
R_ANTHDIODC	anthranilate 1,2-dioxygenase (deaminating, decarboxylating)	1 M_anth_c 1 M_nadh_c 1 M_o2_c 3 M_h_c ==> 1 M_catech_c 1 M_nad_c 1 M_co2_c 1 M_nh4_c	BP2091 AND BP2092 AND (BP1817 OR BP0362 OR BP0066)
R_ANTHFOR	anthranilate formamidase	1 M_nfanth_c 1 M_h2o_c ==> 1 M_anth_c 1 M_for_c 1 M_h_c	BP0300
R_AOXSr	putative 8-amino-7-oxononanoate synthase	1 M_ala_L_c 1 M_h_c 1 M_pmcoa_c <=> 1 M_8aonn_c 1 M_co2_c 1 M_coa_c	BP2164
R_APRAUR	putative riboflavin-specific deaminase	1 M_5apru_c 1 M_h_c 1 M_nadph_c ==> 1 M_5aprbu_c 1 M_nadp_c	BP2948
R_ARBTNabcpp	aerobactin ABC transporter	1 M_atp_c 1 M_h2o_c 1 M_arbtn_fe3_p ==> 1 M_adp_c 1 M_h_c 1 M_arbtn_fe3_c 1 M_pi_c	BP1603 AND BP1604 AND BP1605
R_ARBTNexs	not applicable	1 M_arbtn_e 1 M_fe3_e ==> 1 M_arbtn_fe3_e	N/A
R_ARBTNR1	not applicable	2.0 M_arbtn_fe3_c 1 M_fadh2_c ==> 2.0 M_arbtn_c 1 M_fad_c 2.0 M_fe2_c 2.0 M_h_c	unknown
R_ARBTNR2	not applicable	2.0 M_arbtn_fe3_c 1 M_fmnh2_c ==> 2.0 M_arbtn_c 2.0 M_fe2_c 1 M_fmn_c 2.0 M_h_c	unknown
R_ARBTNR3	not applicable	2.0 M_arbtn_fe3_c 1 M_rbflvrd_c ==> 2.0 M_arbtn_c 2.0 M_fe2_c 2.0 M_h_c 1 M_ribflv_c	unknown
R_ARBTNtex	not applicable	1 M_arbtn_p 1 M_h_p ==> 1 M_arbtn_e 1 M_h_c	N/A
R_ARBTNtonex	not applicable	1 M_arbtn_fe3_e 1 M_h_p ==> 1 M_arbtn_fe3_p 1 M_h_c	BP3531 AND BP3532 AND BP3533
R_ARBTNtpp	not applicable	1 M_arbtn_c 1 M_h_p ==> 1 M_arbtn_p 1 M_h_c	unknown
R_ARGabcpp	L-arginine transport via ABC system (periplasm)	1 M_atp_c 1 M_h2o_c 1 M_arg_L_p ==> 1 M_adp_c 1 M_h_c 1 M_arg_L_c 1 M_pi_c	(BP1362 AND BP1363 AND BP1364) OR (BP1573 AND BP1574 AND BP1575)
R_ARGDC	Orn/Arg/Lys decarboxylase	1 M_arg_L_c 1 M_h_c ==> 1 M_agm_c 1 M_co2_c	BP0190
R_ARGN	arginase	1 M_arg_L_c 1 M_h2o_c ==> 1 M_orn_c 1 M_urea_c	BP0538
R_ARGSL	argininosuccinate lyase	1 M_argsuc_c <=> 1 M_arg_L_c 1 M_fum_c	BP2702
R_ARGSS	argininosuccinate synthase	1 M_asp_L_c 1 M_atp_c 1 M_citr_L_c ==> 1 M_amp_c 1 M_argsuc_c 1 M_h_c 1 M_ppi_c	BP3537
R_ARGt3pp	transporter	1 M_arg_L_c 1 M_h_p ==> 1 M_arg_L_p 1 M_h_c	BP0564
R_ARGtex	L-arginine transport via diffusion (extracellular to periplasm)	1 M_arg_L_e <=> 1 M_arg_L_p	N/A
R_ARGTRS	arginyl-tRNA synthetase	1 M_arg_L_c 1 M_atp_c 1 M_trnaarg_c ==> 1 M_amp_c 1 M_argtrna_c 1 M_ppi_c	BP0115
R_ASAD	aspartate-semialdehyde dehydrogenase	1 M_aspsa_c 1 M_nadp_c 1 M_pi_c <=> 1 M_4pasp_c 1 M_h_c 1 M_nadph_c	BP1484
R_ASNabcpp	not applicable	1 M_asn_L_p 1 M_atp_c 1 M_h2o_c ==> 1 M_adp_c 1 M_asn_L_c 1 M_h_c 1 M_pi_c	BP3828 AND BP3829 AND BP3830 AND BP3831
R_ASNN	L-asparaginase	1 M_asn_L_c 1 M_h2o_c ==> 1 M_asp_L_c 1 M_nh4_c	BP0006 OR BP2398
R_ASNS1	putative asparagine synthase	1 M_asp_L_c 1 M_atp_c 1 M_gln_L_c 1 M_h2o_c ==> 1 M_amp_c 1 M_asn_L_c 1 M_glu_L_c 1 M_h_c 1 M_ppi_c	BP3146
R_ASNt3pp	asparagine/proton antiporter	1 M_h_p 1 M_asn_L_c ==> 1 M_h_c 1 M_asn_L_p	BP2026
R_ASNtex	L-asparagine transport via diffusion (extracellular to periplasm)	1 M_asn_L_e <=> 1 M_asn_L_p	N/A
R_ASNTRS	Asparaginyl-tRNA synthetase	1 M_asn_L_c 1 M_atp_c 1 M_trnaasn_c ==> 1 M_amp_c 1 M_asntrna_c 1 M_ppi_c	N/A
R_ASP1DC	aspartate alpha-decarboxylase	1 M_asp_L_c 1 M_h_c ==> 1 M_ala_B_c 1 M_co2_c	BP1816
R_ASPabcpp	glutamate/aspartate transport system permease protein OR extracellular solute-binding protein OR glutamate/aspartate transport ATP-binding protein	1 M_asp_L_p 1 M_atp_c 1 M_h2o_c ==> 1 M_adp_c 1 M_asp_L_c 1 M_h_c 1 M_pi_c	(BP3828 AND BP3829 AND BP3830 AND BP3831) OR (BP0765 AND BP0766 AND BP0767 AND BP0768) OR (BP1532 AND BP1533 AND BP1534) OR (BP1181 AND BP1182 AND BP1183 AND BP1184) OR (BP1852 AND BP1853 AND BP1855) OR (BP1573 AND BP1574 AND BP1575) OR (BP0054 AND BP0055 AND BP0056 AND BP0057)
R_ASPCT	aspartate carbamoyltransferase	1 M_asp_L_c 1 M_cbp_c ==> 1 M_cbasp_c 1 M_h_c 1 M_pi_c	BP0321 OR BP2562
R_ASPK	aspartate kinase	1 M_asp_L_c 1 M_atp_c <=> 1 M_4pasp_c 1 M_adp_c	BP1913
R_ASPR	aspartate racemase	1 M_asp_L_c <=> 1 M_asp_D_c	BP0053
R_ASPt4pp	aspartate/sodium symporter	1 M_na1_p 1 M_asp_L_p <=> 1 M_asp_L_c 1 M_na1_c	BP0380
R_ASPTA	aspartate transaminase	1 M_akg_c 1 M_asp_L_c <=> 1 M_glu_L_c 1 M_oaa_c	BP1185
R_ASPtex	L-aspartate transport via diffusion (extracellular to periplasm)	1 M_asp_L_e <=> 1 M_asp_L_p	N/A
R_ASPTRS	aspartyl-tRNA synthetase	1 M_asp_L_c 1 M_atp_c 1 M_trnaasp_c ==> 1 M_amp_c 1 M_asptrna_c 1 M_ppi_c	BP0709
R_ATPHs	not applicable	1 M_atp_c 1 M_h_c 1 M_h2o_c ==> 1 M_itp_c 1 M_nh4_c	unknown
R_ATPM	not applicable	1 M_atp_c 1 M_h2o_c ==> 1 M_adp_c 1 M_h_c 1 M_pi_c	unknown
R_ATPPRT	ATP phosphoribosyltransferase catalytic subunit	1 M_atp_c 1 M_prpp_c ==> 1 M_ppi_c 1 M_prbatp_c	BP3767
R_ATPS4rpp	F0F1 ATP synthase subunit A OR F0F1 ATP synthase subunit B OR F0F1 ATP synthase subunit delta OR F0F1 ATP synthase subunit alpha OR F0F1 ATP synthase subunit gamma OR F0F1 ATP synthase subunit beta OR F0F1 ATP synthase subunit epsilon	1 M_adp_c 4.0 M_h_p 1 M_pi_c <=> 1 M_atp_c 3.0 M_h_c 1 M_h2o_c	BP3282 OR BP3284 OR BP3284 OR BP3285 OR BP3285 OR BP3286 OR BP3286 OR BP3287 OR BP3287 OR BP3288 OR BP3288 OR BP3289 OR BP3289
R_BALAt2rpp	beta-alanine transport via proton symport (reversible)	1 M_ala_B_p 1 M_h_p <=> 1 M_ala_B_c 1 M_h_c	unknown
R_BALATA	beta-alanine aminotransferase (pyruvate)	1 M_ala_B_c 1 M_pyr_c <=> 1 M_ala_L_c 1 M_malsa_c	BP3157
R_BALATA2	beta-alanine aminotransferase (2-oxoglutarate)	1 M_ala_B_c 1 M_akg_c <=> 1 M_malsa_c 1 M_glu_L_c	BP1977 OR BP2298
R_BALAtex	beta-alanine transport via diffusion (extracellular to periplasm)	1 M_ala_B_e <=> 1 M_ala_B_p	N/A
R_BDH	(R)-3-Hydroxybutanoate:NAD+ oxidoreductase	1 M_bhb_c 1 M_nad_c <=> 1 M_acac_c 1 M_h_c 1 M_nadh_c	BP0229 OR BP2454
R_BHBt2rpp	(R)-3-Hydroxybutanoate reversible transport via proton symport (periplasm)	1 M_h_p 1 M_bhb_p <=> 1 M_h_c 1 M_bhb_c	unknown
R_BHBtex	(R)-3-Hydroxybutanoate transport via diffusion (extracellular to periplasm)	1 M_bhb_e <=> 1 M_bhb_p	N/A
R_BLVRDNabcpp	biliverdin ABC transporter	1 M_atp_c 1 M_h2o_c 1 M_blvrdn_c ==> 1 M_adp_c 1 M_h_c 1 M_blvrdn_p 1 M_pi_c	unknown
R_BLVRDNtex	biliverdin transport (periplasm to extracellular)	1 M_blvrdn_p ==> 1 M_blvrdn_e	N/A
R_BP_biomass_130704	B. pertussis biomass equation 130704	5.4684146770 M_prot_BP_c 0.2227188762 M_DNA_BP_c 0.1333139107 M_RNA_BP_c 1 M_LIPID_BP_c 1 M_PG_BP_p 1 M_LPS_BP_e 1 M_COFACTORS_BP_c 1 M_IONS_BP_c 0.0011594203 M_phb_c 370.704722110691 M_atp_c 370.704722110691 M_h2o_c ==> 370.704722110691 M_adp_c 370.704722110691 M_pi_c 370.704722110691 M_h_c	N/A
R_BPNT	not applicable	1 M_h2o_c 1 M_pap_c ==> 1 M_amp_c 1 M_pi_c	unknown
R_BTS4	biotin synthase	1 M_amet_c 1 M_dtbt_c 1 M_s_c ==> 1 M_btn_c 1 M_dad_5_c 1 M_h_c 1 M_met_L_c	BP2718
R_BUTCT	3-oxoadipate CoA-transferase subunit A OR putative coenzyme A transferase subunit	1 M_accoa_c 1 M_but_c ==> 1 M_ac_c 1 M_btcoa_c	BP0221 OR BP2400
R_BUTt2rpp	putative short-chain fatty acids transporter	1 M_but_p 1 M_h_p <=> 1 M_but_c 1 M_h_c	BP0404
R_BUTtex	Butyrate transport via diffusion (extracellular to periplasm)	1 M_but_e <=> 1 M_but_p	N/A
R_CA2t3pp	calcium/proton antiporter	1 M_h_p 1 M_ca2_p ==> 1 M_h_c 1 M_ca2_c	unknown
R_CA2tex	calcium (Ca+2) transport via diffusion (extracellular to periplasm)	1 M_ca2_e <=> 1 M_ca2_p	N/A
R_CADAT	cadaverine aminotransferase	1 M_15dap_c 1 M_akg_c ==> 1 M_1pip_c 1 M_glu_L_c 1 M_h2o_c	unknown
R_CASDC	carboxyspermidine decarboxylase	1 M_caspmd_c 1 M_h_c ==> 1 M_spmd_c 1 M_co2_c	BP0731
R_CASDH	carboxyspermidine dehydrogenase	1 M_aspsa_c 1 M_ptrc_c 1 M_nadph_c 1 M_h_c ==> 1 M_caspmd_c 1 M_nadp_c 1 M_h2o_c	BP0732
R_CAT	catalase	2.0 M_h2o2_c ==> 2.0 M_h2o_c 1 M_o2_c	BP3852
R_CATECHDIO	catechol 1,2-dioxygenase	1 M_catech_c 1 M_o2_c ==> 1 M_ccmuc_c 2.0 M_h_c	unknown
R_CBPS	carbamoyl phosphate synthase	2.0 M_atp_c 1 M_gln_L_c 1 M_h2o_c 1 M_hco3_c ==> 2.0 M_adp_c 1 M_cbp_c 1 M_glu_L_c 2.0 M_h_c 1 M_pi_c	BP1452 AND BP1453
R_CD2abcpp	putative membrane transport ATPase	1 M_atp_c 1 M_cd2_c 1 M_h2o_c ==> 1 M_adp_c 1 M_cd2_p 1 M_h_c 1 M_pi_c	BP2722
R_CD2tex	cadmium (Cd+2) transport via diffusion (extracellular to periplasm)	1 M_cd2_e <=> 1 M_cd2_p	N/A
R_CD2tpp	metal transporter	1 M_cd2_p ==> 1 M_cd2_c	BP0194
R_CDPMEK	4-diphosphocytidyl-2-C-methyl-D-erythritol kinase	1 M_4c2me_c 1 M_atp_c ==> 1 M_2p4c2me_c 1 M_adp_c 1 M_h_c	BP3126
R_CGLYabcpp	ABC-transport protein, inner membrane component	1 M_atp_c 1 M_cgly_p 1 M_h2o_c ==> 1 M_adp_c 1 M_cgly_c 1 M_h_c 1 M_pi_c	BP2691
R_CGLYtex	L-Cysteinylglycine transport via diffusion (extracellular to periplasm)	1 M_cgly_e <=> 1 M_cgly_p	N/A
R_CHLabcpp	choline ABC transporter	1 M_atp_c 1 M_chol_p 1 M_h2o_c ==> 1 M_adp_c 1 M_chol_c 1 M_h_c 1 M_pi_c	(BP2055 AND BP2056 AND BP2057) OR (BP2591 AND BP2592 AND BP2593 AND BP2594) OR (BP2293 AND BP2294 AND BP2295 AND BP2296)
R_CHLt2pp	high-affinity choline transport protein	1 M_chol_p 1 M_h_p ==> 1 M_chol_c 1 M_h_c	BP0804
R_CHLtex	choline transport via diffusion (extracellular to periplasm)	1 M_chol_e <=> 1 M_chol_p	N/A
R_CHORM	p-protein [includes: chorismate mutase and prephenate dehydratase]	1 M_chor_c ==> 1 M_pphn_c	BP0946
R_CHORS	chorismate synthase	1 M_3psme_c ==> 1 M_chor_c 1 M_pi_c	BP1462
R_CHRPL	Chorismate pyruvate lyase	1 M_chor_c ==> 1 M_4hbz_c 1 M_pyr_c	BP0981
R_CITL	putative citrate lyase beta chain	1 M_cit_c ==> 1 M_ac_c 1 M_oaa_c	BP1348
R_CITt2rpp	citrate transport via proton symport (reversible)	1 M_cit_p 1 M_h_p <=> 1 M_cit_c 1 M_h_c	unknown
R_CITtex	citrate transport via diffusion (extracellular to periplasm)	1 M_cit_e <=> 1 M_cit_p	N/A
R_CLPNH120pp	not applicable	1 M_clpn120_p 1 M_h2o_p ==> 1 M_h_p 1 M_pa120_p 1 M_pg120_p	unknown
R_CLPNH140pp	not applicable	1 M_clpn140_p 1 M_h2o_p ==> 1 M_h_p 1 M_pa140_p 1 M_pg140_p	unknown
R_CLPNH141pp	not applicable	1 M_clpn141_p 1 M_h2o_p ==> 1 M_h_p 1 M_pa141_p 1 M_pg141_p	unknown
R_CLPNH160pp	not applicable	1 M_clpn160_p 1 M_h2o_p ==> 1 M_h_p 1 M_pa160_p 1 M_pg160_p	unknown
R_CLPNH161pp	not applicable	1 M_clpn161_p 1 M_h2o_p ==> 1 M_h_p 1 M_pa161_p 1 M_pg161_p	unknown
R_CLPNH180pp	not applicable	1 M_clpn180_p 1 M_h2o_p ==> 1 M_h_p 1 M_pa180_p 1 M_pg180_p	unknown
R_CLPNH181pp	not applicable	1 M_clpn181_p 1 M_h2o_p ==> 1 M_h_p 1 M_pa181_p 1 M_pg181_p	unknown
R_CLPNS120pp	cardiolipin synthase 2	2.0 M_pg120_p <=> 1 M_clpn120_p 1 M_glyc_p	BP1339
R_CLPNS140pp	cardiolipin synthase 2 OR putative phospholipase	2.0 M_pg140_p <=> 1 M_clpn140_p 1 M_glyc_p	BP1339 OR BP2225
R_CLPNS141pp	cardiolipin synthase 2	2.0 M_pg141_p <=> 1 M_clpn141_p 1 M_glyc_p	BP1339
R_CLPNS160pp	cardiolipin synthase 2	2.0 M_pg160_p <=> 1 M_clpn160_p 1 M_glyc_p	BP1339
R_CLPNS161pp	cardiolipin synthase 2	2.0 M_pg161_p <=> 1 M_clpn161_p 1 M_glyc_p	BP1339
R_CLPNS180pp	cardiolipin synthase 2	2.0 M_pg180_p <=> 1 M_clpn180_p 1 M_glyc_p	BP1339
R_CLPNS181pp	cardiolipin synthase 2	2.0 M_pg181_p <=> 1 M_clpn181_p 1 M_glyc_p	BP1339
R_CLt3_2pp	putative chloride-channel protein	2.0 M_cl_p 1 M_h_c ==> 2.0 M_cl_c 1 M_h_p	BP2760
R_CLtex	chloride (Cl-1) transport via diffusion (extracellular to periplasm)	1 M_cl_e <=> 1 M_cl_p	N/A
R_CMPtex	CMP transport via diffusion (extracellular to periplasm)	1 M_cmp_e <=> 1 M_cmp_p	N/A
R_CO2tex	CO2 transport via diffusion (extracellular to periplasm)	1 M_co2_e <=> 1 M_co2_p	N/A
R_CO2tpp	not applicable	1 M_co2_p <=> 1 M_co2_c	unknown
R_COBALT2abcpp	putative membrane transport ATPase	1 M_atp_c 1 M_cobalt2_c 1 M_h2o_c ==> 1 M_adp_c 1 M_cobalt2_p 1 M_h_c 1 M_pi_c	BP2722
R_COBALT2tex	cobalt (Co+2) transport via diffusion (extracellular to periplasm)	1 M_cobalt2_e <=> 1 M_cobalt2_p	N/A
R_COBALT2tpp	metal transporter	1 M_cobalt2_p ==> 1 M_cobalt2_c	BP0194
R_CORELPSabcpp	R_CORELPSabcpp Bordetella pertussis specific	1 M_atp_c 1 M_coreLPS_BP_c 1 M_h2o_c ==> 1 M_adp_c 1 M_coreLPS_BP_p 1 M_h_c 1 M_pi_c	BP2321
R_CORELPSFMGT_BP	R_CORELPSFMGT_BP Bordetella pertussis specific	1 M_coreLPS_BP_p 1 M_undpfucmanglcn_BP_p ==> 1 M_fmgcoreLPS_BP_p 1 M_udcpdp_p 1 M_h_c	unknown
R_CORELPSFMGT_BPtex	R_CORELPSFMGT_BPtex Bordetella pertussis specific	1 M_fmgcoreLPS_BP_p ==> 1 M_fmgcoreLPS_BP_e	BP0698 AND BP0697 AND BP3329 AND BP2420 AND BP0325
R_CORELPSPPEAabcpp	R_CORELPSPPEAabcpp Bordetella pertussis specific	1 M_atp_c 1 M_coreLPSppea_BP_c 1 M_h2o_c ==> 1 M_adp_c 1 M_coreLPSppea_BP_p 1 M_h_c 1 M_pi_c	BP2321
R_CORELPSPPEAFMGT_BP	R_CORELPSPPEAFMGT_BP Bordetella pertussis specific	1 M_coreLPSppea_BP_p 1 M_undpfucmanglcn_BP_p ==> 1 M_fmgcoreLPSppea_BP_p 1 M_udcpdp_p 1 M_h_c	unknown
R_CORELPSPPEAFMGT_BPtex	R_CORELPSPPEAFMGT_BPtex Bordetella pertussis specific	1 M_fmgcoreLPSppea_BP_p ==> 1 M_fmgcoreLPSppea_BP_e	BP0698 AND BP0697 AND BP3329 AND BP2420 AND BP0325
R_CORELPSPPEAGFMGT_BP	R_CORELPSPPEAGFMGT_BP Bordetella pertussis specific	1 M_coreLPSppeag_BP_p 1 M_undpfucmanglcn_BP_p ==> 1 M_fmgcoreLPSppeag_BP_p 1 M_udcpdp_p 1 M_h_c	unknown
R_CORELPSPPEAGFMGT_BPtex	R_CORELPSPPEAGFMGT_BPtex Bordetella pertussis specific	1 M_fmgcoreLPSppeag_BP_p ==> 1 M_fmgcoreLPSppeag_BP_e	BP0698 AND BP0697 AND BP3329 AND BP2420 AND BP0325
R_CORELPSPPEAGLCNT_BP	R_CORELPSPPEAGLCNT_BP Bordetella pertussis specific	1 M_undpglcn_BP_p 1 M_coreLPSppea_BP_p <=> 1 M_coreLPSppeag_BP_p 1 M_udcpdp_p 1 M_h_c	BP0398
R_CORELPSPPEAtex	R_CORELPSPPEAtex Bordetella pertussis specific	1 M_coreLPSppea_BP_p ==> 1 M_coreLPSppea_BP_e	BP0698 AND BP0697 AND BP3329 AND BP2420 AND BP0325
R_COtex	CO transport (periplasm to extracellular)	1 M_co_p <=> 1 M_co_e	N/A
R_COtpp	not applicable	1 M_co_p <=> 1 M_co_c	N/A
R_CPGNabcpp	coprogen ABC transporter	1 M_atp_c 1 M_h2o_c 1 M_cpgn_p ==> 1 M_adp_c 1 M_h_c 1 M_cpgn_c 1 M_pi_c	BP1603 AND BP1604 AND BP1605
R_CPGNexs	not applicable	1 M_cpgn_un_e 1 M_fe3_e ==> 1 M_cpgn_e	N/A
R_CPGNR1	not applicable	2.0 M_cpgn_c 1 M_fadh2_c ==> 2.0 M_cpgn_un_c 1 M_fad_c 2.0 M_fe2_c 2.0 M_h_c	unknown
R_CPGNR2	not applicable	2.0 M_cpgn_c 1 M_fmnh2_c ==> 2.0 M_cpgn_un_c 2.0 M_fe2_c 1 M_fmn_c 2.0 M_h_c	unknown
R_CPGNR3	not applicable	2.0 M_cpgn_c 1 M_rbflvrd_c ==> 2.0 M_cpgn_un_c 2.0 M_fe2_c 2.0 M_h_c 1 M_ribflv_c	unknown
R_CPGNtonex	ferric alcaligin siderophore receptor OR biopolymer transport protein ExbD/TolR	1 M_cpgn_e 1 M_h_p ==> 1 M_cpgn_p 1 M_h_c	BP3531 AND BP3532 AND BP3533
R_CPGNUtex	not applicable	1 M_cpgn_un_p 1 M_h_p ==> 1 M_cpgn_un_e 1 M_h_c	N/A
R_CPGNUtpp	not applicable	1 M_cpgn_un_c 1 M_h_p ==> 1 M_cpgn_un_p 1 M_h_c	unknown
R_CPPPGO	coproporphyrinogen III oxidase	1 M_cpppg3_c 2.0 M_h_c 1 M_o2_c ==> 2.0 M_co2_c 2.0 M_h2o_c 1 M_pppg9_c	BP2310
R_CS	type II citrate synthase	1 M_accoa_c 1 M_h2o_c 1 M_oaa_c ==> 1 M_cit_c 1 M_coa_c 1 M_h_c	BP2358
R_CTPS2	CTP synthetase	1 M_atp_c 1 M_gln_L_c 1 M_h2o_c 1 M_utp_c ==> 1 M_adp_c 1 M_ctp_c 1 M_glu_L_c 2.0 M_h_c 1 M_pi_c	BP2389
R_CU1abcpp	cation-transporting ATPase	1 M_atp_c 1 M_cu_c 1 M_h2o_c ==> 1 M_adp_c 1 M_cu_p 1 M_h_c 1 M_pi_c	BP2860
R_CU1Opp	copper resitance protein	4.0 M_cu_p 4.0 M_h_p 1 M_o2_p ==> 4.0 M_cu2_p 2.0 M_h2o_p	BP3315
R_CU2abcpp	putative membrane transport ATPase	1 M_atp_c 1 M_cu2_c 1 M_h2o_c ==> 1 M_adp_c 1 M_cu2_p 1 M_h_c 1 M_pi_c	BP2722
R_CU2tex	copper (Cu+2) transport via diffusion (extracellular to periplasm)	1 M_cu2_e <=> 1 M_cu2_p	N/A
R_CU2tpp	metal transporter	1 M_cu2_p ==> 1 M_cu2_c	BP0194
R_CUt3	outer membrane lipoprotein	1 M_cu_c 1 M_h_e ==> 1 M_cu_e 1 M_h_c	BP0986
R_CUtex	copper (Cu+1) transport via diffusion (extracellular to periplasm)	1 M_cu_e <=> 1 M_cu_p	N/A
R_CYANST	cyanide sulfotransferase	1 M_tsul_c 1 M_cyan_c <=> 1 M_so3_c 1 M_tcynt_c 1 M_h_c	BP2280
R_CYANSTpp	cyanide sulfotransferase (periplasmic)	1 M_tsul_p 1 M_cyan_p <=> 1 M_so3_p 1 M_tcynt_p 1 M_h_p	BP2280
R_CYANt2pp	hydrogen cyanide transport via proton symport (reversible)	1 M_cyan_p 1 M_h_p ==> 1 M_cyan_c 1 M_h_c	unknown
R_CYANtex	Cyanide transport via diffusion (extracellular to periplasm)	1 M_cyan_e <=> 1 M_cyan_p	N/A
R_CYSabc2pp	ABC transporter ATP-binding protein	1 M_atp_c 1 M_cys_L_c 1 M_h2o_c ==> 1 M_adp_c 1 M_cys_L_p 1 M_h_c 1 M_pi_c	BP0262 AND BP0263
R_CYSabcpp	not applicable	1 M_atp_c 1 M_cys_L_p 1 M_h2o_c ==> 1 M_adp_c 1 M_cys_L_c 1 M_h_c 1 M_pi_c	(BP1573 AND BP1574 AND BP1575) OR (BP1181 AND BP1182 AND BP1183 AND BP1184)
R_CYSDESULF	cysteine desulfurase	1 M_cys_L_c 1 M_o2_c ==> 1 M_ala_L_c 1 M_so2_c	BP1799
R_CYSDS	cystathionine beta-lyase	1 M_cys_L_c 1 M_h2o_c ==> 1 M_h2s_c 1 M_nh4_c 1 M_pyr_c	BP0112 OR BP0815
R_CYSS	cysteine synthase B	1 M_acser_c 1 M_h2s_c ==> 1 M_ac_c 1 M_cys_L_c 1 M_h_c	BP0958
R_CYSt3pp	cysteine/proton antiporter	1 M_h_p 1 M_cys_L_c ==> 1 M_h_c 1 M_cys_L_p	(BP2052) OR (BP2289 AND BP2290) OR (BP2075 AND BP2076 AND BP2077) OR (BP0825 AND BP0826 AND BP0827 AND BP0828) OR (BP0984 AND BP0985 AND BP0986) OR (BP3812 AND BP3813 AND BP3814 AND BP3815)
R_CYSTA	cysteine aminotransferase	1 M_cys_L_c 1 M_akg_c <=> 1 M_mercppyr_c 1 M_glu_L_c	BP1185
R_CYStex	L-cysteine transport via diffusion (extracellular to periplasm)	1 M_cys_L_e <=> 1 M_cys_L_p	N/A
R_CYSTGL	cystathionine gama-lyase	1 M_cyst_L_c 1 M_h2o_c ==> 1 M_cys_L_c 1 M_nh4_c 1 M_2obut_c	BP3528
R_CYSTL	cystathionine beta-lyase	1 M_cyst_L_c 1 M_h2o_c ==> 1 M_hcys_L_c 1 M_nh4_c 1 M_pyr_c	BP0112 OR BP0815
R_CYSTRS	cysteinyl-tRNA synthetase	1 M_atp_c 1 M_cys_L_c 1 M_trnacys_c ==> 1 M_amp_c 1 M_cystrna_c 1 M_ppi_c	BP1908
R_CYTBDpp	cytochrome D ubiquinol oxidase subunit I OR cytochrome D ubiquinol oxidase subunit II	2.0 M_h_c 0.5 M_o2_c 1 M_q8h2_c ==> 2.0 M_h_p 1 M_h2o_c 1 M_q8_c	BP0259 OR BP0260
R_CYTBO3_4pp	cytochrome ubiquinol oxidase subunit IV OR cytochrome O ubiquinol oxidase OR ubiquinol oxidase polypeptide I OR putative ubiquinol oxidase polypeptide II	4.0 M_h_c 0.5 M_o2_c 1 M_q8h2_c ==> 4.0 M_h_p 1 M_h2o_c 1 M_q8_c	BP2728 OR BP2931 OR BP2932 OR BP2933
R_CYTDt2rpp	cytidine transport via proton symport (reversible)	1 M_cytd_p 1 M_h_p <=> 1 M_cytd_c 1 M_h_c	BP2269
R_CYTDtex	cytidine transport via diffusion (extracellular to periplasm)	1 M_cytd_e <=> 1 M_cytd_p	N/A
R_CYTK1	cytidylate kinase	1 M_atp_c 1 M_cmp_c <=> 1 M_adp_c 1 M_cdp_c	BP0949
R_CYTK2	cytidylate kinase	1 M_atp_c 1 M_dcmp_c <=> 1 M_adp_c 1 M_dcdp_c	BP0949
R_D_LACt2pp	D-lactate transport via proton symport (periplasm)	1 M_h_p 1 M_lac_D_p <=> 1 M_h_c 1 M_lac_D_c	unknown
R_D_LACtex	D-lactate transport via diffusion (extracellular to periplasm)	1 M_lac_D_e <=> 1 M_lac_D_p	N/A
R_DAAD	D-amino acid dehydrogenase small subunit	1 M_ala_D_c 1 M_fad_c 1 M_h2o_c ==> 1 M_fadh2_c 1 M_nh4_c 1 M_pyr_c	BP1818
R_DAD2t2rpp	2-deoxyadenosine transport via proton symport (reversible)	1 M_dad_2_c 1 M_h_c <=> 1 M_dad_2_p 1 M_h_p	BP2269
R_DADK	adenylate kinase	1 M_atp_c 1 M_damp_c <=> 1 M_adp_c 1 M_dadp_c	BP2769
R_DADNtex	deoxyadenosine transport via diffusion (extracellular to periplasm)	1 M_dad_2_e <=> 1 M_dad_2_p	N/A
R_DAGK120	putative diacylglycerol kinase	1 M_12dgr120_c 1 M_atp_c ==> 1 M_adp_c 1 M_h_c 1 M_pa120_c	BP3492
R_DAGK140	putative diacylglycerol kinase	1 M_12dgr140_c 1 M_atp_c ==> 1 M_adp_c 1 M_h_c 1 M_pa140_c	BP3492
R_DAGK141	putative diacylglycerol kinase	1 M_12dgr141_c 1 M_atp_c ==> 1 M_adp_c 1 M_h_c 1 M_pa141_c	BP3492
R_DAGK160	putative diacylglycerol kinase	1 M_12dgr160_c 1 M_atp_c ==> 1 M_adp_c 1 M_h_c 1 M_pa160_c	BP3492
R_DAGK161	putative diacylglycerol kinase	1 M_12dgr161_c 1 M_atp_c ==> 1 M_adp_c 1 M_h_c 1 M_pa161_c	BP3492
R_DAGK180	putative diacylglycerol kinase	1 M_12dgr180_c 1 M_atp_c ==> 1 M_adp_c 1 M_h_c 1 M_pa180_c	BP3492
R_DAGK181	putative diacylglycerol kinase	1 M_12dgr181_c 1 M_atp_c ==> 1 M_adp_c 1 M_h_c 1 M_pa181_c	BP3492
R_DALAtex	D-Alanine transport via diffusion (extracellular to periplasm)	1 M_ala_D_e <=> 1 M_ala_D_p	N/A
R_DAMPtex	dAMP transport via diffusion (extracellular to periplasm)	1 M_damp_e <=> 1 M_damp_p	N/A
R_DAPabcpp	not applicable	1 M_26dap_M_p 1 M_atp_c 1 M_h2o_c ==> 1 M_26dap_M_c 1 M_adp_c 1 M_h_c 1 M_pi_c	unknown
R_DAPDC	diaminopimelate decarboxylase	1 M_26dap_M_c 1 M_h_c ==> 1 M_co2_c 1 M_lys_L_c	BP3653
R_DAPE	diaminopimelate epimerase	1 M_26dap_LL_c <=> 1 M_26dap_M_c	BP3074
R_DAPtex	_1,5-Diaminopentane transport via diffusion (extracellular to periplasm)	1 M_15dap_e <=> 1 M_15dap_p	N/A
R_DASPt2rpp	D-aspartate transport via proton symport (reversible)	1 M_asp_D_c 1 M_h_c <=> 1 M_asp_D_p 1 M_h_p	unknown
R_DASPtex	D-aspartate transport via diffusion (extracellular to periplasm)	1 M_asp_D_p <=> 1 M_asp_D_e	unknown
R_DASYN120	CDP-diacylglycerol synthetase (n-C12:0)	1 M_ctp_c 1 M_h_c 1 M_pa120_c ==> 1 M_cdpdddecg_c 1 M_ppi_c	BP1424
R_DASYN140	CDP-diacylglycerol synthetase (n-C14:0)	1 M_ctp_c 1 M_h_c 1 M_pa140_c ==> 1 M_cdpdtdecg_c 1 M_ppi_c	BP1424
R_DASYN141	CDP-diacylglycerol synthetase (n-C14:1)	1 M_ctp_c 1 M_h_c 1 M_pa141_c ==> 1 M_cdpdtdec7eg_c 1 M_ppi_c	BP1424
R_DASYN160	CDP-diacylglycerol synthetase (n-C16:0)	1 M_ctp_c 1 M_h_c 1 M_pa160_c ==> 1 M_cdpdhdecg_c 1 M_ppi_c	BP1424
R_DASYN161	CDP-diacylglycerol synthetase (n-C16:1)	1 M_ctp_c 1 M_h_c 1 M_pa161_c ==> 1 M_cdpdhdec9eg_c 1 M_ppi_c	BP1424
R_DASYN180	CDP-diacylglycerol synthetase (n-C18:0)	1 M_ctp_c 1 M_h_c 1 M_pa180_c ==> 1 M_cdpdodecg_c 1 M_ppi_c	BP1424
R_DASYN181	CDP-diacylglycerol synthetase (n-C18:1)	1 M_ctp_c 1 M_h_c 1 M_pa181_c ==> 1 M_cdpdodec11eg_c 1 M_ppi_c	BP1424
R_DATPHs	not applicable	1 M_datp_c 1 M_h_c 1 M_h2o_c ==> 1 M_ditp_c 1 M_nh4_c	unknown
R_DB4PS	3,4-dihydroxy-2-butanone 4-phosphate synthase	1 M_ru5p_D_c ==> 1 M_db4p_c 1 M_for_c 1 M_h_c	BP0471
R_DBTS	desthiobiotin synthase	1 M_atp_c 1 M_co2_c 1 M_dann_c ==> 1 M_adp_c 1 M_dtbt_c 3.0 M_h_c 1 M_pi_c	BP2162
R_DCAtex	Decanoate transport via diffusion (extracellular to periplasm)	1 M_dca_e <=> 1 M_dca_p	N/A
R_DCMPtex	dCMP transport via diffusion (extracellular to periplasm)	1 M_dcmp_e <=> 1 M_dcmp_p	N/A
R_DCTPD	deoxycytidine triphosphate deaminase	1 M_dctp_c 1 M_h_c 1 M_h2o_c ==> 1 M_dutp_c 1 M_nh4_c	BP0185
R_DCYTt2rpp	deoxycytidine transport via proton symport (reversible)	1 M_dcyt_c 1 M_h_c <=> 1 M_dcyt_p 1 M_h_p	BP2269
R_DCYTtex	deoxycytidine transport via diffusion (extracellular to periplasm)	1 M_dcyt_e <=> 1 M_dcyt_p	N/A
R_DDCAtexi	Fatty acid (dodecanoate) transport via facilitated irreversible diffusion (extracellular to periplasm)	1 M_ddca_e ==> 1 M_ddca_p	N/A
R_DDPA	phospho-2-dehydro-3-deoxyheptonate aldolase	1 M_e4p_c 1 M_h2o_c 1 M_pep_c ==> 1 M_2dda7p_c 1 M_pi_c	BP2908
R_DESFXBabcpp	desferrioxamine B ABC transporter	1 M_atp_c 1 M_h2o_c 1 M_desfxb_p ==> 1 M_adp_c 1 M_h_c 1 M_desfxb_c 1 M_pi_c	BP1603 AND BP1604 AND BP1605
R_DESFXBexs	Fe3:desferrioxamine B binding	1 M_desfxb_un_e 1 M_fe3_e ==> 1 M_desfxb_e	N/A
R_DESFXBR1	not applicable	1 M_fadh2_c 2.0 M_desfxb_c ==> 1 M_fad_c 2.0 M_fe2_c 2.0 M_desfxb_un_c 2.0 M_h_c	unknown
R_DESFXBR2	not applicable	1 M_fmnh2_c 2.0 M_desfxb_c ==> 1 M_fmn_c 2.0 M_fe2_c 2.0 M_desfxb_un_c 2.0 M_h_c	unknown
R_DESFXBR3	not applicable	1 M_rbflvrd_c 2.0 M_desfxb_c ==> 1 M_ribflv_c 2.0 M_fe2_c 2.0 M_desfxb_un_c 2.0 M_h_c	unknown
R_DESFXBtonex	Fe3:desferrioxamine transport extracellular to periplasma	1 M_desfxb_e 1 M_h_p ==> 1 M_desfxb_p 1 M_h_c	BP3531 AND BP3532 AND BP3533
R_DESFXBUtex	desferrioxamine B transport periplasma to extracellular	1 M_desfxb_un_p 1 M_h_p ==> 1 M_desfxb_un_e 1 M_h_c	N/A
R_DESFXBUtpp	desferrioxamine B transport cytoplasma to periplasma	1 M_desfxb_un_c 1 M_h_p ==> 1 M_desfxb_un_p 1 M_h_c	unknown
R_DGK1	guanylate kinase	1 M_atp_c 1 M_dgmp_c <=> 1 M_adp_c 1 M_dgdp_c	BP1578
R_DGMPtex	dGMP transport via diffusion (extracellular to periplasm)	1 M_dgmp_e <=> 1 M_dgmp_p	N/A
R_DGSNt2rpp	deoxyguanosine transport via proton symport (reversible)	1 M_dgsn_p 1 M_h_p <=> 1 M_dgsn_c 1 M_h_c	BP2269
R_DGSNtex	deoxyguanosine transport via diffusion (extracellular to periplasm)	1 M_dgsn_e <=> 1 M_dgsn_p	N/A
R_DHAD1	dihydroxy-acid dehydratase	1 M_23dhmb_c ==> 1 M_3mob_c 1 M_h2o_c	BP0289
R_DHAD2	dihydroxy-acid dehydratase	1 M_23dhmp_c ==> 1 M_3mop_c 1 M_h2o_c	BP0289
R_DHAPT	phosphoenolpyruvate-protein phosphotransferase	1 M_dha_c 1 M_pep_c ==> 1 M_dhap_c 1 M_pyr_c	BP1502
R_DHAtex	Dihydroxyacetone transport via diffusion (extracellular to periplasm)	1 M_dha_e <=> 1 M_dha_p	N/A
R_DHAtpp	not applicable	1 M_dha_p <=> 1 M_dha_c	unknown
R_DHBSH	not applicable	1 M_23dhbzs_c 1 M_h2o_c ==> 1 M_23dhb_c 1 M_ser_L_c	unknown
R_DHDPRy	dihydrodipicolinate reductase	1 M_23dhdp_c 1 M_h_c 1 M_nadph_c ==> 1 M_nadp_c 1 M_thdp_c	BP2509
R_DHDPS	dihydrodipicolinate synthase	1 M_aspsa_c 1 M_pyr_c ==> 1 M_23dhdp_c 1 M_h_c 2.0 M_h2o_c	BP1570
R_DHFR	dihydrofolate reductase	1 M_dhf_c 1 M_h_c 1 M_nadph_c <=> 1 M_nadp_c 1 M_thf_c	BP3155
R_DHFS	FolC bifunctional protein [includes: folylpolyglutamate synthase and dihydrofolate synthase]	1 M_atp_c 1 M_dhpt_c 1 M_glu_L_c ==> 1 M_adp_c 1 M_dhf_c 1 M_h_c 1 M_pi_c	BP1412
R_DHNPA2	dihydroneopterin aldolase	1 M_dhnpt_c ==> 1 M_6hmhpt_c 1 M_gcald_c	BP3274
R_DHORD2	dihydroorotate dehydrogenase 2	1 M_dhor_S_c 1 M_q8_c ==> 1 M_orot_c 1 M_q8h2_c	BP3442
R_DHORTS	dihydroorotase	1 M_dhor_S_c 1 M_h2o_c <=> 1 M_cbasp_c 1 M_h_c	BP3035
R_DHPPDA2	putative riboflavin-specific deaminase	1 M_25drapp_c 1 M_h_c 1 M_h2o_c ==> 1 M_5apru_c 1 M_nh4_c	BP2948
R_DHPS2	dihydropteroate synthase	1 M_4abz_c 1 M_6hmhptpp_c ==> 1 M_dhpt_c 1 M_ppi_c	BP1076
R_DHQS	3-dehydroquinate synthase	1 M_2dda7p_c ==> 1 M_3dhq_c 1 M_pi_c	BP3657
R_DHQTi	_3-dehydroquinate dehydratase, irreversible	1 M_3dhq_c ==> 1 M_3dhsk_c 1 M_h2o_c	BP2998
R_DIMPtex	dIMP transport via diffusion (extracellular to periplasm)	1 M_dimp_e <=> 1 M_dimp_p	N/A
R_DINStex	deoxyinosine transport via diffusion (extracellular to periplasm)	1 M_din_e <=> 1 M_din_p	N/A
R_DINt2rpp	deoxyinosine transport via proton symport (reversible)	1 M_din_p 1 M_h_p <=> 1 M_din_c 1 M_h_c	BP2269
R_DM_4HBA	cytoplasmic 4-hydroxy benzyl alcohol demand reaction	1 M_4hba_c ==>	N/A
R_DM_5DRIB	cytoplasmic 5'-deoxyribose demand reaction	1 M_5drib_c ==>	N/A
R_DM_AACALD	cytoplasmic aminoacetaldehyde demand reaction	1 M_aacald_c ==>	N/A
R_DM_PHB	cytoplasmic polyhydroxybutyrate demand reaction	1 M_phb_c <=>	N/A
R_DM_PPPI	cytoplasmic inorganic triphosphate demand reaction	1 M_pppi_c <=>	N/A
R_DMATT	geranyltranstransferase	1 M_dmpp_c 1 M_ipdp_c ==> 1 M_grdp_c 1 M_ppi_c	BP2799
R_DMPPS	4-hydroxy-3-methylbut-2-enyl diphosphate reductase	1 M_h_c 1 M_h2mb4p_c 1 M_nadh_c ==> 1 M_dmpp_c 1 M_h2o_c 1 M_nad_c	BP1237
R_DMQMT	3-demethylubiquinone-9 3-methyltransferase	1 M_2omhmbl_c 1 M_amet_c ==> 1 M_ahcys_c 1 M_h_c 1 M_q8h2_c	BP0942
R_DNMPPA	not applicable	1 M_dhpmp_c 1 M_h2o_c ==> 1 M_dhnpt_c 1 M_pi_c	unknown
R_DNTPPA	Dihydroneopterin triphosphate pyrophosphatase	1 M_ahdt_c 1 M_h2o_c ==> 1 M_dhpmp_c 1 M_h_c 1 M_ppi_c	unknown
R_DPCOAK	dephospho-CoA kinase	1 M_atp_c 1 M_dpcoa_c ==> 1 M_adp_c 1 M_coa_c 1 M_h_c	BP3817
R_DPHEabcpp	D-phenylalanine ABC transporter	1 M_phe_D_p 1 M_atp_c 1 M_h2o_c ==> 1 M_adp_c 1 M_phe_D_c 1 M_h_c 1 M_pi_c	unknown
R_DPHEDH	D-amino acid dehydrogenase	1 M_phe_D_c 1 M_fad_c 1 M_h2o_c ==> 1 M_phpyr_c 1 M_fadh2_c 1 M_nh4_c	BP1818 OR BP2210 OR BP3009
R_DPHEt2rpp	D-phenylalanine reversible transport via proton symport (periplasm)	1 M_h_p 1 M_phe_D_p <=> 1 M_h_c 1 M_phe_D_c	unknown
R_DPHETA	D-phenylalanine aminotransferase	1 M_phe_D_c 1 M_pyr_c <=> 1 M_phpyr_c 1 M_ala_D_c	BP0103 OR BP0769
R_DPHEtex	D-phenylalanine transport via diffusion (extracellular to periplasm)	1 M_phe_D_e <=> 1 M_phe_D_p	N/A
R_DPR	ketol-acid reductoisomerase OR putative ketopantoate reductase	1 M_2dhp_c 1 M_h_c 1 M_nadph_c ==> 1 M_nadp_c 1 M_pant_R_c	BP0791 OR BP1360
R_DSBAO1	thiol:disulfide interchange protein DsbA precursor	1 M_dsbard_p 1 M_q8_c ==> 1 M_dsbaox_p 1 M_q8h2_c	BP0113
R_DSBCGT	putative thiol:disulphide interchange protein (periplasmic)	1 M_dsbcox_p 2.0 M_gthrd_p ==> 1 M_dsbcrd_p 1 M_gthox_p	BP3270
R_DSBDR	thioredoxin 1 OR thiol:disulfide interchange protein	1 M_dsbdox_c 1 M_trdrd_c ==> 1 M_dsbdrd_c 1 M_trdox_c	BP1263 OR BP3646 OR BP3646
R_DSBGGT	glutathione disulfide isomerase (DsbG)	1 M_dsbgox_p 2.0 M_gthrd_p ==> 1 M_dsbgrd_p 1 M_gthox_p	unknown
R_DSERT2rpp	D-serine transport via proton symport (reversible)	1 M_h_c 1 M_ser_D_c <=> 1 M_h_p 1 M_ser_D_p	unknown
R_DSERtex	D-serine transport via diffusion (extracellular to periplasm)	1 M_ser_D_e <=> 1 M_ser_D_p	N/A
R_DTDP4D6ACGAMAT_BP	R_DTDP4D6ACGAMAT_BP Bordetella pertussis specific	1 M_glu_L_c 1 M_dtdp4d6dacgam_c <=> 1 M_akg_c 1 M_dtdp4a6dacgam_c	BP0088
R_DTDPACGAMDH_BP	R_DTDPACGAMDH_BP Bordetella pertussis specific	1 M_dtdpacgam_c ==> 1 M_dtdp4d6dacgam_c 1 M_h2o_c	BP0082
R_DTDPFUCMETT_BP	R_DTDPFUCMETT_BP Bordetella pertussis specific	1 M_5mthf_c 1 M_dtdp4a6dacgam_c ==> 1 M_h_c 1 M_thf_c 1 M_dtdp2nac4ametfuc_c	unknown
R_DTMPK	thymidylate kinase	1 M_atp_c 1 M_dtmp_c <=> 1 M_adp_c 1 M_dtdp_c	BP1847
R_DTMPtex	dTMP transport via diffusion (extracellular to periplasm)	1 M_dtmp_e <=> 1 M_dtmp_p	N/A
R_DUMPtex	dUMP transport via diffusion (extracellular to periplasm)	1 M_dump_e <=> 1 M_dump_p	N/A
R_DURItex	deoxyuridine transport via diffusion (extracellular to periplasm)	1 M_duri_e <=> 1 M_duri_p	N/A
R_DUTPDP	deoxyuridine 5'-triphosphate nucleotidohydrolase	1 M_dutp_c 1 M_h2o_c ==> 1 M_dump_c 1 M_h_c 1 M_ppi_c	BP2578
R_DXPRIi	1-deoxy-D-xylulose 5-phosphate reductoisomerase	1 M_dxyl5p_c 1 M_h_c 1 M_nadph_c ==> 1 M_2me4p_c 1 M_nadp_c	BP1425
R_DXPS	1-deoxy-D-xylulose-5-phosphate synthase	1 M_g3p_c 1 M_h_c 1 M_pyr_c ==> 1 M_co2_c 1 M_dxyl5p_c	BP2798
R_E4PD	Erythrose 4-phosphate dehydrogenase	1 M_e4p_c 1 M_h2o_c 1 M_nad_c <=> 1 M_4per_c 2 M_h_c 1 M_nadh_c	unknown
R_EAR100x	enoyl-(acyl carrier protein) reductase	1 M_h_c 1 M_nadh_c 1 M_tdec2eACP_c ==> 1 M_dcaACP_c 1 M_nad_c	BP3215
R_EAR100y	enoyl-(acyl carrier protein) reductase	1 M_h_c 1 M_nadph_c 1 M_tdec2eACP_c ==> 1 M_dcaACP_c 1 M_nadp_c	BP3215
R_EAR120x	enoyl-(acyl carrier protein) reductase	1 M_h_c 1 M_nadh_c 1 M_tddec2eACP_c ==> 1 M_ddcaACP_c 1 M_nad_c	BP3215
R_EAR120y	enoyl-(acyl carrier protein) reductase	1 M_h_c 1 M_nadph_c 1 M_tddec2eACP_c ==> 1 M_ddcaACP_c 1 M_nadp_c	BP3215
R_EAR121x	enoyl-(acyl carrier protein) reductase	1 M_h_c 1 M_nadh_c 1 M_t3c5ddeceACP_c ==> 1 M_cddec5eACP_c 1 M_nad_c	BP3215
R_EAR121y	enoyl-(acyl carrier protein) reductase	1 M_h_c 1 M_nadph_c 1 M_t3c5ddeceACP_c ==> 1 M_cddec5eACP_c 1 M_nadp_c	BP3215
R_EAR140x	enoyl-(acyl carrier protein) reductase	1 M_h_c 1 M_nadh_c 1 M_tmrs2eACP_c ==> 1 M_myrsACP_c 1 M_nad_c	BP3215
R_EAR140y	enoyl-(acyl carrier protein) reductase	1 M_h_c 1 M_nadph_c 1 M_tmrs2eACP_c ==> 1 M_myrsACP_c 1 M_nadp_c	BP3215
R_EAR141x	enoyl-(acyl carrier protein) reductase	1 M_h_c 1 M_nadh_c 1 M_t3c7mrseACP_c ==> 1 M_nad_c 1 M_tdeACP_c	BP3215
R_EAR141y	enoyl-(acyl carrier protein) reductase	1 M_h_c 1 M_nadph_c 1 M_t3c7mrseACP_c ==> 1 M_nadp_c 1 M_tdeACP_c	BP3215
R_EAR160x	enoyl-(acyl carrier protein) reductase	1 M_h_c 1 M_nadh_c 1 M_tpalm2eACP_c ==> 1 M_nad_c 1 M_palmACP_c	BP3215
R_EAR160y	enoyl-(acyl carrier protein) reductase	1 M_h_c 1 M_nadph_c 1 M_tpalm2eACP_c ==> 1 M_nadp_c 1 M_palmACP_c	BP3215
R_EAR161x	enoyl-(acyl carrier protein) reductase	1 M_h_c 1 M_nadh_c 1 M_t3c9palmeACP_c ==> 1 M_hdeACP_c 1 M_nad_c	BP3215
R_EAR161y	enoyl-(acyl carrier protein) reductase	1 M_h_c 1 M_nadph_c 1 M_t3c9palmeACP_c ==> 1 M_hdeACP_c 1 M_nadp_c	BP3215
R_EAR180x	enoyl-(acyl carrier protein) reductase	1 M_h_c 1 M_nadh_c 1 M_toctd2eACP_c ==> 1 M_nad_c 1 M_ocdcaACP_c	BP3215
R_EAR180y	enoyl-(acyl carrier protein) reductase	1 M_h_c 1 M_nadph_c 1 M_toctd2eACP_c ==> 1 M_nadp_c 1 M_ocdcaACP_c	BP3215
R_EAR181x	enoyl-(acyl carrier protein) reductase	1 M_h_c 1 M_nadh_c 1 M_t3c11vaceACP_c ==> 1 M_nad_c 1 M_octeACP_c	BP3215
R_EAR181y	enoyl-(acyl carrier protein) reductase	1 M_h_c 1 M_nadph_c 1 M_t3c11vaceACP_c ==> 1 M_nadp_c 1 M_octeACP_c	BP3215
R_EAR40x	enoyl-(acyl carrier protein) reductase	1 M_but2eACP_c 1 M_h_c 1 M_nadh_c ==> 1 M_butACP_c 1 M_nad_c	BP3215
R_EAR40y	enoyl-(acyl carrier protein) reductase	1 M_but2eACP_c 1 M_h_c 1 M_nadph_c ==> 1 M_butACP_c 1 M_nadp_c	BP3215
R_EAR60x	enoyl-(acyl carrier protein) reductase	1 M_h_c 1 M_nadh_c 1 M_thex2eACP_c ==> 1 M_hexACP_c 1 M_nad_c	BP3215
R_EAR60y	enoyl-(acyl carrier protein) reductase	1 M_h_c 1 M_nadph_c 1 M_thex2eACP_c ==> 1 M_hexACP_c 1 M_nadp_c	BP3215
R_EAR80x	enoyl-(acyl carrier protein) reductase	1 M_h_c 1 M_nadh_c 1 M_toct2eACP_c ==> 1 M_nad_c 1 M_ocACP_c	BP3215
R_EAR80y	enoyl-(acyl carrier protein) reductase	1 M_h_c 1 M_nadph_c 1 M_toct2eACP_c ==> 1 M_nadp_c 1 M_ocACP_c	BP3215
R_ECOAH1	crotonoyl-CoA hydratase	1 M_3hbcoa_c <=> 1 M_b2coa_c 1 M_h2o_c	BP0029 OR BP0145 OR BP0329 OR BP0417 OR BP0635 OR BP1446 OR BP1782 OR BP1808 OR BP2093 OR BP2550 OR BP2677 OR BP3198 OR BP3277 OR BP3304 OR BP3305
R_ECOAH2	bifunctional enoyl-CoA hydratase/3-hydroxyacyl-CoA dehydrogenase	1 M_3hhcoa_c <=> 1 M_h2o_c 1 M_hx2coa_c	BP0669
R_ECOAH3	bifunctional enoyl-CoA hydratase/3-hydroxyacyl-CoA dehydrogenase	1 M_3hocoa_c <=> 1 M_h2o_c 1 M_oc2coa_c	BP0669
R_ECOAH4	bifunctional enoyl-CoA hydratase/3-hydroxyacyl-CoA dehydrogenase	1 M_3hdcoa_c <=> 1 M_dc2coa_c 1 M_h2o_c	BP0669
R_ECOAH5	bifunctional enoyl-CoA hydratase/3-hydroxyacyl-CoA dehydrogenase	1 M_3hddcoa_c <=> 1 M_dd2coa_c 1 M_h2o_c	BP0669
R_ECOAH6	bifunctional enoyl-CoA hydratase/3-hydroxyacyl-CoA dehydrogenase	1 M_3htdcoa_c <=> 1 M_h2o_c 1 M_td2coa_c	BP0669
R_ECOAH7	bifunctional enoyl-CoA hydratase/3-hydroxyacyl-CoA dehydrogenase	1 M_3hhdcoa_c <=> 1 M_h2o_c 1 M_hdd2coa_c	BP0669
R_ECOAH8	bifunctional enoyl-CoA hydratase/3-hydroxyacyl-CoA dehydrogenase	1 M_3hodcoa_c <=> 1 M_h2o_c 1 M_od2coa_c	BP0669
R_EDTXS1_BP	Endotoxin Synthesis (myristoyl transferase) Bordetella pertussis specific	1 M_myrsACP_c 1 M_kdolipid4_BP_c ==> 1 M_ACP_c 1 M_lipa_BP_c	BP3073
R_ENO	phosphopyruvate hydratase	1 M_2pg_c <=> 1 M_h2o_c 1 M_pep_c	BP2386
R_ENTERES	Enterobactin Esterase	1 M_enter_c 3.0 M_h2o_c ==> 3.0 M_23dhbzs_c 3.0 M_h_c	BP2902
R_ENTERES2	Fe-enterobactin Esterase	1 M_feenter_c 3.0 M_h2o_c ==> 3.0 M_23dhbzs_c 1 M_fe3_c 3.0 M_h_c	BP2902
R_ETHAPP	phosphoethanolamine phosphatase	1 M_ethap_c 1 M_h2o_c ==> 1 M_etha_c 1 M_pi_c 1 M_h_c	unknown
R_ETHAPt2pp	phosphoethanolamine uptake via proton symport (irreversible)	1 M_ethap_p 1 M_h_p ==> 1 M_ethap_c 1 M_h_c	unknown
R_ETHAt2rpp	ethanolamine transport via proton symport (reversible)	1 M_etha_p 1 M_h_p <=> 1 M_etha_c 1 M_h_c	unknown
R_ETHAtex	ethanolamine transport via diffusion (extracellular)	1 M_etha_e <=> 1 M_etha_p	N/A
R_ETOHt2rpp	not applicable	1 M_etoh_p 1 M_h_p <=> 1 M_etoh_c 1 M_h_c	unknown
R_ETOHtex	ethanol transport via diffusion (extracellular to periplasm)	1 M_etoh_e <=> 1 M_etoh_p	N/A
R_EX_15dap_LPAREN_e_RPAREN_	not applicable	1 M_15dap_e <=>	N/A
R_EX_23dhb_LPAREN_e_RPAREN_	not applicable	1 M_23dhb_e <=>	N/A
R_EX_26dap_M_LPAREN_e_RPAREN_	not applicable	1 M_26dap_M_e <=>	N/A
R_EX_4abut_LPAREN_e_RPAREN_	not applicable	1 M_4abut_e <=>	N/A
R_EX_ac_LPAREN_e_RPAREN_	not applicable	1 M_ac_e <=>	N/A
R_EX_acac_LPAREN_e_RPAREN_	not applicable	1 M_acac_e <=>	N/A
R_EX_acald_LPAREN_e_RPAREN_	not applicable	1 M_acald_e <=>	N/A
R_EX_acgal_LPAREN_e_RPAREN_	not applicable	1 M_acgal_e <=>	N/A
R_EX_acgal1p_LPAREN_e_RPAREN_	not applicable	1 M_acgal1p_e <=>	N/A
R_EX_acgam_LPAREN_e_RPAREN_	not applicable	1 M_acgam_e <=>	N/A
R_EX_acgam1p_LPAREN_e_RPAREN_	not applicable	1 M_acgam1p_e <=>	N/A
R_EX_acmum_LPAREN_e_RPAREN_	not applicable	1 M_acmum_e <=>	N/A
R_EX_acser_LPAREN_e_RPAREN_	not applicable	1 M_acser_e <=>	N/A
R_EX_ade_LPAREN_e_RPAREN_	not applicable	1 M_ade_e <=>	N/A
R_EX_adn_LPAREN_e_RPAREN_	not applicable	1 M_adn_e <=>	N/A
R_EX_adocbl_LPAREN_e_RPAREN_	not applicable	1 M_adocbl_e <=>	N/A
R_EX_ag_LPAREN_e_RPAREN_	not applicable	1 M_ag_e <=>	N/A
R_EX_agm_LPAREN_e_RPAREN_	not applicable	1 M_agm_e <=>	N/A
R_EX_akg_LPAREN_e_RPAREN_	not applicable	1 M_akg_e <=>	N/A
R_EX_ala_B_LPAREN_e_RPAREN_	not applicable	1 M_ala_B_e <=>	N/A
R_EX_ala_D_LPAREN_e_RPAREN_	not applicable	1 M_ala_D_e <=>	N/A
R_EX_ala_L_LPAREN_e_RPAREN_	not applicable	1 M_ala_L_e <=>	N/A
R_EX_alaala_LPAREN_e_RPAREN_	not applicable	1 M_alaala_e <=>	N/A
R_EX_ALC_LPAREN_e_RPAREN_	not applicable	1 M_alcaligin_e <=>	N/A
R_EX_amp_LPAREN_e_RPAREN_	not applicable	1 M_amp_e <=>	N/A
R_EX_anhgm_LPAREN_e_RPAREN_	not applicable	1 M_anhgm_e <=>	N/A
R_EX_arbtn_fe3_LPAREN_e_RPAREN_	not applicable	1 M_arbtn_fe3_e <=>	N/A
R_EX_arbtn_LPAREN_e_RPAREN_	not applicable	1 M_arbtn_e <=>	N/A
R_EX_arg_L_LPAREN_e_RPAREN_	not applicable	1 M_arg_L_e <=>	N/A
R_EX_asn_L_LPAREN_e_RPAREN_	not applicable	1 M_asn_L_e <=>	N/A
R_EX_asp_D_LPAREN_e_RPAREN_	not applicable	1 M_asp_D_e <=>	N/A
R_EX_asp_L_LPAREN_e_RPAREN_	not applicable	1 M_asp_L_e <=>	N/A
R_EX_bhb_LPAREN_e_RPAREN_	not applicable	1 M_bhb_e <=>	N/A
R_EX_blvrdn_LPAREN_e_RPAREN_	not applicable	1 M_blvrdn_e <=>	N/A
R_EX_but_LPAREN_e_RPAREN_	not applicable	1 M_but_e <=>	N/A
R_EX_ca2_LPAREN_e_RPAREN_	not applicable	1 M_ca2_e <=>	N/A
R_EX_cd2_LPAREN_e_RPAREN_	not applicable	1 M_cd2_e <=>	N/A
R_EX_cgly_LPAREN_e_RPAREN_	not applicable	1 M_cgly_e <=>	N/A
R_EX_chol_LPAREN_e_RPAREN_	not applicable	1 M_chol_e <=>	N/A
R_EX_cit_LPAREN_e_RPAREN_	not applicable	1 M_cit_e <=>	N/A
R_EX_cl_LPAREN_e_RPAREN_	not applicable	1 M_cl_e <=>	N/A
R_EX_cmp_LPAREN_e_RPAREN_	not applicable	1 M_cmp_e <=>	N/A
R_EX_co_LPAREN_e_RPAREN_	not applicable	1 M_co_e <=>	N/A
R_EX_co2_LPAREN_e_RPAREN_	not applicable	1 M_co2_e <=>	N/A
R_EX_cobalt2_LPAREN_e_RPAREN_	not applicable	1 M_cobalt2_e <=>	N/A
R_EX_cpgn_LPAREN_e_RPAREN_	not applicable	1 M_cpgn_e <=>	N/A
R_EX_cpgn_un_LPAREN_e_RPAREN_	not applicable	1 M_cpgn_un_e <=>	N/A
R_EX_cu_LPAREN_e_RPAREN_	not applicable	1 M_cu_e <=>	N/A
R_EX_cu2_LPAREN_e_RPAREN_	not applicable	1 M_cu2_e <=>	N/A
R_EX_cyan_LPAREN_e_RPAREN_	not applicable	1 M_cyan_e <=>	N/A
R_EX_cys_L_LPAREN_e_RPAREN_	not applicable	1 M_cys_L_e <=>	N/A
R_EX_cytd_LPAREN_e_RPAREN_	not applicable	1 M_cytd_e <=>	N/A
R_EX_dad_2_LPAREN_e_RPAREN_	not applicable	1 M_dad_2_e <=>	N/A
R_EX_damp_LPAREN_e_RPAREN_	not applicable	1 M_damp_e <=>	N/A
R_EX_dca_LPAREN_e_RPAREN_	not applicable	1 M_dca_e <=>	N/A
R_EX_dcmp_LPAREN_e_RPAREN_	not applicable	1 M_dcmp_e <=>	N/A
R_EX_dcyt_LPAREN_e_RPAREN_	not applicable	1 M_dcyt_e <=>	N/A
R_EX_ddca_LPAREN_e_RPAREN_	not applicable	1 M_ddca_e <=>	N/A
R_EX_desfbx_LPAREN_e_RPAREN_	not applicable	1 M_desfxb_e <=>	N/A
R_EX_desfbx_un_LPAREN_e_RPAREN_	not applicable	1 M_desfxb_un_e <=>	N/A
R_EX_dgmp_LPAREN_e_RPAREN_	not applicable	1 M_dgmp_e <=>	N/A
R_EX_dgsn_LPAREN_e_RPAREN_	not applicable	1 M_dgsn_e <=>	N/A
R_EX_dha_LPAREN_e_RPAREN_	not applicable	1 M_dha_e <=>	N/A
R_EX_dimp_LPAREN_e_RPAREN_	not applicable	1 M_dimp_e <=>	N/A
R_EX_din_LPAREN_e_RPAREN_	not applicable	1 M_din_e <=>	N/A
R_EX_dtmp_LPAREN_e_RPAREN_	not applicable	1 M_dtmp_e <=>	N/A
R_EX_dump_LPAREN_e_RPAREN_	not applicable	1 M_dump_e <=>	N/A
R_EX_duri_LPAREN_e_RPAREN_	not applicable	1 M_duri_e <=>	N/A
R_EX_enter_LPAREN_e_RPAREN_	not applicable	1 M_enter_e <=>	N/A
R_EX_etha_LPAREN_e_RPAREN_	not applicable	1 M_etha_e <=>	N/A
R_EX_etoh_LPAREN_e_RPAREN_	not applicable	1 M_etoh_e <=>	N/A
R_EX_fald_LPAREN_e_RPAREN_	not applicable	1 M_fald_e <=>	N/A
R_EX_fe2_LPAREN_e_RPAREN_	not applicable	1 M_fe2_e <=>	N/A
R_EX_fe3_LPAREN_e_RPAREN_	not applicable	1 M_fe3_e <=>	N/A
R_EX_fe3dcit_LPAREN_e_RPAREN_	not applicable	1 M_fe3dcit_e <=>	N/A
R_EX_fe3dhbzs_LPAREN_e_RPAREN_	not applicable	1 M_fe3dhbzs_e <=>	N/A
R_EX_fe3hox_LPAREN_e_RPAREN_	not applicable	1 M_fe3hox_e <=>	N/A
R_EX_fe3hox_un_LPAREN_e_RPAREN_	not applicable	1 M_fe3hox_un_e <=>	N/A
R_EX_FEALC_LPAREN_e_RPAREN_	not applicable	1 M_fealc_e <=>	N/A
R_EX_fecrm_LPAREN_e_RPAREN_	not applicable	1 M_fecrm_e <=>	N/A
R_EX_fecrm_un_LPAREN_e_RPAREN_	not applicable	1 M_fecrm_un_e <=>	N/A
R_EX_feenter_LPAREN_e_RPAREN_	not applicable	1 M_feenter_e <=>	N/A
R_EX_feoxam_LPAREN_e_RPAREN_	not applicable	1 M_feoxam_e <=>	N/A
R_EX_feoxam_un_LPAREN_e_RPAREN_	not applicable	1 M_feoxam_un_e <=>	N/A
R_EX_for_LPAREN_e_RPAREN_	not applicable	1 M_for_e <=>	N/A
R_EX_fru_LPAREN_e_RPAREN_	not applicable	1 M_fru_e <=>	N/A
R_EX_fum_LPAREN_e_RPAREN_	not applicable	1 M_fum_e <=>	N/A
R_EX_gam_LPAREN_e_RPAREN_	not applicable	1 M_gam_e <=>	N/A
R_EX_glc_LPAREN_e_RPAREN_	not applicable	1 M_glc_D_e <=>	N/A
R_EX_glcur_LPAREN_e_RPAREN_	not applicable	1 M_glcur_e <=>	N/A
R_EX_glcur1p_LPAREN_e_RPAREN_	not applicable	1 M_glcur1p_e <=>	N/A
R_EX_gln_L_LPAREN_e_RPAREN_	not applicable	1 M_gln_L_e <=>	N/A
R_EX_glu_L_LPAREN_e_RPAREN_	not applicable	1 M_glu_L_e <=>	N/A
R_EX_gly_LPAREN_e_RPAREN_	not applicable	1 M_gly_e <=>	N/A
R_EX_glyc_LPAREN_e_RPAREN_	not applicable	1 M_glyc_e <=>	N/A
R_EX_glyc_R_LPAREN_e_RPAREN_	not applicable	1 M_glyc_R_e <=>	N/A
R_EX_glyc2p_LPAREN_e_RPAREN_	not applicable	1 M_glyc2p_e <=>	N/A
R_EX_glyc3p_LPAREN_e_RPAREN_	not applicable	1 M_glyc3p_e <=>	N/A
R_EX_glyclt_LPAREN_e_RPAREN_	not applicable	1 M_glyclt_e <=>	N/A
R_EX_gmp_LPAREN_e_RPAREN_	not applicable	1 M_gmp_e <=>	N/A
R_EX_gsn_LPAREN_e_RPAREN_	not applicable	1 M_gsn_e <=>	N/A
R_EX_gthox_LPAREN_e_RPAREN_	not applicable	1 M_gthox_e <=>	N/A
R_EX_gthrd_LPAREN_e_RPAREN_	not applicable	1 M_gthrd_e <=>	N/A
R_EX_gua_LPAREN_e_RPAREN_	not applicable	1 M_gua_e <=>	N/A
R_EX_h_LPAREN_e_RPAREN_	not applicable	1 M_h_e <=>	N/A
R_EX_h2o_LPAREN_e_RPAREN_	not applicable	1 M_h2o_e <=>	N/A
R_EX_h2o2_LPAREN_e_RPAREN_	not applicable	1 M_h2o2_e <=>	N/A
R_EX_h2s_LPAREN_e_RPAREN_	not applicable	1 M_h2s_e <=>	N/A
R_EX_hdca_LPAREN_e_RPAREN_	not applicable	1 M_hdca_e <=>	N/A
R_EX_hdcea_LPAREN_e_RPAREN_	not applicable	1 M_hdcea_e <=>	N/A
R_EX_hg2_LPAREN_e_RPAREN_	not applicable	1 M_hg2_e <=>	N/A
R_EX_his_L_LPAREN_e_RPAREN_	not applicable	1 M_his_L_e <=>	N/A
R_EX_hmglbn_LPAREN_e_RPAREN_	not applicable	1 M_hmglbn_e <=>	N/A
R_EX_hmglbn_un_LPAREN_e_RPAREN_	not applicable	1 M_hmglbn_un_e <=>	N/A
R_EX_hom_L_LPAREN_e_RPAREN_	not applicable	1 M_hom_L_e <=>	N/A
R_EX_hxa_LPAREN_e_RPAREN_	not applicable	1 M_hxa_e <=>	N/A
R_EX_hxan_LPAREN_e_RPAREN_	not applicable	1 M_hxan_e <=>	N/A
R_EX_ile_L_LPAREN_e_RPAREN_	not applicable	1 M_ile_L_e <=>	N/A
R_EX_imlac_LPAREN_e_RPAREN_	not applicable	1 M_imlac_e <=>	N/A
R_EX_imp_LPAREN_e_RPAREN_	not applicable	1 M_imp_e <=>	N/A
R_EX_indac_LPAREN_e_RPAREN_	not applicable	1 M_indac_e <=>	N/A
R_EX_indole_LPAREN_e_RPAREN_	not applicable	1 M_indole_e <=>	N/A
R_EX_ins_LPAREN_e_RPAREN_	not applicable	1 M_ins_e <=>	N/A
R_EX_k_LPAREN_e_RPAREN_	not applicable	1 M_k_e <=>	N/A
R_EX_lac_D_LPAREN_e_RPAREN_	not applicable	1 M_lac_D_e <=>	N/A
R_EX_lac_L_LPAREN_e_RPAREN_	not applicable	1 M_lac_L_e <=>	N/A
R_EX_LalaDgluMdap_LPAREN_e_RPAREN_	not applicable	1 M_LalaDgluMdap_e <=>	N/A
R_EX_LalaDgluMdapDala_LPAREN_e_RPAREN_	not applicable	1 M_LalaDgluMdapDala_e <=>	N/A
R_EX_lctfr_LPAREN_e_RPAREN_	not applicable	1 M_lctfr_e <=>	N/A
R_EX_lctfr_un_LPAREN_e_RPAREN_	not applicable	1 M_lctfr_un_e <=>	N/A
R_EX_leu_L_LPAREN_e_RPAREN_	not applicable	1 M_leu_L_e <=>	N/A
R_EX_lys_L_LPAREN_e_RPAREN_	not applicable	1 M_lys_L_e <=>	N/A
R_EX_mal_D_LPAREN_e_RPAREN_	not applicable	1 M_mal_D_e <=>	N/A
R_EX_mal_L_LPAREN_e_RPAREN_	not applicable	1 M_mal_L_e <=>	N/A
R_EX_mercppyr_LPAREN_e_RPAREN_	not applicable	1 M_mercppyr_e <=>	N/A
R_EX_met_D_LPAREN_e_RPAREN_	not applicable	1 M_met_D_e <=>	N/A
R_EX_met_L_LPAREN_e_RPAREN_	not applicable	1 M_met_L_e <=>	N/A
R_EX_methal_LPAREN_e_RPAREN_	not applicable	1 M_methal_e <=>	N/A
R_EX_methth_LPAREN_e_RPAREN_	not applicable	1 M_methth_e <=>	N/A
R_EX_metsox_R_L_LPAREN_e_RPAREN_	not applicable	1 M_metsox_R_L_e <=>	N/A
R_EX_metsox_S_L_LPAREN_e_RPAREN_	not applicable	1 M_metsox_S_L_e <=>	N/A
R_EX_mg2_LPAREN_e_RPAREN_	not applicable	1 M_mg2_e <=>	N/A
R_EX_mn2_LPAREN_e_RPAREN_	not applicable	1 M_mn2_e <=>	N/A
R_EX_mobd_LPAREN_e_RPAREN_	not applicable	1 M_mobd_e <=>	N/A
R_EX_myglbn_LPAREN_e_RPAREN_	not applicable	1 M_myglbn_e <=>	N/A
R_EX_myglbn_un_LPAREN_e_RPAREN_	not applicable	1 M_myglbn_un_e <=>	N/A
R_EX_na1_LPAREN_e_RPAREN_	not applicable	1 M_na1_e <=>	N/A
R_EX_nac_LPAREN_e_RPAREN_	not applicable	1 M_nac_e <=>	N/A
R_EX_nh4_LPAREN_e_RPAREN_	not applicable	1 M_nh4_e <=>	N/A
R_EX_ni2_LPAREN_e_RPAREN_	not applicable	1 M_ni2_e <=>	N/A
R_EX_nmn_LPAREN_e_RPAREN_	not applicable	1 M_nmn_e <=>	N/A
R_EX_no_LPAREN_e_RPAREN_	not applicable	1 M_no_e <=>	N/A
R_EX_no3_LPAREN_e_RPAREN_	not applicable	1 M_no3_e <=>	N/A
R_EX_o2_LPAREN_e_RPAREN_	not applicable	1 M_o2_e <=>	N/A
R_EX_o2s_LPAREN_e_RPAREN_	not applicable	1 M_o2s_e <=>	N/A
R_EX_ocdca_LPAREN_e_RPAREN_	not applicable	1 M_ocdca_e <=>	N/A
R_EX_ocdcea_LPAREN_e_RPAREN_	not applicable	1 M_ocdcea_e <=>	N/A
R_EX_octa_LPAREN_e_RPAREN_	not applicable	1 M_octa_e <=>	N/A
R_EX_orn_LPAREN_e_RPAREN_	not applicable	1 M_orn_e <=>	N/A
R_EX_orot_LPAREN_e_RPAREN_	not applicable	1 M_orot_e <=>	N/A
R_EX_pacald_LPAREN_e_RPAREN_	not applicable	1 M_pacald_e <=>	N/A
R_EX_phe_D_LPAREN_e_RPAREN_	not applicable	1 M_phe_D_e <=>	N/A
R_EX_phe_L_LPAREN_e_RPAREN_	not applicable	1 M_phe_L_e <=>	N/A
R_EX_pheme_LPAREN_e_RPAREN_	not applicable	1 M_pheme_e <=>	N/A
R_EX_pi_LPAREN_e_RPAREN_	not applicable	1 M_pi_e <=>	N/A
R_EX_pnto_R_LPAREN_e_RPAREN_	not applicable	1 M_pnto_R_e <=>	N/A
R_EX_ppa_LPAREN_e_RPAREN_	not applicable	1 M_ppa_e <=>	N/A
R_EX_ppal_LPAREN_e_RPAREN_	not applicable	1 M_ppal_e <=>	N/A
R_EX_pro_L_LPAREN_e_RPAREN_	not applicable	1 M_pro_L_e <=>	N/A
R_EX_progly_LPAREN_e_RPAREN_	not applicable	1 M_progly_e <=>	N/A
R_EX_ptrc_LPAREN_e_RPAREN_	not applicable	1 M_ptrc_e <=>	N/A
R_EX_pyr_LPAREN_e_RPAREN_	not applicable	1 M_pyr_e <=>	N/A
R_EX_ser_D_LPAREN_e_RPAREN_	not applicable	1 M_ser_D_e <=>	N/A
R_EX_ser_L_LPAREN_e_RPAREN_	not applicable	1 M_ser_L_e <=>	N/A
R_EX_skm_LPAREN_e_RPAREN_	not applicable	1 M_skm_e <=>	N/A
R_EX_so2_LPAREN_e_RPAREN_	not applicable	1 M_so2_e <=>	N/A
R_EX_so3_LPAREN_e_RPAREN_	not applicable	1 M_so3_e <=>	N/A
R_EX_so4_LPAREN_e_RPAREN_	not applicable	1 M_so4_e <=>	N/A
R_EX_spmd_LPAREN_e_RPAREN_	not applicable	1 M_spmd_e <=>	N/A
R_EX_succ_LPAREN_e_RPAREN_	not applicable	1 M_succ_e <=>	N/A
R_EX_tartr_L_LPAREN_e_RPAREN_	not applicable	1 M_tartr_L_e <=>	N/A
R_EX_taur_LPAREN_e_RPAREN_	not applicable	1 M_taur_e <=>	N/A
R_EX_tcynt_LPAREN_e_RPAREN_	not applicable	1 M_tcynt_e <=>	N/A
R_EX_thr_L_LPAREN_e_RPAREN_	not applicable	1 M_thr_L_e <=>	N/A
R_EX_thymd_LPAREN_e_RPAREN_	not applicable	1 M_thymd_e <=>	N/A
R_EX_trp_L_LPAREN_e_RPAREN_	not applicable	1 M_trp_L_e <=>	N/A
R_EX_trsfr_LPAREN_e_RPAREN_	not applicable	1 M_trsfr_e <=>	N/A
R_EX_trsfr_un_LPAREN_e_RPAREN_	not applicable	1 M_trsfr_un_e <=>	N/A
R_EX_tsul_LPAREN_e_RPAREN_	not applicable	1 M_tsul_e <=>	N/A
R_EX_ttdca_LPAREN_e_RPAREN_	not applicable	1 M_ttdca_e <=>	N/A
R_EX_ttdcea_LPAREN_e_RPAREN_	not applicable	1 M_ttdcea_e <=>	N/A
R_EX_tungs_LPAREN_e_RPAREN_	not applicable	1 M_tungs_e <=>	N/A
R_EX_tyr_L_LPAREN_e_RPAREN_	not applicable	1 M_tyr_L_e <=>	N/A
R_EX_ump_LPAREN_e_RPAREN_	not applicable	1 M_ump_e <=>	N/A
R_EX_ura_LPAREN_e_RPAREN_	not applicable	1 M_ura_e <=>	N/A
R_EX_urea_LPAREN_e_RPAREN_	not applicable	1 M_urea_e <=>	N/A
R_EX_uri_LPAREN_e_RPAREN_	not applicable	1 M_uri_e <=>	N/A
R_EX_val_L_LPAREN_e_RPAREN_	not applicable	1 M_val_L_e <=>	N/A
R_EX_xan_LPAREN_e_RPAREN_	not applicable	1 M_xan_e <=>	N/A
R_EX_xmp_LPAREN_e_RPAREN_	not applicable	1 M_xmp_e <=>	N/A
R_EX_xtsn_LPAREN_e_RPAREN_	not applicable	1 M_xtsn_e <=>	N/A
R_EX_zn2_LPAREN_e_RPAREN_	not applicable	1 M_zn2_e <=>	N/A
R_FA100t2rpp	decanoate transport via proton symport (reversible)	1 M_dca_c 1 M_h_c <=> 1 M_dca_p 1 M_h_p	unknown
R_FA120t2rpp	dodecanoate transport via proton symport (reversible)	1 M_ddca_c 1 M_h_c <=> 1 M_ddca_p 1 M_h_p	unknown
R_FA140t2rpp	tetradecanoate transport via proton symport (reversible)	1 M_ttdca_c 1 M_h_c <=> 1 M_ttdca_p 1 M_h_p	unknown
R_FA141t2rpp	tetradecenoate transport via proton symport (reversible)	1 M_ttdcea_c 1 M_h_c <=> 1 M_ttdcea_p 1 M_h_p	unknown
R_FA160t2rpp	hexadecanoate transport via proton symport (reversible)	1 M_hdca_c 1 M_h_c <=> 1 M_hdca_p 1 M_h_p	unknown
R_FA161t2rpp	hexadecenoate transport via proton symport (reversible)	1 M_hdcea_c 1 M_h_c <=> 1 M_hdcea_p 1 M_h_p	unknown
R_FA180t2rpp	octadecanoate transport via proton symport (reversible)	1 M_ocdca_c 1 M_h_c <=> 1 M_ocdca_p 1 M_h_p	unknown
R_FA181t2rpp	octadecenoate transport via proton symport (reversible)	1 M_ocdcea_c 1 M_h_c <=> 1 M_ocdcea_p 1 M_h_p	unknown
R_FA60t2rpp	hexanoate transport via proton symport (reversible)	1 M_hxa_c 1 M_h_c <=> 1 M_hxa_p 1 M_h_p	unknown
R_FA80t2rpp	octanoate transport via proton symport (reversible)	1 M_octa_c 1 M_h_c <=> 1 M_octa_p 1 M_h_p	unknown
R_FACACH	fumarylacetoacetate hydrolase	1 M_4facac_c 1 M_h2o_c ==> 1 M_acac_c 1 M_fum_c 1 M_h_c	BP3135
R_FACOAE100	decanoyl-CoA lyase	1 M_dcacoa_c 1 M_h2o_c ==> 1 M_coa_c 1 M_dca_c 1 M_h_c	BP3198 OR BP3277 OR BP3304
R_FACOAE120	dodecanoyl-CoA lyase	1 M_ddcacoa_c 1 M_h2o_c ==> 1 M_coa_c 1 M_ddca_c 1 M_h_c	BP3198 OR BP3277 OR BP3304
R_FACOAE140	tetradecanoyl-CoA lyase	1 M_h2o_c 1 M_tdcoa_c ==> 1 M_coa_c 1 M_h_c 1 M_ttdca_c	BP3198 OR BP3277 OR BP3304
R_FACOAE141	tetradecenoyl-CoA lyase	1 M_h2o_c 1 M_tdecoa_c ==> 1 M_coa_c 1 M_h_c 1 M_ttdcea_c	BP3198 OR BP3277 OR BP3304
R_FACOAE160	palmitoyl-CoA lyase	1 M_h2o_c 1 M_pmtcoa_c ==> 1 M_coa_c 1 M_h_c 1 M_hdca_c	BP3198 OR BP3277 OR BP3304
R_FACOAE161	hexadecenoyl-CoA lyase	1 M_h2o_c 1 M_hdcoa_c ==> 1 M_coa_c 1 M_h_c 1 M_hdcea_c	BP3198 OR BP3277 OR BP3304
R_FACOAE180	stearoyl-CoA lyase	1 M_h2o_c 1 M_stcoa_c ==> 1 M_coa_c 1 M_h_c 1 M_ocdca_c	BP3198 OR BP3277 OR BP3304
R_FACOAE181	octadcenoyl-CoA lyase	1 M_h2o_c 1 M_odecoa_c ==> 1 M_coa_c 1 M_h_c 1 M_ocdcea_c	BP3198 OR BP3277 OR BP3304
R_FACOAE60	hexanoyl-CoA lyase	1 M_h2o_c 1 M_hxcoa_c ==> 1 M_coa_c 1 M_h_c 1 M_hxa_c	BP3198 OR BP3277 OR BP3304
R_FACOAE80	octanoyl-CoA lyase	1 M_h2o_c 1 M_occoa_c ==> 1 M_coa_c 1 M_h_c 1 M_octa_c	BP3198 OR BP3277 OR BP3304
R_FACOAL100t2pp	long-chain-fatty-acid--CoA ligase	1 M_atp_c 1 M_coa_c 1 M_dca_p 1 M_h_p ==> 1 M_amp_c 1 M_dcacoa_c 1 M_h_c 1 M_ppi_c	BP2811
R_FACOAL120t2pp	long-chain-fatty-acid--CoA ligase	1 M_atp_c 1 M_coa_c 1 M_ddca_p 1 M_h_p ==> 1 M_amp_c 1 M_ddcacoa_c 1 M_h_c 1 M_ppi_c	BP2811
R_FACOAL140t2pp	long-chain-fatty-acid--CoA ligase	1 M_atp_c 1 M_coa_c 1 M_h_p 1 M_ttdca_p ==> 1 M_amp_c 1 M_h_c 1 M_ppi_c 1 M_tdcoa_c	BP2811
R_FACOAL141t2pp	long-chain-fatty-acid--CoA ligase	1 M_atp_c 1 M_coa_c 1 M_h_p 1 M_ttdcea_p ==> 1 M_amp_c 1 M_h_c 1 M_ppi_c 1 M_tdecoa_c	BP2811
R_FACOAL160t2pp	long-chain-fatty-acid--CoA ligase	1 M_atp_c 1 M_coa_c 1 M_h_p 1 M_hdca_p ==> 1 M_amp_c 1 M_h_c 1 M_pmtcoa_c 1 M_ppi_c	BP2811
R_FACOAL161t2pp	long-chain-fatty-acid--CoA ligase	1 M_atp_c 1 M_coa_c 1 M_h_p 1 M_hdcea_p ==> 1 M_amp_c 1 M_h_c 1 M_hdcoa_c 1 M_ppi_c	BP2811
R_FACOAL180t2pp	long-chain-fatty-acid--CoA ligase	1 M_atp_c 1 M_coa_c 1 M_h_p 1 M_ocdca_p ==> 1 M_amp_c 1 M_h_c 1 M_ppi_c 1 M_stcoa_c	BP2811
R_FACOAL181t2pp	long-chain-fatty-acid--CoA ligase	1 M_atp_c 1 M_coa_c 1 M_h_p 1 M_ocdcea_p ==> 1 M_amp_c 1 M_h_c 1 M_odecoa_c 1 M_ppi_c	BP2811
R_FACOAL60t2pp	long-chain-fatty-acid--CoA ligase	1 M_atp_c 1 M_coa_c 1 M_h_p 1 M_hxa_p ==> 1 M_amp_c 1 M_h_c 1 M_hxcoa_c 1 M_ppi_c	BP2811
R_FACOAL80t2pp	long-chain-fatty-acid--CoA ligase	1 M_atp_c 1 M_coa_c 1 M_h_p 1 M_octa_p ==> 1 M_amp_c 1 M_h_c 1 M_occoa_c 1 M_ppi_c	BP2811
R_FADRx2	oxidoreductase OR putative sulfite reductase	1 M_fad_c 1 M_h_c 1 M_nadph_c ==> 1 M_fadh2_c 1 M_nadp_c	BP1209 OR BP3432
R_FALDH2	alcohol dehydrogenase class III	1 M_hmgth_c 1 M_nad_c <=> 1 M_Sfglutth_c 1 M_h_c 1 M_nadh_c	BP3751
R_FALDtex	formaldehyde transport via diffusion (extracellular to periplasm)	1 M_fald_e <=> 1 M_fald_p	N/A
R_FALDtpp	not applicable	1 M_fald_p <=> 1 M_fald_c	unknown
R_FALGTHLs	not applicable	1 M_fald_c 1 M_gthrd_c <=> 1 M_hmgth_c	unknown
R_FBA	fructose-bisphosphate aldolase	1 M_fdp_c <=> 1 M_dhap_c 1 M_g3p_c	BP1519
R_FBP	fructose-1,6-bisphosphatase	1 M_fdp_c 1 M_h2o_c ==> 1 M_f6p_c 1 M_pi_c	BP0868
R_FCLT	ferrochelatase	1 M_fe2_c 1 M_ppp9_c ==> 2.0 M_h_c 1 M_pheme_c	BP2503
R_FDH4pp	formate dehydrogenase large subunit precursor OR formate dehydrogenase subunit C precursor	1 M_for_p 2.0 M_h_c 1 M_q8_c ==> 1 M_co2_c 1 M_h_p 1 M_q8h2_c	BP1472 OR BP1475
R_FDXR	Ferredoxin NADP reductase	1 M_fdxox_c 1 M_h_c 1 M_nadph_c ==> 1 M_fdxrd_c 1 M_nadp_c	BP0585 OR BP1606 OR BP3581
R_FDXR2	Pyruvate:ferredoxin oxidoreductase (pyruvate synthase)	1 M_fdxox_c 1 M_h_c 1 M_pyr_c 1 M_coa_c ==> 1 M_fdxrd_c 1 M_co2_c 1 M_accoa_c	BP2982 OR BP3835
R_FE2t3pp	iron (Fe+2) transport out via proton antiport (periplasm)	1 M_fe2_c 1 M_h_p ==> 1 M_fe2_p 1 M_h_c	unknown
R_FE2tex	iron (II) transport via diffusion (extracellular to periplasm)	1 M_fe2_e <=> 1 M_fe2_p	N/A
R_FE2tpp	metal transporter	1 M_fe2_p ==> 1 M_fe2_c	BP0194
R_FE3abcpp	not applicable	1 M_atp_c 1 M_fe3_p 1 M_h2o_c ==> 1 M_adp_c 1 M_fe3_c 1 M_h_c 1 M_pi_c	unknown
R_FE3DCITabcpp	hemin importer ATP-binding subunit OR putative ABC transport inner membrane permease protein	1 M_atp_c 1 M_fe3dcit_p 1 M_h2o_c ==> 1 M_adp_c 2.0 M_cit_c 1 M_fe3_c 1 M_h_c 1 M_pi_c	BP1603 AND BP1604 AND BP1605
R_FE3DCITtonex	outer membrane heme receptor OR biopolymer transport protein ExbD/TolR	1 M_fe3dcit_e 1 M_h_p ==> 1 M_fe3dcit_p 1 M_h_c	BP3531 AND BP3532 AND BP3533
R_FE3DHBZR	not applicable	1 M_fe3dhbzs_c ==> 1 M_23dhbzs_c 1 M_fe3_c	unknown
R_FE3DHBZSabcpp	Fe-2,3-dihydroxybenzoylserine ABC transporter	1 M_atp_c 1 M_h2o_c 1 M_fe3dhbzs_p ==> 1 M_adp_c 1 M_h_c 1 M_fe3dhbzs_c 1 M_pi_c	BP1603 AND BP1604 AND BP1605
R_FE3DHBZStonex	TonB-dependent receptor for iron transport OR biopolymer transport protein ExbD/TolR	1 M_fe3dhbzs_e 1 M_h_p ==> 1 M_fe3dhbzs_p 1 M_h_c	BP2901 AND BP3531 AND BP3532 AND BP3533
R_FE3HOXabcpp	desferrioxamine B ABC transporter	1 M_atp_c 1 M_h2o_c 1 M_fe3hox_p ==> 1 M_adp_c 1 M_h_c 1 M_fe3hox_c 1 M_pi_c	BP1603 AND BP1604 AND BP1605
R_FE3HOXexs	not applicable	1 M_fe3_e 1 M_fe3hox_un_e ==> 1 M_fe3hox_e	N/A
R_FE3HOXR1	not applicable	1 M_fadh2_c 2.0 M_fe3hox_c ==> 1 M_fad_c 2.0 M_fe2_c 2.0 M_fe3hox_un_c 2.0 M_h_c	unknown
R_FE3HOXR2	not applicable	2.0 M_fe3hox_c 1 M_fmnh2_c ==> 2.0 M_fe2_c 2.0 M_fe3hox_un_c 1 M_fmn_c 2.0 M_h_c	unknown
R_FE3HOXR3	not applicable	2.0 M_fe3hox_c 1 M_rbflvrd_c ==> 2.0 M_fe2_c 2.0 M_fe3hox_un_c 2.0 M_h_c 1 M_ribflv_c	unknown
R_FE3HOXtonex	putative ferric siderophore receptor OR biopolymer transport protein ExbD/TolR	1 M_fe3hox_e 1 M_h_p ==> 1 M_fe3hox_p 1 M_h_c	BP3531 AND BP3532 AND BP3533
R_FE3HOXUtex	not applicable	1 M_fe3hox_un_c 1 M_h_p ==> 1 M_fe3hox_un_p 1 M_h_c	N/A
R_FE3HOXUtpp	not applicable	1 M_fe3hox_un_p 1 M_h_p ==> 1 M_fe3hox_un_e 1 M_h_c	unknown
R_FE3Ri	Fe(III) reduction	1 M_fadh2_c 2.0 M_fe3_c ==> 1 M_fad_c 2.0 M_fe2_c 2.0 M_h_c	unknown
R_FE3tex	iron (III) transport via diffusion (extracellular to periplasm)	1 M_fe3_e <=> 1 M_fe3_p	N/A
R_FEALCabcpp	ABC-transport protein FbpABC	1 M_atp_c 1 M_fealc_p 1 M_h2o_c ==> 1 M_adp_c 1 M_fealc_c 1 M_h_c 1 M_pi_c	BP1603 AND BP1604 AND BP1605
R_FEALCexs	alcaligin Fe(III) binding (spontaneous)	3.0 M_alcaligin_e 2.0 M_fe3_e ==> 1 M_fealc_e	N/A
R_FEALCHY	Ferric alcaligin hydrolase	1 M_fealc_c 3.0 M_h2o_c ==> 3.0 M_dihshptrc_c 2.0 M_fe3_c	BP2459
R_FEALCR1	Ferric alcaligin reductase	1 M_fealc_c 1 M_fadh2_c ==> 3.0 M_alcaligin_c 2.0 M_fe2_c 1 M_fad_c 2.0 M_h_c	BP2459
R_FEALCR2	Ferric alcaligin reductase	1 M_fealc_c 1 M_fmnh2_c ==> 3.0 M_alcaligin_c 2.0 M_fe2_c 1 M_fmn_c 2.0 M_h_c	BP2459
R_FEALCR3	Ferric alcaligin reductase	1 M_fealc_c 1 M_rbflvrd_c ==> 3.0 M_alcaligin_c 2.0 M_fe2_c 1 M_ribflv_c 2.0 M_h_c	BP2459
R_FEALCtonex	transport protein ExbB/ExbD/TonB/FauA	1 M_fealc_e 1 M_h_p ==> 1 M_fealc_p 1 M_h_c	BP2463 AND BP3531 AND BP3532 AND BP3533
R_FECRMabcpp	ferrichrome ABC transporter	1 M_atp_c 1 M_h2o_c 1 M_fecrm_p ==> 1 M_adp_c 1 M_h_c 1 M_fecrm_c 1 M_pi_c	BP1603 AND BP1604 AND BP1605
R_FECRMexs	not applicable	1 M_fe3_e 1 M_fecrm_un_e ==> 1 M_fecrm_e	N/A
R_FECRMR1	not applicable	1 M_fadh2_c 2.0 M_fecrm_c ==> 1 M_fad_c 2.0 M_fe2_c 2.0 M_fecrm_un_c 2.0 M_h_c	unknown
R_FECRMR2	not applicable	2.0 M_fecrm_c 1 M_fmnh2_c ==> 2.0 M_fe2_c 2.0 M_fecrm_un_c 1 M_fmn_c 2.0 M_h_c	unknown
R_FECRMR3	not applicable	2.0 M_fecrm_c 1 M_rbflvrd_c ==> 2.0 M_fe2_c 2.0 M_fecrm_un_c 2.0 M_h_c 1 M_ribflv_c	unknown
R_FECRMtonex	putative ferric siderophore receptor OR biopolymer transport protein ExbD/TolR	1 M_fecrm_e 1 M_h_p ==> 1 M_fecrm_p 1 M_h_c	BP3531 AND BP3532 AND BP3533
R_FECRMUtex	not applicable	1 M_fecrm_un_p 1 M_h_p ==> 1 M_fecrm_un_e 1 M_h_c	N/A
R_FECRMUtpp	not applicable	1 M_fecrm_un_c 1 M_h_p ==> 1 M_fecrm_un_p 1 M_h_c	unknown
R_FEENTERabcpp	ABC-transport protein FbpABC	1 M_atp_c 1 M_feenter_p 1 M_h2o_c ==> 1 M_adp_c 1 M_feenter_c 1 M_h_c 1 M_pi_c	BP1603 AND BP1604 AND BP1605
R_FEENTERexs	not applicable	1 M_enter_e 1 M_fe3_e ==> 1 M_feenter_e	N/A
R_FEENTERR1	not applicable	1 M_fadh2_c 2.0 M_feenter_c ==> 2.0 M_enter_c 1 M_fad_c 2.0 M_fe2_c 2.0 M_h_c	unknown
R_FEENTERR2	not applicable	2.0 M_feenter_c 1 M_fmnh2_c ==> 2.0 M_enter_c 2.0 M_fe2_c 1 M_fmn_c 2.0 M_h_c	unknown
R_FEENTERR3	not applicable	2.0 M_feenter_c 1 M_rbflvrd_c ==> 2.0 M_enter_c 2.0 M_fe2_c 2.0 M_h_c 1 M_ribflv_c	unknown
R_FEENTERtex	not applicable	1 M_enter_p 1 M_h_p ==> 1 M_enter_e 1 M_h_c	N/A
R_FEENTERtonex	outer membrane receptor FepA OR biopolymer transport protein ExbD/TolR	1 M_feenter_e 1 M_h_p ==> 1 M_feenter_p 1 M_h_c	BP2901 AND BP3531 AND BP3532 AND BP3533
R_FEENTERtpp	Fe-enterobactin transport (cytoplasm to periplasm)	1 M_enter_c 1 M_h_p ==> 1 M_enter_p 1 M_h_c	unknown
R_FEOXAMabcpp	desferrioxamine B ABC transporter	1 M_atp_c 1 M_h2o_c 1 M_feoxam_p ==> 1 M_adp_c 1 M_h_c 1 M_feoxam_c 1 M_pi_c	BP1603 AND BP1604 AND BP1605
R_FEOXAMexs	not applicable	1 M_fe3_e 1 M_feoxam_un_e ==> 1 M_feoxam_e	N/A
R_FEOXAMR1	not applicable	1 M_fadh2_c 2.0 M_feoxam_c ==> 1 M_fad_c 2.0 M_fe2_c 2.0 M_feoxam_un_c 2.0 M_h_c	unknown
R_FEOXAMR2	not applicable	2.0 M_feoxam_c 1 M_fmnh2_c ==> 2.0 M_fe2_c 2.0 M_feoxam_un_c 1 M_fmn_c 2.0 M_h_c	unknown
R_FEOXAMR3	not applicable	2.0 M_feoxam_c 1 M_rbflvrd_c ==> 2.0 M_fe2_c 2.0 M_feoxam_un_c 2.0 M_h_c 1 M_ribflv_c	unknown
R_FEOXAMtonex	putative ferric siderophore receptor OR biopolymer transport protein ExbD/TolR	1 M_feoxam_e 1 M_h_p ==> 1 M_feoxam_p 1 M_h_c	BP3531 AND BP3532 AND BP3533
R_FEOXAMUtex	not applicable	1 M_feoxam_un_p 1 M_h_p ==> 1 M_feoxam_un_e 1 M_h_c	N/A
R_FEOXAMUtpp	not applicable	1 M_feoxam_un_c 1 M_h_p ==> 1 M_feoxam_un_p 1 M_h_c	unknown
R_FEROpp	copper resitance protein	4.0 M_fe2_p 4.0 M_h_p 1 M_o2_p ==> 4.0 M_fe3_p 2.0 M_h2o_p	BP3315
R_FLDR	putative ferredoxin--NADP reductase	1 M_fldox_c 1 M_h_c 1 M_nadph_c ==> 1 M_fldrd_c 1 M_nadp_c	BP3581
R_FLDR2	Pyruvate:flavodoxin oxidoreductase (pyruvate synthase)	1 M_fldox_c 1 M_h_c 1 M_pyr_c 1 M_coa_c ==> 1 M_fldrd_c 1 M_co2_c 1 M_accoa_c	BP2982 OR BP3835
R_FLVR	oxidoreductase OR putative sulfite reductase	1 M_h_c 1 M_nadph_c 1 M_ribflv_c ==> 1 M_nadp_c 1 M_rbflvrd_c	BP1209 OR BP3432
R_FMETTRS	methionyl-tRNA formyltransferase	1 M_10fthf_c 1 M_mettrna_c ==> 1 M_fmettrna_c 1 M_h_c 1 M_thf_c	BP0551
R_FMNAT	bifunctional riboflavin kinase/FMN adenylyltransferase	1 M_atp_c 1 M_fmn_c 1 M_h_c ==> 1 M_fad_c 1 M_ppi_c	BP1754
R_FMNRx2	oxidoreductase OR putative sulfite reductase	1 M_fmn_c 1 M_h_c 1 M_nadph_c ==> 1 M_fmnh2_c 1 M_nadp_c	BP1209 OR BP3432
R_FORtex	formate transport via diffusion (extracellular to periplasm)	1 M_for_e <=> 1 M_for_p	N/A
R_FORtppi	formate transport via diffusion (cytoplasm to periplasm)	1 M_for_c ==> 1 M_for_p	N/A
R_FRUpts2pp	phosphoenolpyruvate-protein phosphotransferase	1 M_fru_p 1 M_pep_c ==> 1 M_f6p_c 1 M_pyr_c	BP1502
R_FRUtex	D-fructose transport via diffusion (extracellular to periplasm)	1 M_fru_e <=> 1 M_fru_p	N/A
R_FTHFD	formyltetrahydrofolate deformylase	1 M_10fthf_c 1 M_h2o_c ==> 1 M_for_c 1 M_h_c 1 M_thf_c	BP3254
R_FUCUNDT_BP	R_FUCUNDT_BP Bordetella pertussis specific	1 M_udcpp_c 1 M_dtdp2nac4ametfuc_c ==> 1 M_undp2nac4ametfuc_c 1 M_dtmp_c	BP0086
R_FUM	fumarate hydratase	1 M_fum_c 1 M_h2o_c <=> 1 M_mal_L_c	BP0248
R_FUMt2_2pp	Fumarate transport via proton symport (2 H) (periplasm)	1 M_fum_p 2.0 M_h_p ==> 1 M_fum_c 2.0 M_h_c	unknown
R_FUMt2_3pp	Fumarate transport via proton symport (3 H) (periplasm)	1 M_fum_p 3.0 M_h_p ==> 1 M_fum_c 3.0 M_h_c	unknown
R_FUMtex	Fumarate transport via diffusion (extracellular to periplasm)	1 M_fum_e <=> 1 M_fum_p	N/A
R_G1PACT	UDP-N-acetylglucosamine synthesis bifunctional protein	1 M_accoa_c 1 M_gam1p_c ==> 1 M_acgam1p_c 1 M_coa_c 1 M_h_c	BP3730
R_G1SAT	glutamate-1-semialdehyde aminotransferase	1 M_glu1sa_c <=> 1 M_5aop_c	BP0315
R_G2PPpp	glycerol-2-phosphate phosphatase	1 M_glyc2p_p 1 M_h2o_p ==> 1 M_glyc_p 1 M_pi_p	unknown
R_G3PAT120	glycerol-3-phosphate acyltransferase (C12:0)	1 M_ddcaACP_c 1 M_glyc3p_c ==> 1 M_ACP_c 1 M_1ddecg3p_c	BP1718 OR BP2444
R_G3PAT140	glycerol-3-phosphate acyltransferase (C14:0)	1 M_myrsACP_c 1 M_glyc3p_c ==> 1 M_ACP_c 1 M_1tdecg3p_c	BP1718 OR BP2444
R_G3PAT141	glycerol-3-phosphate acyltransferase (C14:1)	1 M_tdeACP_c 1 M_glyc3p_c ==> 1 M_ACP_c 1 M_1tdec7eg3p_c	BP1718 OR BP2444
R_G3PAT160	glycerol-3-phosphate acyltransferase (C16:0)	1 M_palmACP_c 1 M_glyc3p_c ==> 1 M_ACP_c 1 M_1hdecg3p_c	BP1718 OR BP2444
R_G3PAT161	glycerol-3-phosphate acyltransferase (C16:1)	1 M_hdeACP_c 1 M_glyc3p_c ==> 1 M_ACP_c 1 M_1hdec9eg3p_c	BP1718 OR BP2444
R_G3PAT180	glycerol-3-phosphate acyltransferase (C18:0)	1 M_ocdcaACP_c 1 M_glyc3p_c ==> 1 M_ACP_c 1 M_1odecg3p_c	BP1718 OR BP2444
R_G3PAT181	glycerol-3-phosphate acyltransferase (C18:1)	1 M_octeACP_c 1 M_glyc3p_c ==> 1 M_ACP_c 1 M_1odec11eg3p_c	BP1718 OR BP2444
R_G3PD2	NAD(P)H-dependent glycerol-3-phosphate dehydrogenase	1 M_glyc3p_c 1 M_nadp_c <=> 1 M_dhap_c 1 M_h_c 1 M_nadph_c	BP0603
R_G3PD5	putative glycerol-3-phosphate dehydrogenase	1 M_glyc3p_c 1 M_q8_c ==> 1 M_dhap_c 1 M_q8h2_c	BP2644
R_G5SADs	not applicable	1 M_glu5sa_c ==> 1 M_1pyr5c_c 1 M_h_c 1 M_h2o_c	unknown
R_G5SD	gamma-glutamyl phosphate reductase	1 M_glu5p_c 1 M_h_c 1 M_nadph_c ==> 1 M_glu5sa_c 1 M_nadp_c 1 M_pi_c	BP2041
R_GALUi	putative UTP--glucose-1-phosphate uridylyltransferase	1 M_g1p_c 1 M_h_c 1 M_utp_c ==> 1 M_ppi_c 1 M_udpg_c	BP3403
R_GAMptspp	phosphoenolpyruvate-protein phosphotransferase	1 M_gam_p 1 M_pep_c ==> 1 M_gam6p_c 1 M_pyr_c	BP1502
R_GAMtex	D-glucosamine transport via diffusion (extracellular to periplasm)	1 M_gam_e <=> 1 M_gam_p	N/A
R_GAPD	glyceraldehyde-3-phosphate dehydrogenase	1 M_g3p_c 1 M_nad_c 1 M_pi_c <=> 1 M_13dpg_c 1 M_h_c 1 M_nadh_c	BP1000
R_GART	phosphoribosylglycinamide formyltransferase 2	1 M_atp_c 1 M_for_c 1 M_gar_c ==> 1 M_adp_c 1 M_fgam_c 1 M_h_c 1 M_pi_c	BP0702
R_GCALDD	glycoladehyde dehydrogenase	1 M_gcald_c 1 M_h2o_c 1 M_nad_c ==> 1 M_glyclt_c 2.0 M_h_c 1 M_nadh_c	BP1976 OR BP0757 OR BP3624 OR BP0465 OR BP0207 OR BP0360 OR BP2303 OR BP2157
R_GCOADH	glutaryl-CoA dehydrogenase	1 M_gcoa_c 1 M_fad_c 1 M_h_c <=> 1 M_b2coa_c 1 M_fadh2_c 1 M_co2_c	BP1537
R_GCOAS	glutaryl-CoA synthetase	1 M_glut_c 1 M_atp_c 1 M_coa_c ==> 1 M_gcoa_c 1 M_adp_c 1 M_pi_c	BP2540
R_GDPDPK	guanosine-3',5'-bis(diphosphate) 3'-pyrophosphohydrolase OR putative GTP pyrophosphokinase	1 M_atp_c 1 M_gdp_c ==> 1 M_amp_c 1 M_h_c 1 M_ppgpp_c	BP1576 OR BP3587
R_GF6PTA	glucosamine--fructose-6-phosphate aminotransferase	1 M_f6p_c 1 M_gln_L_c ==> 1 M_gam6p_c 1 M_glu_L_c	BP0666
R_GGGGHHPPEALIPAabcpp	R_GGGGHHPPEALIPAabcpp Bordetella pertussis specific	1 M_atp_c 1 M_gggghhppealipa_BP_c 1 M_h2o_c ==> 1 M_adp_c 1 M_gggghhppealipa_BP_p 1 M_h_c 1 M_pi_c	BP2321
R_GGGGHHPPEALIPAtex	R_GGGGHHPPEALIPAtex Bordetella pertussis specific	1 M_gggghhppealipa_BP_p ==> 1 M_gggghhppealipa_BP_e	BP0698 AND BP0697 AND BP3329 AND BP2420 AND BP0325
R_GGHHPPEALIPAabcpp	R_GGHHPPEALIPAabcpp Bordetella pertussis specific	1 M_atp_c 1 M_gghhppealipa_BP_c 1 M_h2o_c ==> 1 M_adp_c 1 M_gghhppealipa_BP_p 1 M_h_c 1 M_pi_c	BP2321
R_GGHHPPEALIPAtex	R_GGHHPPEALIPAtex Bordetella pertussis specific	1 M_gghhppealipa_BP_p ==> 1 M_gghhppealipa_BP_e	BP0698 AND BP0697 AND BP3329 AND BP2420 AND BP0325
R_GHMT2r	serine hydroxymethyltransferase	1 M_ser_L_c 1 M_thf_c <=> 1 M_gly_c 1 M_h2o_c 1 M_mlthf_c	BP2952
R_GK1	guanylate kinase	1 M_atp_c 1 M_gmp_c <=> 1 M_adp_c 1 M_gdp_c	BP1578
R_GLBRAN2	glycogen branching enzyme	1 M_glycogen_c ==> 1 M_bglycogen_c	BP1328
R_GLCAT_BP	Glucuronate transferase (LPS core synthesis) Bordetella pertussis specific	1 M_udpglcur_c 1 M_hhlipa_BP_c ==> 1 M_udp_c 1 M_h_c 1 M_ghhlipa_BP_c	unknown
R_GLCNACAT_BP1	R_GLCNACAT_BP1 Bordetella pertussis specific	1 M_ggghhlipa_BP_c 1 M_uacgalu_c ==> 1 M_nacgggghhlipa_BP_c 1 M_udp_c 1 M_h_c	unknown
R_GLCNACAT_BP2	R_GLCNACAT_BP2 Bordetella pertussis specific	1 M_ggghhppealipa_BP_c 1 M_uacgalu_c ==> 1 M_nacgggghhppealipa_BP_c 1 M_udp_c 1 M_h_c	unknown
R_GLCNT_BP1	R_GLCNT_BP1 Bordetella pertussis specific	1 M_gghhlipa_BP_c 1 M_uacgam_c ==> 1 M_nacggghhlipa_BP_c 1 M_udp_c 1 M_h_c	unknown
R_GLCNT_BP2	R_GLCNT_BP2 Bordetella pertussis specific	1 M_gghhppealipa_BP_c 1 M_uacgam_c ==> 1 M_nacggghhppealipa_BP_c 1 M_udp_c 1 M_h_c	unknown
R_GLCNT2_BP1	R_GLCNT2_BP1 Bordetella pertussis specific	1 M_gggghhlipa_BP_c 1 M_uacgam_c ==> 1 M_nacggggghhlipa_BP_c 1 M_udp_c 1 M_h_c	BP2328
R_GLCNT2_BP2	R_GLCNT2_BP2 Bordetella pertussis specific	1 M_gggghhppealipa_BP_c 1 M_uacgam_c ==> 1 M_nacggggghhppealipa_BP_c 1 M_udp_c 1 M_h_c	BP2328
R_GLCNUNDFUCMANT_BP	R_GLCNUNDFUCMANT_BP Bordetella pertussis specific	1 M_undpfucman_c 1 M_uacgam_c ==> 1 M_undpfucmanglcn_BP_c 1 M_udp_c 1 M_h_c	BP0087
R_GLCNACUNDT_BP	R_GLCNACUNDT_BP Bordetella pertussis specific	1 M_udcpp_c 1 M_uacgam_c ==> 1 M_undpglcnac_c 1 M_ump_c	BP0399
R_GLCptspp	phosphoenolpyruvate-protein phosphotransferase	1 M_glc_D_p 1 M_pep_c ==> 1 M_g6p_c 1 M_pyr_c	BP1502
R_GLCRAL	alpha-dehydro-beta-deoxy-D-glucarate aldolase	1 M_5dh4dglc_c ==> 1 M_2h3oppan_c 1 M_pyr_c	BP2774
R_GLCtex	glucose transport via diffusion (extracellular to periplasm)	1 M_glc_D_e <=> 1 M_glc_D_p	N/A
R_GLCtexi	D-glucose transport via diffusion (extracellular to periplasm) irreversible	1 M_glc_D_e ==> 1 M_glc_D_p	N/A
R_GLCTR_BP	glucosyltransferase (LPS core synthesis) Bordetella pertussis specific	1 M_udpg_c 1 M_ghhlipa_BP_c ==> 1 M_udp_c 1 M_h_c 1 M_gghhlipa_BP_c	BP2329
R_GLCUR1Ptex	D-glucuronate 1-phosphate transport via diffusion (extracellular to periplasm)	1 M_glcur1p_e <=> 1 M_glcur1p_p	N/A
R_GLCURtex	D-glucuronat transport via diffusion (extracellular to periplasm)	1 M_glcur_e <=> 1 M_glcur_p	N/A
R_GLDBRAN2	glycosyl hydrolase	1 M_bglycogen_c ==> 1 M_glycogen_c	BP1327
R_GLNabcpp	glutamine ABC transporter periplasmic protein OR glutamine ABC transporter permease protein OR glutamine ABC transporter ATP-binding protein	1 M_atp_c 1 M_gln_L_p 1 M_h2o_c ==> 1 M_adp_c 1 M_gln_L_c 1 M_h_c 1 M_pi_c	(BP1573 AND BP1574 AND BP1575) OR (BP3828 AND BP3829 AND BP3830 AND BP3831)
R_GLNN	glutaminase	1 M_gln_L_c 1 M_h2o_c ==> 1 M_glu_L_c 1 M_nh4_c	BP0006 OR BP2398
R_GLNS	glutamine synthetase	1 M_atp_c 1 M_glu_L_c 1 M_nh4_c ==> 1 M_adp_c 1 M_gln_L_c 1 M_h_c 1 M_pi_c	BP1596
R_GLNt3pp	glutamine/proton antiporter	1 M_h_p 1 M_gln_L_c ==> 1 M_h_c 1 M_gln_L_p	BP2026
R_GLNtex	L-glutamine transport via diffusion (extracellular to periplasm)	1 M_gln_L_e <=> 1 M_gln_L_p	N/A
R_GLNTRS	glutaminyl-tRNA synthetase	1 M_atp_c 1 M_gln_L_c 1 M_trnagln_c ==> 1 M_amp_c 1 M_glntrna_c 1 M_ppi_c	BP3226
R_GLU5K	gamma-glutamyl kinase	1 M_atp_c 1 M_glu_L_c ==> 1 M_adp_c 1 M_glu5p_c	BP0746
R_GLUabcpp	glutamate/aspartate transport system permease protein OR extracellular solute-binding protein OR glutamate/aspartate transport ATP-binding protein	1 M_atp_c 1 M_glu_L_p 1 M_h2o_c ==> 1 M_adp_c 1 M_glu_L_c 1 M_h_c 1 M_pi_c	(BP3828 AND BP3829 AND BP3830 AND BP3831) OR (BP0765 AND BP0766 AND BP0767 AND BP0768) OR (BP1532 AND BP1533 AND BP1534) OR (BP1181 AND BP1182 AND BP1183 AND BP1184) OR (BP1852 AND BP1853 AND BP1855) OR (BP1573 AND BP1574 AND BP1575) OR (BP0054 AND BP0055 AND BP0056 AND BP0057)
R_GLUDy	glutamate dehydrogenase (NADPH)	1 M_glu_L_c 1 M_h2o_c 1 M_nadp_c <=> 1 M_akg_c 1 M_h_c 1 M_nadph_c 1 M_nh4_c	BP0368 OR BP1857
R_GLUPRT	amidophosphoribosyltransferase	1 M_gln_L_c 1 M_h2o_c 1 M_prpp_c ==> 1 M_glu_L_c 1 M_ppi_c 1 M_pram_c	BP1415
R_GLUR	glutamate racemase	1 M_glu_D_c <=> 1 M_glu_L_c	unknown
R_GLUSADH	glutarate semialdehyde dehydrogenase	1 M_glusa_c 1 M_nadp_c 1 M_h2o_c <=> 1 M_glut_c 1 M_nadph_c 2.0 M_h_c	BP2303 OR BP1976
R_GLUSy	glutamate synthase [NADPH] large chain precursor OR glutamate synthase subunit beta	1 M_akg_c 1 M_gln_L_c 1 M_h_c 1 M_nadph_c ==> 2.0 M_glu_L_c 1 M_nadp_c	BP3753 OR BP3754
R_GLUt4pp	putative sodium/glutamate symport carrier protein	1 M_glu_L_p 1 M_na1_p <=> 1 M_glu_L_c 1 M_na1_c	BP0402
R_GLUt4pp2	glutamate/sodium symporter	3.0 M_na1_p 1 M_glu_L_p <=> 1 M_glu_L_c 3.0 M_na1_c	BP0380
R_GLUtex	L-glutamate transport via diffusion (extracellular to periplasm)	1 M_glu_L_e <=> 1 M_glu_L_p	N/A
R_GLUTRR	glutamyl-tRNA reductase	1 M_glutrna_c 1 M_h_c 1 M_nadph_c ==> 1 M_glu1sa_c 1 M_nadp_c 1 M_trnaglu_c	BP0677
R_GLUTRS	glutamyl-tRNA synthetase	1 M_atp_c 1 M_glu_L_c 1 M_trnaglu_c ==> 1 M_amp_c 1 M_glutrna_c 1 M_ppi_c	BP2978
R_GLYabcpp	glycine abc transporter	1 M_gly_p 1 M_atp_c 1 M_h2o_c ==> 1 M_adp_c 1 M_gly_c 1 M_h_c 1 M_pi_c	unknown
R_GLYC2Ptex	Glycerol-2-phosphate transport via diffusion (extracellular to periplasm)	1 M_glyc2p_e <=> 1 M_glyc2p_p	N/A
R_GLYC3Pabcpp	glycerol-3-phosphate-binding periplasmic protein precursor OR sn-glycerol-3-phosphate transport system, permease protein OR sn-glycerol-3-phosphate transport system permease protein OR glycerol-3-phosphate transporter ATP-binding subunit	1 M_atp_c 1 M_glyc3p_p 1 M_h2o_c ==> 1 M_adp_c 1 M_glyc3p_c 1 M_h_c 1 M_pi_c	BP1281 OR BP1282 OR BP1283 OR BP1284
R_GLYC3Ptex	Glycerol-3-phosphate transport via diffusion (extracellular to periplasm)	1 M_glyc3p_e <=> 1 M_glyc3p_p	N/A
R_GLYCAt2rpp	(R)-glycerate transport via proton symport (reversible)	1 M_glyc_R_p 1 M_h_p <=> 1 M_glyc_R_c 1 M_h_c	unknown
R_GLYCAtex	D-glycerate transport via diffusion (extracellular to periplasm)	1 M_glyc_R_e <=> 1 M_glyc_R_p	N/A
R_GLYCK	glycerate kinase	1 M_atp_c 1 M_glyc_R_c ==> 1 M_3pg_c 1 M_adp_c 1 M_h_c	BP3332
R_GLYCK2	glycerate kinase	1 M_atp_c 1 M_glyc_R_c ==> 1 M_2pg_c 1 M_adp_c 1 M_h_c	BP3332
R_GLYCL	glycine cleavage system aminomethyltransferase T OR glycine cleavage system protein H OR glycine dehydrogenase OR dihydrolipoamide dehydrogenase	1 M_gly_c 1 M_nad_c 1 M_thf_c ==> 1 M_co2_c 1 M_mlthf_c 1 M_nadh_c 1 M_nh4_c	BP0195 AND BP0196 AND BP0197 AND BP0995
R_GLYCLTDx	glycolate reductase (NADH)	1 M_glx_c 1 M_h_c 1 M_nadh_c ==> 1 M_glyclt_c 1 M_nad_c	BP2304
R_GLYCLTDy	glycolate reductase (NADPH)	1 M_glx_c 1 M_h_c 1 M_nadph_c ==> 1 M_glyclt_c 1 M_nadp_c	BP2304
R_GLYCLTt2rpp	glycolate transport via proton symport (reversible)	1 M_glyclt_p 1 M_h_p <=> 1 M_glyclt_c 1 M_h_c	unknown
R_GLYCLTt4pp	putative membrane transport protein	1 M_glyclt_p 1 M_na1_p ==> 1 M_glyclt_c 1 M_na1_c	BP2478
R_GLYCLTtex	glycolate transport via diffusion (extracellular to periplasm)	1 M_glyclt_e <=> 1 M_glyclt_p	N/A
R_GLYCtex	glycerol transport via diffusion (extracellular to periplasm)	1 M_glyc_e <=> 1 M_glyc_p	N/A
R_GLYCTOX	glycolate oxidase	1 M_glyclt_c 1 M_o2_c ==> 1 M_glx_c 1 M_h2o2_c	BP2903 AND BP2904 AND BP2905
R_GLYK	glycerol kinase	1 M_atp_c 1 M_glyc_c ==> 1 M_adp_c 1 M_glyc3p_c 1 M_h_c	BP3825
R_GLYOX	hydroxyacylglutathione hydrolase	1 M_h2o_c 1 M_lgt_S_c ==> 1 M_gthrd_c 1 M_h_c 1 M_lac_D_c	BP3213
R_GLYt2rpp	glycine/proton symporter	1 M_h_p 1 M_gly_p <=> 1 M_h_c 1 M_gly_c	BP2464
R_GLYt4pp	putative sodium:alanine symporter	1 M_gly_p 1 M_na1_p <=> 1 M_gly_c 1 M_na1_c	BP2306
R_GLYtex	Glycine transport via diffusion (extracellular to periplasm)	1 M_gly_e <=> 1 M_gly_p	N/A
R_GLYTRS	glycyl-tRNA synthetase subunit alpha OR glycyl-tRNA synthetase beta chain	1 M_atp_c 1 M_gly_c 1 M_trnagly_c ==> 1 M_amp_c 1 M_glytrna_c 1 M_ppi_c	BP0033 OR BP0034
R_GMHEPAT	ADP-heptose synthase	1 M_atp_c 1 M_gmhep1p_c 1 M_h_c ==> 1 M_adphep_DD_c 1 M_ppi_c	BP0954
R_GMHEPK	ADP-heptose synthase	1 M_atp_c 1 M_gmhep7p_c ==> 1 M_adp_c 1 M_gmhep17bp_c 1 M_h_c	BP0954
R_GMHEPPA	D,D-heptose 1,7-bisphosphate phosphatase	1 M_gmhep17bp_c 1 M_h2o_c ==> 1 M_gmhep1p_c 1 M_pi_c	BP0035
R_GMPS2	GMP synthase	1 M_atp_c 1 M_gln_L_c 1 M_h2o_c 1 M_xmp_c ==> 1 M_amp_c 1 M_glu_L_c 1 M_gmp_c 2.0 M_h_c 1 M_ppi_c	BP2624
R_GMPtex	GMP transport via diffusion (extracellular to periplasm)	1 M_gmp_e <=> 1 M_gmp_p	N/A
R_GRTT	geranyltranstransferase	1 M_grdp_c 1 M_ipdp_c ==> 1 M_frdp_c 1 M_ppi_c	BP2799
R_GRXR	glutaredoxin 3	1 M_grxox_c 2.0 M_gthrd_c ==> 1 M_grxrd_c 1 M_gthox_c	BP0605
R_GSNt2rpp	guanosine transport via proton symport (reversible)	1 M_gsn_p 1 M_h_p <=> 1 M_gsn_c 1 M_h_c	BP2269
R_GSNtex	guanosine transport via diffusion (extracellular to periplasm)	1 M_gsn_e <=> 1 M_gsn_p	N/A
R_GTHOr	glutathione reductase	1 M_gthox_c 1 M_h_c 1 M_nadph_c <=> 2.0 M_gthrd_c 1 M_nadp_c	BP2120
R_GTHOXtex	glutathione (ox) transport via diffusion (extracellular to periplasm)	1 M_gthox_e <=> 1 M_gthox_p	N/A
R_GTHRDabc2pp	ABC transporter ATP-binding protein	1 M_atp_c 1 M_gthrd_c 1 M_h2o_c ==> 1 M_adp_c 1 M_gthrd_p 1 M_h_c 1 M_pi_c	BP0262 OR BP0263
R_GTHRDabcpp	putative binding-protein-dependent transport permease OR putative binding-protein-dependent transport periplasmic protein OR putative ABC transporter ATP-binding subunit	1 M_atp_c 1 M_gthrd_p 1 M_h2o_c ==> 1 M_adp_c 1 M_gthrd_c 1 M_h_c 1 M_pi_c	BP2394 OR BP2395 OR BP2396 OR BP2397
R_GTHRDHpp	gamma-glutamyltranspeptidase	1 M_gthrd_p 1 M_h2o_p ==> 1 M_cgly_p 1 M_glu_L_p	BP0252
R_GTHRDtex	glutathione transport via diffusion (extracellular to periplasm)	1 M_gthrd_e <=> 1 M_gthrd_p	N/A
R_GTHS	glutathione synthetase	1 M_atp_c 1 M_glucys_c 1 M_gly_c ==> 1 M_adp_c 1 M_gthrd_c 1 M_h_c 1 M_pi_c	BP1499
R_GTPCI	GTP cyclohydrolase I	1 M_gtp_c 1 M_h2o_c ==> 1 M_ahdt_c 1 M_h_c 1 M_for_c	unknown
R_GTPCII2	GTP cyclohydrolase II (25drapp)	1 M_gtp_c 3 M_h2o_c ==> 1 M_25drapp_c 2 M_h_c 1 M_for_c 1 M_ppi_c	BP3484
R_GTPDPDPr	pppGpp 5'-phopshohydrolase	1 M_gdptp_c 1 M_h2o_c <=> 1 M_h_c 1 M_pi_c 1 M_ppgpp_c	BP1073
R_GTPDPK	putative GTP pyrophosphokinase	1 M_atp_c 1 M_gtp_c ==> 1 M_amp_c 1 M_gdptp_c 1 M_h_c	BP3587
R_GTPHs	not applicable	1 M_gtp_c 1 M_h_c 1 M_h2o_c ==> 1 M_nh4_c 1 M_xtp_c	unknown
R_GUAt2rpp	guanine transport via proton symport (reversible)	1 M_gua_p 1 M_h_p <=> 1 M_gua_c 1 M_h_c	unknown
R_GUAtex	Guanine transport via diffusion (extracellular to periplasm)	1 M_gua_e <=> 1 M_gua_p	N/A
R_GUPT	guanine phosphoribosyltransferase	1 M_gua_c 1 M_prpp_c ==> 1 M_gmp_c 1 M_ppi_c	BP0264
R_GUR1PPpp	not applicable	1 M_glcur1p_p 1 M_h2o_p ==> 1 M_glcur_p 1 M_pi_p	unknown
R_H2O2tex	hydrogen peroxide transport via diffusion (external)	1 M_h2o2_e <=> 1 M_h2o2_p	N/A
R_H2Otex	H2O transport via diffusion (extracellular to periplasm)	1 M_h2o_e <=> 1 M_h2o_p	N/A
R_H2Otpp	water exchanger	1 M_h2o_p <=> 1 M_h2o_c	unknown
R_H2St1pp	not applicable	1 M_h2s_c ==> 1 M_h2s_p	unknown
R_H2Stex	h2s transport via diffusion (extracellular to periplasm)	1 M_h2s_e <=> 1 M_h2s_p	N/A
R_HACD1	3-hydroxyacyl-CoA dehydrogenase (3-hydroxybutanoyl-CoA)	1 M_3hbcoa_c 1 M_nad_c <=> 1 M_aacoa_c 1 M_h_c 1 M_nadh_c	BP0669
R_HACD2i	bifunctional enoyl-CoA hydratase/3-hydroxyacyl-CoA dehydrogenase	1 M_3hhcoa_c 1 M_nad_c ==> 1 M_3ohcoa_c 1 M_h_c 1 M_nadh_c	BP0669
R_HACD3i	bifunctional enoyl-CoA hydratase/3-hydroxyacyl-CoA dehydrogenase	1 M_3hocoa_c 1 M_nad_c ==> 1 M_3oocoa_c 1 M_h_c 1 M_nadh_c	BP0669
R_HACD4i	bifunctional enoyl-CoA hydratase/3-hydroxyacyl-CoA dehydrogenase	1 M_3hdcoa_c 1 M_nad_c ==> 1 M_3odcoa_c 1 M_h_c 1 M_nadh_c	BP0669
R_HACD5i	bifunctional enoyl-CoA hydratase/3-hydroxyacyl-CoA dehydrogenase	1 M_3hddcoa_c 1 M_nad_c ==> 1 M_3oddcoa_c 1 M_h_c 1 M_nadh_c	BP0669
R_HACD6i	bifunctional enoyl-CoA hydratase/3-hydroxyacyl-CoA dehydrogenase	1 M_3htdcoa_c 1 M_nad_c ==> 1 M_3otdcoa_c 1 M_h_c 1 M_nadh_c	BP0669
R_HACD7i	bifunctional enoyl-CoA hydratase/3-hydroxyacyl-CoA dehydrogenase	1 M_3hhdcoa_c 1 M_nad_c ==> 1 M_3ohdcoa_c 1 M_h_c 1 M_nadh_c	BP0669
R_HACD8i	bifunctional enoyl-CoA hydratase/3-hydroxyacyl-CoA dehydrogenase	1 M_3hodcoa_c 1 M_nad_c ==> 1 M_3oodcoa_c 1 M_h_c 1 M_nadh_c	BP0669
R_HBZOPT	4-hydroxybenzoate octaprenyltransferase	1 M_4hbz_c 1 M_octdp_c ==> 1 M_3ophb_c 1 M_ppi_c	BP3684
R_HCO3E	putative carbonic anhydrase	1 M_co2_c 1 M_h2o_c <=> 1 M_h_c 1 M_hco3_c	BP3425
R_HDCAtexi	Hexadecanoate transport via facilitated irreversible diffusion (extracellular to periplasm)	1 M_hdca_e ==> 1 M_hdca_p	N/A
R_HDCEAtexi	Hexadecenoate transport via facilitated irreversible diffusion (extracellular to periplasm)	1 M_hdcea_e ==> 1 M_hdcea_p	N/A
R_HEMEOS	protoheme IX farnesyltransferase	1 M_frdp_c 1 M_h2o_c 1 M_pheme_c ==> 1 M_hemeO_c 1 M_ppi_c	BP3735
R_HEPT1_BP	heptosyltransferase I (LPS core synthesis) Bordetella pertussis specific	1 M_adphep_LD_c 1 M_lipa_BP_c ==> 1 M_adp_c 1 M_h_c 1 M_hlipa_BP_c	BP0094
R_HEPT2_BP	heptosyltransferase II (LPS core synthesis) Bordetella pertussis specific	1 M_adphep_LD_c 1 M_hlipa_BP_c ==> 1 M_adp_c 1 M_h_c 1 M_hhlipa_BP_c	BP2322
R_HEPT3_BP1	Terminal heptosyltransferase (LPS core synthesis) working on lipid A Bordetella pertussis specific	1 M_adphep_LD_c 1 M_ggggghhlipa_BP_c ==> 1 M_adp_c 1 M_h_c 1 M_coreLPS_BP_c	unknown
R_HEPT3_BP2	Terminal heptosyltransferase (LPS core synthesis) working on pyrophosphorylethanolamine-lipid A Bordetella pertussis specific	1 M_adphep_LD_c 1 M_ggggghhppealipa_BP_c ==> 1 M_adp_c 1 M_h_c 1 M_coreLPSppea_BP_c	unknown
R_HG2abcpp	putative membrane transport ATPase	1 M_atp_c 1 M_h2o_c 1 M_hg2_c ==> 1 M_adp_c 1 M_h_c 1 M_hg2_p 1 M_pi_c	BP2722
R_HG2tex	mercury (Hg+2) transport via diffusion (extracellular to periplasm)	1 M_hg2_e <=> 1 M_hg2_p	N/A
R_HIBCOAH	3-hydroxyisobutyryl-CoA hydrolase	1 M_hibcoa_c 1 M_h2o_c ==> 1 M_hmp_c 1 M_coa_c	BP1446
R_HIBDH	3-hydroxyisobutyrate dehydrogenase	1 M_hmp_c 1 M_nad_c <=> 1 M_2mop_c 1 M_nadh_c 1 M_h_c	BP1447
R_HISabcpp	L-histidine transport via ABC system (periplasm)	1 M_atp_c 1 M_h2o_c 1 M_his_L_p ==> 1 M_adp_c 1 M_h_c 1 M_his_L_c 1 M_pi_c	(BP1362 AND BP1363 AND BP1364) OR (BP1573 AND BP1574 AND BP1575) OR BP2055 AND BP2056 AND BP2057)
R_HISt3pp	histidine/proton antiporter	1 M_h_p 1 M_his_L_c ==> 1 M_h_c 1 M_his_L_p	BP0568 OR BP2597 OR BP0171 OR BP0394
R_HISTA	histidine aminotransferase	1 M_his_L_c 1 M_akg_c <=> 1 M_impyr_c 1 M_glu_L_c	BP3870
R_HISTD	histidinol dehydrogenase	1 M_h2o_c 1 M_histd_c 2.0 M_nad_c ==> 3.0 M_h_c 1 M_his_L_c 2.0 M_nadh_c	BP3768
R_HIStex	L-histidine transport via diffusion (extracellular to periplasm)	1 M_his_L_e <=> 1 M_his_L_p	N/A
R_HISTP	imidazoleglycerol-phosphate dehydratase	1 M_h2o_c 1 M_hisp_c ==> 1 M_histd_c 1 M_pi_c	BP3770
R_HISTRS	histidyl-tRNA synthetase	1 M_atp_c 1 M_his_L_c 1 M_trnahis_c ==> 1 M_amp_c 1 M_histrna_c 1 M_ppi_c	BP2198
R_HMBS	porphobilinogen deaminase	1 M_h2o_c 4.0 M_ppbng_c ==> 1 M_hmbil_c 4.0 M_nh4_c	BP2537
R_HMGCOAL	hydroxymethylglutaryl-CoA lyase	1 M_hmgcoa_c ==> 1 M_acac_c 1 M_accoa_c	BP0556 OR BP3695
R_HMGLBNHS	Passive release of heme from hemoglobin	1 M_hmglbn_e ==> 1 M_hmglbn_un_e 4.0 M_pheme_e	unknown
R_HOMt2pp	LysE family efflux protein	1 M_h_p 1 M_hom_L_c ==> 1 M_h_c 1 M_hom_L_p	BP0171
R_HOMtex	L-homoserine transport via diffusion (extracellular to periplasm)	1 M_hom_L_e <=> 1 M_hom_L_p	N/A
R_HPACH	2-hydroxy-phenylacetate hydroxylase	1 M_2hpac_c 1 M_o2_c 1 M_nadh_c 1 M_h_c <=> 1 M_25dhpac_c 1 M_nad_c 1 M_h2o_c	unknown
R_HPPK2	2-amino-4-hydroxy-6- hydroxymethyldihydropteridine pyrophosphokinase	1 M_6hmhpt_c 1 M_atp_c ==> 1 M_6hmhptpp_c 1 M_amp_c 1 M_h_c	BP0238
R_HPYRRx	hydroxypyruvate reductase (NADH)	1 M_h_c 1 M_hpyr_c 1 M_nadh_c ==> 1 M_glyc_R_c 1 M_nad_c	BP2304
R_HPYRRy	hydroxypyruvate reductase (NADPH)	1 M_h_c 1 M_hpyr_c 1 M_nadph_c ==> 1 M_glyc_R_c 1 M_nadp_c	BP2304
R_HSDy	homoserine dehydrogenase (NADPH)	1 M_hom_L_c 1 M_nadp_c <=> 1 M_aspsa_c 1 M_h_c 1 M_nadph_c	BP2784
R_HSERTA	homoserine O-trans-acetylase	1 M_accoa_c 1 M_hom_L_c <=> 1 M_achms_c 1 M_coa_c	BP0047
R_HSK	homoserine kinase	1 M_atp_c 1 M_hom_L_c ==> 1 M_adp_c 1 M_h_c 1 M_phom_c	BP1084
R_HSST	homoserine O-succinyltransferase	1 M_hom_L_c 1 M_succoa_c ==> 1 M_coa_c 1 M_suchms_c	BP0047
R_HSTPT	histidinol-phosphate aminotransferase	1 M_glu_L_c 1 M_imacp_c ==> 1 M_akg_c 1 M_hisp_c	BP3769
R_Htex	proton transport via diffusion (extracellular to periplasm)	1 M_h_e <=> 1 M_h_p	N/A
R_HXAND	oxidoreductase, medium chain OR dehydrogenase/oxidase	1 M_h2o_c 1 M_hxan_c 1 M_nad_c ==> 1 M_h_c 1 M_nadh_c 1 M_xan_c	BP0591 OR BP0685
R_HXAtex	Hexanoate transport via diffusion (extracellular to periplasm)	1 M_hxa_e <=> 1 M_hxa_p	N/A
R_HXCT	3-oxoadipate CoA-transferase subunit A OR putative coenzyme A transferase subunit	1 M_accoa_c 1 M_hxa_c ==> 1 M_ac_c 1 M_hxcoa_c	BP0221 OR BP2400
R_HYPOE	not applicable	1 M_h2o_c 1 M_pyam5p_c ==> 1 M_pi_c 1 M_pydam_c	unknown
R_HYXNtex	Hypoxanthine transport via diffusion (extracellular to periplasm)	1 M_hxan_e <=> 1 M_hxan_p	N/A
R_HYXNtpp	not applicable	1 M_hxan_p <=> 1 M_hxan_c	unknown
R_ICDHyr	isocitrate dehydrogenase	1 M_icit_c 1 M_nadp_c <=> 1 M_akg_c 1 M_co2_c 1 M_nadph_c	BP2488
R_ICL	isocitrate lyase	1 M_icit_c ==> 1 M_glx_c 1 M_succ_c	BP2085
R_IG3PS	imidazole glycerol phosphate synthase subunit HisH OR imidazole glycerol phosphate synthase subunit HisF	1 M_gln_L_c 1 M_prlp_c ==> 1 M_aicar_c 1 M_eig3p_c 1 M_glu_L_c 1 M_h_c	BP3771 OR BP3773
R_IGPDH	imidazoleglycerol-phosphate dehydratase	1 M_eig3p_c ==> 1 M_h2o_c 1 M_imacp_c	BP3770
R_IGPS	indole-3-glycerol-phosphate synthase	1 M_2cpr5p_c 1 M_h_c ==> 1 M_3ig3p_c 1 M_co2_c 1 M_h2o_c	BP3261
R_ILEabcpp	high-affinity branched-chain amino acid transport, ATP-binding protein OR leucine/isoleucine/valine transporter ATP-binding subunit OR leucine/isoleucine/valine transporter permease subunit OR high-affinity branched-chain amino acid transport system, permease protein OR leu/Ile/val-binding protein precursor	1 M_atp_c 1 M_h2o_c 1 M_ile_L_p ==> 1 M_adp_c 1 M_h_c 1 M_ile_L_c 1 M_pi_c	BP1273 AND BP1274 AND BP1275 AND BP1276 AND BP1277 AND BP1285
R_ILEDH	branched-chain amino acid dehydrogenase complex	1 M_coa_c 1 M_nad_c 1 M_3mop_c ==> 1 M_2mbtcoa_c 1 M_co2_c 1 M_nadh_c	(BP0628 OR BP0629 OR BP0993 OR BP1121) AND (BP0618 OR BP0995 OR BP1126) AND BP0994
R_ILEt3pp	isoleucine/proton antiporter	1 M_h_p 1 M_ile_L_c ==> 1 M_h_c 1 M_ile_L_p	BP0568 OR BP2597 OR BP0171 OR BP0394
R_ILETA	branched-chain amino acid aminotransferase	1 M_akg_c 1 M_ile_L_c <=> 1 M_3mop_c 1 M_glu_L_c	BP2858 OR BP3398
R_ILEtex	L-isoleucine transport via diffusion (extracellular to periplasm)	1 M_ile_L_e <=> 1 M_ile_L_p	N/A
R_ILETRS	isoleucyl-tRNA synthetase	1 M_atp_c 1 M_ile_L_c 1 M_trnaile_c ==> 1 M_amp_c 1 M_iletrna_c 1 M_ppi_c	BP1753
R_IMLACDH	imidazole lactate dehydrogenase	1 M_impyr_c 1 M_nadh_c 1 M_h_c <=> 1 M_imlac_c 1 M_nad_c	unknown
R_IMLACt2rpp	imidazole lactate transport via proton symport (reversible)	1 M_h_p 1 M_imlac_p <=> 1 M_imlac_c 1 M_h_c	unknown
R_IMLACtex	imidazole lactate transport via diffusion (extracellular to periplasm)	1 M_imlac_e <=> 1 M_imlac_p	N/A
R_IMPC	bifunctional phosphoribosylaminoimidazolecarboxamideformyltransferase/IMP cyclohydrolase	1 M_h2o_c 1 M_imp_c <=> 1 M_fprica_c	BP3416
R_IMPD	inosine-5'-monophosphate dehydrogenase	1 M_h2o_c 1 M_imp_c 1 M_nad_c ==> 1 M_h_c 1 M_nadh_c 1 M_xmp_c	BP2625
R_IMPtex	IMP transport via diffusion (extracellular to periplasm)	1 M_imp_e <=> 1 M_imp_p	N/A
R_INDACt2rpp	indole-3-acetate transport via proton symport (reversible)	1 M_indac_c 1 M_h_c <=> 1 M_indac_p 1 M_h_p	unknown
R_INDACtex	indole-3-acetate transport via diffusion (extracellular to periplasm)	1 M_indac_p <=> 1 M_indac_e	N/A
R_INDALDDH	indole-3-acetaldehyde dehydrogenase	1 M_indald_c 1 M_nad_c 1 M_h2o_c ==> 1 M_indac_c 1 M_nadh_c 2.0 M_h_c	BP0207 OR BP0360 OR BP0465 OR BP2157
R_INDOLEt2pp	putative efflux system inner membrane protein	1 M_h_c 1 M_indole_c ==> 1 M_h_p 1 M_indole_p	BP2075
R_INDOLEtex	Indole transport via diffusion (extracellular to periplasm)	1 M_indole_e <=> 1 M_indole_p	N/A
R_INDPYRDC	indolepyruvate decarboxylase	1 M_indpyr_c 1 M_h_c ==> 1 M_indald_c 1 M_co2_c	BP0467 OR BP0784 OR BP0789 OR BP1538 OR BP1860 OR BP3453
R_INStex	inosine transport via diffusion (extracellular to periplasm)	1 M_ins_e <=> 1 M_ins_p	N/A
R_IPDPS	4-hydroxy-3-methylbut-2-enyl diphosphate reductase	1 M_h_c 1 M_h2mb4p_c 1 M_nadh_c ==> 1 M_h2o_c 1 M_ipdp_c 1 M_nad_c	BP1237
R_IPMD	3-isopropylmalate dehydrogenase	1 M_3c2hmp_c 1 M_nad_c ==> 1 M_3c4mop_c 1 M_h_c 1 M_nadh_c	BP1483
R_IPPMIa	isopropylmalate isomerase large subunit OR isopropylmalate isomerase small subunit	1 M_3c2hmp_c <=> 1 M_2ippm_c 1 M_h2o_c	BP1481 OR BP1482
R_IPPMIb	isopropylmalate isomerase large subunit OR isopropylmalate isomerase small subunit	1 M_2ippm_c 1 M_h2o_c <=> 1 M_3c3hmp_c	BP1481 OR BP1482
R_IPPS	2-isopropylmalate synthase	1 M_3mob_c 1 M_accoa_c 1 M_h2o_c ==> 1 M_3c3hmp_c 1 M_coa_c 1 M_h_c	BP0131
R_Kabcpp	potassium-transporting ATPase subunit A OR potassium-transporting ATPase B chain OR potassium-transporting ATPase subunit C	1 M_atp_c 1 M_h2o_c 1 M_k_p ==> 1 M_adp_c 1 M_h_c 1 M_k_c 1 M_pi_c	BP2480 OR BP2481 OR BP2482
R_KARA1	ketol-acid reductoisomerase	1 M_23dhmb_c 1 M_nadp_c <=> 1 M_alac_S_c 1 M_h_c 1 M_nadph_c	BP0791
R_KARA2	ketol-acid reductoisomerase	1 M_2ahbut_c 1 M_h_c 1 M_nadph_c <=> 1 M_23dhmp_c 1 M_nadp_c	BP0791
R_KAS14	3-oxoacyl-(acyl carrier protein) synthase II	1 M_acACP_c 1 M_h_c 1 M_malACP_c ==> 1 M_ACP_c 1 M_actACP_c 1 M_co2_c	BP2439
R_KAS15	3-oxoacyl-(acyl carrier protein) synthase III	1 M_accoa_c 1 M_h_c 1 M_malACP_c ==> 1 M_actACP_c 1 M_co2_c 1 M_coa_c	BP2443
R_KAT1	_3-ketoacyl-CoA thiolase	1 M_aacoa_c 1 M_coa_c ==> 2.0 M_accoa_c	BP2759
R_KAT2	_3-ketoacyl-CoA thiolase	1 M_3ohcoa_c 1 M_coa_c ==> 1 M_accoa_c 1 M_btcoa_c	BP2759
R_KAT3	_3-ketoacyl-CoA thiolase	1 M_3oocoa_c 1 M_coa_c ==> 1 M_accoa_c 1 M_hxcoa_c	BP2759
R_KAT4	_3-ketoacyl-CoA thiolase	1 M_3odcoa_c 1 M_coa_c ==> 1 M_accoa_c 1 M_occoa_c	BP2759
R_KAT5	_3-ketoacyl-CoA thiolase	1 M_3oddcoa_c 1 M_coa_c ==> 1 M_accoa_c 1 M_dcacoa_c	BP2759
R_KAT6	_3-ketoacyl-CoA thiolase	1 M_3otdcoa_c 1 M_coa_c ==> 1 M_accoa_c 1 M_ddcacoa_c	BP2759
R_KAT7	_3-ketoacyl-CoA thiolase	1 M_3ohdcoa_c 1 M_coa_c ==> 1 M_accoa_c 1 M_tdcoa_c	BP2759
R_KAT8	_3-ketoacyl-CoA thiolase	1 M_3oodcoa_c 1 M_coa_c ==> 1 M_accoa_c 1 M_pmtcoa_c	BP2759
R_KDOCT2	3-deoxy-manno-octulosonate cytidylyltransferase	1 M_ctp_c 1 M_kdo_c ==> 1 M_ckdo_c 1 M_ppi_c	BP2768
R_KDOPP	hydrolase	1 M_h2o_c 1 M_kdo8p_c ==> 1 M_kdo_c 1 M_pi_c	BP0700
R_KDOPS	2-dehydro-3-deoxyphosphooctonate aldolase	1 M_ara5p_c 1 M_h2o_c 1 M_pep_c ==> 1 M_kdo8p_c 1 M_pi_c	BP2388
R_KMBADC	2-keto-4-methylthiobutanoate decarboxylase	1 M_kmba_c 1 M_h_c ==> 1 M_methal_c 1 M_co2_c	BP0467 OR BP0784 OR BP0789 OR BP1538 OR BP1860 OR BP3453
R_Kt2pp	potassium transporter peripheral membrane component OR Trk system potassium uptake protein OR putative potassium uptake protein OR voltage-gated potassium channel	1 M_h_p 1 M_k_p ==> 1 M_h_c 1 M_k_c	BP0573 OR BP0574 OR BP3536 OR BP3606
R_Kt3pp	putative membrane efflux protein	1 M_h_p 1 M_k_c ==> 1 M_h_c 1 M_k_p	(BP1691 AND BP1692 AND BP1693 AND BP1694 AND BP1695 AND BP1696) OR (BP2455)
R_Ktex	potassium transport via diffusion (extracellular to periplasm)	1 M_k_e <=> 1 M_k_p	N/A
R_KYRFOR	kynurenine formamidase	1 M_nfkyr_c 1 M_h2o_c ==> 1 M_kyr_c 1 M_for_c 1 M_h_c	BP0300
R_KYRH	kynurenine hydrolase	1 M_kyr_c 1 M_h2o_c ==> 1 M_anth_c 1 M_ala_L_c 1 M_h_c	BP0553
R_L_LACD2	L-lactate dehydrogenase	1 M_lac_L_c 1 M_q8_c ==> 1 M_pyr_c 1 M_q8h2_c	BP0484
R_L_LACt2rpp	L-lactate transport via proton symport (periplasm)	1 M_h_p 1 M_lac_L_p <=> 1 M_h_c 1 M_lac_L_c	unknown
R_L_LACtex	L-lactate transport via diffusion (extracellular to periplasm)	1 M_lac_L_e <=> 1 M_lac_L_p	N/A
R_LDH_D	D-lactate dehydrogenase (NAD-dependent)	1 M_lac_D_c 1 M_nad_c <=> 1 M_h_c 1 M_nadh_c 1 M_pyr_c	BP3543
R_LDH_D2	D-lactate dehydrogenase	1 M_lac_D_c 1 M_q8_c ==> 1 M_pyr_c 1 M_q8h2_c	BP0651
R_LDH_L	L-lactate dehydrogenase (NAD-dependent)	1 M_lac_L_c 1 M_nad_c <=> 1 M_nadh_c 1 M_pyr_c 1 M_h_c	BP0379
R_LEUabcpp	high-affinity branched-chain amino acid transport, ATP-binding protein OR leucine/isoleucine/valine transporter ATP-binding subunit OR leucine/isoleucine/valine transporter permease subunit OR high-affinity branched-chain amino acid transport system, permease protein OR leu/Ile/val-binding protein precursor	1 M_atp_c 1 M_h2o_c 1 M_leu_L_p ==> 1 M_adp_c 1 M_h_c 1 M_leu_L_c 1 M_pi_c	BP1273 AND BP1274 AND BP1275 AND BP1276 AND BP1277 AND BP1285
R_LEUDH	branched-chain amino acid dehydrogenase complex	1 M_coa_c 1 M_nad_c 1 M_4mop_c ==> 1 M_mbtcoa_c 1 M_co2_c 1 M_nadh_c	(BP0628 OR BP0629 OR BP0993 OR BP1121) AND (BP0618 OR BP0995 OR BP1126) AND BP0994
R_LEUt3pp	leucine/proton antiporter	1 M_h_p 1 M_leu_L_c ==> 1 M_h_c 1 M_leu_L_p	BP0568 OR BP2597 OR BP0171 OR BP0394
R_LEUTA	branched-chain amino acid aminotransferase	1 M_4mop_c 1 M_glu_L_c <=> 1 M_akg_c 1 M_leu_L_c	BP2858 OR BP3398
R_LEUtex	L-leucine transport via diffusion (extracellular to periplasm)	1 M_leu_L_e <=> 1 M_leu_L_p	N/A
R_LEUTRS	leucyl-tRNA synthetase	1 M_atp_c 1 M_leu_L_c 1 M_trnaleu_c ==> 1 M_amp_c 1 M_leutrna_c 1 M_ppi_c	BP2044
R_LGTHL	lactoylglutathione lyase	1 M_gthrd_c 1 M_mthgxl_c ==> 1 M_lgt_S_c	BP0038
R_LPADSS_BP	lipid-A-disaccharide synthase Bordetella pertussis specific	1 M_lipidX_BP_c 1 M_u23ga_c ==> 1 M_h_c 1 M_lipidAds_BP_c 1 M_udp_c	BP1432
R_LPLIPAL1A120pp	acyl-CoA thioesterase I precursor	1 M_1ddecg3p_p 1 M_h2o_p ==> 1 M_ddca_p 1 M_glyc3p_p 1 M_h_p	BP1733
R_LPLIPAL1A140pp	acyl-CoA thioesterase I precursor	1 M_1tdecg3p_p 1 M_h2o_p ==> 1 M_glyc3p_p 1 M_h_p 1 M_ttdca_p	BP1733
R_LPLIPAL1A141pp	acyl-CoA thioesterase I precursor	1 M_1tdec7eg3p_p 1 M_h2o_p ==> 1 M_glyc3p_p 1 M_h_p 1 M_ttdcea_p	BP1733
R_LPLIPAL1A160pp	acyl-CoA thioesterase I precursor	1 M_1hdecg3p_p 1 M_h2o_p ==> 1 M_glyc3p_p 1 M_h_p 1 M_hdca_p	BP1733
R_LPLIPAL1A161pp	acyl-CoA thioesterase I precursor	1 M_1hdec9eg3p_p 1 M_h2o_p ==> 1 M_glyc3p_p 1 M_h_p 1 M_hdcea_p	BP1733
R_LPLIPAL1A180pp	acyl-CoA thioesterase I precursor	1 M_1odecg3p_p 1 M_h2o_p ==> 1 M_glyc3p_p 1 M_h_p 1 M_ocdca_p	BP1733
R_LPLIPAL1A181pp	acyl-CoA thioesterase I precursor	1 M_1odec11eg3p_p 1 M_h2o_p ==> 1 M_glyc3p_p 1 M_h_p 1 M_ocdcea_p	BP1733
R_LPLIPAL2A120	2-dodecanoyl-sn-glycerol 3-phosphate hydrolase	1 M_2ddecg3p_c 1 M_h2o_c ==> 1 M_ddca_c 1 M_glyc3p_c 2 M_h_c	unknown
R_LPLIPAL2A140	2-dodecanoyl-sn-glycerol 3-phosphate hydrolase	1 M_2tdecg3p_c 1 M_h2o_c ==> 1 M_glyc3p_c 2 M_h_c 1 M_ttdca_c	unknown
R_LPLIPAL2A141	2-hexadec-9-enoyl-sn-glycerol 3-phosphate hydrolase	1 M_2tdec7eg3p_c 1 M_h2o_c ==> 1 M_glyc3p_c 2 M_h_c 1 M_ttdcea_c	unknown
R_LPLIPAL2A160	2-hexadec-9-enoyl-sn-glycerol 3-phosphate hydrolase	1 M_2hdecg3p_c 1 M_h2o_c ==> 1 M_glyc3p_c 2 M_h_c 1 M_hdca_c	unknown
R_LPLIPAL2A161	2-hexadecanoyl-sn-glycerol 3-phosphate hydrolase	1 M_2hdec9eg3p_c 1 M_h2o_c ==> 1 M_glyc3p_c 2 M_h_c 1 M_hdcea_c	unknown
R_LPLIPAL2A180	2-hexadecanoyl-sn-glycerol 3-phosphate hydrolase	1 M_2odecg3p_c 1 M_h2o_c ==> 1 M_glyc3p_c 2 M_h_c 1 M_ocdca_c	unknown
R_LPLIPAL2A181	2-Hydroxy-3-oxopropanoate hydrolase	1 M_2odec11eg3p_c 1 M_h2o_c ==> 1 M_glyc3p_c 2 M_h_c 1 M_ocdcea_c	unknown
R_LYSabcpp	L-lysine transport via ABC system (periplasm)	1 M_atp_c 1 M_h2o_c 1 M_lys_L_p ==> 1 M_adp_c 1 M_h_c 1 M_lys_L_c 1 M_pi_c	(BP1362 AND BP1363 AND BP1364) OR (BP1573 AND BP1574 AND BP1575)
R_LYSDC	L-lysine decarboxylase	1 M_h_c 1 M_lys_L_c ==> 1 M_15dap_c 1 M_co2_c	BP0547
R_LYSt2pp	L-lysine transport in via proton symport (periplasm)	1 M_h_p 1 M_lys_L_p ==> 1 M_h_c 1 M_lys_L_c	unknown
R_LYSt3pp	transporter	1 M_h_p 1 M_lys_L_c ==> 1 M_h_c 1 M_lys_L_p	BP0564
R_LYStex	L-lysine transport via diffusion (extracellular to periplasm)	1 M_lys_L_e <=> 1 M_lys_L_p	N/A
R_LYSTRS	lysyl-tRNA synthetase	1 M_atp_c 1 M_lys_L_c 1 M_trnalys_c ==> 1 M_amp_c 1 M_lystrna_c 1 M_ppi_c	BP1102
R_MACACISO	maleylacetoacetate isomerase	1 M_4macac_c <=> 1 M_4facac_c	BP1238
R_MACPD	Malonyl-ACP decarboxylase	1 M_h_c 1 M_malACP_c ==> 1 M_acACP_c 1 M_co2_c	unknown
R_MALDDH	D-malate dehydrogenase (decarboxylating)	1 M_mal_D_c 1 M_nad_c ==> 1 M_pyr_c 1 M_co2_c 1 M_nadh_c	BP2291
R_MALDt2rpp	D-malate transport via proton symport (reversible)	1 M_h_p 1 M_mal_D_p <=> 1 M_h_c 1 M_mal_D_c	unknown
R_MALDtex	D-Malate transport via diffusion (extracellular to periplasm)	1 M_mal_D_e <=> 1 M_mal_D_p	N/A
R_MALEH	maleate hydratase	1 M_mal_D_c ==> 1 M_male_c 1 M_h2o_c	unknown
R_MALEI	maleate isomerase	1 M_male_c <=> 1 M_fum_c	BP0579
R_MALS	malate synthase G	1 M_accoa_c 1 M_glx_c 1 M_h2o_c ==> 1 M_coa_c 1 M_h_c 1 M_mal_L_c	BP3680
R_MALt2r	L-malate reversible transport via proton symport	1 M_h_p 1 M_mal_L_p <=> 1 M_h_c 1 M_mal_L_c	unknown
R_MALtex	Malate transport via diffusion (extracellular to periplasm)	1 M_mal_L_e <=> 1 M_mal_L_p	N/A
R_MANUNDFUCT_BP	R_MANUNDFUCT_BP Bordetella pertussis specific	1 M_undp2nac4ametfuc_c 1 M_uacmamnaca_c ==> 1 M_undpfucman_c 1 M_udp_c 1 M_h_c	BP0089
R_MCITD	2-methylcitrate dehydratase	1 M_2mcit_c ==> 1 M_2mcacn_c 1 M_h2o_c	BP2371
R_MCITS	methylcitrate synthase	1 M_h2o_c 1 M_oaa_c 1 M_ppcoa_c ==> 1 M_2mcit_c 1 M_coa_c 1 M_h_c	BP2368
R_MCOATA	acyl carrier protein OR acyl-carrier-protein S-malonyltransferase	1 M_ACP_c 1 M_malcoa_c <=> 1 M_coa_c 1 M_malACP_c	BP2440 OR BP2442
R_MCPST	mercaptopyruvate:cyanide sulfurtransferase	1 M_cyan_c 1 M_mercppyr_c ==> 1 M_h_c 1 M_pyr_c 1 M_tcynt_c	BP2280
R_MCRCOAAC	methylcrotonyl-CoA carboxylase	1 M_mcrcoa_c 1 M_atp_c 1 M_hco3_c ==> 1 M_adp_c 1 M_h_c 1 M_mgccoa_c 1 M_pi_c	BP0448 AND BP0449
R_MCTP1App	penicillin-binding protein 2 OR peptidoglycan synthetase precursor	1 M_murein5p5p_p ==> 1 M_ala_D_p 1 M_murein5px4p_p	BP0377 OR BP3028
R_MCTP1Bpp	penicillin-binding protein 1A	1 M_murein5p5p_p ==> 1 M_alaala_p 1 M_murein5px3p_p	BP3655
R_MCTP2App	penicillin-binding protein 2 OR peptidoglycan synthetase precursor OR penicillin-binding protein 1A	1 M_murein5p5p5p_p ==> 2.0 M_ala_D_p 1 M_murein5px4px4p_p	BP0377 OR BP3028 OR BP3655
R_MDDCP1pp	putative penicillin-binding protein precursor OR D-alanyl-D-alanine carboxypeptidase	1 M_h2o_p 1 M_murein5px4p_p ==> 1 M_ala_D_p 1 M_murein4px4p_p	BP0102 OR BP1051
R_MDDCP2pp	putative penicillin-binding protein precursor OR D-alanyl-D-alanine carboxypeptidase	1 M_h2o_p 1 M_murein5px4px4p_p ==> 1 M_ala_D_p 1 M_murein4px4px4p_p	BP0102 OR BP1051
R_MDDCP3pp	putative penicillin-binding protein precursor OR D-alanyl-D-alanine carboxypeptidase	1 M_h2o_p 1 M_murein5p5p_p ==> 1 M_ala_D_p 1 M_murein5p4p_p	BP0102 OR BP1051
R_MDDCP4pp	putative penicillin-binding protein precursor OR D-alanyl-D-alanine carboxypeptidase	1 M_h2o_p 1 M_murein5p4p_p ==> 1 M_ala_D_p 1 M_murein4p4p_p	BP0102 OR BP1051
R_MDDCP5pp	putative penicillin-binding protein precursor OR D-alanyl-D-alanine carboxypeptidase	1 M_h2o_p 1 M_murein5p3p_p ==> 1 M_ala_D_p 1 M_murein4p3p_p	BP0102 OR BP1051
R_MDDEP1pp	D-alanyl-D-alanine carboxypeptidase	1 M_h2o_p 1 M_murein4px4p_p ==> 1 M_murein4p4p_p	BP1051 OR BP1545
R_MDDEP2pp	D-alanyl-D-alanine carboxypeptidase	1 M_h2o_p 1 M_murein3px4p_p ==> 1 M_murein4p3p_p	BP1051 OR BP1545
R_MDDEP3pp	D-alanyl-D-alanine carboxypeptidase	1 M_h2o_p 1 M_murein5px4p_p ==> 1 M_murein5p4p_p	BP1051 OR BP1545
R_MDDEP4pp	D-alanyl-D-alanine carboxypeptidase	1 M_h2o_p 1 M_murein4px4px4p_p ==> 1 M_murein4px4p4p_p	BP1051 OR BP1545
R_MDH	malate dehydrogenase	1 M_mal_L_c 1 M_nad_c <=> 1 M_h_c 1 M_nadh_c 1 M_oaa_c	BP2365
R_ME2	malic enzyme	1 M_mal_L_c 1 M_nadp_c ==> 1 M_co2_c 1 M_nadph_c 1 M_pyr_c	BP1120
R_MECDPDH2	4-hydroxy-3-methylbut-2-en-1-yl diphosphate synthase	1 M_2mecdp_c 1 M_nadh_c ==> 1 M_h2mb4p_c 1 M_h2o_c 1 M_nad_c	BP2199
R_MECDPS	2-C-methyl-D-erythritol 2,4-cyclodiphosphate synthase	1 M_2p4c2me_c ==> 1 M_2mecdp_c 1 M_cmp_c	BP0866
R_MEPCT	2-C-methyl-D-erythritol 4-phosphate cytidylyltransferase	1 M_2me4p_c 1 M_ctp_c 1 M_h_c ==> 1 M_4c2me_c 1 M_ppi_c	BP0865
R_MERCPLACDH	mercaptolactate dehydrogenase	1 M_mercppyr_c 1 M_nadh_c 1 M_h_c <=> 1 M_mercplac_c 1 M_nad_c	BP0379
R_MERCPPYRt2rpp	mercaptopyruvate transport via proton symport (reversible)	1 M_mercppyr_c 1 M_h_c <=> 1 M_mercppyr_p 1 M_h_p	unknown
R_MERCPPYRtex	mercaptopyruvate transport by diffusion (extracellular to periplasm)	1 M_mercppyr_p <=> 1 M_mercppyr_e	N/A
R_MERCPPYRST	mercaptopyruvate sulfurtransferase	1 M_mercppyr_c 1 M_so3_c ==> 1 M_tsul_c 1 M_pyr_c	BP2280
R_METabcpp	ABC transport protein, ATP-binding component OR ABC transport protein, inner membrane component	1 M_atp_c 1 M_h2o_c 1 M_met_L_p ==> 1 M_adp_c 1 M_h_c 1 M_met_L_c 1 M_pi_c	BP2816 AND BP2817 AND BP2818
R_METAT	S-adenosylmethionine synthetase	1 M_atp_c 1 M_h2o_c 1 M_met_L_c ==> 1 M_amet_c 1 M_pi_c 1 M_ppi_c	BP3071
R_METDabcpp	ABC transport protein, ATP-binding component OR ABC transport protein, inner membrane component	1 M_atp_c 1 M_h2o_c 1 M_met_D_p ==> 1 M_adp_c 1 M_h_c 1 M_met_D_c 1 M_pi_c	BP2816 OR BP2817
R_METDtex	D-methionine transport via diffusion (extracellular to periplasm)	1 M_met_D_e <=> 1 M_met_D_p	N/A
R_METGL	L-methionine gamma-lyase	1 M_met_L_c ==> 1 M_methth_c 1 M_2abut2en_c 1 M_h_c	BP3528
R_METHALtex	methional transport by diffusion (extracellular to periplasm)	1 M_methal_e <=> 1 M_methal_p	N/A
R_METHALtpp	methional transport by diffusion (reversible)	1 M_methal_c <=> 1 M_methal_p	unknown
R_METHTHtex	methanethiol transport by diffusion (extracellular to periplasm)	1 M_methth_e <=> 1 M_methth_p	N/A
R_METHTHtpp	methanethiol transport by diffusion (reversible)	1 M_methth_c <=> 1 M_methth_p	unknown
R_METS	5-methyltetrahydropteroyltriglutamate-- homocysteine S-methyltransferase OR B12-dependent methionine synthase	1 M_5mthf_c 1 M_hcys_L_c ==> 1 M_h_c 1 M_met_L_c 1 M_thf_c	BP2543 OR BP3594
R_METSOX1abcpp	not applicable	1 M_atp_c 1 M_h2o_c 1 M_metsox_S_L_p ==> 1 M_adp_c 1 M_h_c 1 M_metsox_S_L_c 1 M_pi_c	unknown
R_METSOX1tex	L-methionine S-oxide diffusion (extracellular)	1 M_metsox_S_L_e <=> 1 M_metsox_S_L_p	N/A
R_METSOX2abcpp	not applicable	1 M_atp_c 1 M_h2o_c 1 M_metsox_R_L_p ==> 1 M_adp_c 1 M_h_c 1 M_metsox_R_L_c 1 M_pi_c	unknown
R_METSOX2tex	L-methionine R-oxide diffusion (extracellular)	1 M_metsox_R_L_e <=> 1 M_metsox_R_L_p	N/A
R_METSOXR1	thioredoxin 1 OR methionine sulfoxide reductase A	1 M_metsox_S_L_c 1 M_trdrd_c ==> 1 M_h2o_c 1 M_met_L_c 1 M_trdox_c	BP1263 OR BP3041 OR BP3041
R_METSOXR2	thioredoxin 1 OR methionine sulfoxide reductase B	1 M_metsox_R_L_c 1 M_trdrd_c ==> 1 M_h2o_c 1 M_met_L_c 1 M_trdox_c	BP1263 OR BP3564 OR BP3564
R_METt3pp	methionine/proton antiporter	1 M_h_p 1 M_met_L_c ==> 1 M_h_c 1 M_met_L_p	BP0568 OR BP2597 OR BP0171 OR BP0394
R_METTA	methionine aminotransferase	1 M_met_L_c 1 M_akg_c <=> 1 M_kmba_c 1 M_glu_L_c	BP1795 OR BP2858 OR BP3870
R_METtex	L-methionine transport via diffusion (extracellular to periplasm)	1 M_met_L_e <=> 1 M_met_L_p	N/A
R_METTRS	methionyl-tRNA synthetase	1 M_atp_c 1 M_met_L_c 1 M_trnamet_c ==> 1 M_amp_c 1 M_mettrna_c 1 M_ppi_c	BP0180
R_MG2t3_2pp	not applicable	2.0 M_h_c 1 M_mg2_p <=> 2.0 M_h_p 1 M_mg2_c	unknown
R_MG2tex	magnesium (Mg+2) transport via diffusion (extracellular to periplasm)	1 M_mg2_e <=> 1 M_mg2_p	N/A
R_MGCCOAH	methylglutaconyl-CoA hydratase	1 M_mgccoa_c 1 M_h2o_c ==> 1 M_hmgcoa_c	BP1702
R_MICITD	bifunctional aconitate hydratase 2/2-methylisocitrate dehydratase	1 M_2mcacn_c 1 M_h2o_c ==> 1 M_micit_c	BP2021
R_MICITL	2-methylisocitrate lyase	1 M_micit_c ==> 1 M_succ_c 1 M_pyr_c	BP0718 OR BP2085
R_MLDCP1App	not applicable	1 M_h2o_p 1 M_murein5px4p_p ==> 1 M_alaala_p 1 M_murein3px4p_p	unknown
R_MLDCP1Bpp	not applicable	1 M_h2o_p 1 M_murein4p4p_p ==> 1 M_ala_D_p 1 M_murein4p3p_p	unknown
R_MLDCP2App	not applicable	1 M_h2o_p 1 M_murein5p5p_p ==> 1 M_alaala_p 1 M_murein5p3p_p	unknown
R_MLDCP2Bpp	not applicable	1 M_h2o_p 1 M_murein4p3p_p ==> 1 M_ala_D_p 1 M_murein3p3p_p	unknown
R_MLDCP3App	not applicable	1 M_h2o_p 1 M_murein5px3p_p ==> 1 M_alaala_p 1 M_murein3px3p_p	unknown
R_MLDEP1pp	not applicable	1 M_h2o_p 1 M_murein3px3p_p ==> 1 M_murein3p3p_p	unknown
R_MLDEP2pp	not applicable	1 M_h2o_p 1 M_murein5px3p_p ==> 1 M_murein5p3p_p	unknown
R_MLTGY1pp	membrane-bound lytic murein transglycosylase B precursor OR putative membrane-bound transglycolase	1 M_murein4p4p_p ==> 2.0 M_anhgm4p_p	BP0959 OR BP3268
R_MLTGY2pp	membrane-bound lytic murein transglycosylase B precursor OR putative membrane-bound transglycolase	1 M_murein4p3p_p ==> 1 M_anhgm3p_p 1 M_anhgm4p_p	BP0959 OR BP3268
R_MLTGY3pp	membrane-bound lytic murein transglycosylase B precursor OR putative membrane-bound transglycolase	1 M_murein3p3p_p ==> 2.0 M_anhgm3p_p	BP0959 OR BP3268
R_MLTGY4pp	membrane-bound lytic murein transglycosylase B precursor OR putative membrane-bound transglycolase	1 M_murein4px4p4p_p ==> 1 M_anhgm4p_p 1 M_murein4px4p_p	BP0959 OR BP3268
R_MMALSADH	methylmalonate semialdehyde dehydrogenase (acylating)	1 M_2mop_c 1 M_coa_c 1 M_h2o_c 1 M_nad_c ==> 1 M_ppcoa_c 1 M_hco3_c 1 M_nadh_c 2.0 M_h_c	BP1615 OR BP2417
R_MN2tpp	metal transporter	1 M_mn2_p ==> 1 M_mn2_c	BP0194
R_MNtex	Manganese (Mn+2) transport via diffusion (extracellular to periplasm)	1 M_mn2_e <=> 1 M_mn2_p	N/A
R_MOAT_BP	_3-deoxy-D-manno-octulosonic acid transferase Bordetella pertussis specific	1 M_ckdo_c 1 M_lipidA_BP_c ==> 1 M_cmp_c 1 M_h_c 1 M_kdolipid4_BP_c	BP0095
R_MOBDabcpp	sulfate-binding protein precursor OR sulfate transport ATP-binding protein OR molybdenum transport ATP-binding protein OR molybdenum transport system permease protein OR molybdate-binding periplasmic protein precursor	1 M_atp_c 1 M_h2o_c 1 M_mobd_p ==> 1 M_adp_c 1 M_h_c 1 M_mobd_c 1 M_pi_c	BP0966 OR BP0969 OR BP0969 OR BP3093 OR BP3094 OR BP3095
R_MOBDtex	molybdate transport via diffusion (extracellular to periplasm)	1 M_mobd_e <=> 1 M_mobd_p	N/A
R_MOHMT	3-methyl-2-oxobutanoate hydroxymethyltransferase	1 M_3mob_c 1 M_h2o_c 1 M_mlthf_c ==> 1 M_2dhp_c 1 M_thf_c	BP2850
R_MPTG	penicillin-binding protein OR penicillin-binding protein 1A	2.0 M_uaagmda_c ==> 2.0 M_h_c 1 M_murein5p5p_p 2.0 M_udcpdp_c	BP2754 OR BP3655
R_MPTG2	penicillin-binding protein OR penicillin-binding protein 1A	1 M_murein5p5p_p 1 M_uaagmda_c ==> 1 M_h_c 1 M_murein5p5p5p_p 1 M_udcpdp_c	BP2754 OR BP3655
R_MSADH	malonate-semialdehyde dehydrogenase (acetylating)	1 M_malsa_c 1 M_coa_c 1 M_nad_c ==> 1 M_accoa_c 1 M_co2_c 1 M_nadh_c	BP1615 OR BP2147
R_MTCCOAH	enoyl-CoA hydratase	1 M_mtccoa_c 1 M_h2o_c ==> 1 M_hibcoa_c	BP0029 OR BP0145 OR BP0329 OR BP0417 OR BP0635 OR BP1446 OR BP1782 OR BP1808 OR BP2093 OR BP2550 OR BP2677 OR BP3198 OR BP3277 OR BP3304 OR BP3305
R_MTHFC	bifunctional 5,10-methylene-tetrahydrofolate dehydrogenase/ 5,10-methylene-tetrahydrofolatecyclohydrolase	1 M_h2o_c 1 M_methf_c <=> 1 M_10fthf_c 1 M_h_c	BP0990
R_MTHFD	bifunctional 5,10-methylene-tetrahydrofolate dehydrogenase/ 5,10-methylene-tetrahydrofolatecyclohydrolase	1 M_mlthf_c 1 M_nadp_c <=> 1 M_methf_c 1 M_nadph_c	BP0990
R_MTHFR2	putative methylenetetrahydrofolate reductase	2.0 M_h_c 1 M_mlthf_c 1 M_nadh_c ==> 1 M_5mthf_c 1 M_nad_c	BP3066
R_MUCCI	muconate cycloisomerase	1 M_ccmuc_c 1 M_h_c <=> 1 M_muclac_c	BP1161
R_MUCLACISO	muconolactone isomerase	1 M_muclac_c <=> 1 M_3oael_c	BP0223
R_MYGLBNHS	Passive release of heme from myoglobin	1 M_myglbn_e ==> 1 M_myglbn_un_e 1 M_pheme_e	unknown
R_NACGALNADEACT_BP1	R_NACGALNADEACT_BP1 Bordetella pertussis specific	1 M_nacgggghhlipa_BP_c 1 M_h2o_c ==> 1 M_gggghhlipa_BP_c 1 M_ac_c 1 M_h_c	BP2330
R_NACGALNADEACT_BP2	R_NACGALNADEACT_BP2 Bordetella pertussis specific	1 M_nacgggghhppealipa_BP_c 1 M_h2o_c ==> 1 M_gggghhppealipa_BP_c 1 M_ac_c 1 M_h_c	BP2330
R_NACGDEACT_BP1	R_NACGDEACT_BP1 Bordetella pertussis specific	1 M_nacggghhlipa_BP_c 1 M_h2o_c ==> 1 M_ggghhlipa_BP_c 1 M_ac_c 1 M_h_c	unknown
R_NACGDEACT_BP2	R_NACGDEACT_BP2 Bordetella pertussis specific	1 M_nacggghhppealipa_BP_c 1 M_h2o_c ==> 1 M_ggghhppealipa_BP_c 1 M_ac_c 1 M_h_c	unknown
R_NACGDEACT2_BP1	R_NACGDEACT2_BP1 Bordetella pertussis specific	1 M_nacggggghhlipa_BP_c 1 M_h2o_c ==> 1 M_ggggghhlipa_BP_c 1 M_ac_c 1 M_h_c	unknown
R_NACGDEACT2_BP2	R_NACGDEACT2_BP2 Bordetella pertussis specific	1 M_nacggggghhppealipa_BP_c 1 M_h2o_c ==> 1 M_ggggghhppealipa_BP_c 1 M_ac_c 1 M_h_c	unknown
R_NACODA	acetylornithine deacetylase	1 M_acg5sa_c 1 M_h2o_c ==> 1 M_ac_c 1 M_glu5sa_c	BP0655 OR BP3588
R_NACtex	Nicotinic acid transport via diffusion (extracellular to periplasm)	1 M_nac_e <=> 1 M_nac_p	N/A
R_NACtpp	not applicable	1 M_nac_p ==> 1 M_nac_c	unknown
R_NADDP	DNA ligase OR NADH pyrophosphatase	1 M_h2o_c 1 M_nad_c ==> 1 M_amp_c 2.0 M_h_c 1 M_nmn_c	BP3560 OR BP3711
R_NADH16pp	NADH-ubiquinone oxidoreductase chain 3 OR NADH dehydrogenase subunit B OR NADH dehydrogenase subunit D OR NADH dehydrogenase subunit E OR respiratory-chain NADH dehydrogenase, 51 kDa subunit OR NADH dehydrogenase subunit G OR NADH dehydrogenase subunit H OR NADH dehydrogenase subunit I OR NADH-ubiquinone oxidoreductase, chain J OR NADH dehydrogenase subunit K OR NADH-ubiquinone oxidoreductase, ch…	4.0 M_h_c 1 M_nadh_c 1 M_q8_c ==> 3.0 M_h_p 1 M_nad_c 1 M_q8h2_c	BP0841 OR BP0842 OR BP0844 OR BP0845 OR BP0846 OR BP0847 OR BP0848 OR BP0849 OR BP0850 OR BP0851 OR BP0852 OR BP0853 OR BP0854
R_NADH5	putative NADH dehydrogenase	1 M_h_c 1 M_nadh_c 1 M_q8_c ==> 1 M_nad_c 1 M_q8h2_c	BP3491
R_NADK	NAD(+)/NADH kinase family protein	1 M_atp_c 1 M_nad_c ==> 1 M_adp_c 1 M_h_c 1 M_nadp_c	BP2505
R_NADN	not applicable	1 M_h2o_c 1 M_nad_c ==> 1 M_adprib_c 1 M_h_c 1 M_ncam_c	unknown
R_NADPPPS	not applicable	1 M_h2o_c 1 M_nadp_c ==> 1 M_nad_c 1 M_pi_c	unknown
R_NADS1	NAD synthase (nh3)	1 M_atp_c 1 M_dnad_c 1 M_nh4_c ==> 1 M_amp_c 1 M_h_c 1 M_nad_c 1 M_ppi_c	BP2700
R_NADTRHD	NAD(P) transhydrogenase	1 M_nad_c 1 M_nadph_c ==> 1 M_nadh_c 1 M_nadp_c	BP2897 AND BP2898 AND BP2899
R_NAMNPP	nicotinate phosphoribosyltransferase	1 M_atp_c 1 M_h2o_c 1 M_nac_c 1 M_prpp_c ==> 1 M_adp_c 1 M_nicrnt_c 1 M_pi_c 1 M_ppi_c	BP3583
R_NAt3pp	sodium/proton antiporter	1 M_h_p 1 M_na1_c ==> 1 M_h_c 1 M_na1_p	BP1691 AND BP1692 AND BP1693 AND BP1694 AND BP1695 AND BP1696
R_NAtex	sodium transport via diffusion (extracellular to periplasm)	1 M_na1_e <=> 1 M_na1_p	N/A
R_NDPK1	nucleoside diphosphate kinase OR adenylate kinase	1 M_atp_c 1 M_gdp_c <=> 1 M_adp_c 1 M_gtp_c	BP2202 OR BP2769
R_NDPK2	nucleoside diphosphate kinase OR adenylate kinase	1 M_atp_c 1 M_udp_c <=> 1 M_adp_c 1 M_utp_c	BP2202 OR BP2769
R_NDPK3	nucleoside diphosphate kinase OR adenylate kinase	1 M_atp_c 1 M_cdp_c <=> 1 M_adp_c 1 M_ctp_c	BP2202 OR BP2769
R_NDPK4	nucleoside diphosphate kinase OR adenylate kinase	1 M_atp_c 1 M_dtdp_c <=> 1 M_adp_c 1 M_dttp_c	BP2202 OR BP2769
R_NDPK5	nucleoside diphosphate kinase OR adenylate kinase	1 M_atp_c 1 M_dgdp_c <=> 1 M_adp_c 1 M_dgtp_c	BP2202 OR BP2769
R_NDPK6	nucleoside diphosphate kinase OR adenylate kinase	1 M_atp_c 1 M_dudp_c <=> 1 M_adp_c 1 M_dutp_c	BP2202 OR BP2769
R_NDPK7	nucleoside diphosphate kinase OR adenylate kinase	1 M_atp_c 1 M_dcdp_c <=> 1 M_adp_c 1 M_dctp_c	BP2202 OR BP2769
R_NDPK8	nucleoside diphosphate kinase OR adenylate kinase	1 M_atp_c 1 M_dadp_c <=> 1 M_adp_c 1 M_datp_c	BP2202 OR BP2769
R_NFKYRH	N-formylkynurenine hydrolase	1 M_nfkyr_c 1 M_h2o_c ==> 1 M_nfanth_c 1 M_ala_L_c 1 M_h_c	BP0553
R_NH4tex	ammonia transport via diffusion (extracellular to periplasm)	1 M_nh4_e <=> 1 M_nh4_p	N/A
R_NH4tpp	ammonium exchanger	1 M_nh4_p <=> 1 M_nh4_c	BP2737
R_NI2tex	nickel transport via diffusion (extracellular to periplasm)	1 M_ni2_e <=> 1 M_ni2_p	N/A
R_NI2tpp	metal transporter	1 M_ni2_p ==> 1 M_ni2_c	BP3170
R_NMNAT	putative nicotinate-nucleotide adenylyltransferase	1 M_atp_c 1 M_h_c 1 M_nmn_c ==> 1 M_nad_c 1 M_ppi_c	BP2311
R_NMNDA	not applicable	1 M_h2o_c 1 M_nmn_c ==> 1 M_nh4_c 1 M_nicrnt_c	unknown
R_NMNN	not applicable	1 M_h2o_c 1 M_nmn_c ==> 1 M_h_c 1 M_ncam_c 1 M_r5p_c	unknown
R_NMNt7pp	not applicable	1 M_h2o_c 1 M_nmn_p ==> 1 M_h_c 1 M_ncam_c 1 M_r5p_c	unknown
R_NMNtex	NMN transport via diffusion (extracellular to periplasm)	1 M_nmn_e <=> 1 M_nmn_p	N/A
R_NNATr	putative nicotinate-nucleotide adenylyltransferase	1 M_atp_c 1 M_h_c 1 M_nicrnt_c <=> 1 M_dnad_c 1 M_ppi_c	BP2311
R_NNDPR	nicotinate-nucleotide pyrophosphorylase	2.0 M_h_c 1 M_prpp_c 1 M_quln_c ==> 1 M_co2_c 1 M_nicrnt_c 1 M_ppi_c	BP3725
R_NO3t2rpp	nitrate transport via proton symport (reversible)	1 M_h_p 1 M_no3_p <=> 1 M_h_c 1 M_no3_c	unknown
R_NO3tex	nitrate transport via diffusion (extracellular to periplasm)	1 M_no3_e <=> 1 M_no3_p	N/A
R_NODOx	nitric oxide dioxygenase	1 M_nadh_c 2.0 M_no_c 2.0 M_o2_c ==> 1 M_h_c 1 M_nad_c 2.0 M_no3_c	BP2212
R_NODOy	nitric oxide dioxygenase	1 M_nadph_c 2.0 M_no_c 2.0 M_o2_c ==> 1 M_h_c 1 M_nadp_c 2.0 M_no3_c	BP2212
R_NOtex	nitric oxide transport via diffusion (extracellular to periplasm)	1 M_no_e <=> 1 M_no_p	N/A
R_NOtpp	not applicable	1 M_no_p <=> 1 M_no_c	unknown
R_NTD10	XMP phosphatase	1 M_h2o_c 1 M_xmp_c ==> 1 M_pi_c 1 M_xtsn_c	BP0294 OR BP1719
R_NTD10pp	XMP phosphatase (periplasmic)	1 M_h2o_p 1 M_xmp_p ==> 1 M_pi_p 1 M_xtsn_p	BP0294 OR BP1719
R_NTD11pp	IMP phosphatase	1 M_h2o_p 1 M_imp_p ==> 1 M_ins_p 1 M_pi_p	BP0294 OR BP1719
R_NTD12	dIMP phosphatase	1 M_dimp_c 1 M_h2o_c ==> 1 M_din_c 1 M_pi_c	BP0294 OR BP1719
R_NTD12pp	dIMP phosphatase (periplasmic)	1 M_dimp_p 1 M_h2o_p ==> 1 M_din_p 1 M_pi_p	BP0294 OR BP1719
R_NTD1pp	dUMP phosphatase (periplasmic)	1 M_dump_p 1 M_h2o_p ==> 1 M_duri_p 1 M_pi_p	BP0294 OR BP1719
R_NTD2pp	UMP phosphatase (periplasmic)	1 M_h2o_p 1 M_ump_p ==> 1 M_pi_p 1 M_uri_p	BP0294 OR BP1719
R_NTD3	dCMP phosphatase	1 M_dcmp_c 1 M_h2o_c ==> 1 M_dcyt_c 1 M_pi_c	BP0294 OR BP1719
R_NTD3pp	dCMP phosphatase (periplasmic)	1 M_dcmp_p 1 M_h2o_p ==> 1 M_dcyt_p 1 M_pi_p	BP0294 OR BP1719
R_NTD4	CMP phosphatase	1 M_cmp_c 1 M_h2o_c ==> 1 M_cytd_c 1 M_pi_c	BP0294 OR BP1719
R_NTD4pp	CMP phosphatase (periplasmic)	1 M_cmp_p 1 M_h2o_p ==> 1 M_cytd_p 1 M_pi_p	BP0294 OR BP1719
R_NTD5	dTMP phosphatase	1 M_dtmp_c 1 M_h2o_c ==> 1 M_pi_c 1 M_thymd_c	BP0294 OR BP1719
R_NTD5pp	dTMP phosphatase (periplasmic)	1 M_dtmp_p 1 M_h2o_p ==> 1 M_pi_p 1 M_thymd_p	BP0294 OR BP1719
R_NTD6	dAMP phosphatase	1 M_damp_c 1 M_h2o_c ==> 1 M_dad_2_c 1 M_pi_c	BP0294 OR BP1719
R_NTD6pp	dAMP phosphatase (periplasmic)	1 M_damp_p 1 M_h2o_p ==> 1 M_dad_2_p 1 M_pi_p	BP0294 OR BP1719
R_NTD7	AMP phosphatase	1 M_amp_c 1 M_h2o_c ==> 1 M_adn_c 1 M_pi_c	BP0294 OR BP1719
R_NTD7pp	AMP phosphatase (periplasmic)	1 M_amp_p 1 M_h2o_p ==> 1 M_adn_p 1 M_pi_p	BP0294 OR BP1719
R_NTD8	dGMP phosphatase	1 M_dgmp_c 1 M_h2o_c ==> 1 M_dgsn_c 1 M_pi_c	BP0294 OR BP1719
R_NTD8pp	dGMP phosphatase (periplasmic)	1 M_dgmp_p 1 M_h2o_p ==> 1 M_dgsn_p 1 M_pi_p	BP0294 OR BP1719
R_NTD9	GMP phosphatase	1 M_gmp_c 1 M_h2o_c ==> 1 M_gsn_c 1 M_pi_c	BP0294 OR BP1719
R_NTD9pp	GMP phosphatase (periplasmic)	1 M_gmp_p 1 M_h2o_p ==> 1 M_gsn_p 1 M_pi_p	BP0294 OR BP1719
R_NTP1	ribosome-associated GTPase	1 M_atp_c 1 M_h2o_c ==> 1 M_adp_c 1 M_h_c 1 M_pi_c	BP2689
R_NTP10	ribosome-associated GTPase	1 M_h2o_c 1 M_itp_c ==> 1 M_h_c 1 M_idp_c 1 M_pi_c	BP2689
R_NTP3	ribosome-associated GTPase	1 M_gtp_c 1 M_h2o_c ==> 1 M_gdp_c 1 M_h_c 1 M_pi_c	BP2689
R_NTP5	ribosome-associated GTPase	1 M_ctp_c 1 M_h2o_c ==> 1 M_cdp_c 1 M_h_c 1 M_pi_c	BP2689
R_NTPP10	putative deoxyribonucleotide triphosphate pyrophosphatase	1 M_ditp_c 1 M_h2o_c ==> 1 M_dimp_c 1 M_h_c 1 M_ppi_c	BP1593
R_NTPP11	putative deoxyribonucleotide triphosphate pyrophosphatase	1 M_h2o_c 1 M_xtp_c ==> 1 M_h_c 1 M_ppi_c 1 M_xmp_c	BP1593
R_NTPP9	putative deoxyribonucleotide triphosphate pyrophosphatase	1 M_h2o_c 1 M_itp_c ==> 1 M_h_c 1 M_imp_c 1 M_ppi_c	BP1593
R_NTPTP1	deoxyguanosinetriphosphate triphosphohydrolase-like protein	1 M_dgtp_c 1 M_h2o_c ==> 1 M_dgsn_c 1 M_pppi_c	BP3658
R_NTPTP2	deoxyguanosinetriphosphate triphosphohydrolase-like protein	1 M_gtp_c 1 M_h2o_c ==> 1 M_gsn_c 1 M_pppi_c	BP3658
R_O2Stex	superoxide anion transport via diffusion (extracellular to periplasm)	1 M_o2s_e <=> 1 M_o2s_p	N/A
R_O2tex	oxygen transport via diffusion (extracellular to periplasm)	1 M_o2_e <=> 1 M_o2_p	N/A
R_O2tpp	not applicable	1 M_o2_p <=> 1 M_o2_c	unknown
R_OCBT	ornithine carbamoyltransferase	1 M_cbp_c 1 M_orn_c <=> 1 M_citr_L_c 1 M_h_c 1 M_pi_c	BP3538
R_OCDCAtexi	Octadecanoate transport via facilitated irreversible diffusion (extracellular to periplasm)	1 M_ocdca_e ==> 1 M_ocdca_p	N/A
R_OCDCEAtexi	Octadecenoate (n-C18:1) transport via facilitated irreversible diffusion (extracellular to periplasm)	1 M_ocdcea_e ==> 1 M_ocdcea_p	N/A
R_OCOAT1r	_3-oxoacid CoA-transferase	1 M_acac_c 1 M_succoa_c <=> 1 M_aacoa_c 1 M_succ_c	BP2400
R_OCTAtex	Octanoate transport via diffusion (extracellular to periplasm)	1 M_octa_e <=> 1 M_octa_p	N/A
R_OCTDPS	octaprenyl-diphosphate synthase	1 M_frdp_c 5.0 M_ipdp_c ==> 1 M_octdp_c 5.0 M_ppi_c	BP0751
R_OHPBAT	phosphoserine aminotransferase	1 M_glu_L_c 1 M_ohpb_c <=> 1 M_akg_c 1 M_phthr_c	BP0945
R_OHPHM	3-demethylubiquinone-9 3-methyltransferase	1 M_2ohph_c 1 M_amet_c ==> 1 M_2omph_c 1 M_ahcys_c 1 M_h_c	BP0942
R_OMBZLM	ubiquinone/menaquinone biosynthesis methyltransferase	1 M_2ombzl_c 1 M_amet_c ==> 1 M_2ommbl_c 1 M_ahcys_c 1 M_h_c	BP0161
R_OMCDC	3-isopropylmalate dehydrogenase	1 M_3c4mop_c 1 M_h_c ==> 1 M_4mop_c 1 M_co2_c	BP1483
R_OMMBLHX3	not applicable	1 M_2ommbl_c 2.0 M_atp_c 3.0 M_h2o_c 1 M_nad_c ==> 1 M_2omhmbl_c 2.0 M_adp_c 3.0 M_h_c 1 M_nadh_c 2.0 M_pi_c	unknown
R_OMPDC	orotidine-5'-phosphate decarboxylase	1 M_h_c 1 M_orot5p_c ==> 1 M_co2_c 1 M_ump_c	BP3490
R_OMPHHX3	not applicable	1 M_2omph_c 2.0 M_atp_c 3.0 M_h2o_c 1 M_nad_c ==> 1 M_2ombzl_c 2.0 M_adp_c 3.0 M_h_c 1 M_nadh_c 2.0 M_pi_c	unknown
R_OPHBDC	3-octaprenyl-4-hydroxybenzoate carboxy-lyase	1 M_3ophb_c 1 M_h_c ==> 1 M_2oph_c 1 M_co2_c	BP0681 OR BP1060
R_OPHHX	_2-Octaprenylphenol hydroxylase	1 M_2oph_c 0.5 M_o2_c ==> 1 M_2ohph_c	BP0164
R_OPHHX3	not applicable	1 M_2oph_c 2.0 M_atp_c 3.0 M_h2o_c 1 M_nad_c ==> 1 M_2ohph_c 2.0 M_adp_c 3.0 M_h_c 1 M_nadh_c 2.0 M_pi_c	unknown
R_ORNabcpp	ornithine transport via ABC system (periplasm)	1 M_atp_c 1 M_h2o_c 1 M_orn_p ==> 1 M_adp_c 1 M_h_c 1 M_orn_c 1 M_pi_c	BP1362 AND BP1363 AND BP1364
R_ORNCDA	ornithine cyclodeaminase	1 M_orn_c ==> 1 M_pro_L_c 1 M_nh4_c	BP0354 OR BP1505
R_ORNDC	Ornithine Decarboxylase	1 M_h_c 1 M_orn_c ==> 1 M_co2_c 1 M_ptrc_c	BP0190
R_ORNGLUTA	ornithine-glutamate transaminase	1 M_orn_c 1 M_akg_c <=> 1 M_glu5sa_c 1 M_glu_L_c	BP0539
R_ORNTA	glutamate N-acetyl transferase	1 M_acorn_c 1 M_glu_L_c <=> 1 M_orn_c 1 M_acglu_c	BP3807
R_ORNtex	ornithine transport via diffusion (extracellular to periplasm)	1 M_orn_e <=> 1 M_orn_p	unknown
R_OROTt2rpp	orotate transport via proton symport (reversible)	1 M_orot_p 1 M_h_p <=> 1 M_orot_c 1 M_h_c	unknown
R_OROTtex	Orotate transport via diffusion (extracellular to periplasm)	1 M_orot_e <=> 1 M_orot_p	N/A
R_ORPT	orotate phosphoribosyltransferase	1 M_orot5p_c 1 M_ppi_c <=> 1 M_orot_c 1 M_prpp_c	BP0370
R_P5CD	pyrroline-5-carboxylate dehydrogenase	1 M_1pyr5c_c 2.0 M_h2o_c 1 M_nad_c <=> 1 M_glu_L_c 1 M_h_c 1 M_nadh_c	BP0429 OR BP2749
R_P5CR	pyrroline-5-carboxylate reductase	1 M_1pyr5c_c 2.0 M_h_c 1 M_nadph_c <=> 1 M_nadp_c 1 M_pro_L_c	BP1280
R_PA120abcpp	putative ABC transporter	1 M_atp_c 1 M_h2o_c 1 M_pa120_c ==> 1 M_adp_c 1 M_h_c 1 M_pa120_p 1 M_pi_c	BP2321
R_PA140abcpp	putative ABC transporter	1 M_atp_c 1 M_h2o_c 1 M_pa140_c ==> 1 M_adp_c 1 M_h_c 1 M_pa140_p 1 M_pi_c	BP2321
R_PA141abcpp	putative ABC transporter	1 M_atp_c 1 M_h2o_c 1 M_pa141_c ==> 1 M_adp_c 1 M_h_c 1 M_pa141_p 1 M_pi_c	BP2321
R_PA160abcpp	putative ABC transporter	1 M_atp_c 1 M_h2o_c 1 M_pa160_c ==> 1 M_adp_c 1 M_h_c 1 M_pa160_p 1 M_pi_c	BP2321
R_PA161abcpp	putative ABC transporter	1 M_atp_c 1 M_h2o_c 1 M_pa161_c ==> 1 M_adp_c 1 M_h_c 1 M_pa161_p 1 M_pi_c	BP2321
R_PA180abcpp	putative ABC transporter	1 M_atp_c 1 M_h2o_c 1 M_pa180_c ==> 1 M_adp_c 1 M_h_c 1 M_pa180_p 1 M_pi_c	BP2321
R_PA181abcpp	putative ABC transporter	1 M_atp_c 1 M_h2o_c 1 M_pa181_c ==> 1 M_adp_c 1 M_h_c 1 M_pa181_p 1 M_pi_c	BP2321
R_PACALDt2rpp	not applicable	1 M_h_p 1 M_pacald_p <=> 1 M_h_c 1 M_pacald_c	unknown
R_PACALDtex	phenethylacetaldehyde transport via diffusion (extracellular to periplasm)	1 M_pacald_e <=> 1 M_pacald_p	N/A
R_PACCOAL	phenylacetate-coenzyme A ligase	1 M_atp_c 1 M_coa_c 1 M_pac_c ==> 1 M_amp_c 1 M_phaccoa_c 1 M_ppi_c	BP2675
R_PACGAMMT	N-acetylglucosamine 1,6-phosphomutase	1 M_acgam6p_c <=> 1 M_acgam1p_c	BP1075 OR BP1970 OR BP3141
R_PACH	phenylacetate 2-hydroxylase	1 M_pac_c 1 M_o2_c 1 M_nadh_c 1 M_h_c <=> 1 M_2hpac_c 1 M_nad_c 1 M_h2o_c	unknown
R_PANTS	pantoate--beta-alanine ligase	1 M_ala_B_c 1 M_atp_c 1 M_pant_R_c ==> 1 M_amp_c 1 M_h_c 1 M_pnto_R_c 1 M_ppi_c	BP3821
R_PAPA120	1,2-didodecanoyl-sn-glycerol 3-phosphate 1,2-phosphohydrolase	1 M_h2o_c 1 M_pa120_c ==> 1 M_12dgr120_c 1 M_pi_c	unknown
R_PAPA120pp	1,2-didodecanoyl-sn-glycerol 3-phosphate 1,2-phosphohydrolase (periplasmic)	1 M_h2o_p 1 M_pa120_p ==> 1 M_12dgr120_p 1 M_pi_p	unknown
R_PAPA140	1,2-ditetradecanoyl-sn-glycerol 3-phosphate 1,2-phosphohydrolase	1 M_h2o_c 1 M_pa140_c ==> 1 M_12dgr140_c 1 M_pi_c	unknown
R_PAPA140pp	1,2-ditetradecanoyl-sn-glycerol 3-phosphate 1,2-phosphohydrolase (periplasmic)	1 M_h2o_p 1 M_pa140_p ==> 1 M_12dgr140_p 1 M_pi_p	unknown
R_PAPA141	1,2-ditetradec-7-enoyl-sn-glycerol 3-phosphate 1,2-phosphohydrolase	1 M_h2o_c 1 M_pa141_c ==> 1 M_12dgr141_c 1 M_pi_c	unknown
R_PAPA141pp	1,2-ditetradec-7-enoyl-sn-glycerol 3-phosphate 1,2-phosphohydrolase (periplasmic)	1 M_h2o_p 1 M_pa141_p ==> 1 M_12dgr141_p 1 M_pi_p	unknown
R_PAPA160	1,2-dihexadecanoyl-sn-glycerol 3-phosphate 1,2-phosphohydrolase	1 M_h2o_c 1 M_pa160_c ==> 1 M_12dgr160_c 1 M_pi_c	unknown
R_PAPA160pp	1,2-dihexadecanoyl-sn-glycerol 3-phosphate 1,2-phosphohydrolase (periplasmic)	1 M_h2o_p 1 M_pa160_p ==> 1 M_12dgr160_p 1 M_pi_p	unknown
R_PAPA161	1,2-dihexadec-9-enoyl-sn-glycerol 3-phosphate 1,2-phosphohydrolase	1 M_h2o_c 1 M_pa161_c ==> 1 M_12dgr161_c 1 M_pi_c	unknown
R_PAPA161pp	1,2-dihexadec-9-enoyl-sn-glycerol 3-phosphate 1,2-phosphohydrolase (periplasmic)	1 M_h2o_p 1 M_pa161_p ==> 1 M_12dgr161_p 1 M_pi_p	unknown
R_PAPA180	1,2-dioctadecanoyl-sn-glycerol 3-phosphate 1,2-phosphohydrolase	1 M_h2o_c 1 M_pa180_c ==> 1 M_12dgr180_c 1 M_pi_c	unknown
R_PAPA180pp	1,2-dioctadecanoyl-sn-glycerol 3-phosphate 1,2-phosphohydrolase (periplasmic)	1 M_h2o_p 1 M_pa180_p ==> 1 M_12dgr180_p 1 M_pi_p	unknown
R_PAPA181	1,2-dioctadec-11-enoyl-sn-glycerol 3-phosphate 1,2-phosphohydrolase	1 M_h2o_c 1 M_pa181_c ==> 1 M_12dgr181_c 1 M_pi_c	unknown
R_PAPA181pp	1,2-dioctadec-11-enoyl-sn-glycerol 3-phosphate 1,2-phosphohydrolase (periplasmic)	1 M_h2o_p 1 M_pa181_p ==> 1 M_12dgr181_p 1 M_pi_p	unknown
R_PAPPT3	phospho-N-acetylmuramoyl-pentapeptide- transferase	1 M_udcpp_c 1 M_ugmda_c ==> 1 M_uagmda_c 1 M_ump_c	BP3026
R_PAPSR	phosphoadenosine phosphosulfate reductase (thioredoxin)	1 M_paps_c 1 M_trdrd_c ==> 2.0 M_h_c 1 M_pap_c 1 M_so3_c 1 M_trdox_c	BP0970 AND (BP0386 OR BP1263 OR BP1713 OR BP2500 OR BP2999)
R_PAPSR2	phosphoadenosine phosphosulfate reductase (glutaredoxin)	1 M_grxrd_c 1 M_paps_c ==> 1 M_grxox_c 2.0 M_h_c 1 M_pap_c 1 M_so3_c	BP0970 AND (BP0605 OR BP1728)
R_PDH	pyruvate dehydrogenase subunit E1 OR dihydrolipoamide acetyltransferase OR dihydrolipoamide dehydrogenase	1 M_coa_c 1 M_nad_c 1 M_pyr_c ==> 1 M_accoa_c 1 M_co2_c 1 M_nadh_c	BP0993 OR BP0994 OR BP0995
R_PDX5PO2	not applicable	1 M_nad_c 1 M_pdx5p_c ==> 1 M_h_c 1 M_nadh_c 1 M_pydx5p_c	unknown
R_PDX5POi	pyridoxamine 5'-phosphate oxidase	1 M_o2_c 1 M_pdx5p_c ==> 1 M_h2o2_c 1 M_pydx5p_c	BP3251
R_PDX5PS	pyridoxine 5'-phosphate synthase	1 M_dxyl5p_c 1 M_nad_c 1 M_phthr_c ==> 1 M_co2_c 1 M_h_c 2.0 M_h2o_c 1 M_nadh_c 1 M_pdx5p_c 1 M_pi_c	BP2078
R_PDXPP	not applicable	1 M_h2o_c 1 M_pdx5p_c ==> 1 M_pi_c 1 M_pydxn_c	unknown
R_PE120abcpp	putative ABC transporter	1 M_atp_c 1 M_h2o_c 1 M_pe120_c ==> 1 M_adp_c 1 M_h_c 1 M_pe120_p 1 M_pi_c	BP2321
R_PE140abcpp	putative ABC transporter	1 M_atp_c 1 M_h2o_c 1 M_pe140_c ==> 1 M_adp_c 1 M_h_c 1 M_pe140_p 1 M_pi_c	BP2321
R_PE141abcpp	putative ABC transporter	1 M_atp_c 1 M_h2o_c 1 M_pe141_c ==> 1 M_adp_c 1 M_h_c 1 M_pe141_p 1 M_pi_c	BP2321
R_PE160abcpp	putative ABC transporter	1 M_atp_c 1 M_h2o_c 1 M_pe160_c ==> 1 M_adp_c 1 M_h_c 1 M_pe160_p 1 M_pi_c	BP2321
R_PE161abcpp	putative ABC transporter	1 M_atp_c 1 M_h2o_c 1 M_pe161_c ==> 1 M_adp_c 1 M_h_c 1 M_pe161_p 1 M_pi_c	BP2321
R_PE180abcpp	putative ABC transporter	1 M_atp_c 1 M_h2o_c 1 M_pe180_c ==> 1 M_adp_c 1 M_h_c 1 M_pe180_p 1 M_pi_c	BP2321
R_PE181abcpp	putative ABC transporter	1 M_atp_c 1 M_h2o_c 1 M_pe181_c ==> 1 M_adp_c 1 M_h_c 1 M_pe181_p 1 M_pi_c	BP2321
R_PERD	Erythronate 4-phosphate (4per) dehydrogenase	1 M_4per_c 1 M_nad_c <=> 1 M_ohpb_c 1 M_h_c 1 M_nadh_c	unknown
R_PG120abcpp	putative ABC transporter	1 M_atp_c 1 M_h2o_c 1 M_pg120_c ==> 1 M_adp_c 1 M_h_c 1 M_pg120_p 1 M_pi_c	BP2321
R_PG140abcpp	putative ABC transporter	1 M_atp_c 1 M_h2o_c 1 M_pg140_c ==> 1 M_adp_c 1 M_h_c 1 M_pg140_p 1 M_pi_c	BP2321
R_PG141abcpp	putative ABC transporter	1 M_atp_c 1 M_h2o_c 1 M_pg141_c ==> 1 M_adp_c 1 M_h_c 1 M_pg141_p 1 M_pi_c	BP2321
R_PG160abcpp	putative ABC transporter	1 M_atp_c 1 M_h2o_c 1 M_pg160_c ==> 1 M_adp_c 1 M_h_c 1 M_pg160_p 1 M_pi_c	BP2321
R_PG161abcpp	putative ABC transporter	1 M_atp_c 1 M_h2o_c 1 M_pg161_c ==> 1 M_adp_c 1 M_h_c 1 M_pg161_p 1 M_pi_c	BP2321
R_PG180abcpp	putative ABC transporter	1 M_atp_c 1 M_h2o_c 1 M_pg180_c ==> 1 M_adp_c 1 M_h_c 1 M_pg180_p 1 M_pi_c	BP2321
R_PG181abcpp	putative ABC transporter	1 M_atp_c 1 M_h2o_c 1 M_pg181_c ==> 1 M_adp_c 1 M_h_c 1 M_pg181_p 1 M_pi_c	BP2321
R_PGAMT	phosphoglucosamine mutase	1 M_gam1p_c <=> 1 M_gam6p_c	BP1075
R_PGCD	D-3-phosphoglycerate dehydrogenase	1 M_3pg_c 1 M_nad_c <=> 1 M_3php_c 1 M_h_c 1 M_nadh_c	BP0155
R_PGI	glucose-6-phosphate isomerase	1 M_g6p_c <=> 1 M_f6p_c	BP3142
R_PGK	phosphoglycerate kinase	1 M_3pg_c 1 M_atp_c <=> 1 M_13dpg_c 1 M_adp_c	BP1001
R_PGM	phosphoglyceromutase OR phosphoglycerate mutase 2	1 M_2pg_c <=> 1 M_3pg_c	BP0607 OR BP1455
R_PGMT	phosphoglucomutase	1 M_g1p_c <=> 1 M_g6p_c	BP1075 OR BP1970 OR BP3141
R_PGP120abcpp	putative ABC transporter	1 M_atp_c 1 M_h2o_c 1 M_pgp120_c ==> 1 M_adp_c 1 M_h_c 1 M_pgp120_p 1 M_pi_c	BP2321
R_PGP140abcpp	putative ABC transporter	1 M_atp_c 1 M_h2o_c 1 M_pgp140_c ==> 1 M_adp_c 1 M_h_c 1 M_pgp140_p 1 M_pi_c	BP2321
R_PGP141abcpp	putative ABC transporter	1 M_atp_c 1 M_h2o_c 1 M_pgp141_c ==> 1 M_adp_c 1 M_h_c 1 M_pgp141_p 1 M_pi_c	BP2321
R_PGP160abcpp	putative ABC transporter	1 M_atp_c 1 M_h2o_c 1 M_pgp160_c ==> 1 M_adp_c 1 M_h_c 1 M_pgp160_p 1 M_pi_c	BP2321
R_PGP161abcpp	putative ABC transporter	1 M_atp_c 1 M_h2o_c 1 M_pgp161_c ==> 1 M_adp_c 1 M_h_c 1 M_pgp161_p 1 M_pi_c	BP2321
R_PGP180abcpp	putative ABC transporter	1 M_atp_c 1 M_h2o_c 1 M_pgp180_c ==> 1 M_adp_c 1 M_h_c 1 M_pgp180_p 1 M_pi_c	BP2321
R_PGP181abcpp	putative ABC transporter	1 M_atp_c 1 M_h2o_c 1 M_pgp181_c ==> 1 M_adp_c 1 M_h_c 1 M_pgp181_p 1 M_pi_c	BP2321
R_PGPP120	putative phosphatidylglycerophosphatase	1 M_h2o_c 1 M_pgp120_c ==> 1 M_pg120_c 1 M_pi_c	BP3488
R_PGPP120pp	putative phosphatidylglycerophosphatase	1 M_h2o_p 1 M_pgp120_p ==> 1 M_pg120_p 1 M_pi_p	BP3488
R_PGPP140	putative phosphatidylglycerophosphatase	1 M_h2o_c 1 M_pgp140_c ==> 1 M_pg140_c 1 M_pi_c	BP3488
R_PGPP140pp	putative phosphatidylglycerophosphatase	1 M_h2o_p 1 M_pgp140_p ==> 1 M_pg140_p 1 M_pi_p	BP3488
R_PGPP141	putative phosphatidylglycerophosphatase	1 M_h2o_c 1 M_pgp141_c ==> 1 M_pg141_c 1 M_pi_c	BP3488
R_PGPP141pp	putative phosphatidylglycerophosphatase	1 M_h2o_p 1 M_pgp141_p ==> 1 M_pg141_p 1 M_pi_p	BP3488
R_PGPP160	putative phosphatidylglycerophosphatase	1 M_h2o_c 1 M_pgp160_c ==> 1 M_pg160_c 1 M_pi_c	BP3488
R_PGPP160pp	putative phosphatidylglycerophosphatase	1 M_h2o_p 1 M_pgp160_p ==> 1 M_pg160_p 1 M_pi_p	BP3488
R_PGPP161	putative phosphatidylglycerophosphatase	1 M_h2o_c 1 M_pgp161_c ==> 1 M_pg161_c 1 M_pi_c	BP3488
R_PGPP161pp	putative phosphatidylglycerophosphatase	1 M_h2o_p 1 M_pgp161_p ==> 1 M_pg161_p 1 M_pi_p	BP3488
R_PGPP180	putative phosphatidylglycerophosphatase	1 M_h2o_c 1 M_pgp180_c ==> 1 M_pg180_c 1 M_pi_c	BP3488
R_PGPP180pp	putative phosphatidylglycerophosphatase	1 M_h2o_p 1 M_pgp180_p ==> 1 M_pg180_p 1 M_pi_p	BP3488
R_PGPP181	putative phosphatidylglycerophosphatase	1 M_h2o_c 1 M_pgp181_c ==> 1 M_pg181_c 1 M_pi_c	BP3488
R_PGPP181pp	putative phosphatidylglycerophosphatase	1 M_h2o_p 1 M_pgp181_p ==> 1 M_pg181_p 1 M_pi_p	BP3488
R_PGSA120	putative CDP-diacylglycerol--glycerol-3-phosphate3-phosphatidyltransferase	1 M_cdpdddecg_c 1 M_glyc3p_c ==> 1 M_cmp_c 1 M_h_c 1 M_pgp120_c	BP2082
R_PGSA140	putative CDP-diacylglycerol--glycerol-3-phosphate3-phosphatidyltransferase	1 M_cdpdtdecg_c 1 M_glyc3p_c ==> 1 M_cmp_c 1 M_h_c 1 M_pgp140_c	BP2082
R_PGSA141	putative CDP-diacylglycerol--glycerol-3-phosphate3-phosphatidyltransferase	1 M_cdpdtdec7eg_c 1 M_glyc3p_c ==> 1 M_cmp_c 1 M_h_c 1 M_pgp141_c	BP2082
R_PGSA160	putative CDP-diacylglycerol--glycerol-3-phosphate3-phosphatidyltransferase	1 M_cdpdhdecg_c 1 M_glyc3p_c ==> 1 M_cmp_c 1 M_h_c 1 M_pgp160_c	BP2082
R_PGSA161	putative CDP-diacylglycerol--glycerol-3-phosphate3-phosphatidyltransferase	1 M_cdpdhdec9eg_c 1 M_glyc3p_c ==> 1 M_cmp_c 1 M_h_c 1 M_pgp161_c	BP2082
R_PGSA180	putative CDP-diacylglycerol--glycerol-3-phosphate3-phosphatidyltransferase	1 M_cdpdodecg_c 1 M_glyc3p_c ==> 1 M_cmp_c 1 M_h_c 1 M_pgp180_c	BP2082
R_PGSA181	putative CDP-diacylglycerol--glycerol-3-phosphate3-phosphatidyltransferase	1 M_cdpdodec11eg_c 1 M_glyc3p_c ==> 1 M_cmp_c 1 M_h_c 1 M_pgp181_c	BP2082
R_PHBHD	degradation of poly-beta-hydroxybutyrate	99.0 M_h2o_c 1 M_phb_c ==> 100.0 M_bhb_c 99.0 M_h_c	BP3580
R_PHBS	poly-beta-hydroxybutyrate synthase	100.0 M_3hbcoa_R_c 1 M_h2o_c ==> 1 M_phb_c 100.0 M_coa_c 1 M_h_c	BP1149
R_PHEabcpp	phenylalanine abc transporter	1 M_phe_L_p 1 M_atp_c 1 M_h2o_c ==> 1 M_adp_c 1 M_phe_L_c 1 M_h_c 1 M_pi_c	BP1273 AND BP1274 AND BP1275 AND BP1276 AND BP1277 AND BP1285
R_PHEMEabcpp2	heme ABC transporter bhuTUV	1 M_atp_c 1 M_h2o_c 1 M_pheme_p ==> 1 M_adp_c 1 M_h_c 1 M_pheme_c 1 M_pi_c	BP0343 AND BP0344 AND BP0345
R_PHEMEOX	Heme oxygenase	1 M_pheme_c 3.0 M_o2_c 3.0 M_fldrd_c 2 M_h_c ==> 1 M_blvrdn_c 1 M_fe2_c 1 M_co_c 3.0 M_h2o_c 3.0 M_fldox_c	BP0346 AND (BP0065 OR BP0134 OR BP0351 OR BP0353 OR BP0586 OR BP0684a OR BP0898 OR BP1195 OR BP1804 OR BP2095 OR BP2173 OR BP3174 OR BP3470 OR BP3579 OR BP3582)
R_PHEMEOX2	Heme oxygenase	1 M_pheme_c 3.0 M_o2_c 3.0 M_fdxrd_c 2.0 M_h_c ==> 1 M_blvrdn_c 1 M_fe2_c 1 M_co_c 3.0 M_h2o_c 3.0 M_fdxox_c	BP0346 AND (BP0065 OR BP0134 OR BP0351 OR BP0353 OR BP0586 OR BP0684a OR BP0898 OR BP1195 OR BP1804 OR BP2095 OR BP2173 OR BP3174 OR BP3470 OR BP3579 OR BP3582)
R_PHEMEtiex	not applicable	1 M_pheme_p ==> 1 M_pheme_e	N/A
R_PHEMEtonex	putative ferric siderophore receptor OR biopolymer transport protein BhuR/ExbBD/TonB	1 M_pheme_e 1 M_h_p ==> 1 M_pheme_p 1 M_h_c	BP0347 AND BP3531 AND BP3532 AND BP3533
R_PHEt2rpp	L-phenylalanine reversible transport via proton symport (periplasm)	1 M_h_p 1 M_phe_L_p <=> 1 M_h_c 1 M_phe_L_c	unknown
R_PHETA1	aromatic amino acid aminotransferase OR branched-chain amino acid aminotransferase	1 M_akg_c 1 M_phe_L_c <=> 1 M_glu_L_c 1 M_phpyr_c	BP2858 OR BP3398
R_PHEtex	L-phenylalanine transport via diffusion (extracellular to periplasm)	1 M_phe_L_e <=> 1 M_phe_L_p	N/A
R_PHETRS	phenylalanyl-tRNA synthetase subunit beta OR phenylalanyl-tRNA synthetase subunit alpha	1 M_atp_c 1 M_phe_L_c 1 M_trnaphe_c ==> 1 M_amp_c 1 M_phetrna_c 1 M_ppi_c	BP2573 OR BP2574
R_PHPDC	phenylpyruvate decarboxylase	1 M_phpyr_c 1 M_h_c ==> 1 M_pacald_c 1 M_co2_c	unknown
R_PHPYRDIO	phenylpyruvate dioxygenase	1 M_phpyr_c 1 M_o2_c ==> 1 M_2hpac_c 1 M_co2_c	BP3040
R_PIt2rpp	phosphate transporter	1 M_h_p 1 M_pi_p <=> 1 M_h_c 1 M_pi_c	BP1014
R_PItex	phosphate transport via diffusion (extracellular to periplasm)	1 M_pi_e <=> 1 M_pi_p	N/A
R_PIuabcpp	phosphate transporter ATP-binding protein OR phosphate transport system permease protein OR phosphate-binding periplasmic protein precursor	1 M_atp_c 1 M_h2o_c 1 M_pi_p ==> 1 M_adp_c 1 M_h_c 2.0 M_pi_c	BP1068 OR BP1069 OR BP1070 OR BP1071
R_PLIPA1A120pp	1,2-didodecanoyl-sn-glycerol 3-phosphate 1-phosphohydrolase (periplasmic)	1 M_h2o_p 1 M_pa120_p ==> 1 M_2ddecg3p_p 1 M_ddca_p	unknown
R_PLIPA1A140pp	1,2-ditetradecanoyl-sn-glycerol 3-phosphate 1-phosphohydrolase (periplasmic)	1 M_h2o_p 1 M_pa140_p ==> 1 M_2tdecg3p_p 1 M_ttdca_p	unknown
R_PLIPA1A141pp	1,2-ditetradec-7-enoyl-sn-glycerol 3-phosphate 1-phosphohydrolase (periplasmic)	1 M_h2o_p 1 M_pa141_p ==> 1 M_2tdec7eg3p_p 1 M_ttdcea_p	unknown
R_PLIPA1A160pp	1,2-dihexadecanoyl-sn-glycerol 3-phosphate 1-phosphohydrolase (periplasmic)	1 M_h2o_p 1 M_pa160_p ==> 1 M_2hdecg3p_p 1 M_hdca_p	unknown
R_PLIPA1A161pp	1,2-dihexadec-9-enoyl-sn-glycerol 3-phosphate 1-phosphohydrolase (periplasmic)	1 M_h2o_p 1 M_pa161_p ==> 1 M_2hdec9eg3p_p 1 M_hdcea_p	unknown
R_PLIPA1A180pp	1,2-dioctadecanoyl-sn-glycerol 3-phosphate 1-phosphohydrolase (periplasmic)	1 M_h2o_p 1 M_pa180_p ==> 1 M_2odecg3p_p 1 M_ocdca_p	unknown
R_PLIPA1A181pp	1,2-dioctadec-11-enoyl-sn-glycerol 3-phosphate 1-phosphohydrolase (periplasmic)	1 M_h2o_p 1 M_pa181_p ==> 1 M_2odec11eg3p_p 1 M_ocdcea_p	unknown
R_PLIPA2A120pp	1,2-didodecanoyl-sn-glycerol 3-phosphate 2-phosphohydrolase (periplasmic)	1 M_h2o_p 1 M_pa120_p ==> 1 M_1ddecg3p_p 1 M_ddca_p 1 M_h_p	unknown
R_PLIPA2A140pp	1,2-ditetradecanoyl-sn-glycerol 3-phosphate 2-phosphohydrolase (periplasmic)	1 M_h2o_p 1 M_pa140_p ==> 1 M_1tdecg3p_p 1 M_h_p 1 M_ttdca_p	unknown
R_PLIPA2A141pp	1,2-ditetradec-7-enoyl-sn-glycerol 3-phosphate 2-phosphohydrolase (periplasmic)	1 M_h2o_p 1 M_pa141_p ==> 1 M_1tdec7eg3p_p 1 M_h_p 1 M_ttdcea_p	unknown
R_PLIPA2A160pp	1,2-dihexadecanoyl-sn-glycerol 3-phosphate 2-phosphohydrolase (periplasmic)	1 M_h2o_p 1 M_pa160_p ==> 1 M_1hdecg3p_p 1 M_h_p 1 M_hdca_p	unknown
R_PLIPA2A161pp	1,2-dihexadec-9-enoyl-sn-glycerol 3-phosphate 2-phosphohydrolase (periplasmic)	1 M_h2o_p 1 M_pa161_p ==> 1 M_1hdec9eg3p_p 1 M_h_p 1 M_hdcea_p	unknown
R_PLIPA2A180pp	1,2-dioctadecanoyl-sn-glycerol 3-phosphate 2-phosphohydrolase (periplasmic)	1 M_h2o_p 1 M_pa180_p ==> 1 M_1odecg3p_p 1 M_h_p 1 M_ocdca_p	unknown
R_PLIPA2A181pp	1,2-dioctadec-11-enoyl-sn-glycerol 3-phosphate 2-phosphohydrolase (periplasmic)	1 M_h2o_p 1 M_pa181_p ==> 1 M_1odec11eg3p_p 1 M_h_p 1 M_ocdcea_p	unknown
R_PLIPAE120	phosphatidylethanolamine (didodecanoyl, n-C12:0) 1,2-phosphohydrolase	1 M_pe120_c 1 M_h2o_c ==> 1 M_12dgr120_c 1 M_ethap_c	BP2337
R_PLIPAE120pp	phosphatidylethanolamine (didodecanoyl, n-C12:0) 1,2-phosphohydrolase (periplasmic)	1 M_pe120_p 1 M_h2o_p ==> 1 M_12dgr120_p 1 M_ethap_p	BP2337
R_PLIPAE140	phosphatidylethanolamine (ditetradecanoyl, n-C14:0) 1,2-phosphohydrolase	1 M_pe140_c 1 M_h2o_c ==> 1 M_12dgr140_c 1 M_ethap_c	BP2337
R_PLIPAE140pp	phosphatidylethanolamine (ditetradecanoyl, n-C14:0) 1,2-phosphohydrolase (periplasmic)	1 M_pe140_p 1 M_h2o_p ==> 1 M_12dgr140_p 1 M_ethap_p	BP2337
R_PLIPAE141	phosphatidylethanolamine (ditetradec-7-enoyl, n-C14:1) 1,2-phosphohydrolase	1 M_pe141_c 1 M_h2o_c ==> 1 M_12dgr141_c 1 M_ethap_c	BP2337
R_PLIPAE141pp	phosphatidylethanolamine (ditetradec-7-enoyl, n-C14:1) 1,2-phosphohydrolase (periplasmic)	1 M_pe141_p 1 M_h2o_p ==> 1 M_12dgr141_p 1 M_ethap_p	BP2337
R_PLIPAE160	phosphatidylethanolamine (dihexadecanoyl, n-C16:0) 1,2-phosphohydrolase	1 M_pe160_c 1 M_h2o_c ==> 1 M_12dgr160_c 1 M_ethap_c	BP2337
R_PLIPAE160pp	phosphatidylethanolamine (dihexadecanoyl, n-C16:0) 1,2-phosphohydrolase (periplasmic)	1 M_pe160_p 1 M_h2o_p ==> 1 M_12dgr160_p 1 M_ethap_p	BP2337
R_PLIPAE161	phosphatidylethanolamine (dihexadec-9enoyl, n-C16:1) 1,2-phosphohydrolase	1 M_pe161_c 1 M_h2o_c ==> 1 M_12dgr161_c 1 M_ethap_c	BP2337
R_PLIPAE161pp	phosphatidylethanolamine (dihexadec-9enoyl, n-C16:1) 1,2-phosphohydrolase (periplasmic)	1 M_pe161_p 1 M_h2o_p ==> 1 M_12dgr161_p 1 M_ethap_p	BP2337
R_PLIPAE180	phosphatidylethanolamine (dioctadecanoyl, n-C18:0) 1,2-phosphohydrolase	1 M_pe180_c 1 M_h2o_c ==> 1 M_12dgr180_c 1 M_ethap_c	BP2337
R_PLIPAE180pp	phosphatidylethanolamine (dioctadecanoyl, n-C18:0) 1,2-phosphohydrolase (periplasmic)	1 M_pe180_p 1 M_h2o_p ==> 1 M_12dgr180_p 1 M_ethap_p	BP2337
R_PLIPAE181	phosphatidylethanolamine (dioctadec-11-enoyl, n-C18:1) 1,2-phosphohydrolase	1 M_pe181_c 1 M_h2o_c ==> 1 M_12dgr181_c 1 M_ethap_c	BP2337
R_PLIPAE181pp	phosphatidylethanolamine (dioctadec-11-enoyl, n-C18:1) 1,2-phosphohydrolase (periplasmic)	1 M_pe181_p 1 M_h2o_p ==> 1 M_12dgr181_p 1 M_ethap_p	BP2337
R_PLIPAG140	phosphatidylglycerol (ditetradecanoyl, n-C14:0) 1,2-phosphohydrolase	1 M_pg140_c 1 M_h2o_c ==> 1 M_12dgr140_c 1 M_glyc3p_c 1 M_h_c	BP2337
R_PLIPAG140pp	phosphatidylglycerol (ditetradecanoyl, n-C14:0) 1,2-phosphohydrolase (periplasmic)	1 M_pg140_p 1 M_h2o_p ==> 1 M_12dgr140_p 1 M_glyc3p_p 1 M_h_p	BP2337
R_PLIPAG141	phosphatidylglycerol (ditetradec-7-enoyl, n-C14:1) 1,2-phosphohydrolase	1 M_pg141_c 1 M_h2o_c ==> 1 M_12dgr141_c 1 M_glyc3p_c 1 M_h_c	BP2337
R_PLIPAG141pp	phosphatidylglycerol (ditetradec-7-enoyl, n-C14:1) 1,2-phosphohydrolase (periplasmic)	1 M_pg141_p 1 M_h2o_p ==> 1 M_12dgr141_p 1 M_glyc3p_p 1 M_h_p	BP2337
R_PLIPAG160	phosphatidylglycerol (dihexadecanoyl, n-C16:0) 1,2-phosphohydrolase	1 M_pg160_c 1 M_h2o_c ==> 1 M_12dgr160_c 1 M_glyc3p_c 1 M_h_c	BP2337
R_PLIPAG160pp	phosphatidylglycerol (dihexadecanoyl, n-C16:0) 1,2-phosphohydrolase (periplasmic)	1 M_pg160_p 1 M_h2o_p ==> 1 M_12dgr160_p 1 M_glyc3p_p 1 M_h_p	BP2337
R_PLIPAG161	phosphatidylglycerol (dihexadec-9enoyl, n-C16:1) 1,2-phosphohydrolase	1 M_pg161_c 1 M_h2o_c ==> 1 M_12dgr161_c 1 M_glyc3p_c 1 M_h_c	BP2337
R_PLIPAG161pp	phosphatidylglycerol (dihexadec-9enoyl, n-C16:1) 1,2-phosphohydrolase (periplasmic)	1 M_pg161_p 1 M_h2o_p ==> 1 M_12dgr161_p 1 M_glyc3p_p 1 M_h_p	BP2337
R_PLIPAG180	phosphatidylglycerol (dioctadecanoyl, n-C18:0) 1,2-phosphohydrolase	1 M_pg180_c 1 M_h2o_c ==> 1 M_12dgr180_c 1 M_glyc3p_c 1 M_h_c	BP2337
R_PLIPAG180pp	phosphatidylglycerol (dioctadecanoyl, n-C18:0) 1,2-phosphohydrolase (periplasmic)	1 M_pg180_p 1 M_h2o_p ==> 1 M_12dgr180_p 1 M_glyc3p_p 1 M_h_p	BP2337
R_PLIPAG181	phosphatidylglycerol (dioctadec-11-enoyl, n-C18:1) 1,2-phosphohydrolase	1 M_pg181_c 1 M_h2o_c ==> 1 M_12dgr181_c 1 M_glyc3p_c 1 M_h_c	BP2337
R_PLIPAG181pp	phosphatidylglycerol (dioctadec-11-enoyl, n-C18:1) 1,2-phosphohydrolase (periplasmic)	1 M_pg181_p 1 M_h2o_p ==> 1 M_12dgr181_p 1 M_glyc3p_p 1 M_h_p	BP2337
R_PMDPHT	not applicable	1 M_5aprbu_c 1 M_h2o_c ==> 1 M_4r5au_c 1 M_pi_c	unknown
R_PMPK	putative phosphomethylpyrimidine kinase	1 M_4ampm_c 1 M_atp_c ==> 1 M_2mahmp_c 1 M_adp_c	BP3598
R_PNTK	pantothenate kinase	1 M_atp_c 1 M_pnto_R_c ==> 1 M_4ppan_c 1 M_adp_c 1 M_h_c	BP0097
R_PNTOt4pp	sodium/solute symporter	1 M_na1_p 1 M_pnto_R_p ==> 1 M_na1_c 1 M_pnto_R_c	BP1165
R_PNTOtex	Pantothenate transport via diffusion (extracellular to periplasm)	1 M_pnto_R_e <=> 1 M_pnto_R_p	N/A
R_PPA	exopolyphosphatase OR inorganic pyrophosphatase	1 M_h2o_c 1 M_ppi_c ==> 1 M_h_c 2.0 M_pi_c	BP1073 OR BP2533
R_PPA2	exopolyphosphatase	1 M_h2o_c 1 M_pppi_c ==> 1 M_h_c 1 M_pi_c 1 M_ppi_c	BP1073
R_PPAKr	acetate kinase	1 M_adp_c 1 M_ppap_c <=> 1 M_atp_c 1 M_ppa_c	BP1003
R_PPALtex	propanal transport via diffusion (extracellular to periplasm)	1 M_ppal_e <=> 1 M_ppal_p	N/A
R_PPALtpp	not applicable	1 M_ppal_c <=> 1 M_ppal_p	unknown
R_PPAt2rpp	propionate transport via proton symport (reversible)	1 M_ppa_p 1 M_h_p <=> 1 M_ppa_c 1 M_h_c	unknown
R_PPAtex	propionate transport via diffusion	1 M_ppa_e <=> 1 M_ppa_p	N/A
R_PPBNGS	delta-aminolevulinic acid dehydratase	2.0 M_5aop_c ==> 1 M_h_c 2.0 M_h2o_c 1 M_ppbng_c	BP3648
R_PPC	phosphoenolpyruvate carboxylase	1 M_co2_c 1 M_h2o_c 1 M_pep_c ==> 1 M_h_c 1 M_oaa_c 1 M_pi_c	BP0215
R_PPCDC	bifunctional phosphopantothenoylcysteine decarboxylase/phosphopantothenate synthase	1 M_4ppcys_c 1 M_h_c ==> 1 M_co2_c 1 M_pan4p_c	BP1751
R_PPCOAL	propionyl-CoA synthase	1 M_ppa_c 1 M_coa_c 1 M_atp_c ==> 1 M_ppcoa_c 1 M_adp_c 1 M_pi_c	BP0661
R_PPCSCT	putative acyl-CoA transferase	1 M_ppcoa_c 1 M_succ_c ==> 1 M_ppa_c 1 M_succoa_c	BP2031
R_PPEAT140_BP	R_PPEAT140_BP Bordetella pertussis specific	1 M_gghhlipa_BP_c 1 M_atp_c 1 M_pe140_c ==> 1 M_gghhppealipa_BP_c 1 M_adp_c 1 M_12dgr140_c 1 M_h_c	unknown
R_PPEAT160_BP	R_PPEAT160_BP Bordetella pertussis specific	1 M_gghhlipa_BP_c 1 M_atp_c 1 M_pe160_c ==> 1 M_gghhppealipa_BP_c 1 M_adp_c 1 M_12dgr160_c 1 M_h_c	unknown
R_PPEAT161_BP	R_PPEAT161_BP Bordetella pertussis specific	1 M_gghhlipa_BP_c 1 M_atp_c 1 M_pe161_c ==> 1 M_gghhppealipa_BP_c 1 M_adp_c 1 M_12dgr161_c 1 M_h_c	unknown
R_PPEAT180_BP	R_PPEAT180_BP Bordetella pertussis specific	1 M_gghhlipa_BP_c 1 M_atp_c 1 M_pe180_c ==> 1 M_gghhppealipa_BP_c 1 M_adp_c 1 M_12dgr180_c 1 M_h_c	unknown
R_PPGPPDP	guanosine-3',5'-bis(diphosphate) 3'-pyrophosphohydrolase	1 M_h2o_c 1 M_ppgpp_c ==> 1 M_gdp_c 1 M_ppi_c	BP1576
R_PPK2r	polyphosphate kinase	1 M_atp_c 1 M_ppi_c <=> 1 M_adp_c 1 M_pppi_c	BP1072
R_PPKr	polyphosphate kinase	1 M_atp_c 1 M_pi_c <=> 1 M_adp_c 1 M_ppi_c	BP1072
R_PPNCL2	bifunctional phosphopantothenoylcysteine decarboxylase/phosphopantothenate synthase	1 M_4ppan_c 1 M_ctp_c 1 M_cys_L_c ==> 1 M_4ppcys_c 1 M_cmp_c 1 M_h_c 1 M_ppi_c	BP1751
R_PPND	prephenate dehydrogenase	1 M_nad_c 1 M_pphn_c ==> 1 M_34hpp_c 1 M_co2_c 1 M_nadh_c	BP0947
R_PPNDH	p-protein [includes: chorismate mutase and prephenate dehydratase]	1 M_h_c 1 M_pphn_c ==> 1 M_co2_c 1 M_h2o_c 1 M_phpyr_c	BP0946
R_PPPGO	protoporphyrinogen oxidase (aerobic)	1.5 M_o2_c 1 M_pppg9_c ==> 3 M_h2o_c 1 M_ppp9_c	N/A
R_PPS	phosphoenolpyruvate synthase	1 M_atp_c 1 M_h2o_c 1 M_pyr_c ==> 1 M_amp_c 2.0 M_h_c 1 M_pep_c 1 M_pi_c	BP1436
R_PRAGSr	phosphoribosylamine--glycine ligase	1 M_atp_c 1 M_gly_c 1 M_pram_c <=> 1 M_adp_c 1 M_gar_c 1 M_h_c 1 M_pi_c	BP2309
R_PRAIi	indole-3-glycerol-phosphate synthase	1 M_pran_c ==> 1 M_2cpr5p_c	BP3261
R_PRAIS	phosphoribosylaminoimidazole synthetase	1 M_atp_c 1 M_fpram_c ==> 1 M_adp_c 1 M_air_c 2.0 M_h_c 1 M_pi_c	BP0242
R_PRAMPC	phosphoribosyl-AMP cyclohydrolase	1 M_h2o_c 1 M_prbamp_c ==> 1 M_prfp_c	BP3774
R_PRASCSi	phosphoribosylaminoimidazole-succinocarboxamide synthase	1 M_5aizc_c 1 M_asp_L_c 1 M_atp_c ==> 1 M_25aics_c 1 M_adp_c 1 M_h_c 1 M_pi_c	BP1521
R_PRATPP	phosphoribosyl-ATP pyrophosphatase	1 M_h2o_c 1 M_prbatp_c ==> 1 M_h_c 1 M_ppi_c 1 M_prbamp_c	BP3775
R_PRFGS	phosphoribosylformylglycinamidine synthase	1 M_atp_c 1 M_fgam_c 1 M_gln_L_c 1 M_h2o_c ==> 1 M_adp_c 1 M_fpram_c 1 M_glu_L_c 1 M_h_c 1 M_pi_c	BP2668
R_PRMICI	1-(5-phosphoribosyl)-5-[(5- phosphoribosylamino)methylideneamino]imidazole-4-carboxamide isomerase	1 M_prfp_c <=> 1 M_prlp_c	BP3772
R_PROabcpp	putative periplasmic substrate-binding protein OR putative binding-protein-dependent transport protein OR putative ABC-transporter ATP-binding protein	1 M_atp_c 1 M_h2o_c 1 M_pro_L_p ==> 1 M_adp_c 1 M_h_c 1 M_pi_c 1 M_pro_L_c	(BP2055 AND BP2056 AND BP2057) OR (BP2591 AND BP2592 AND BP2593 AND BP2594) OR (BP2293 AND BP2294 AND BP2295 AND BP2296)
R_PROD2	proline dehydrogenase	1 M_fad_c 1 M_pro_L_c <=> 1 M_1pyr5c_c 1 M_fadh2_c 1 M_h_c	BP2749
R_PROGLYabcpp	ABC-transport protein, inner membrane component	1 M_atp_c 1 M_h2o_c 1 M_progly_p ==> 1 M_adp_c 1 M_h_c 1 M_pi_c 1 M_progly_c	BP2691
R_PROGLYtex	L-Prolinylglycine transport via diffusion (extracellular to periplasm)	1 M_progly_e <=> 1 M_progly_p	N/A
R_PROt2rpp	proline/proton symporter	1 M_h_p 1 M_pro_L_p <=> 1 M_h_c 1 M_pro_L_c	BP3062
R_PROt4pp	proline/sodium symporter	1 M_na1_p 1 M_pro_L_p <=> 1 M_pro_L_c 1 M_na1_c	BP0804 OR BP0831
R_PROtex	L-proline transport via diffusion (extracellular to periplasm)	1 M_pro_L_e <=> 1 M_pro_L_p	N/A
R_PROTRS	prolyl-tRNA synthetase	1 M_atp_c 1 M_pro_L_c 1 M_trnapro_c ==> 1 M_amp_c 1 M_ppi_c 1 M_protrna_c	BP3348
R_PRPPS	ribose-phosphate pyrophosphokinase	1 M_atp_c 1 M_r5p_c <=> 1 M_amp_c 1 M_h_c 1 M_prpp_c	BP3125
R_PSCVT	3-phosphoshikimate 1-carboxyvinyltransferase	1 M_pep_c 1 M_skm5p_c <=> 1 M_3psme_c 1 M_pi_c	BP0948
R_PSD120	phosphatidylserine decarboxylase	1 M_h_c 1 M_ps120_c ==> 1 M_co2_c 1 M_pe120_c	BP1294
R_PSD140	phosphatidylserine decarboxylase	1 M_h_c 1 M_ps140_c ==> 1 M_co2_c 1 M_pe140_c	BP1294
R_PSD141	phosphatidylserine decarboxylase	1 M_h_c 1 M_ps141_c ==> 1 M_co2_c 1 M_pe141_c	BP1294
R_PSD160	phosphatidylserine decarboxylase	1 M_h_c 1 M_ps160_c ==> 1 M_co2_c 1 M_pe160_c	BP1294
R_PSD161	phosphatidylserine decarboxylase	1 M_h_c 1 M_ps161_c ==> 1 M_co2_c 1 M_pe161_c	BP1294
R_PSD180	phosphatidylserine decarboxylase	1 M_h_c 1 M_ps180_c ==> 1 M_co2_c 1 M_pe180_c	BP1294
R_PSD181	phosphatidylserine decarboxylase	1 M_h_c 1 M_ps181_c ==> 1 M_co2_c 1 M_pe181_c	BP1294
R_PSERT	phosphoserine aminotransferase	1 M_3php_c 1 M_glu_L_c <=> 1 M_akg_c 1 M_pser_L_c	BP0945
R_PSP_L	phosphoserine phosphatase	1 M_h2o_c 1 M_pser_L_c ==> 1 M_pi_c 1 M_ser_L_c	BP0863
R_PSSA120	Phosphatidylserine syntase (n-C12:0)	1 M_cdpdddecg_c 1 M_ser_L_c ==> 1 M_cmp_c 1 M_h_c 1 M_ps120_c	BP0792
R_PSSA140	Phosphatidylserine syntase (n-C14:0)	1 M_cdpdtdecg_c 1 M_ser_L_c ==> 1 M_cmp_c 1 M_h_c 1 M_ps140_c	BP0792
R_PSSA141	Phosphatidylserine syntase (n-C14:1)	1 M_cdpdtdec7eg_c 1 M_ser_L_c ==> 1 M_cmp_c 1 M_h_c 1 M_ps141_c	BP0792
R_PSSA160	Phosphatidylserine syntase (n-C16:0)	1 M_cdpdhdecg_c 1 M_ser_L_c ==> 1 M_cmp_c 1 M_h_c 1 M_ps160_c	BP0792
R_PSSA161	Phosphatidylserine syntase (n-C16:1)	1 M_cdpdhdec9eg_c 1 M_ser_L_c ==> 1 M_cmp_c 1 M_h_c 1 M_ps161_c	BP0792
R_PSSA180	Phosphatidylserine syntase (n-C18:0)	1 M_cdpdodecg_c 1 M_ser_L_c ==> 1 M_cmp_c 1 M_h_c 1 M_ps180_c	BP0792
R_PSSA181	Phosphatidylserine syntase (n-C18:1)	1 M_cdpdodec11eg_c 1 M_ser_L_c ==> 1 M_cmp_c 1 M_h_c 1 M_ps181_c	BP0792
R_PTA2	propionyl-CoA:phopsphate phosphotransferase	1 M_pi_c 1 M_ppcoa_c ==> 1 M_coa_c 1 M_ppap_c	BP1004
R_PTAr	phosphate acetyltransferase	1 M_accoa_c 1 M_pi_c <=> 1 M_actp_c 1 M_coa_c	BP1004
R_PTPATi	phosphopantetheine adenylyltransferase	1 M_atp_c 1 M_h_c 1 M_pan4p_c ==> 1 M_dpcoa_c 1 M_ppi_c	BP3471
R_PTRCabcpp	putative inner membrane permease polyamine transport protein OR putative polyamine transport ATP-binding protein OR putative polyamine transport protein	1 M_atp_c 1 M_h2o_c 1 M_ptrc_p ==> 1 M_adp_c 1 M_h_c 1 M_pi_c 1 M_ptrc_c	BP2345 OR BP2346 OR BP2347 OR BP2348
R_PTRCt2pp	putrescine export via proton symport (irreversible)	1 M_ptrc_c 1 M_h_c ==> 1 M_ptrc_p 1 M_h_p	BP2476
R_PTRCTA	putrescine aminotransferase	1 M_ptrc_c 1 M_akg_c ==> 1 M_4abutn_c 1 M_glu_L_c	BP0539 OR BP3539 OR BP2298 OR BP1977
R_PTRCtex	putrescine transport via diffusion (extracellular to periplasm)	1 M_ptrc_e <=> 1 M_ptrc_p	N/A
R_PYAM5PO	pyridoxamine 5'-phosphate oxidase	1 M_h2o_c 1 M_o2_c 1 M_pyam5p_c ==> 1 M_h2o2_c 1 M_nh4_c 1 M_pydx5p_c	BP3251
R_PYDAMK	pyridoxal kinase	1 M_atp_c 1 M_pydam_c ==> 1 M_adp_c 1 M_h_c 1 M_pyam5p_c	BP1321
R_PYDXK	pyridoxal kinase	1 M_atp_c 1 M_pydx_c ==> 1 M_adp_c 1 M_h_c 1 M_pydx5p_c	BP1321
R_PYDXNK	pyridoxal kinase	1 M_atp_c 1 M_pydxn_c ==> 1 M_adp_c 1 M_h_c 1 M_pdx5p_c	BP1321
R_PYDXPP	not applicable	1 M_h2o_c 1 M_pydx5p_c ==> 1 M_pi_c 1 M_pydx_c	unknown
R_PYK	pyruvate kinase	1 M_adp_c 1 M_h_c 1 M_pep_c ==> 1 M_atp_c 1 M_pyr_c	BP3333
R_PYRt2rpp	not applicable	1 M_h_p 1 M_pyr_p <=> 1 M_h_c 1 M_pyr_c	unknown
R_PYRtex	pyruvate transport via diffusion (extracellular to periplasm)	1 M_pyr_e <=> 1 M_pyr_p	N/A
R_QMO2	superoxide production (quinone)	2.0 M_o2_c 1 M_q8h2_c ==> 2.0 M_h_c 2.0 M_o2s_c 1 M_q8_c	(BP2931 AND BP2932 AND BP2933) OR (BP0259 AND BP0260)
R_RBFK	bifunctional riboflavin kinase/FMN adenylyltransferase	1 M_atp_c 1 M_ribflv_c ==> 1 M_adp_c 1 M_fmn_c 1 M_h_c	BP1754
R_RBFSa	riboflavin synthase subunit alpha	1 M_4r5au_c 1 M_db4p_c ==> 1 M_dmlz_c 2.0 M_h2o_c 1 M_pi_c	BP2874
R_RBFSb	6,7-dimethyl-8-ribityllumazine synthase	2.0 M_dmlz_c ==> 1 M_4r5au_c 1 M_ribflv_c	BP3485
R_RNDR1	thioredoxin 1 OR ribonucleotide-diphosphate reductase subunit alpha OR ribonucleotide-diphosphate reductase subunit beta	1 M_adp_c 1 M_trdrd_c ==> 1 M_dadp_c 1 M_h2o_c 1 M_trdox_c	BP1263 OR BP2983 OR BP2983 OR BP2984 OR BP2984
R_RNDR1b	glutaredoxin 3	1 M_adp_c 1 M_grxrd_c ==> 1 M_dadp_c 1 M_grxox_c 1 M_h2o_c	BP0605
R_RNDR2	thioredoxin 1 OR ribonucleotide-diphosphate reductase subunit alpha OR ribonucleotide-diphosphate reductase subunit beta	1 M_gdp_c 1 M_trdrd_c ==> 1 M_dgdp_c 1 M_h2o_c 1 M_trdox_c	BP1263 OR BP2983 OR BP2983 OR BP2984 OR BP2984
R_RNDR2b	glutaredoxin 3	1 M_gdp_c 1 M_grxrd_c ==> 1 M_dgdp_c 1 M_grxox_c 1 M_h2o_c	BP0605
R_RNDR3	thioredoxin 1 OR ribonucleotide-diphosphate reductase subunit alpha OR ribonucleotide-diphosphate reductase subunit beta	1 M_cdp_c 1 M_trdrd_c ==> 1 M_dcdp_c 1 M_h2o_c 1 M_trdox_c	BP1263 OR BP2983 OR BP2983 OR BP2984 OR BP2984
R_RNDR3b	glutaredoxin 3	1 M_cdp_c 1 M_grxrd_c ==> 1 M_dcdp_c 1 M_grxox_c 1 M_h2o_c	BP0605
R_RNDR4	thioredoxin 1 OR ribonucleotide-diphosphate reductase subunit alpha OR ribonucleotide-diphosphate reductase subunit beta	1 M_trdrd_c 1 M_udp_c ==> 1 M_dudp_c 1 M_h2o_c 1 M_trdox_c	BP1263 OR BP2983 OR BP2983 OR BP2984 OR BP2984
R_RNDR4b	glutaredoxin 3	1 M_grxrd_c 1 M_udp_c ==> 1 M_dudp_c 1 M_grxox_c 1 M_h2o_c	BP0605
R_RNTR1c	putative ferredoxin--NADP reductase	1 M_atp_c 1 M_fldrd_c ==> 1 M_datp_c 1 M_fldox_c 1 M_h2o_c	BP3581
R_RNTR2c	putative ferredoxin--NADP reductase	1 M_fldrd_c 1 M_gtp_c ==> 1 M_dgtp_c 1 M_fldox_c 1 M_h2o_c	BP3581
R_RNTR3c	putative ferredoxin--NADP reductase	1 M_ctp_c 1 M_fldrd_c ==> 1 M_dctp_c 1 M_fldox_c 1 M_h2o_c	BP3581
R_RNTR4c	putative ferredoxin--NADP reductase	1 M_fldrd_c 1 M_utp_c ==> 1 M_dutp_c 1 M_fldox_c 1 M_h2o_c	BP3581
R_RPE	ribulose-phosphate 3-epimerase	1 M_ru5p_D_c <=> 1 M_xu5p_D_c	BP3266
R_RPI	ribose-5-phosphate isomerase A	1 M_r5p_c <=> 1 M_ru5p_D_c	BP2339
R_S7PI	sedoheptulose 7-phosphate isomerase	1 M_s7p_c ==> 1 M_gmhep7p_c	BP0388
R_SADT2	sulfate adenylyltransferase subunit 2	1 M_atp_c 1 M_gtp_c 1 M_h2o_c 1 M_so4_c ==> 1 M_aps_c 1 M_gdp_c 1 M_pi_c 1 M_ppi_c	BP0970A
R_SARCOX	sarcosine oxidase	1 M_h2o_c 1 M_o2_c 1 M_sarcs_c ==> 1 M_fald_c 1 M_gly_c 1 M_h2o2_c	BP2515 AND BP2516 AND BP2517 AND BP2518
R_SDPDS	succinyl-diaminopimelate desuccinylase	1 M_h2o_c 1 M_sl26da_c ==> 1 M_26dap_LL_c 1 M_succ_c	BP1763
R_SDPTA	succinyldiaminopimelate transaminase	1 M_akg_c 1 M_sl26da_c <=> 1 M_glu_L_c 1 M_sl2a6o_c	BP0451
R_SERabcpp	serine abc transporter	1 M_ser_L_p 1 M_atp_c 1 M_h2o_c ==> 1 M_adp_c 1 M_ser_L_c 1 M_h_c 1 M_pi_c	unknown
R_SERAT	serine acetyltransferase	1 M_accoa_c 1 M_ser_L_c <=> 1 M_acser_c 1 M_coa_c	BP1972
R_SERD_L	L-serine dehydratase	1 M_ser_D_c ==> 1 M_pyr_c 1 M_nh4_c	BP1258 OR BP0139 OR BP0798 OR BP3420
R_SERt2rpp	L-serine transport via proton symport (reversible)	1 M_h_c 1 M_ser_L_c <=> 1 M_h_p 1 M_ser_L_p	unknown
R_SERtex	L-serine transport via diffusion (extracellular to periplasm)	1 M_ser_L_e <=> 1 M_ser_L_p	N/A
R_SERTRS	seryl-tRNA synthetase	1 M_atp_c 1 M_ser_L_c 1 M_trnaser_c ==> 1 M_amp_c 1 M_ppi_c 1 M_sertrna_c	BP2470
R_SFGTHi	S-formylglutathione hydrolase	1 M_Sfglutth_c 1 M_h2o_c ==> 1 M_for_c 1 M_gthrd_c 1 M_h_c	BP3750
R_SHCHD2	siroheme synthase	1 M_dscl_c 1 M_nad_c ==> 1 M_h_c 1 M_nadh_c 1 M_scl_c	BP1055
R_SHCHF	siroheme synthase	1 M_fe2_c 1 M_scl_c ==> 3.0 M_h_c 1 M_sheme_c	BP1055
R_SHK3Dr	shikimate 5-dehydrogenase	1 M_3dhsk_c 1 M_h_c 1 M_nadph_c <=> 1 M_nadp_c 1 M_skm_c	BP3004
R_SHKK	shikimate kinase	1 M_atp_c 1 M_skm_c ==> 1 M_adp_c 1 M_h_c 1 M_skm5p_c	BP3656
R_SHSL1	O-succinylhomoserine lyase (L-cysteine)	1 M_cys_L_c 1 M_suchms_c ==> 1 M_cyst_L_c 1 M_h_c 1 M_succ_c	BP3528 OR BP0112 OR BP0815
R_SKMt2pp	putative integral membrane transport protein	1 M_h_p 1 M_skm_p ==> 1 M_h_c 1 M_skm_c	BP3062
R_SKMtex	shikimate transport via diffusion (extracellular to periplasm)	1 M_skm_e <=> 1 M_skm_p	N/A
R_SO2H	sulfur dioxide hydration (spontaneous)	1 M_so2_c 1 M_h2o_c ==> 1 M_so3_c 2.0 M_h_c	unknown
R_SO2tex	SO2 transport via diffusion (extracellular to periplasm)	1 M_so2_e <=> 1 M_so2_p	N/A
R_SO2tpp	not applicable	1 M_so2_p <=> 1 M_so2_c	unknown
R_SO3OX	sulfite oxidase	1 M_so3_p 1 M_o2_p 1 M_h2o_p ==> 1 M_so4_p 1 M_h2o2_p	BP0479 AND BP0480
R_SO3t2pp	sulfite export to periplasm by proton symport (irreversible)	1 M_so3_c 1 M_h_c ==> 1 M_so3_p 1 M_h_p	unknown
R_SO3tex	sulfite transport via diffusion (extracellular to periplasm)	1 M_so3_e <=> 1 M_so3_p	N/A
R_SO4tex	sulfate transport via diffusion (extracellular to periplasm)	1 M_so4_e <=> 1 M_so4_p	N/A
R_SPMDabcpp	spermidine transport via ABC system (periplasm)	1 M_atp_c 1 M_h2o_c 1 M_spmd_p ==> 1 M_adp_c 1 M_h_c 1 M_spmd_c 1 M_pi_c	BP2345 AND BP2346 AND BP2347 AND BP2348
R_SPMDt2pp	spermidine export via proton symport (irreversible)	1 M_spmd_c 1 M_h_c ==> 1 M_spmd_p 1 M_h_p	BP2476
R_SPMDtex	spermidine transport via diffusion (extracellular to periplasm)	1 M_spmd_e <=> 1 M_spmd_p	N/A
R_SPODM	superoxide dismutase [Mn]	2.0 M_h_c 2.0 M_o2s_c ==> 1 M_h2o2_c 1 M_o2_c	BP0193 OR BP2761
R_SPODMpp	putative superoxide dismutase	2.0 M_h_p 2.0 M_o2s_p ==> 1 M_h2o2_p 1 M_o2_p	BP2067
R_SSALx	not applicable	1 M_h2o_c 1 M_nad_c 1 M_sucsal_c ==> 2.0 M_h_c 1 M_nadh_c 1 M_succ_c	unknown
R_SSALy	succinate-semialdehyde dehydrogenase [NADP+]	1 M_h2o_c 1 M_nadp_c 1 M_sucsal_c ==> 2.0 M_h_c 1 M_nadph_c 1 M_succ_c	BP0757 OR BP0919 OR BP1976 OR BP3624
R_SUCCt2_2pp	succinate transport via proton symport (2 H) (periplasm)	1 M_succ_p 2.0 M_h_p ==> 1 M_succ_c 2.0 M_h_c	unknown
R_SUCCt3pp	not applicable	1 M_h_p 1 M_succ_c ==> 1 M_h_c 1 M_succ_p	unknown
R_SUCCtex	succinate transport via diffusion (extracellular to periplasm)	1 M_succ_e <=> 1 M_succ_p	N/A
R_SUCDi	succinate dehydrogenase iron-sulfur subunit OR succinate dehydrogenase flavoprotein subunit OR succinate dehydrogenase hydrophobic membrane anchor protein OR succinate dehydrogenase cytochrome B subunit	1 M_q8_c 1 M_succ_c ==> 1 M_fum_c 1 M_q8h2_c	BP2360 OR BP2361 OR BP2362 OR BP2363
R_SUCFUMtpp	succinate:fumarate antiporter (periplasm)	1 M_fum_p 1 M_succ_c <=> 1 M_fum_c 1 M_succ_p	unknown
R_SUCOAS	succinyl-CoA synthetase subunit alpha OR succinyl-CoA synthetase subunit beta	1 M_atp_c 1 M_coa_c 1 M_succ_c <=> 1 M_adp_c 1 M_pi_c 1 M_succoa_c	BP2540 OR BP2541
R_SULabcpp	sulfate-binding protein precursor OR sulfate transport ATP-binding protein OR molybdenum transport ATP-binding protein OR molybdenum transport system permease protein OR molybdate-binding periplasmic protein precursor	1 M_atp_c 1 M_h2o_c 1 M_so4_p ==> 1 M_adp_c 1 M_h_c 1 M_pi_c 1 M_so4_c	BP0966 AND BP0967 AND BP0968 AND BP0969
R_SULRi	sulfite reductase (nadph)	5.0 M_h_c 3.0 M_nadph_c 1 M_so3_c ==> 3.0 M_h2o_c 1 M_h2s_c 3.0 M_nadp_c	BP1209
R_SULRi2	sulfite reductase (ferredoxin)	1 M_so3_c 3 M_fdxrd_c 2 M_h_c ==> 1 M_h2s_c 3 M_fdxox_c 3 M_h2o_c	BP3432
R_SULt3pp	sulfate/proton symporter	1 M_h_p 1 M_so4_p ==> 1 M_h_c 1 M_so4_c	BP2049 OR BP2143
R_SULt4pp	sulfate/sodium symporter	1 M_na1_p 1 M_so4_p <=> 1 M_so4_c 1 M_na1_c	BP0380
R_T2DECAI	trans-2-decenoyl-ACP isomerase	1 M_tdec2eACP_c <=> 1 M_cdec3eACP_c	unknown
R_TALA	transaldolase B	1 M_g3p_c 1 M_s7p_c <=> 1 M_e4p_c 1 M_f6p_c	BP1451
R_TARTD	L-tartrate dehydrogenase	1 M_tartr_L_c ==> 1 M_h2o_c 1 M_oaa_c	BP2291
R_TARTRtex	Tartrate transport via diffusion (extracellular to periplasm)	1 M_tartr_L_e <=> 1 M_tartr_L_p	N/A
R_TARTt2rpp	L-tartrate transport via proton symport (reversible)	1 M_tartr_L_c 1 M_h_c <=> 1 M_tartr_L_p 1 M_h_p	unknown
R_TAUDO	putative taurine catabolism dioxygenase	1 M_akg_c 1 M_o2_c 1 M_taur_c ==> 1 M_aacald_c 1 M_co2_c 1 M_h_c 1 M_so3_c 1 M_succ_c	BP3856
R_TAURabcpp	periplasmic solute-binding protein OR putative transport system permease protein OR ABC transporter ATP-binding protein	1 M_atp_c 1 M_h2o_c 1 M_taur_p ==> 1 M_adp_c 1 M_h_c 1 M_pi_c 1 M_taur_c	BP3674 OR BP3703 OR BP3705
R_TAURtex	taurine transport via diffusion (extracellular to periplasm)	1 M_taur_e <=> 1 M_taur_p	N/A
R_TCYNTtex	Thiocyanate transport via diffusion (extracellular to periplasm)	1 M_tcynt_e <=> 1 M_tcynt_p	N/A
R_TDSK_BP	tetraacyldisaccharide 4'-kinase Bordetella pertussis specific	1 M_atp_c 1 M_lipidAds_BP_c ==> 1 M_adp_c 1 M_h_c 1 M_lipidA_BP_c	BP2766
R_TDSR1	putative thiol:disulphide interchange protein (periplasmic) OR thiol:disulfide interchange protein	1 M_dsbcox_p 1 M_dsbdrd_c ==> 1 M_dsbcrd_p 1 M_dsbdox_c	BP3270 OR BP3646
R_TDSR2	thiol:disulfide interchange protein	1 M_dsbdrd_c 1 M_dsbgox_p ==> 1 M_dsbdox_c 1 M_dsbgrd_p	BP3646
R_THD2pp	NAD(P) transhydrogenase	2.0 M_h_p 1 M_nadh_c 1 M_nadp_c ==> 2.0 M_h_c 1 M_nad_c 1 M_nadph_c	BP2897 AND BP2898 AND BP2899
R_THDPS	2,3,4,5-tetrahydropyridine-2,6-carboxylate N-succinyltransferase	1 M_h2o_c 1 M_succoa_c 1 M_thdp_c ==> 1 M_coa_c 1 M_sl2a6o_c	BP1764
R_THIORDXi	thioredoxin 1	1 M_h2o2_c 1 M_trdrd_c ==> 2.0 M_h2o_c 1 M_trdox_c	BP1263
R_THMDt2rpp	thymidine transport via proton symport (reversible)	1 M_h_p 1 M_thymd_p <=> 1 M_h_c 1 M_thymd_c	BP2269
R_THMDtex	thymidine transport via diffusion (extracellular to periplasm)	1 M_thymd_e <=> 1 M_thymd_p	N/A
R_THRabcpp	high-affinity branched-chain amino acid transport, ATP-binding protein OR leucine/isoleucine/valine transporter ATP-binding subunit OR leucine/isoleucine/valine transporter permease subunit OR high-affinity branched-chain amino acid transport system, permease protein OR leu/Ile/val-binding protein precursor	1 M_atp_c 1 M_h2o_c 1 M_thr_L_p ==> 1 M_adp_c 1 M_h_c 1 M_pi_c 1 M_thr_L_c	BP1273 OR BP1274 OR BP1275 OR BP1276 OR BP1285
R_THRAi	low-specificity L-threonine aldolase OR serine hydroxymethyltransferase	1 M_thr_L_c ==> 1 M_acald_c 1 M_gly_c	BP2407
R_THRD_L	threonine dehydratase	1 M_thr_L_c ==> 1 M_2obut_c 1 M_nh4_c	BP1258 OR BP0139 OR BP0798 OR BP3420
R_THRS	threonine synthase	1 M_h2o_c 1 M_phom_c ==> 1 M_pi_c 1 M_thr_L_c	BP2783
R_THRt3pp	threonine/proton antiporter	1 M_h_p 1 M_thr_L_c ==> 1 M_h_c 1 M_thr_L_p	BP2597
R_THRtex	L-threonine transport via diffusion (extracellular to periplasm)	1 M_thr_L_e <=> 1 M_thr_L_p	N/A
R_THRTRS	threonyl-tRNA synthetase	1 M_atp_c 1 M_thr_L_c 1 M_trnathr_c ==> 1 M_amp_c 1 M_ppi_c 1 M_thrtrna_c	BP1497
R_THZPSN	cysteine desulfurase OR thiazole synthase	1 M_atp_c 1 M_cys_L_c 1 M_dxyl5p_c 1 M_tyr_L_c ==> 1 M_4hba_c 1 M_4mpetz_c 1 M_ala_L_c 1 M_amp_c 1 M_co2_c 1 M_h_c 1 M_h2o_c 1 M_ppi_c	BP1799 OR BP3597
R_TKT1	transketolase	1 M_r5p_c 1 M_xu5p_D_c <=> 1 M_g3p_c 1 M_s7p_c	BP0999
R_TKT2	transketolase	1 M_e4p_c 1 M_xu5p_D_c <=> 1 M_f6p_c 1 M_g3p_c	BP0999
R_TMDS	thymidylate synthase	1 M_dump_c 1 M_mlthf_c ==> 1 M_dhf_c 1 M_dtmp_c	BP3154
R_TMPK	thiamine monophosphate kinase	1 M_atp_c 1 M_thmmp_c ==> 1 M_adp_c 1 M_thmpp_c	BP3487
R_TMPPP	thiamine-phosphate pyrophosphorylase	1 M_2mahmp_c 1 M_4mpetz_c 1 M_h_c ==> 1 M_ppi_c 1 M_thmmp_c	BP0316
R_TPI	triosephosphate isomerase	1 M_dhap_c <=> 1 M_g3p_c	BP0801
R_TRDR	thioredoxin 1 OR thioredoxin reductase	1 M_h_c 1 M_nadph_c 1 M_trdox_c ==> 1 M_nadp_c 1 M_trdrd_c	BP1263 OR BP2474 OR BP2474
R_TRPabcpp	tryptophan abc transporter	1 M_trp_L_p 1 M_atp_c 1 M_h2o_c ==> 1 M_adp_c 1 M_trp_L_c 1 M_h_c 1 M_pi_c	BP2068 AND BP2069 AND BP2070
R_TRPOX	tryptophan 2,3-dioxygenase	1 M_trp_L_c 1 M_o2_c ==> 1 M_nfkyr_c	BP1233
R_TRPS1	tryptophan synthase subunit beta OR tryptophan synthase subunit alpha	1 M_3ig3p_c 1 M_ser_L_c ==> 1 M_g3p_c 1 M_h2o_c 1 M_trp_L_c	BP3589 AND BP3590
R_TRPS2	tryptophan synthase subunit beta OR tryptophan synthase subunit alpha	1 M_indole_c 1 M_ser_L_c ==> 1 M_h2o_c 1 M_trp_L_c	BP3589 AND BP3590
R_TRPS3	tryptophan synthase subunit beta OR tryptophan synthase subunit alpha	1 M_3ig3p_c ==> 1 M_g3p_c 1 M_indole_c	BP3589 AND BP3590
R_TRPt3pp	tryptophan/proton antiporter	1 M_h_p 1 M_trp_L_c ==> 1 M_h_c 1 M_trp_L_p	BP2284
R_TRPTA	tryptophan aminotransferase	1 M_trp_L_c 1 M_akg_c <=> 1 M_indpyr_c 1 M_glu_L_c	BP0559 OR BP3685
R_TRPtex	L-tryptophan transport via diffusion (extracellular to periplasm)	1 M_trp_L_e <=> 1 M_trp_L_p	N/A
R_TRPTRS	tryptophanyl-tRNA synthetase	1 M_atp_c 1 M_trnatrp_c 1 M_trp_L_c ==> 1 M_amp_c 1 M_ppi_c 1 M_trptrna_c	BP1143
R_TRSARr	putative oxidoreductase	1 M_2h3oppan_c 1 M_h_c 1 M_nadh_c <=> 1 M_glyc_R_c 1 M_nad_c	BP3053
R_TSULabcpp	sulfate-binding protein precursor OR sulfate transport ATP-binding protein	1 M_atp_c 1 M_h2o_c 1 M_tsul_p ==> 1 M_adp_c 1 M_h_c 1 M_pi_c 1 M_tsul_c	BP0966 OR BP0969 OR BP0969
R_TSULGSHST	thiosulfate:glutathione sulfurtransferase	1 M_tsul_c 2.0 M_gthrd_c ==> 1 M_so3_c 1 M_gthox_c 1 M_h2s_c	BP0431
R_TSULL	non-enzymatic	1 M_tsul_c <=> 1 M_so3_c 1 M_s_c	unknown
R_TSULtex	thiosulfate transport via diffusion (extracellular to periplasm)	1 M_tsul_e <=> 1 M_tsul_p	N/A
R_TTDCAtexi	Tetradecanoate transport via facilitated irreversible diffusion (extracellular to periplasm)	1 M_ttdca_e ==> 1 M_ttdca_p	N/A
R_TTDCEAtexi	Tetradecenoate transport via facilitated irreversible diffusion (extracellular to periplasm)	1 M_ttdcea_e ==> 1 M_ttdcea_p	N/A
R_TUNGSabcpp	molybdenum transport ATP-binding protein OR molybdenum transport system permease protein OR molybdate-binding periplasmic protein precursor	1 M_atp_c 1 M_h2o_c 1 M_tungs_p ==> 1 M_adp_c 1 M_h_c 1 M_pi_c 1 M_tungs_c	BP3093 OR BP3094 OR BP3095
R_TUNGStex	tungstate transport via diffusion (extracellular to periplasm)	1 M_tungs_e <=> 1 M_tungs_p	N/A
R_TYRabcpp	tyrosine abc transporter	1 M_tyr_L_p 1 M_atp_c 1 M_h2o_c ==> 1 M_adp_c 1 M_tyr_L_c 1 M_h_c 1 M_pi_c	BP1273 AND BP1274 AND BP1275 AND BP1276 AND BP1277 AND BP1285
R_TYRt2pp	tyrosine/proton symporter	1 M_h_c 1 M_tyr_L_c ==> 1 M_h_p 1 M_tyr_L_p	unknown
R_TYRTA	aromatic amino acid aminotransferase	1 M_akg_c 1 M_tyr_L_c <=> 1 M_34hpp_c 1 M_glu_L_c	BP2858
R_TYRtex	L-tyrosine transport via diffusion (extracellular to periplasm)	1 M_tyr_L_e <=> 1 M_tyr_L_p	N/A
R_TYRTRS	tyrosyl-tRNA synthetase	1 M_atp_c 1 M_trnatyr_c 1 M_tyr_L_c ==> 1 M_amp_c 1 M_ppi_c 1 M_tyrtrna_c	BP2954
R_U23GAAT	UDP-3-O-[3-hydroxymyristoyl] glucosamine N-acyltransferase	1 M_3hmrsACP_c 1 M_u3hga_c ==> 1 M_ACP_c 1 M_h_c 1 M_u23ga_c	BP1429
R_U23GAAT_BP	UDP-3-O-[3-hydroxymyristoyl] glucosamine N-acyltransferase Bordetella pertussis specific	1 M_3hmrsACP_c 1 M_u3hga_BP_c ==> 1 M_ACP_c 1 M_h_c 1 M_u23ga_BP_c	BP1429
R_UAAGDS	UDP-N-acetylmuramoyl-L-alanyl-D-glutamyl-meso-2,6-diaminopimelate synthetase	1 M_26dap_M_c 1 M_atp_c 1 M_uamag_c ==> 1 M_adp_c 1 M_h_c 1 M_pi_c 1 M_ugmd_c	BP3027
R_UACGALDH_BP	R_UACGALDH_BP Bordetella pertussis specific	1 M_h2o_c 2.0 M_nad_c 1 M_udpacgal_c ==> 3.0 M_h_c 2.0 M_nadh_c 1 M_uacgalu_c	BP1629 OR BP3150
R_UAGAAT	UDP-N-acetylglucosamine acyltransferase OR acyl carrier protein	1 M_3hmrsACP_c 1 M_uacgam_c <=> 1 M_ACP_c 1 M_u3aga_c	BP1431 OR BP2440
R_UAGAAT_BP	UDP-N-acetylglucosamine acyltransferase Bordetella pertussis specific	1 M_3hdecACP_c 1 M_uacgam_c <=> 1 M_ACP_c 1 M_u3aga_BP_c	BP1431
R_UAGCVT	UDP-N-acetylglucosamine 1-carboxyvinyltransferase	1 M_pep_c 1 M_uacgam_c ==> 1 M_pi_c 1 M_uaccg_c	BP3766
R_UAGDP	UDP-N-acetylglucosamine synthesis bifunctional protein	1 M_acgam1p_c 1 M_h_c 1 M_utp_c ==> 1 M_ppi_c 1 M_uacgam_c	BP3730
R_UAGPT3	undecaprenyldiphospho-muramoylpentapeptide beta-N- acetylglucosaminyltransferase	1 M_uacgam_c 1 M_uagmda_c ==> 1 M_h_c 1 M_uaagmda_c 1 M_udp_c	BP3023
R_UAMAGS	UDP-N-acetylmuramoyl-L-alanyl-D-glutamate synthetase	1 M_atp_c 1 M_glu_D_c 1 M_uama_c ==> 1 M_adp_c 1 M_h_c 1 M_pi_c 1 M_uamag_c	BP3025
R_UAMAS	UDP-N-acetylmuramate--L-alanine ligase	1 M_ala_L_c 1 M_atp_c 1 M_uamr_c ==> 1 M_adp_c 1 M_h_c 1 M_pi_c 1 M_uama_c	BP3022
R_UAPGR	UDP-N-acetylenolpyruvoylglucosamine reductase	1 M_h_c 1 M_nadph_c 1 M_uaccg_c ==> 1 M_nadp_c 1 M_uamr_c	BP2510
R_UDCPDP	undecaprenyl pyrophosphate phosphatase	1 M_h2o_c 1 M_udcpdp_c ==> 1 M_h_c 1 M_pi_c 1 M_udcpp_c	BP1904
R_UDCPDPpp	undecaprenyl pyrophosphate phosphatase	1 M_h2o_p 1 M_udcpdp_p ==> 1 M_h_p 1 M_pi_p 1 M_udcpp_p	BP1904
R_UDCPDPS	undecaprenyl pyrophosphate synthase	1 M_frdp_c 8.0 M_ipdp_c ==> 8.0 M_ppi_c 1 M_udcpdp_c	BP1423
R_UDCPPtppi	not applicable	1 M_udcpp_p ==> 1 M_udcpp_c	unknown
R_UDPG4E	UDPglucose 4-epimerase	1 M_udpg_c <=> 1 M_udpgal_c	BP1630 OR BP0109
R_UDPGD	putative UDP-glucose 6-dehydrogenase	1 M_h2o_c 2.0 M_nad_c 1 M_udpg_c ==> 3.0 M_h_c 2.0 M_nadh_c 1 M_udpglcur_c	BP3728
R_UNDPGLCNACDEACT_BP	R_UNDPGLCNACDEACT_BP Bordetella pertussis specific	1 M_undpglcnac_c 1 M_h2o_c ==> 1 M_undpglcn_BP_c 1 M_ac_c 1 M_h_c	BP0397
R_UGMDDS	UDP-N-acetylmuramoyl-L-alanyl-D-glutamyl-meso-2,6-diaminopimeloyl-D-alanyl-D-alanine synthetase	1 M_alaala_c 1 M_atp_c 1 M_ugmd_c ==> 1 M_adp_c 1 M_h_c 1 M_pi_c 1 M_ugmda_c	BP3027
R_UHGADA	UDP-3-O-[3-hydroxymyristoyl] N-acetylglucosamine deacetylase	1 M_h2o_c 1 M_u3aga_c ==> 1 M_ac_c 1 M_u3hga_c	BP3017
R_UHGADA_BP	UDP-3-O-[3-hydroxydecanoyl] N-acetylglucosamine deacetylase Bordetella pertussis specific	1 M_h2o_c 1 M_u3aga_BP_c ==> 1 M_ac_c 1 M_u3hga_BP_c	BP3017
R_UM3PL	UDP-N-acetylmuramate:L-alanyl-gamma-D-glutamyl- meso-diaminopimelate ligase	1 M_LalaDgluMdap_c 1 M_atp_c 1 M_uamr_c ==> 1 M_adp_c 1 M_h_c 1 M_pi_c 1 M_ugmd_c	BP3000
R_UM4PCP	muramoyltetrapeptide carboxypeptidase	1 M_h2o_c 1 M_um4p_c ==> 1 M_ala_D_c 1 M_ugmd_c	BP1701
R_UM4PL	UDP-N-acetylmuramate:L-alanyl-gamma-D-glutamyl- meso-diaminopimelate ligase	1 M_LalaDgluMdapDala_c 1 M_atp_c 1 M_uamr_c ==> 1 M_adp_c 1 M_h_c 1 M_pi_c 1 M_um4p_c	BP3000
R_UMPK	cytidylate kinase OR uridylate kinase	1 M_atp_c 1 M_ump_c <=> 1 M_adp_c 1 M_udp_c	BP0949 OR BP1421
R_UMPtex	UMP transport via diffusion (extracellular to periplasm)	1 M_ump_e <=> 1 M_ump_p	N/A
R_UNDPFUCMANGLCNt_BP	R_UNDPFUCMANGLCNt_BP Bordetella pertussis specific	1 M_undpfucmanglcn_BP_c <=> 1 M_undpfucmanglcn_BP_p	unknown
R_UNDPGLCNt_BP	R_UNDPGLCNt_BP Bordetella pertussis specific	1 M_undpglcn_BP_c <=> 1 M_undpglcn_BP_p	unknown
R_UPDGLCGALNACEPI_BP	R_UPDGLCGALNACEPI_BP Bordetella pertussis specific	1 M_uacgam_c <=> 1 M_udpacgal_c	unknown
R_UDPGLCNACDH_BP	UDP-N-acetylglucosamine dehydrogenase	1 M_uacgam_c 2 M_nad_c 1 M_h2o_c <=> 1 M_uacgama_c 2 M_nadh_c 3 M_h_c	BP1629/BP3150
R_UDPGLCNACADH_BP	UDP-N-acetylglucosaminuronate dehydrogenase	1 M_uacgama_c 1 M_nad_c <=> 1 M_u3kacgama_c 1 M_nadh_c 1 M_h_c	BP0093
R_U3KACGAMAAT_BP	UDP-3-keto-N-acetylglucosaminuronate aminotransferase	1 M_glu_L_c 1 M_u3kacgama_c <=> 1 M_akg_c 1 M_uac3ngama_c	BP0091
R_UAC3NGAMANACET_BP	UDP-2-N-acetyl-3-amino-glucosaminuronate N-acetyltransferase	1 M_uac3ngama_c 1 M_accoa_c ==> 1 M_uac3nacgama_c 1 M_coa_c	BP0092
R_UAC3NACGAMAE_BP	UDP-2-N-acetyl-3-N-acetyl-glucosaminuronate epimerase	1 M_uac3nacgama_c <=> 1 M_uacmamnaca_c	BP0090
R_UPP3MT	siroheme synthase	2.0 M_amet_c 1 M_uppg3_c ==> 2.0 M_ahcys_c 1 M_dscl_c 1 M_h_c	BP1055
R_UPP3S	uroporphyrinogen-III synthase	1 M_hmbil_c ==> 1 M_h2o_c 1 M_uppg3_c	BP2536
R_UPPDC1	uroporphyrinogen decarboxylase	4.0 M_h_c 1 M_uppg3_c ==> 4.0 M_co2_c 1 M_cpppg3_c	BP3291
R_UPPRT	uracil phosphoribosyltransferase	1 M_prpp_c 1 M_ura_c ==> 1 M_ppi_c 1 M_ump_c	BP1052
R_URAt2rpp	xanthine/uracil family permease	1 M_h_p 1 M_ura_p <=> 1 M_h_c 1 M_ura_c	BP2269
R_URAtex	uracil transport via diffusion (extracellular to periplasm)	1 M_ura_e <=> 1 M_ura_p	N/A
R_UREA	urease	2 M_h_c 1 M_h2o_c 1 M_urea_c ==> 1 M_co2_c 2 M_nh4_c	BP3171 AND BP3169 AND BP3168 AND BP3172 AND BP3167a AND BP3167 AND BP3166
R_UREAtex	Urea transport via diffusion (extracellular to periplasm)	1 M_urea_e <=> 1 M_urea_p	N/A
R_UREAtpp	urea transport	1 M_urea_p <=> 1 M_urea_c	unknown
R_URIDK2r	uridylate kinase	1 M_atp_c 1 M_dump_c <=> 1 M_adp_c 1 M_dudp_c	BP1421
R_URItex	uridine transport via diffusion (extracellular to periplasm)	1 M_uri_e <=> 1 M_uri_p	N/A
R_USHD_BP	UDP-2,3-diacylglucosamine hydrolase Bordetella pertussis specific	1 M_h2o_c 1 M_u23ga_BP_c ==> 2.0 M_h_c 1 M_lipidX_BP_c 1 M_ump_c	BP1905
R_VALabcpp	high-affinity branched-chain amino acid transport, ATP-binding protein OR leucine/isoleucine/valine transporter ATP-binding subunit OR leucine/isoleucine/valine transporter permease subunit OR high-affinity branched-chain amino acid transport system, permease protein OR leu/Ile/val-binding protein precursor	1 M_atp_c 1 M_h2o_c 1 M_val_L_p ==> 1 M_adp_c 1 M_h_c 1 M_pi_c 1 M_val_L_c	BP1273 AND BP1274 AND BP1275 AND BP1276 AND BP1277 AND BP1285
R_VALDH	branched-chain amino acid dehydrogenase complex	1 M_coa_c 1 M_nad_c 1 M_3mob_c ==> 1 M_ibtcoa_c 1 M_co2_c 1 M_nadh_c	(BP0628 OR BP0629 OR BP0993 OR BP1121) AND (BP0618 OR BP0995 OR BP1126) AND BP0994
R_VALt2pp	valine/proton symporter	1 M_h_p 1 M_val_L_p ==> 1 M_h_c 1 M_val_L_c	BP2451
R_VALt3pp	valine/proton antiporter	1 M_h_p 1 M_val_L_c ==> 1 M_h_c 1 M_val_L_p	BP0568 OR BP2597 OR BP0171 OR BP0394
R_VALTA	branched-chain amino acid aminotransferase	1 M_akg_c 1 M_val_L_c <=> 1 M_3mob_c 1 M_glu_L_c	BP2858 OR BP3398
R_VALtex	L-valine transport via diffusion (extracellular to periplasm)	1 M_val_L_e <=> 1 M_val_L_p	N/A
R_VALTRS	valyl-tRNA synthetase	1 M_atp_c 1 M_trnaval_c 1 M_val_L_c ==> 1 M_amp_c 1 M_ppi_c 1 M_valtrna_c	BP2203
R_XANtex	xanthine transport via diffusion (extracellular to periplasm)	1 M_xan_e <=> 1 M_xan_p	N/A
R_XANtpp	not applicable	1 M_xan_p <=> 1 M_xan_c	unknown
R_XMPtex	XMP transport via diffusion (extracellular to periplasm)	1 M_xmp_e <=> 1 M_xmp_p	N/A
R_XTSNt2rpp	xanthosine transport via proton symport (reversible)	1 M_xtsn_c 1 M_h_c <=> 1 M_xtsn_p 1 M_h_p	BP2269
R_XTSNtex	xanthosine transport via diffusion (extracellular to periplasm)	1 M_xtsn_e <=> 1 M_xtsn_p	N/A
R_ZN2abcpp	putative membrane transport ATPase	1 M_atp_c 1 M_h2o_c 1 M_zn2_c ==> 1 M_adp_c 1 M_h_c 1 M_pi_c 1 M_zn2_p	BP2722
R_Zn2tex	zinc (Zn+2) transport via diffusion (extracellular to periplasm)	1 M_zn2_e <=> 1 M_zn2_p	N/A
R_ZN2tpp	metal transporter	1 M_zn2_p ==> 1 M_zn2_c	BP0194
R_ZNabcpp	putative periplasmic solute binding protein OR putative ABC transporter permease protein	1 M_atp_c 1 M_h2o_c 1 M_zn2_p ==> 1 M_adp_c 1 M_h_c 1 M_pi_c 1 M_zn2_c	BP3080 OR BP3081
RNA_BP_130704	BP specific RNA synthesis 130704	0.6050083986 M_atp_c 0.2733259472 M_ctp_c 0.3143246907 M_gtp_c 0.2073409635 M_utp_c 0.4 M_h2o_c ==> 0.4 M_adp_c 0.4 M_pi_c 1 M_ppi_c 0.4 M_h_c 1 M_RNA_BP_c	N/A

## Sheet: All metabolites
Abbreviation	Compartment	Name	Formula	Charge	KEGG ID
10fthf	cytoplasm	10-Formyltetrahydrofolate	C20H21N7O7	-2	C00234
12dgr120	cytoplasm, periplasm	1,2-Diacyl-sn-glycerol (didodecanoyl, n-C12:0)	C27H52O5	0	C00641
12dgr140	cytoplasm, periplasm	1,2-Diacyl-sn-glycerol (ditetradecanoyl, n-C14:0)	C31H60O5	0	C00641
12dgr141	cytoplasm, periplasm	1,2-Diacyl-sn-glycerol (ditetradec-7-enoyl, n-C14:1)	C31H56O5	0	C00641
12dgr160	cytoplasm, periplasm	1,2-Diacyl-sn-glycerol (dihexadecanoyl, n-C16:0)	C35H68O5	0	C00641
12dgr161	cytoplasm, periplasm	1,2-Diacyl-sn-glycerol (dihexadec-9-enoyl, n-C16:1)	C35H64O5	0	C00641
12dgr180	cytoplasm, periplasm	1,2-Diacyl-sn-glycerol (dioctadecanoyl, n-C18:0)	C39H76O5	0	C00641
12dgr181	cytoplasm, periplasm	1,2-Diacyl-sn-glycerol (dioctadec-11-enoyl, n-C18:1)	C39H72O5	0	C00641
13dpg	cytoplasm	3-Phospho-D-glyceroyl phosphate	C3H4O10P2	-4	C00236
15dap	cytoplasm, periplasm, extracellular	1,5-Diaminopentane	C5H16N2	2	C01672
1ddecg3p	cytoplasm, periplasm	1-dodecanoyl-sn-glycerol 3-phosphate	C15H29O7P1	-2	C00681
1hdec9eg3p	cytoplasm, periplasm	1-hexadec-9-enoyl-sn-glycerol 3-phosphate	C19H35O7P1	-2
1hdecg3p	cytoplasm, periplasm	1-hexadecanoyl-sn-glycerol 3-phosphate	C19H37O7P1	-2	C00681
1odec11eg3p	cytoplasm, periplasm	1-octadec-11-enoyl-sn-glycerol 3-phosphate	C21H39O7P1	-2
1odecg3p	cytoplasm, periplasm	1-octadecanoyl-sn-glycerol 3-phosphate	C21H41O7P1	-2	C00681
1pip	cytoplasm	1-Piperideine	C5H10N	1	C06181
1pyr5c	cytoplasm	1-Pyrroline-5-carboxylate	C5H6NO2	-1	C03912
1tdec7eg3p	cytoplasm, periplasm	1-tetradec-7-enoyl-sn-glycerol 3-phosphate	C17H31O7P1	-2	C00681
1tdecg3p	cytoplasm, periplasm	1-tetradecanoyl-sn-glycerol 3-phosphate	C17H33O7P1	-2	C00681
23dhb	cytoplasm, periplasm, extracellular	2,3-Dihydroxybenzoate	C7H5O4	-1	C00196
23dhbzs	cytoplasm	2,3-dihydroxybenzoylserine	C10H10NO6	-1
23dhdp	cytoplasm	2,3-Dihydrodipicolinate	C7H5NO4	-2	C03340
23dhmb	cytoplasm	(R)-2,3-Dihydroxy-3-methylbutanoate	C5H9O4	-1	C04272
23dhmp	cytoplasm	(R)-2,3-Dihydroxy-3-methylpentanoate	C6H11O4	-1	C06007
25aics	cytoplasm	(S)-2-[5-Amino-1-(5-phospho-D-ribosyl)imidazole-4-carboxamido]succinate	C13H15N4O12P	-4	C04823
25dhpac	cytoplasm	2,5-dihydroxyphenylacetic acid (homogentisate)	C8H7O4	-1	C00544
25drapp	cytoplasm	2,5-Diamino-6-(ribosylamino)-4-(3H)-pyrimidinone 5'-phosphate	C9H14N5O8P	-2
26dap_LL	cytoplasm	LL-2,6-Diaminoheptanedioate	C7H14N2O4	0	C00666
26dap_M	cytoplasm, periplasm, extracellular	meso-2,6-Diaminoheptanedioate	C7H14N2O4	0	C00680
2abut2en	cytoplasm	2-Aminobut-2-enoate	C4H6NO2	-1	C17234
2ahbut	cytoplasm	(S)-2-Aceto-2-hydroxybutanoate	C6H9O4	-1	C06006
2cpr5p	cytoplasm	1-(2-Carboxyphenylamino)-1-deoxy-D-ribulose 5-phosphate	C12H13NO9P	-3	C01302
2dda7p	cytoplasm	2-Dehydro-3-deoxy-D-arabino-heptonate 7-phosphate	C7H10O10P	-3	C04691
2ddecg3p	cytoplasm, periplasm	2-dodecanoyl-sn-glycerol 3-phosphate	C15H30O7P1	-1	C03974
2dhp	cytoplasm	2-Dehydropantoate	C6H9O4	-1	C00966
2h3oppan	cytoplasm	2-Hydroxy-3-oxopropanoate	C3H3O4	-1	C01146
2hdec9eg3p	cytoplasm, periplasm	2-hexadec-9-enoyl-sn-glycerol 3-phosphate	C19H36O7P1	-1	C03974
2hdecg3p	cytoplasm, periplasm	2-hexadecanoyl-sn-glycerol 3-phosphate	C19H38O7P1	-1	C03974
2hpac	cytoplasm	2-hydroxy-phenylacetic acid	C8H7O3	-1	C05852
2ippm	cytoplasm	2-Isopropylmaleate	C7H8O4	-2	C02631
2maacoa	cytoplasm	2-methylacetoacetyl-coenzyme A	C26H34N7O16P3S	-4	C03344
2mahmp	cytoplasm	2-Methyl-4-amino-5-hydroxymethylpyrimidine diphosphate	C6H8N3O7P2	-3	C04752
2mbtcoa	cytoplasm	(S)-2-methylbutanoyl-coenzyme A	C26H40N7O17P3S	-4	C15980
2mcacn	cytoplasm	cis-2-Methylaconitate	C7H5O6	-3	C04225
2mcit	cytoplasm	2-Methylcitrate	C7H7O7	-3	C02225
2mcrcoa	cytoplasm	trans-2-methylbut-2-enoyl-coenzyme A (2-methylcrotonyl-coenzyme A)	C26H38N7O17P3S	-4	C03345
2me4p	cytoplasm	2-C-methyl-D-erythritol 4-phosphate	C5H11O7P	-2	C11434
2mecdp	cytoplasm	2-C-methyl-D-erythritol 2,4-cyclodiphosphate	C5H10O9P2	-2	C11453
2mop	cytoplasm	2-methyl-3-oxopropanoate ((S)-methylmalonate semialdehyde)	C4H6O3	0	C06002
2obut	cytoplasm	2-Oxobutanoate	C4H5O3	-1	C00109
2odec11eg3p	cytoplasm, periplasm	2-octadec-11-enoyl-sn-glycerol 3-phosphate	C21H40O7P1	-1	C03974
2odecg3p	cytoplasm, periplasm	2-octadecanoyl-sn-glycerol 3-phosphate	C21H42O7P1	-1	C03974
2ohph	cytoplasm	2-Octaprenyl-6-hydroxyphenol	C46H70O2	0	C05811
2ombzl	cytoplasm	2-Octaprenyl-6-methoxy-1,4-benzoquinol	C47H72O3	0
2omhmbl	cytoplasm	2-Octaprenyl-3-methyl-5-hydroxy-6-methoxy-1,4-benzoquinol	C48H74O4	0
2ommbl	cytoplasm	2-Octaprenyl-3-methyl-6-methoxy- 1,4-benzoquinol	C48H74O3	0
2omph	cytoplasm	2-Octaprenyl-6-methoxyphenol	C47H72O2	0	C05812
2oph	cytoplasm	2-Octaprenylphenol	C46H70O	0	C05810
2p4c2me	cytoplasm	2-phospho-4-(cytidine 5'-diphospho)-2-C-methyl-D-erythritol	C14H22N3O17P3	-4
2pg	cytoplasm	D-Glycerate 2-phosphate	C3H4O7P	-3	C00631
2tdec7eg3p	cytoplasm, periplasm	2-tetradec-7-enoyl-sn-glycerol 3-phosphate	C17H32O7P1	-1	C03974
2tdecg3p	cytoplasm, periplasm	2-tetradecanoyl-sn-glycerol 3-phosphate	C17H34O7P1	-1	C03974
34hpp	cytoplasm	3-(4-Hydroxyphenyl)pyruvate	C9H7O4	-1	C01179
3c2hmp	cytoplasm	3-Carboxy-2-hydroxy-4-methylpentanoate	C7H10O5	-2	C04411
3c3hmp	cytoplasm	3-Carboxy-3-hydroxy-4-methylpentanoate	C7H10O5	-2	C02504
3c4mop	cytoplasm	3-Carboxy-4-methyl-2-oxopentanoate	C7H8O5	-2	C04236
3dhq	cytoplasm	3-Dehydroquinate	C7H9O6	-1	C00944
3dhsk	cytoplasm	3-Dehydroshikimate	C7H7O5	-1	C02637
3h2mbtcoa	cytoplasm	(2S,3S)-3-hydroxy-2-methylbutanoyl-coenzyme A	C26H36N7O16P3S	-4	C04405
3haACP	cytoplasm	(3R)-3-Hydroxyacyl-[acyl-carrier protein]	C15H27N2O9PRS	-1	C01271
3hbcoa	cytoplasm	(S)-3-Hydroxybutanoyl-CoA	C25H38N7O18P3S	-4	C01144
3hbcoa_R	cytoplasm	(R)-3-hydroxybutanoyl-CoA	C25H38N7O18P3S	-4	C03561
3hcddec5eACP	cytoplasm	(R)-3-hydroxy-cis-dodec-5-enoyl-[acyl-carrier protein]	C23H41N2O9PRS	-1
3hcmrs7eACP	cytoplasm	(R)-3-hydroxy-cis-myristol-7-eoyl-[acyl-carrier protein]	C25H45N2O9PRS	-1
3hcpalm9eACP	cytoplasm	(R)-3-hydroxy-cis-palm-9-eoyl-[acyl-carrier protein]	C27H49N2O9PRS	-1
3hcvac11eACP	cytoplasm	(R)-3-hydroxy-cis-vacc-11-enoyl-[acyl-carrier protein]	C29H53N2O9PRS	-1
3hdcoa	cytoplasm	(S)-3-Hydroxydecanoyl-CoA	C31H50N7O18P3S	-4	C05264
3hddcoa	cytoplasm	(S)-3-Hydroxydodecanoyl-CoA	C33H54N7O18P3S	-4	C05262
3hddecACP	cytoplasm	(R)-3-Hydroxydodecanoyl-[acyl-carrier protein]	C23H43N2O9PRS	-1	C05757
3hdecACP	cytoplasm	(R)-3-Hydroxydecanoyl-[acyl-carrier protein]	C21H39N2O9PRS	-1	C04619
3hhcoa	cytoplasm	(S)-3-Hydroxyhexanoyl-CoA	C27H42N7O18P3S	-4	C05268
3hhdcoa	cytoplasm	(S)-3-Hydroxyhexadecanoyl-CoA	C37H62N7O18P3S	-4	C05258
3hhexACP	cytoplasm	(R)-3-Hydroxyhexanoyl-[acyl-carrier protein]	C17H31N2O9PRS	-1	C05747
3hmrsACP	cytoplasm	(R)-3-Hydroxytetradecanoyl-[acyl-carrier protein]	C25H47N2O9PRS	-1	C04688
3hocoa	cytoplasm	(S)-3-Hydroxyoctanoyl-CoA	C29H46N7O18P3S	-4	C05266
3hoctaACP	cytoplasm	(R)-3-Hydroxyoctadecanoyl-[acyl-carrier protein]	C29H55N2O9PRS	-1
3hoctACP	cytoplasm	(R)-3-Hydroxyoctanoyl-[acyl-carrier protein]	C19H35N2O9PRS	-1	C04620
3hodcoa	cytoplasm	(S)-3-Hydroxyoctadecanoyl-CoA	C39H66N7O18P3S	-4
3hpalmACP	cytoplasm	R-3-hydroxypalmitoyl-[acyl-carrier protein]	C27H51N2O9PRS	-1	C04633
3htdcoa	cytoplasm	(S)-3-Hydroxytetradecanoyl-CoA	C35H58N7O18P3S	-4	C05260
3ig3p	cytoplasm	C'-(3-Indolyl)-glycerol 3-phosphate	C11H12NO6P	-2	C03506
3mob	cytoplasm	3-Methyl-2-oxobutanoate	C5H7O3	-1	C00141
3mop	cytoplasm	(S)-3-Methyl-2-oxopentanoate	C6H9O3	-1	C00671
3oadipate	cytoplasm	3-Oxoadipate	C6H6O5	-2	C00846
3oadpcoa	cytoplasm	3-Oxoadipyl-CoA	C27H37N7O20P3S	-5	C02232
3oael	cytoplasm	3-Oxoadipate enol-lactone	C6H5O4	-1	C03586
3ocddec5eACP	cytoplasm	3-oxo-cis-dodec-5-enoyl-[acyl-carrier protein]	C23H39N2O9PRS	-1
3ocmrs7eACP	cytoplasm	3-oxo-cis-myristol-7-eoyl-[acyl-carrier protein]	C25H43N2O9PRS	-1
3ocpalm9eACP	cytoplasm	3-oxo-cis-palm-9-eoyl-[acyl-carrier protein]	C27H47N2O9PRS	-1
3ocvac11eACP	cytoplasm	3-oxo-cis-vacc-11-enoyl-[acyl-carrier protein]	C29H51N2O9PRS	-1
3odcoa	cytoplasm	3-Oxodecanoyl-CoA	C31H48N7O18P3S	-4	C05265
3oddcoa	cytoplasm	3-Oxododecanoyl-CoA	C33H52N7O18P3S	-4	C05263
3oddecACP	cytoplasm	3-Oxododecanoyl-[acyl-carrier protein]	C23H41N2O9PRS	-1	C05756
3odecACP	cytoplasm	3-Oxodecanoyl-[acyl-carrier protein]	C21H37N2O9PRS	-1	C05753
3ohcoa	cytoplasm	3-Oxohexanoyl-CoA	C27H40N7O18P3S	-4	C05269
3ohdcoa	cytoplasm	3-Oxohexadecanoyl-CoA	C37H60N7O18P3S	-4	C05259
3ohexACP	cytoplasm	3-Oxohexanoyl-[acyl-carrier protein]	C17H29N2O9PRS	-1	C05746
3omrsACP	cytoplasm	3-Oxotetradecanoyl-[acyl-carrier protein]	C25H45N2O9PRS	-1	C05759
3oocoa	cytoplasm	3-Oxooctanoyl-CoA	C29H44N7O18P3S	-4	C05267
3ooctACP	cytoplasm	3-Oxooctanoyl-[acyl-carrier protein]	C19H33N2O9PRS	-1	C05750
3ooctdACP	cytoplasm	3-Oxooctadecanoyl-[acyl-carrier protein]	C29H53N2O9PRS	-1
3oodcoa	cytoplasm	3-Oxooctadecanoyl-CoA	C39H64N7O18P3S	-4
3opalmACP	cytoplasm	3-Oxohexadecanoyl-[acyl-carrier protein]	C27H49N2O9PRS	-1	C05762
3ophb	cytoplasm	3-Octaprenyl-4-hydroxybenzoate	C47H69O3	-1	C05809
3otdcoa	cytoplasm	3-Oxotetradecanoyl-CoA	C35H56N7O18P3S	-4	C05261
3pg	cytoplasm	3-Phospho-D-glycerate	C3H4O7P	-3	C00197
3php	cytoplasm	3-Phosphohydroxypyruvate	C3H2O7P	-3	C03232
3psme	cytoplasm	5-O-(1-Carboxyvinyl)-3-phosphoshikimate	C10H9O10P	-4	C01269
4abut	cytoplasm, periplasm, extracellular	4-Aminobutanoate	C4H9NO2	0	C00334
4abutn	cytoplasm	4-Aminobutanal	C4H10NO	1	C00555
4abz	cytoplasm	4-Aminobenzoate	C7H6NO2	-1	C00568
4adcho	cytoplasm	4-amino-4-deoxychorismate	C10H10NO5	-1	C11355
4ampm	cytoplasm	4-Amino-2-methyl-5-phosphomethylpyrimidine	C6H8N3O4P	-2	C04556
4c2me	cytoplasm	4-(cytidine 5'-diphospho)-2-C-methyl-D-erythritol	C14H23N3O14P2	-2	C11435
4facac	cytoplasm	4-fumarylacetoacetate	C8H6O6	-2	C01061
4hba	cytoplasm	4-Hydroxy-benzyl alcohol	C7H8O2	0
4hbz	cytoplasm	4-Hydroxybenzoate	C7H5O3	-1	C00156
4macac	cytoplasm	4-maleylacetoacetate	C8H6O6	-2	C01036
4mop	cytoplasm	4-Methyl-2-oxopentanoate	C6H9O3	-1	C00233
4mpetz	cytoplasm	4-Methyl-5-(2-phosphoethyl)-thiazole	C6H8NO4PS	-2	C04327
4pasp	cytoplasm	4-Phospho-L-aspartate	C4H6NO7P	-2	C03082
4per	cytoplasm	4-Phospho-D-erythronate	C4H6O8P	-3	C03393
4ppan	cytoplasm	D-4'-Phosphopantothenate	C9H15NO8P	-3	C03492
4ppcys	cytoplasm	N-((R)-4-Phosphopantothenoyl)-L-cysteine	C12H20N2O9PS	-3	C04352
4r5au	cytoplasm	4-(1-D-Ribitylamino)-5-aminouracil	C9H16N4O6	0	C04732
5aizc	cytoplasm	5-amino-1-(5-phospho-D-ribosyl)imidazole-4-carboxylate	C9H11N3O9P	-3	C04751
5aop	cytoplasm	5-Amino-4-oxopentanoate	C5H9NO3	0	C00430
5ap	cytoplasm	5-aminopentanoate	C5H11NO2	0	C00431
5aprbu	cytoplasm	5-Amino-6-(5'-phosphoribitylamino)uracil	C9H15N4O9P	-2	C04454
5apru	cytoplasm	5-Amino-6-(5'-phosphoribosylamino)uracil	C9H13N4O9P	-2	C01268
5caiz	cytoplasm	5-phosphoribosyl-5-carboxyaminoimidazole	C9H11N3O9P	-3
5dh4dglc	cytoplasm	5-Dehydro-4-deoxy-D-glucarate	C6H6O7	-2	C00679
5drib	cytoplasm	5'-deoxyribose	C5H10O4	0
5mthf	cytoplasm	5-Methyltetrahydrofolate	C20H24N7O6	-1	C00440
6hmhpt	cytoplasm	6-hydroxymethyl dihydropterin	C7H9N5O2	0
6hmhptpp	cytoplasm	6-hydroxymethyl-dihydropterin pyrophosphate	C7H8N5O8P2	-3
8aonn	cytoplasm	8-Amino-7-oxononanoate	C9H17NO3	0	C01092
aacald	cytoplasm	Aminoacetaldehyde	C2H6NO	1	C06735
aacoa	cytoplasm	Acetoacetyl-CoA	C25H36N7O18P3S	-4	C00332
ac	cytoplasm, periplasm, extracellular	Acetate	C2H3O2	-1	C00033
acac	cytoplasm, periplasm, extracellular	Acetoacetate	C4H5O3	-1	C00164
acACP	cytoplasm	Acetyl-ACP	C13H23N2O8PRS	-1
acald	cytoplasm, periplasm, extracellular	Acetaldehyde	C2H4O	0	C00084
accoa	cytoplasm	Acetyl-CoA	C23H34N7O17P3S	-4	C00024
acg5p	cytoplasm	N-Acetyl-L-glutamyl 5-phosphate	C7H9NO8P	-3	C04133
acg5sa	cytoplasm	N-Acetyl-L-glutamate 5-semialdehyde	C7H10NO4	-1	C01250
acgal	periplasm, extracellular	N-Acetyl-D-galactosamine	C8H15NO6	0	C01132
acgal1p	periplasm, extracellular	N-Acetyl-D-galactosamine 1-phosphate	C8H14NO9P	-2
acgam	periplasm, extracellular	N-Acetyl-D-glucosamine	C8H15NO6	0	C00140
acgam1p	cytoplasm, periplasm, extracellular	N-Acetyl-D-glucosamine 1-phosphate	C8H14NO9P	-2	C04256
acgam6p	cytoplasm	N-Acetyl-D-glucosamine 6-phosphate	C8H14NO9P	-2	C00357
acglu	cytoplasm	N-Acetyl-L-glutamate	C7H9NO5	-2	C00624
achms	cytoplasm	O-Acetyl-L-homoserine	C6H11NO4	0	C01077
acmum	periplasm, extracellular	N-Acetylmuramate	C11H18NO8	-1	C02713
acmum6p	cytoplasm	N-acetylmuramate 6-phosphate	C11H17NO11P	-3
acon_C	cytoplasm	cis-Aconitate	C6H3O6	-3	C00417
acorn	cytoplasm	N2-Acetyl-L-ornithine	C7H14N2O3	0	C00437
ACP	cytoplasm	acyl carrier protein	C11H21N2O7PRS	-1	C00229
acser	cytoplasm, periplasm, extracellular	O-Acetyl-L-serine	C5H9NO4	0	C00979
actACP	cytoplasm	Acetoacetyl-ACP	C15H25N2O9PRS	-1	C05744
actp	cytoplasm	Acetyl phosphate	C2H3O5P	-2	C00227
ade	cytoplasm, periplasm, extracellular	Adenine	C5H5N5	0	C00147
adn	cytoplasm, periplasm, extracellular	Adenosine	C10H13N5O4	0	C00212
adocbl	cytoplasm, periplasm, extracellular	Adenosylcobalamin	C72H100CoN18O17P	0	C00194
adp	cytoplasm	ADP	C10H12N5O10P2	-3	C00008
adphep_DD	cytoplasm	ADP-D-glycero-D-manno-heptose	C17H25N5O16P2	-2	C06397
adphep_LD	cytoplasm	ADP-L-glycero-D-manno-heptose	C17H25N5O16P2	-2	C06398
adprib	cytoplasm	ADPribose	C15H21N5O14P2	-2	C00301
ag	cytoplasm, extracellular	silver	Ag	1	C06710
agm	cytoplasm, periplasm, extracellular	Agmatine	C5H16N4	2	C00179
ahcys	cytoplasm	S-Adenosyl-L-homocysteine	C14H20N6O5S	0	C00021
ahdt	cytoplasm	2-Amino-4-hydroxy-6-(erythro-1,2,3-trihydroxypropyl)dihydropteridine triphosphate	C9H12N5O13P3	-4	C04895
aicar	cytoplasm	5-Amino-1-(5-Phospho-D-ribosyl)imidazole-4-carboxamide	C9H13N4O8P	-2	C04677
air	cytoplasm	5-amino-1-(5-phospho-D-ribosyl)imidazole	C8H12N3O7P	-2	C03373
akg	cytoplasm, periplasm, extracellular	2-Oxoglutarate	C5H4O5	-2	C00026
ala_B	cytoplasm, periplasm, extracellular	beta-Alanine	C3H7NO2	0	C00099
ala_D	cytoplasm, periplasm, extracellular	D-Alanine	C3H7NO2	0	C00133
ala_L	cytoplasm, periplasm, extracellular	L-Alanine	C3H7NO2	0	C00041
alaala	cytoplasm, periplasm, extracellular	D-Alanyl-D-alanine	C6H12N2O3	0	C00993
alac_S	cytoplasm	(S)-2-Acetolactate	C5H7O4	-1	C06010
alatrna	cytoplasm	L-Alanyl-tRNA(Ala)	C3H6NOR	1	C00886
alcaligin	cytoplasm, periplasm, extracellular	alcaligin	C16H30N4O8	2
amet	cytoplasm	S-Adenosyl-L-methionine	C15H23N6O5S	1	C00019
amob	cytoplasm	S-Adenosyl-4-methylthio-2-oxobutanoate	C15H19N5O6S	0	C04425
amp	cytoplasm, periplasm, extracellular	AMP	C10H12N5O7P	-2	C00020
anhgm	periplasm, extracellular	N-Acetyl-D-glucosamine(anhydrous)N-Acetylmuramic acid	C19H29N2O12	-1
anhgm3p	periplasm	N-Acetyl-D-glucosamine(anhydrous)N-Acetylmuramyl-tripeptide	C34H52N6O19	-2
anhgm4p	periplasm	N-Acetyl-D-glucosamine(anhydrous)N-Acetylmuramyl-tetrapeptide	C37H57N7O20	-2
anth	cytoplasm	Anthranilate	C7H6NO2	-1	C00108
apoACP	cytoplasm	apoprotein [acyl carrier protein]	RHO	0
aps	cytoplasm	Adenosine 5'-phosphosulfate	C10H12N5O10PS	-2	C00224
ara5p	cytoplasm	D-Arabinose 5-phosphate	C5H9O8P	-2	C01112
arbtn	cytoplasm, periplasm, extracellular	aerobactin minus Fe3	C22H33N4O13	-3
arbtn_fe3	cytoplasm, periplasm, extracellular	Aerobactin	C22H33FeN4O13	0	C05554
arg_L	cytoplasm, periplasm, extracellular	L-Arginine	C6H15N4O2	1	C00062
argsuc	cytoplasm	N(omega)-(L-Arginino)succinate	C10H17N4O6	-1	C03406
argtrna	cytoplasm	L-Arginyl-tRNA(Arg)	C6H14N4OR	2	C02163
asn_L	cytoplasm, periplasm, extracellular	L-Asparagine	C4H8N2O3	0	C00152
asntrna	cytoplasm	L-Asparaginyl-tRNA(Asn)	C14H24N2O12PR2	1	C03402
asp_D	cytoplasm, periplasm, extracellular	D-Aspartate	C4H6NO4	-1	C00402
asp_L	cytoplasm, periplasm, extracellular	L-Aspartate	C4H6NO4	-1	C00049
aspsa	cytoplasm	L-Aspartate 4-semialdehyde	C4H7NO3	0	C00441
asptrna	cytoplasm	L-Aspartyl-tRNA(Asp)	C4H5NO3R	0	C02984
atp	cytoplasm	ATP	C10H12N5O13P3	-4	C00002
b2coa	cytoplasm	Crotonoyl-CoA	C25H36N7O17P3S	-4	C00877
bglycogen	cytoplasm	branching glycogen	C6H10O5	0
bhb	cytoplasm, periplasm, extracellular	(R)-3-hydroxybutanoate	C4H7O3	-1	C01089
blvrdn	cytoplasm, periplasm, extracellular	Biliverdin	C33H32N4O6	-2	C00500
btcoa	cytoplasm	Butanoyl-CoA	C25H38N7O17P3S	-4	C00136
btn	cytoplasm	Biotin	C10H15N2O3S	-1	C00120
but	cytoplasm, periplasm, extracellular	Butyrate (n-C4:0)	C4H7O2	-1	C00246
but2eACP	cytoplasm	But-2-enoyl-[acyl-carrier protein]	C15H25N2O8PRS	-1	C04246
butACP	cytoplasm	Butyryl-ACP (n-C4:0ACP)	C15H27N2O8PRS	-1	C05745
ca2	cytoplasm, periplasm, extracellular	Calcium	Ca	2	C00076
caspmd	cytoplasm	Carboxyspermidine	C8H21N3O2	2	C18172
catech	cytoplasm	Catechol	C6H6O2	0	C00090
cbasp	cytoplasm	N-Carbamoyl-L-aspartate	C5H6N2O5	-2	C00438
cbp	cytoplasm	Carbamoyl phosphate	CH2NO5P	-2	C00169
ccmuc	cytoplasm	cis,cis-muconate	C6H4O4	-2	C02480
cd2	cytoplasm, periplasm, extracellular	Cadmium	Cd	2	C01413
cddec5eACP	cytoplasm	cis-dodec-5-enoyl-[acyl-carrier protein] (n-C12:1)	C23H41N2O8PRS	-1
cdec3eACP	cytoplasm	cis-dec-3-enoyl-[acyl-carrier protein] (n-C10:1)	C21H37N2O8PRS	-1
cdp	cytoplasm	CDP	C9H12N3O11P2	-3	C00112
cdpdddecg	cytoplasm	CDP-1,2-didodecanoylglycerol	C36H63N3O15P2	-2	C00269
cdpdhdec9eg	cytoplasm	CDP-1,2-dihexadec-9-enoylglycerol	C44H75N3O15P2	-2	C00269
cdpdhdecg	cytoplasm	CDP-1,2-dihexadecanoylglycerol	C44H79N3O15P2	-2	C00269
cdpdodec11eg	cytoplasm	CDP-1,2-dioctadec-11-enoylglycerol	C48H83N3O15P2	-2	C00269
cdpdodecg	cytoplasm	CDP-1,2-dioctadecanoylglycerol	C48H87N3O15P2	-2	C00269
cdpdtdec7eg	cytoplasm	CDP-1,2-ditetradec-7-enoylglycerol	C40H67N3O15P2	-2	C00269
cdpdtdecg	cytoplasm	CDP-1,2-ditetradecanoylglycerol	C40H71N3O15P2	-2	C00269
cgly	cytoplasm, periplasm, extracellular	Cys-Gly	C5H10N2O3S	0	C01419
chol	cytoplasm, periplasm, extracellular	Choline	C5H14NO	1	C00114
chor	cytoplasm	chorismate	C10H8O6	-2	C00251
cit	cytoplasm, periplasm, extracellular	Citrate	C6H5O7	-3	C00158
citr_L	cytoplasm	L-Citrulline	C6H13N3O3	0	C00327
ckdo	cytoplasm	CMP-3-deoxy-D-manno-octulosonate	C17H24N3O15P	-2
cl	cytoplasm, periplasm, extracellular	Chloride	Cl	-1	C00115
clpn120	periplasm	cardiolipin (tetradodecanoyl, n-C12:0)	C57H108O17P2	-2	C05980
clpn140	periplasm	cardiolipin (tetratetradecanoyl, n-C14:0)	C65H124O17P2	-2	C05980
clpn141	periplasm	cardiolipin (tetratetradec-7-enoyl, n-C14:1)	C65H116O17P2	-2	C05980
clpn160	periplasm	cardiolipin (tetrahexadecanoyl, n-C16:0)	C73H140O17P2	-2	C05980
clpn161	periplasm	cardiolipin (tetrahexadec-9-enoyl, n-C16:1)	C73H132O17P2	-2	C05980
clpn180	periplasm	cardiolipin (tetraoctadecanoyl, n-C18:0)	C81H156O17P2	-2	C05980
clpn181	periplasm	cardiolipin (tetraoctadec-11-enoyl, n-C18:1)	C81H148O17P2	-2	C05980
cmp	cytoplasm, periplasm, extracellular	CMP	C9H12N3O8P	-2	C00055
co	cytoplasm, periplasm, extracellular	carbon monoxide (CO)	CO	0	C00237
co2	cytoplasm, periplasm, extracellular	CO2	CO2	0	C00011
coa	cytoplasm	Coenzyme A	C21H32N7O16P3S	-4	C00010
cobalt2	cytoplasm, periplasm, extracellular	Co2+	Co	2	C00175
COFACTORS_BP	cytoplasm	cofactor pool B. pertussis specific	C0.28108308242011200000H0.65014369478059000000O0.06963643483892390000N0.10282371148571200000P0.00795863852540684000S0.00124620000000000000	0.0550296
coreLPS_BP	cytoplasm, periplasm	glucosamine-(glucurono-)heptosyl-(heptosyl-glucosamine-(galactosaminuronate-)gluco-)heptosyl-KDO-lipidA (B. pertussis specific)	C137H238N5O73P2	-7
coreLPSppea_BP	cytoplasm, periplasm, extracellular	glucosamine-(glucurono-)heptosyl-(heptosyl-glucosamine-(galactosaminuronate-)gluco-)heptosyl-(pyrophosphorylethanolamine-)KDO-lipidA (B. pertussis specific)	C139H243N6O79P4	-9
coreLPSppeag_BP	periplasm	glucosamine-(glucurono-)heptosyl-(heptosyl-glucosamine-(galactosaminuronate-)gluco-)heptosyl-(pyrophosphorylethanolamine-)KDO-lipidA-glucosamine (B. pertussis specific)	C145H254N7O83P4	-9
cpgn	cytoplasm, periplasm, extracellular	coprogen	C35H52N6O13Fe	-1
cpgn_un	cytoplasm, periplasm, extracellular	coprogen unloaded (no Fe(III))	C35H52N6O13	-4
cpppg3	cytoplasm	Coproporphyrinogen III	C36H40N4O8	-4	C03263
ctp	cytoplasm	CTP	C9H12N3O14P3	-4	C00063
cu	cytoplasm, periplasm, extracellular	Cu+	Cu	1
cu2	cytoplasm, periplasm, extracellular	Cu2+	Cu	2	C00070
cyan	cytoplasm, periplasm, extracellular	Hydrogen cyanide	CHN	0	C01326
cys_L	cytoplasm, periplasm, extracellular	L-Cysteine	C3H7NO2S	0	C00097
cyst_L	cytoplasm	L-Cystathionine	C7H14N2O4S	0	C02291
cystrna	cytoplasm	L-Cysteinyl-tRNA(Cys)	C3H6NOSR	1	C03125
cytd	cytoplasm, periplasm, extracellular	Cytidine	C9H13N3O5	0	C00475
dad_2	cytoplasm, periplasm, extracellular	Deoxyadenosine	C10H13N5O3	0	C00559
dad_5	cytoplasm	5'-Deoxyadenosine	C10H13N5O3	0	C05198
dadp	cytoplasm	dADP	C10H12N5O9P2	-3	C00206
damp	cytoplasm, periplasm, extracellular	dAMP	C10H12N5O6P	-2	C00360
dann	cytoplasm	7,8-Diaminononanoate	C9H21N2O2	1	C01037
datp	cytoplasm	dATP	C10H12N5O12P3	-4	C00131
db4p	cytoplasm	3,4-dihydroxy-2-butanone 4-phosphate	C4H7O6P	-2	C15556
dc2coa	cytoplasm	trans-Dec-2-enoyl-CoA	C31H48N7O17P3S	-4	C05275
dca	cytoplasm, periplasm, extracellular	Decanoate (n-C10:0)	C10H19O2	-1	C01571
dcaACP	cytoplasm	Decanoyl-ACP (n-C10:0ACP)	C21H39N2O8PRS	-1	C05755
dcacoa	cytoplasm	Decanoyl-CoA (n-C10:0CoA)	C31H50N7O17P3S	-4	C05274
dcamp	cytoplasm	N6-(1,2-Dicarboxyethyl)-AMP	C14H14N5O11P	-4	C03794
dcdp	cytoplasm	dCDP	C9H12N3O10P2	-3	C00705
dcmp	cytoplasm, periplasm, extracellular	dCMP	C9H12N3O7P	-2	C00239
dctp	cytoplasm	dCTP	C9H12N3O13P3	-4	C00458
dcyt	cytoplasm, periplasm, extracellular	Deoxycytidine	C9H13N3O4	0	C00881
dd2coa	cytoplasm	trans-Dodec-2-enoyl-CoA	C33H52N7O17P3S	-4	C03221
ddca	cytoplasm, periplasm, extracellular	Dodecanoate (n-C12:0)	C12H23O2	-1	C02679
ddcaACP	cytoplasm	Dodecanoyl-ACP (n-C12:0ACP)	C23H43N2O8PRS	-1	C05223
ddcacoa	cytoplasm	Dodecanoyl-CoA (n-C12:0CoA)	C33H54N7O17P3S	-4	C01832
desfxb	cytoplasm, periplasm, extracellular	Desferrixoamine B	C25H48N6O8Fe	3
desfxb_un	cytoplasm, periplasm, extracellular	Desferrixoamine B minus Fe(3)	C25H48N6O8	0
dgdp	cytoplasm	dGDP	C10H12N5O10P2	-3	C00361
dgmp	cytoplasm, periplasm, extracellular	dGMP	C10H12N5O7P	-2	C00362
dgsn	cytoplasm, periplasm, extracellular	Deoxyguanosine	C10H13N5O4	0	C00330
dgtp	cytoplasm	dGTP	C10H12N5O13P3	-4	C00286
dha	cytoplasm, periplasm, extracellular	Dihydroxyacetone	C3H6O3	0	C00184
dhap	cytoplasm	Dihydroxyacetone phosphate	C3H5O6P	-2	C00111
dhf	cytoplasm	7,8-Dihydrofolate	C19H19N7O6	-2	C00415
dhnpt	cytoplasm	Dihydroneopterin	C9H13N5O4	0	C04874
dhor_S	cytoplasm	(S)-Dihydroorotate	C5H5N2O4	-1	C00337
dhpmp	cytoplasm	Dihydroneopterin monophosphate	C9H12N5O7P	-2	C05925
dhpt	cytoplasm	Dihydropteroate	C14H13N6O3	-1	C00921
dihshptrc	cytoplasm	di-(N4-succinyl-N4-hydroxy-2-hydroxyputrescine)	C16H32N4O9	2
dimp	cytoplasm, periplasm, extracellular	dIMP	C10H11N4O7P	-2	C06196
din	cytoplasm, periplasm, extracellular	Deoxyinosine	C10H12N4O4	0	C05512
ditp	cytoplasm	dITP	C10H11N4O13P3	-4	C01345
dmlz	cytoplasm	6,7-Dimethyl-8-(1-D-ribityl)lumazine	C13H18N4O6	0	C04332
dmpp	cytoplasm	Dimethylallyl diphosphate	C5H9O7P2	-3	C00235
DNA_BP	cytoplasm	DNA B. pertussis specific	C9.66139708662521000000H11.16139708662520000000O6.00000000000000000000N3.83860291337478000000P1.00000000000000000000S0.00000000000000000000	-1
dnad	cytoplasm	Deamino-NAD+	C21H24N6O15P2	-2	C00857
dpcoa	cytoplasm	Dephospho-CoA	C21H33N7O13P2S	-2	C00882
dsbaox	periplasm	periplasmic protein disulfide isomerase I (oxidized)	X	0
dsbard	periplasm	periplasmic protein disulfide isomerase I (reduced)	XH2	0
dsbcox	periplasm	protein disulfide isomerase II (oxidized)	X	0
dsbcrd	periplasm	protein disulfide isomerase II (reduced)	XH2	0
dsbdox	cytoplasm	fused thiol:disulfide interchange protein (oxidized)	X	0
dsbdrd	cytoplasm	fused thiol:disulfide interchange protein (reduced)	XH2	0
dsbgox	periplasm	periplasmic disulfide isomerase/thiol-disulphide oxidase (oxidized)	X	0
dsbgrd	periplasm	periplasmic disulfide isomerase/thiol-disulphide oxidase (reduced)	XH2	0
dscl	cytoplasm	dihydrosirohydrochlorin	C42H41N4O16	-7	C02463
dtbt	cytoplasm	Dethiobiotin	C10H17N2O3	-1	C01909
dtdp	cytoplasm	dTDP	C10H13N2O11P2	-3	C00363
dtdp2nac4ametfuc	cytoplasm	dTDP-2-N-acetyl-4-aminomethyl-fucose	C19H31N4O14P2	-1
dtdp4a6dacgam	cytoplasm	dTDP-2-N-acetyl-4-amino-6-deoxy-galactosamine (=dTDP-2-N-acetyl-4-amino-fucose)	C18H29N4O14P2	-1
dtdp4d6dacgam	cytoplasm	dTDP-2-N-acetyl-4,6-dideoxy-glucosamine	C18H25N3O15P2	-2
dtdpacgam	cytoplasm	dTDP-2-N-acetyl-glucosamine	C18H27N3O16P2	-2
dtmp	cytoplasm, periplasm, extracellular	dTMP	C10H13N2O8P	-2	C00364
dttp	cytoplasm	dTTP	C10H13N2O14P3	-4	C00459
dudp	cytoplasm	dUDP	C9H11N2O11P2	-3	C01346
dump	cytoplasm, periplasm, extracellular	dUMP	C9H11N2O8P	-2	C00365
duri	periplasm, extracellular	Deoxyuridine	C9H12N2O5	0	C00526
dutp	cytoplasm	dUTP	C9H11N2O14P3	-4	C00460
dxyl5p	cytoplasm	1-deoxy-D-xylulose 5-phosphate	C5H9O7P	-2	C11437
e4p	cytoplasm	D-Erythrose 4-phosphate	C4H7O7P	-2	C00279
eig3p	cytoplasm	D-erythro-1-(Imidazol-4-yl)glycerol 3-phosphate	C6H9N2O6P	-2	C04666
enter	cytoplasm, periplasm, extracellular	Enterochelin	C30H27N3O15	0
etha	cytoplasm, periplasm, extracellular	Ethanolamine	C2H8NO	1	C00189
ethap	cytoplasm, periplasm	Ethanolamine phosphate	C2H8NO4P	0	C00346
etoh	cytoplasm, periplasm, extracellular	Ethanol	C2H6O	0	C00469
f6p	cytoplasm	D-Fructose 6-phosphate	C6H11O9P	-2	C00085
fad	cytoplasm	Flavin adenine dinucleotide oxidized	C27H31N9O15P2	-2	C00016
fadh2	cytoplasm	Flavin adenine dinucleotide reduced	C27H33N9O15P2	-2	C01352
fald	cytoplasm, periplasm, extracellular	Formaldehyde	CH2O	0	C00067
fdp	cytoplasm	D-Fructose 1,6-bisphosphate	C6H10O12P2	-4	C00354
fdxox	cytoplasm	ferredoxin (oxidized)	X	0	C00139
fdxrd	cytoplasm	ferredoxin (reduced)	XH2	0	C00138
fe2	cytoplasm, periplasm, extracellular	Fe2+	Fe	2	C00023
fe3	cytoplasm, periplasm, extracellular	Fe3+	Fe	3
fe3dcit	periplasm, extracellular	Fe(III)dicitrate	C12H10FeO14	-3	C06229
fe3dhbzs	cytoplasm, periplasm, extracellular	ferric 2,3-dihydroxybenzoylserine	C10H10NO6Fe	2
fe3hox	cytoplasm, periplasm, extracellular	Fe(III)hydroxamate	C9H18O6N3Fe	0	C06227
fe3hox_un	cytoplasm, periplasm, extracellular	Fe(III)hydoxamate, unloaded	C9H18O6N3	-3
fealc	cytoplasm, periplasm, extracellular	Ferric iron-bound alcaligin (3:2 molar ratio Fe2Alc3)	C48H90N12O24Fe2	12
fecrm	cytoplasm, periplasm, extracellular	Ferrichrome	C27H42FeN9O12	0	C06228
fecrm_un	cytoplasm, periplasm, extracellular	Ferrichrome minus Fe(III)	C27H42N9O12	-3
feenter	cytoplasm, periplasm, extracellular	Fe-enterobactin	C30H27FeN3O15	3	C06230
feoxam	cytoplasm, periplasm, extracellular	ferroxamine	C25H46FeN6O8	1
feoxam_un	cytoplasm, periplasm, extracellular	ferroxamine minus Fe(3)	C25H46N6O8	-2
fgam	cytoplasm	N2-Formyl-N1-(5-phospho-D-ribosyl)glycinamide	C8H13N2O9P	-2	C04376
fldox	cytoplasm	flavodoxin (oxidized)	X	0	C02869
fldrd	cytoplasm	flavodoxin (reduced)	XH2	0	C02745
fmettrna	cytoplasm	N-Formylmethionyl-tRNA	C6H9NO2SR	0	C03294
fmgcoreLPS_BP	periplasm, extracellular	N-acetyl-glucosamine-2-N-acetyl-3-N-acteyl-mannosaminuronate-2-N-acetyl-4-N-methyl-fucose-glucosamine-(glucurono-)heptosyl-(heptosyl-glucosamine-(galactosaminuronate-)gluco-)heptosyl-KDO-lipidA (B. pertussis specific)	C164H282N10O87P2	-6
fmgcoreLPSppea_BP	periplasm, extracellular	N-acetyl-glucosamine-2-N-acetyl-3-N-acteyl-mannosaminuronate-2-N-acetyl-4-N-methyl-fucose-glucosamine-(glucurono-)heptosyl-(heptosyl-glucosamine-(galactosaminuronate-)gluco-)heptosyl-(pyrophosphorylethanolamine-)KDO-lipidA (B. pertussis specific)	C166H287N11O93P4	-8
fmgcoreLPSppeag_BP	periplasm, extracellular	N-acetyl-glucosamine-2-N-acetyl-3-N-acteyl-mannosaminuronate-2-N-acetyl-4-N-methyl-fucose-glucosamine-(glucurono-)heptosyl-(heptosyl-glucosamine-(galactosaminuronate-)gluco-)heptosyl-(pyrophosphorylethanolamine-)KDO-lipidA-glucosamine (B. pertussis specific)	C172H298N12O97P4	-8
fmn	cytoplasm	FMN	C17H19N4O9P	-2	C00061
fmnh2	cytoplasm	Reduced FMN	C17H21N4O9P	-2	C01847
for	cytoplasm, periplasm, extracellular	Formate	CH1O2	-1	C00058
fpram	cytoplasm	2-(Formamido)-N1-(5-phospho-D-ribosyl)acetamidine	C8H15N3O8P	-1	C04640
fprica	cytoplasm	5-Formamido-1-(5-phospho-D-ribosyl)imidazole-4-carboxamide	C10H13N4O9P	-2	C04734
frdp	cytoplasm	Farnesyl diphosphate	C15H25O7P2	-3	C00448
fru	periplasm, extracellular	D-Fructose	C6H12O6	0	C00095
fum	cytoplasm, periplasm, extracellular	Fumarate	C4H2O4	-2	C00122
g1p	cytoplasm	D-Glucose 1-phosphate	C6H11O9P	-2	C00103
g3p	cytoplasm	Glyceraldehyde 3-phosphate	C3H5O6P	-2	C00661
g6p	cytoplasm	D-Glucose 6-phosphate	C6H11O9P	-2	C00092
gam	periplasm, extracellular	D-Glucosamine	C6H14NO5	1	C00329
gam1p	cytoplasm	D-Glucosamine 1-phosphate	C6H13NO8P	-1	C06156
gam6p	cytoplasm	D-Glucosamine 6-phosphate	C6H13NO8P	-1	C00352
gar	cytoplasm	N1-(5-Phospho-D-ribosyl)glycinamide	C7H14N2O8P	-1	C03838
gcald	cytoplasm	Glycolaldehyde	C2H4O2	0	C00266
gcoa	cytoplasm	glutaryl-coenzyme A	C26H37N7O19P3S	-5	C00527
gdp	cytoplasm	GDP	C10H12N5O11P2	-3	C00035
gdptp	cytoplasm	Guanosine 3'-diphosphate 5'-triphosphate	C10H11N5O20P5	-7	C04494
ggggghhlipa_BP	cytoplasm	glucosamine-(glucurono-)heptosyl-(glucosamine-(galactosaminuronate-)gluco-)heptosyl-KDO-lipidA (B. pertussis specific)	C130H226N5O67P2	-7
ggggghhppealipa_BP	cytoplasm	glucosamine-(glucurono-)heptosyl-(glucosamine-(galactosaminuronate-)gluco-)heptosyl-(pyrophosphorylethanolamine-)KDO-lipidA (B. pertussis specific)	C132H231N6O73P4	-9
gggghhlipa_BP	cytoplasm	glucosamine-(glucurono-)heptosyl-((galactosaminuronate-)gluco-)heptosyl-KDO-lipidA (B. pertussis specific)	C124H215N4O63P2	-7
gggghhppealipa_BP	cytoplasm, periplasm, extracellular	glucosamine-(glucurono-)heptosyl-((galactosaminuronate-)gluco-)heptosyl-(pyrophosphorylethanolamine-)KDO-lipidA (B. pertussis specific)	C126H220N5O69P4	-9
ggghhlipa_BP	cytoplasm	glucosamine-(glucurono-)heptosyl-(gluco-)heptosyl-KDO-lipidA (B. pertussis specific)	C118H207N3O58P2	-6
ggghhppealipa_BP	cytoplasm	glucosamine-(glucurono-)heptosyl-(gluco-)heptosyl-(pyrophosphorylethanolamine-)KDO-lipidA (B. pertussis specific)	C120H212N4O64P4	-8
gghhlipa_BP	cytoplasm	glucurono-heptosyl-(gluco-)heptosyl-KDO-lipidA (B. pertussis specific)	C112H196N2O54P2	-6
gghhppealipa_BP	cytoplasm, periplasm, extracellular	glucurono-heptosyl-(gluco-)heptosyl-(pyrophosphorylethanolamine-)KDO-lipidA (B. pertussis specific)	C114H201N3O60P4	-8
ghhlipa_BP	cytoplasm	glucurono-heptosyl-heptosyl-KDO-lipidA (B. pertussis specific)	C106H186N2O49P2	-6
glc_D	periplasm, extracellular	D-Glucose	C6H12O6	0	C00031
glcur	periplasm, extracellular	D-Glucuronate	C6H9O7	-1	C00191
glcur1p	periplasm, extracellular	D-Glucuronate 1-phosphate	C6H8O10P	-3	C05385
gln_L	cytoplasm, periplasm, extracellular	L-Glutamine	C5H10N2O3	0	C00064
glntrna	cytoplasm	L-Glutaminyl-tRNA(Gln)	C5H9N2O2R	1	C02282
glu_D	cytoplasm	D-Glutamate	C5H8NO4	-1	C00217
glu_L	cytoplasm, periplasm, extracellular	L-Glutamate	C5H8NO4	-1	C00025
glu1sa	cytoplasm	L-Glutamate 1-semialdehyde	C5H9NO3	0	C03741
glu5p	cytoplasm	L-Glutamate 5-phosphate	C5H8NO7P	-2	C03287
glu5sa	cytoplasm	L-Glutamate 5-semialdehyde	C5H9NO3	0	C01165
glucys	cytoplasm	gamma-L-Glutamyl-L-cysteine	C8H13N2O5S	-1	C00669
glusa	cytoplasm	Glutarate semialdehyde (5-oxopentanoate)	C5H7O3	-1	C03273
glut	cytoplasm	Glutarate (1,3-propanedicarboxylic acid)	C5H6O4	-2	C00489
glutrna	cytoplasm	L-Glutamyl-tRNA(Glu)	C5H7NO3R	0	C02987
glx	cytoplasm	Glyoxylate	C2H1O3	-1	C00048
gly	cytoplasm, periplasm, extracellular	Glycine	C2H5NO2	0	C00037
glyc	cytoplasm, periplasm, extracellular	Glycerol	C3H8O3	0	C00116
glyc_R	cytoplasm, periplasm, extracellular	(R)-Glycerate	C3H5O4	-1	C00258
glyc2p	periplasm, extracellular	Glycerol 2-phosphate	C3H7O6P	-2	C02979
glyc3p	cytoplasm, periplasm, extracellular	Glycerol 3-phosphate	C3H7O6P	-2	C00093
glyclt	cytoplasm, periplasm, extracellular	Glycolate	C2H3O3	-1	C00160
glycogen	cytoplasm	glycogen	C6H10O5	0	C00182
glytrna	cytoplasm	Glycyl-tRNA(Gly)	C2H4NOR	1	C02412
gmhep17bp	cytoplasm	D-Glycero-D-manno-heptose 1,7-bisphosphate	C7H12O13P2	-4	C11472
gmhep1p	cytoplasm	D-Glycero-D-manno-heptose 1-phosphate	C7H13O10P	-2	C07838
gmhep7p	cytoplasm	D-Glycero-D-manno-heptose 7-phosphate	C7H13O10P	-2	C07836
gmp	cytoplasm, periplasm, extracellular	GMP	C10H12N5O8P	-2	C00144
grdp	cytoplasm	Geranyl diphosphate	C10H17O7P2	-3	C00341
grxox	cytoplasm	glutaredoxin (oxidized)	X	0
grxrd	cytoplasm	glutaredoxin (reduced)	XH2	0
gsn	cytoplasm, periplasm, extracellular	Guanosine	C10H13N5O5	0	C00387
gthox	cytoplasm, periplasm, extracellular	Oxidized glutathione	C20H30N6O12S2	-2	C00127
gthrd	cytoplasm, periplasm, extracellular	Reduced glutathione	C10H16N3O6S	-1	C00051
gtp	cytoplasm	GTP	C10H12N5O14P3	-4	C00044
gua	cytoplasm, periplasm, extracellular	Guanine	C5H5N5O	0	C00242
h	cytoplasm, periplasm, extracellular	H+	H	1	C00080
h2mb4p	cytoplasm	1-hydroxy-2-methyl-2-(E)-butenyl 4-diphosphate	C5H9O8P2	-3	C11811
h2o	cytoplasm, periplasm, extracellular	H2O	H2O	0	C00001
h2o2	cytoplasm, periplasm, extracellular	Hydrogen peroxide	H2O2	0	C00027
h2s	cytoplasm, periplasm, extracellular	Hydrogen sulfide	H2S	0	C00283
hco3	cytoplasm	Bicarbonate	CHO3	-1	C00288
hcys_L	cytoplasm	L-Homocysteine	C4H9NO2S	0	C00155
hdca	cytoplasm, periplasm, extracellular	Hexadecanoate (n-C16:0)	C16H31O2	-1	C00249
hdcea	cytoplasm, periplasm, extracellular	Hexadecenoate (n-C16:1)	C16H29O2	-1
hdcoa	cytoplasm	Hexadecenoyl-CoA (n-C16:1CoA)	C37H60N7O17P3S	-4
hdd2coa	cytoplasm	trans-Hexadec-2-enoyl-CoA	C37H60N7O17P3S	-4	C05272
hdeACP	cytoplasm	cis-hexadec-9-enoyl-[acyl-carrier protein] (n-C16:1)	C27H49N2O8PRS	-1
hemeO	cytoplasm	Heme O	C49H56FeN4O5	-2	C15672
hexACP	cytoplasm	Hexanoyl-ACP (n-C6:0ACP)	C17H31N2O8PRS	-1	C05749
hg2	cytoplasm, periplasm, extracellular	Hg2+	Hg	2	C00703
hhlipa_BP	cytoplasm	heptosyl-heptosyl-KDO-lipidA (B. pertussis specific)	C100H179N2O43P2	-5
hibcoa	cytoplasm	(S)-3-hydroxy-2-methylpropanoyl-coenzyme A	C25H38N7O18P3S	-4	C06000
his_L	cytoplasm, periplasm, extracellular	L-Histidine	C6H9N3O2	0	C00135
hisp	cytoplasm	L-Histidinol phosphate	C6H11N3O4P	-1	C01100
histd	cytoplasm	L-Histidinol	C6H12N3O	1	C00860
histrna	cytoplasm	L-Histidyl-tRNA(His)	C6H8N3OR	1	C02988
hlipa_BP	cytoplasm	heptosyl-KDO-lipidA (B. pertussis specific)	C93H167N2O37P2	-5
hmbil	cytoplasm	Hydroxymethylbilane	C40H38N4O17	-8	C01024
hmgcoa	cytoplasm	(S)-3-hydroxy-3-methylglutaryl-coenzyme A	C27H39N7O20P3S	-5	C00356
hmglbn	extracellular	Hemoglobin	X(C34H30N4O4Fe)4	-8
hmglbn_un	extracellular	Hemoglobin minus heme	X	0
hmgth	cytoplasm	hydroxymethylglutathione	C11H18N3O7S	-1
hmp	cytoplasm	(S)-3-hydroxy-2-methylpropanoate	C4H8O3	0	C06001
hom_L	cytoplasm, periplasm, extracellular	L-Homoserine	C4H9NO3	0	C00263
hptrc	cytoplasm	N4-hydroxyputrescine	C4H14N2O	2
hpyr	cytoplasm	Hydroxypyruvate	C3H3O4	-1	C00168
hshptrc	cytoplasm	N4-succinyl-N4-hydroxy-2-hydroxyputrescine	C8H17N2O5	1
hx2coa	cytoplasm	trans-Hex-2-enoyl-CoA	C27H40N7O17P3S	-4	C05271
hxa	cytoplasm, periplasm, extracellular	Hexanoate (n-C6:0)	C6H11O2	-1	C01585
hxan	cytoplasm, periplasm, extracellular	Hypoxanthine	C5H4N4O	0	C00262
hxcoa	cytoplasm	Hexanoyl-CoA (n-C6:0CoA)	C27H42N7O17P3S	-4	C05270
ibtcoa	cytoplasm	2-methylpropanoyl-coenzyme A (isobutyryl-coenzyme A)	C25H38N7O17P3S	-4	C00630
icit	cytoplasm	Isocitrate	C6H5O7	-3	C00311
idp	cytoplasm	IDP	C10H11N4O11P2	-3	C00104
ile_L	cytoplasm, periplasm, extracellular	L-Isoleucine	C6H13NO2	0	C00407
iletrna	cytoplasm	L-Isoleucyl-tRNA(Ile)	C6H12NOR	1	C03127
imacp	cytoplasm	3-(Imidazol-4-yl)-2-oxopropyl phosphate	C6H7N2O5P	-2	C01267
imlac	cytoplasm, periplasm, extracellular	Imidazole lactate	C6H7N2O3	-1	C05568
imp	cytoplasm, periplasm, extracellular	IMP	C10H11N4O8P	-2	C00130
impyr	cytoplasm	Imidazole pyruvate	C6H5N2O3	-1	C03277
indac	cytoplasm, periplasm, extracellular	Indole-3-acetate	C10H8NO2	-1	C00954
indald	cytoplasm	Indole-3-acetaldehyde	C10H9NO	0	C00637
indole	cytoplasm, periplasm, extracellular	Indole	C8H7N	0	C00463
indpyr	cytoplasm	Indolepyruvate	C11H8NO3	-1	C00331
ins	periplasm, extracellular	Inosine	C10H12N4O5	0	C00294
IONS_BP	cytoplasm	Inorganic ion pool B. pertussis specific	C0.00000000000000000000H0.06272973432889500000O0.08549333736260910000N0.01127901817861170000P0.01761366161444840000S0.00375967272620389000	0.17404
ipdp	cytoplasm	Isopentenyl diphosphate	C5H9O7P2	-3	C00129
itp	cytoplasm	ITP	C10H11N4O14P3	-4	C00081
k	cytoplasm, periplasm, extracellular	potassium	K	1	C00238
kdo	cytoplasm	3-Deoxy-D-manno-2-octulosonate	C8H13O8	-1	C01187
kdo8p	cytoplasm	3-Deoxy-D-manno-octulosonate 8-phosphate	C8H12O11P	-3	C04478
kdolipid4_BP	cytoplasm	KDO-lipid IV(A) (B. pertussis specific)	C72H129N2O30P2	-5
kmba	cytoplasm	2-keto-4-methylthiobutanoate	C5H7O3S	-1	C01180
kyr	cytoplasm	Kynurenine	C10H12N2O3	0	C00328
lac_D	cytoplasm, periplasm, extracellular	D-Lactate	C3H5O3	-1	C00256
lac_L	cytoplasm, periplasm, extracellular	L-Lactate	C3H5O3	-1	C00186
LalaDgluMdap	cytoplasm, periplasm, extracellular	L-alanine-D-glutamate-meso-2,6-diaminoheptanedioate	C15H25N4O8	-1
LalaDgluMdapDala	cytoplasm, periplasm, extracellular	L-alanine-D-glutamate-meso-2,6-diaminoheptanedioate-D-alanine	C18H30N5O9	-1
lctfr	extracellular	lactoferrin	XFe	3
lctfr_un	extracellular	lactoferrin minus Fe(3)	X	0
leu_L	cytoplasm, periplasm, extracellular	L-Leucine	C6H13NO2	0	C00123
leutrna	cytoplasm	L-Leucyl-tRNA(Leu)	C6H12NOR	1	C02047
lgt_S	cytoplasm	(R)-S-Lactoylglutathione	C13H20N3O8S	-1	C03451
lipa_BP	cytoplasm	KDO-lipid IV(A) with secondary C14 acyl chain at position 2' of lipid A (B. pertussis specific)	C86H155N2O31P2	-5
LIPID_BP	cytoplasm	Lipid pool B. pertussis specific	C1.90656966340865000000H3.30859109390820000000O1.05230790553972000000N0.10944887059194400000P0.04730885954387640000S0.00000000000000000000	-0.0998086
lipidA_BP	cytoplasm	Lipid A Disaccharide Bisphosphate (B. pertussis specific)	C64H118N2O23P2	-4
lipidAds_BP	cytoplasm	Lipid A Disaccharide (B. pertussis specific)	C64H119N2O20P	-2
lipidX_BP	cytoplasm	2-(3-hydroxytetradecanoyl),3-(3-hydroxydecanoyl)-beta-D-glucosaminyl 1-phosphate	C30H56NO12P	-2
LPS_BP	extracellular	LPS pool B. pertussis specific
lys_L	cytoplasm, periplasm, extracellular	L-Lysine	C6H15N2O2	1	C00047
lystrna	cytoplasm	L-Lysine-tRNA (Lys)	C6H14N2OR	2	C01931
mal_D	cytoplasm, periplasm, extracellular	D-Malate	C4H4O5	-2	C00497
mal_L	cytoplasm, periplasm, extracellular	L-Malate	C4H4O5	-2	C00149
malACP	cytoplasm	Malonyl-[acyl-carrier protein]	C14H22N2O10PRS	-2	C01209
malcoa	cytoplasm	Malonyl-CoA	C24H33N7O19P3S	-5	C00083
male	cytoplasm	maleate	C4H2O4	-2	C01384
malsa	cytoplasm	Malonate-semialdehyde	C3H3O3	-1	C00222
mbtcoa	cytoplasm	3-methylbutanoyl-coenzyme A	C26H40N7O17P3S	-4	C02939
mcrcoa	cytoplasm	3-methylcrotonyl-coenzyme A	C26H38N7O17P3S	-4	C03069
mercplac	cytoplasm	Mercaptolactate	C3H5O3S	-1	C05823
mercppyr	cytoplasm, periplasm, extracellular	Mercaptopyruvate	C3H3O3S	-1	C00957
met_D	cytoplasm, periplasm, extracellular	D-Methionine	C5H10NO2S	0	C00855
met_L	cytoplasm, periplasm, extracellular	L-Methionine	C5H11NO2S	0	C00073
methal	cytoplasm, periplasm, extracellular	Methional	C4H8OS	0
methf	cytoplasm	5,10-Methenyltetrahydrofolate	C20H20N7O6	-1	C00445
methth	cytoplasm, periplasm, extracellular	Methanethiol	CH4S	0	C00409
metsox_R_L	cytoplasm, periplasm, extracellular	L-methionine-R-sulfoxide	C5H11NO3S	0
metsox_S_L	cytoplasm, periplasm, extracellular	L-Methionine Sulfoxide	C5H11NO3S	0	C02989
mettrna	cytoplasm	L-Methionyl-tRNA (Met)	C5H10NOSR	1	C02430
mg2	cytoplasm, periplasm, extracellular	magnesium	Mg	2	C00305
mgccoa	cytoplasm	3-methylglutaconyl-coenzyme A	C27H37N7O19P3S	-5	C03231
micit	cytoplasm	methylisocitrate	C7H7O7	-3	C04593
mlthf	cytoplasm	5,10-Methylenetetrahydrofolate	C20H21N7O6	-2	C00143
mn2	cytoplasm, periplasm, extracellular	Mn2+	Mn	2	C00034
mobd	cytoplasm, periplasm, extracellular	Molybdate	MoO4	-2	C06232
mtccoa	cytoplasm	2-methylprop-2-enoyl-coenzyme A (methacrylyl-coenzyme A)	C25H36N7O17P3S	-4	C03460
mthgxl	cytoplasm	Methylglyoxal	C3H4O2	0	C00546
muclac	cytoplasm	Muconolactone	C6H5O4	-1	C14610
murein3p3p	periplasm	two linked disacharide tripeptide murein units (uncrosslinked, middle of chain)	C68H104N12O38	-4
murein3px3p	periplasm	two disacharide linked murein units, tripeptide crosslinked tripeptide (A2pm->A2pm) (middle of chain)	C68H102N12O37	-4
murein3px4p	periplasm	two disacharide linked murein units, tripeptide crosslinked tetrapeptide (A2pm->D-ala) (middle of chain)	C71H107N13O38	-4
murein4p3p	periplasm	two linked disacharide tetrapeptide and tripeptide murein units (uncrosslinked, middle of chain)	C71H109N13O39	-4
murein4p4p	periplasm	two linked disacharide tetrapeptide murein units (uncrosslinked, middle of chain)	C74H114N14O40	-4
murein4px4p	periplasm	two disacharide linked murein units, tetrapeptide corsslinked tetrapeptide (A2pm->D-ala) (middle of chain)	C74H112N14O39	-4
murein4px4p4p	periplasm	three disacharide linked murein units (tetrapeptide crosslinked tetrapeptide (A2pm->D-ala), one uncrosslinked tetrapaptide) (middle of chain)	C111H169N21O59	-6
murein4px4px4p	periplasm	three disacharide linked murein units (tetrapeptide crosslinked tetrapeptide (A2pm->D-ala) & tetrapeptide corsslinked tetrapeptide (A2pm->D-ala)) (middle of chain)	C111H167N21O58	-6
murein5p3p	periplasm	two linked disacharide pentapeptide and tripeptide murein units (uncrosslinked, middle of chain)	C74H114N14O40	-4
murein5p4p	periplasm	two linked disacharide pentapeptide and tetrapeptide murein units (uncrosslinked, middle of chain)	C77H119N15O41	-4
murein5p5p	periplasm	two linked disacharide pentapeptide murein units (uncrosslinked, middle of chain)	C80H124N16O42	-4
murein5p5p5p	periplasm	three linked disacharide pentapeptide murein units (uncrosslinked, middle of chain)	C120H186N24O63	-6
murein5px3p	periplasm	two disacharide linked murein units, pentapeptide corsslinked tripeptide (A2pm->A2pm) (middle of chain)	C74H112N14O39	-4
murein5px4p	periplasm	two disacharide linked murein units, pentapeptide crosslinked tetrapeptide (A2pm->D-ala) (middle of chain)	C77H117N15O40	-4
murein5px4px4p	periplasm	three disacharide linked murein units (pentapeptide crosslinked tetrapeptide (A2pm->D-ala) tetrapeptide corsslinked tetrapeptide (A2pm->D-ala)) (middle of chain)	C114H172N22O59	-6
myglbn	extracellular	Myoglobin	XC34H30N4O4Fe	-2
myglbn_un	extracellular	Myoglobin minus heme	X	0
myrsACP	cytoplasm	Myristoyl-ACP (n-C14:0ACP)	C25H47N2O8PRS	-1	C05761
na1	cytoplasm, periplasm, extracellular	Sodium	Na	1	C01330
nac	cytoplasm, periplasm, extracellular	Nicotinate	C6H4NO2	-1	C00253
nacggggghhlipa_BP	cytoplasm	glucosamine-(glucurono-)heptosyl-(N-acetylglucosamine-(galactosaminuronate-)gluco-)heptosyl-KDO-lipidA (B. pertussis specific)	C132H228N5O68P2	-7
nacggggghhppealipa_BP	cytoplasm	glucosamine-(glucurono-)heptosyl-(N-acetylglucosamine-(galactosaminuronate-)gluco-)heptosyl-(pyrophosphorylethanolamine-)KDO-lipidA (B. pertussis specific)	C134H233N6O74P4	-9
nacgggghhlipa_BP	cytoplasm	glucosamine-(glucurono-)heptosyl-((N-acetyl-galactosaminuronate-)gluco-)heptosyl-KDO-lipidA (B. pertussis specific)	C126H217N4O64P2	-7
nacgggghhppealipa_BP	cytoplasm	glucosamine-(glucurono-)heptosyl-((N-acetyl-galactosaminuronate-)gluco-)heptosyl-(pyrophosphorylethanolamine-)KDO-lipidA (B. pertussis specific)	C128H222N5O70P4	-9
nacggghhlipa_BP	cytoplasm	N-acetylglucosamine-(glucurono-)heptosyl-(gluco-)heptosyl-KDO-lipidA (B. pertussis specific)	C120H209N3O59P2	-6
nacggghhppealipa_BP	cytoplasm	N-acetylglucosamine-(glucurono-)heptosyl-(gluco-)heptosyl-(pyrophosphorylethanolamine-)KDO-lipidA (B. pertussis specific)	C122H214N4O65P4	-8
nad	cytoplasm	Nicotinamide adenine dinucleotide	C21H26N7O14P2	-1	C00003
nadh	cytoplasm	Nicotinamide adenine dinucleotide - reduced	C21H27N7O14P2	-2	C00004
nadp	cytoplasm	Nicotinamide adenine dinucleotide phosphate	C21H25N7O17P3	-3	C00006
nadph	cytoplasm	Nicotinamide adenine dinucleotide phosphate - reduced	C21H26N7O17P3	-4	C00005
ncam	cytoplasm	Nicotinamide	C6H6N2O	0	C00153
nfanth	cytoplasm	N-formylanthranilate	C8H6NO3	-1	C05653
nfkyr	cytoplasm	N-formylkynurenine	C11H12N2O4	0	C02700
nh4	cytoplasm, periplasm, extracellular	Ammonium	H4N	1	C01342
ni2	cytoplasm, periplasm, extracellular	nickel	Ni	2	C00291
nicrnt	cytoplasm	Nicotinate D-ribonucleotide	C11H12NO9P	-2	C01185
nmn	cytoplasm, periplasm, extracellular	NMN	C11H14N2O8P	-1	C00455
no	cytoplasm, periplasm, extracellular	Nitric oxide	NO	0	C00533
no3	cytoplasm, periplasm, extracellular	Nitrate	NO3	-1	C00244
o2	cytoplasm, periplasm, extracellular	O2	O2	0	C00007
o2s	cytoplasm, periplasm, extracellular	Superoxide anion	O2	-1	C00704
oaa	cytoplasm	Oxaloacetate	C4H2O5	-2	C00036
oc2coa	cytoplasm	trans-Oct-2-enoyl-CoA	C29H44N7O17P3S	-4	C05276
ocACP	cytoplasm	Octanoyl-ACP (n-C8:0ACP)	C19H35N2O8PRS	-1	C05752
occoa	cytoplasm	Octanoyl-CoA (n-C8:0CoA)	C29H46N7O17P3S	-4	C01944
ocdca	cytoplasm, periplasm, extracellular	octadecanoate (n-C18:0)	C18H35O2	-1	C01530
ocdcaACP	cytoplasm	Octadecanoyl-ACP (n-C18:0ACP)	C29H55N2O8PRS	-1
ocdcea	cytoplasm, periplasm, extracellular	octadecenoate (n-C18:1)	C18H33O2	-1
octa	cytoplasm, periplasm, extracellular	octanoate (n-C8:0)	C8H15O2	-1	C06423
octdp	cytoplasm	all-trans-Octaprenyl diphosphate	C40H65O7P2	-3	C04146
octeACP	cytoplasm	cis-octadec-11-enoyl-[acyl-carrier protein] (n-C18:1)	C29H53N2O8PRS	-1
od2coa	cytoplasm	trans-Octadec-2-enoyl-CoA	C39H64N7O17P3S	-4
odecoa	cytoplasm	Octadecenoyl-CoA (n-C18:1CoA)	C39H64N7O17P3S	-4
ohpb	cytoplasm	2-Oxo-3-hydroxy-4-phosphobutanoate	C4H4O8P	-3	C06054
orn	cytoplasm, periplasm, extracellular	Ornithine	C5H13N2O2	1	C01602
orot	cytoplasm, periplasm, extracellular	Orotate	C5H3N2O4	-1	C00295
orot5p	cytoplasm	Orotidine 5'-phosphate	C10H10N2O11P	-3	C01103
pa120	cytoplasm, periplasm	1,2-didodecanoyl-sn-glycerol 3-phosphate	C27H51O8P1	-2	C00416
pa140	cytoplasm, periplasm	1,2-ditetradecanoyl-sn-glycerol 3-phosphate	C31H59O8P1	-2	C00416
pa141	cytoplasm, periplasm	1,2-ditetradec-7-enoyl-sn-glycerol 3-phosphate	C31H55O8P1	-2	C00416
pa160	cytoplasm, periplasm	1,2-dihexadecanoyl-sn-glycerol 3-phosphate	C35H67O8P1	-2	C00416
pa161	cytoplasm, periplasm	1,2-dihexadec-9-enoyl-sn-glycerol 3-phosphate	C35H63O8P1	-2	C00416
pa180	cytoplasm, periplasm	1,2-dioctadecanoyl-sn-glycerol 3-phosphate	C39H75O8P1	-2	C00416
pa181	cytoplasm, periplasm	1,2-dioctadec-11-enoyl-sn-glycerol 3-phosphate	C39H71O8P1	-2	C00416
pac	cytoplasm	Phenylacetic acid	C8H7O2	-1	C07086
pacald	cytoplasm, periplasm, extracellular	Phenylacetaldehyde	C8H8O	0	C00601
palmACP	cytoplasm	Palmitoyl-ACP (n-C16:0ACP)	C27H51N2O8PRS	-1	C05764
pan4p	cytoplasm	Pantetheine 4'-phosphate	C11H21N2O7PS	-2	C01134
pant_R	cytoplasm	(R)-Pantoate	C6H11O4	-1	C00522
pap	cytoplasm	Adenosine 3',5'-bisphosphate	C10H11N5O10P2	-4	C00054
paps	cytoplasm	3'-Phosphoadenylyl sulfate	C10H11N5O13P2S	-4	C00053
pdx5p	cytoplasm	Pyridoxine 5'-phosphate	C8H10NO6P	-2	C00627
pe120	cytoplasm, periplasm	phosphatidylethanolamine (didodecanoyl, n-C12:0)	C29H58N1O8P1	0	C00350
pe140	cytoplasm, periplasm	phosphatidylethanolamine (ditetradecanoyl, n-C14:0)	C33H66N1O8P1	0	C00350
pe141	cytoplasm, periplasm	phosphatidylethanolamine (ditetradec-7-enoyl, n-C14:1)	C33H62N1O8P1	0	C00350
pe160	cytoplasm, periplasm	phosphatidylethanolamine (dihexadecanoyl, n-C16:0)	C37H74N1O8P1	0	C00350
pe161	cytoplasm, periplasm	phosphatidylethanolamine (dihexadec-9enoyl, n-C16:1)	C37H70N1O8P1	0	C00350
pe180	cytoplasm, periplasm	phosphatidylethanolamine (dioctadecanoyl, n-C18:0)	C41H82N1O8P1	0	C00350
pe181	cytoplasm, periplasm	phosphatidylethanolamine (dioctadec-11-enoyl, n-C18:1)	C41H78N1O8P1	0	C00350
pep	cytoplasm	Phosphoenolpyruvate	C3H2O6P	-3	C00074
PG_BP	periplasm	Peptidoglycan B. pertussis specific	C1.36950910755236000000H2.08322643326451000000O0.72520687781558700000N0.26005065453904800000P0.00000000000000000000S0.00000000000000000000	-0.0736696
pg120	cytoplasm, periplasm	Phosphatidylglycerol (didodecanoyl, n-C12:0)	C30H58O10P1	-1	C00344
pg140	cytoplasm, periplasm	Phosphatidylglycerol (ditetradecanoyl, n-C14:0)	C34H66O10P1	-1	C00344
pg141	cytoplasm, periplasm	Phosphatidylglycerol (ditetradec-7-enoyl, n-C14:1)	C34H62O10P1	-1	C00344
pg160	cytoplasm, periplasm	Phosphatidylglycerol (dihexadecanoyl, n-C16:0)	C38H74O10P1	-1	C00344
pg161	cytoplasm, periplasm	Phosphatidylglycerol (dihexadec-9-enoyl, n-C16:1)	C38H70O10P1	-1	C00344
pg180	cytoplasm, periplasm	Phosphatidylglycerol (dioctadecanoyl, n-C18:0)	C42H82O10P1	-1	C00344
pg181	cytoplasm, periplasm	Phosphatidylglycerol (dioctadec-11-enoyl, n-C18:1)	C42H78O10P1	-1	C00344
pgp120	cytoplasm, periplasm	Phosphatidylglycerophosphate (didodecanoyl, n-C12:0)	C30H57O13P2	-3	C03892
pgp140	cytoplasm, periplasm	Phosphatidylglycerophosphate (ditetradecanoyl, n-C14:0)	C34H65O13P2	-3	C03892
pgp141	cytoplasm, periplasm	Phosphatidylglycerophosphate (ditetradec-7-enoyl, n-C14:1)	C34H61O13P2	-3	C03892
pgp160	cytoplasm, periplasm	Phosphatidylglycerophosphate (dihexadecanoyl, n-C16:0)	C38H73O13P2	-3	C03892
pgp161	cytoplasm, periplasm	Phosphatidylglycerophosphate (dihexadec-9-enoyl, n-C16:1)	C38H69O13P2	-3
pgp180	cytoplasm, periplasm	Phosphatidylglycerophosphate (dioctadecanoyl, n-C18:0)	C42H81O13P2	-3	C03892
pgp181	cytoplasm, periplasm	Phosphatidylglycerophosphate (dioctadec-11-enoyl, n-C18:1)	C42H77O13P2	-3	C03892
phaccoa	cytoplasm	Phenylacetyl-CoA	C29H38N7O17P3S	-4	C00582
phb	cytoplasm	poly-beta-hydroxybutyrate	C400H601O201	-1	C06143
phe_D	cytoplasm, periplasm, extracellular	D-Phenylalanine	C9H11NO2	0	C02265
phe_L	cytoplasm, periplasm, extracellular	L-Phenylalanine	C9H11NO2	0	C00079
pheme	cytoplasm, periplasm, extracellular	Protoheme	C34H30FeN4O4	-2	C00032
phetrna	cytoplasm	L-Phenylalanyl-tRNA(Phe)	C9H10NOR	1	C03511
phom	cytoplasm	O-Phospho-L-homoserine	C4H8NO6P	-2	C01102
phpyr	cytoplasm	Phenylpyruvate	C9H7O3	-1	C00166
phthr	cytoplasm	O-Phospho-4-hydroxy-L-threonine	C4H8NO7P	-2	C06055
pi	cytoplasm, periplasm, extracellular	Phosphate	HO4P	-2	C00009
pmcoa	cytoplasm	Pimeloyl-CoA	C28H41N7O19P3S	-5	C01063
pmtcoa	cytoplasm	Palmitoyl-CoA (n-C16:0CoA)	C37H62N7O17P3S	-4	C00154
pnto_R	cytoplasm, periplasm, extracellular	(R)-Pantothenate	C9H16NO5	-1	C00864
ppa	cytoplasm, periplasm, extracellular	Propionate (n-C3:0)	C3H5O2	-1	C00163
ppal	cytoplasm, periplasm, extracellular	Propanal	C3H6O	0	C00479
ppap	cytoplasm	Propanoyl phosphate	C3H5O5P	-2	C02876
ppbng	cytoplasm	Porphobilinogen	C10H13N2O4	-1	C00931
ppcoa	cytoplasm	Propanoyl-CoA	C24H36N7O17P3S	-4	C00100
ppgpp	cytoplasm	Guanosine 3',5'-bis(diphosphate)	C10H11N5O17P4	-6	C01228
pphn	cytoplasm	Prephenate	C10H8O6	-2	C00254
ppi	cytoplasm	Diphosphate	HO7P2	-3	C00013
ppp9	cytoplasm	Protoporphyrin	C34H32N4O4	-2	C02191
pppg9	cytoplasm	Protoporphyrinogen IX	C34H38N4O4	-2	C01079
pppi	cytoplasm	Inorganic triphosphate	HO10P3	-4	C03279
pram	cytoplasm	5-Phospho-beta-D-ribosylamine	C5H11NO7P	-1	C03090
pran	cytoplasm	N-(5-Phospho-D-ribosyl)anthranilate	C12H13NO9P	-3	C04302
prbamp	cytoplasm	1-(5-Phosphoribosyl)-AMP	C15H19N5O14P2	-4	C02741
prbatp	cytoplasm	1-(5-Phosphoribosyl)-ATP	C15H19N5O20P4	-6	C02739
prfp	cytoplasm	1-(5-Phosphoribosyl)-5-[(5-phosphoribosylamino)methylideneamino]imidazole-4-carboxamide	C15H21N5O15P2	-4	C04896
prlp	cytoplasm	5-[(5-phospho-1-deoxyribulos-1-ylamino)methylideneamino]-1-(5-phosphoribosyl)imidazole-4-carboxamide	C15H21N5O15P2	-4	C04916
pro_L	cytoplasm, periplasm, extracellular	L-Proline	C5H9NO2	0	C00148
progly	cytoplasm, periplasm, extracellular	L-Prolinylglycine	C7H12N2O3	0
prot_BP	cytoplasm	Protein B. pertussis specific	C4.76169882530650000000H8.70941971193918000000O1.41877519824413000000N1.35956463190931000000P0.00000000000000000000S0.02374645797628110000	1.0257
protrna	cytoplasm	L-Prolyl-tRNA(Pro)	C5H8NOR	1	C02702
prpp	cytoplasm	5-Phospho-alpha-D-ribose 1-diphosphate	C5H8O14P3	-5	C00119
ps120	cytoplasm	phosphatidylserine (didodecanoyl, n-C12:0)	C30H57N1O10P1	-1	C02737
ps140	cytoplasm	phosphatidylserine (ditetradecanoyl, n-C14:0)	C34H65N1O10P1	-1	C02737
ps141	cytoplasm	phosphatidylserine (ditetradec-7-enoyl, n-C14:1)	C34H61N1O10P1	-1	C02737
ps160	cytoplasm	phosphatidylserine (dihexadecanoyl, n-C16:0)	C38H73N1O10P1	-1	C02737
ps161	cytoplasm	phosphatidylserine (dihexadec-9-enoyl, n-C16:1)	C38H69N1O10P1	-1	C02737
ps180	cytoplasm	phosphatidylserine (dioctadecanoyl, n-C18:0)	C42H81N1O10P1	-1	C02737
ps181	cytoplasm	phosphatidylserine (dioctadec-11-enoyl, n-C18:1)	C42H77N1O10P1	-1	C02737
pser_L	cytoplasm	O-Phospho-L-serine	C3H6NO6P	-2	C01005
ptrc	cytoplasm, periplasm, extracellular	Putrescine	C4H14N2	2	C00134
pyam5p	cytoplasm	Pyridoxamine 5'-phosphate	C8H12N2O5P	-1	C00647
pydam	cytoplasm	Pyridoxamine	C8H13N2O2	1	C00534
pydx	cytoplasm	Pyridoxal	C8H9NO3	0	C00250
pydx5p	cytoplasm	Pyridoxal 5'-phosphate	C8H8NO6P	-2	C00018
pydxn	cytoplasm	Pyridoxine	C8H11NO3	0	C00314
pyr	cytoplasm, periplasm, extracellular	Pyruvate	C3H3O3	-1	C00022
q8	cytoplasm	Ubiquinone-8	C49H74O4	0	C00399
q8h2	cytoplasm	Ubiquinol-8	C49H76O4	0	C00390
quln	cytoplasm	Quinolinate	C7H3NO4	-2	C03722
r5p	cytoplasm	alpha-D-Ribose 5-phosphate	C5H9O8P	-2	C00117
rbflvrd	cytoplasm	Reduced riboflavin	C17H22N4O6	0	C01007
ribflv	cytoplasm	Riboflavin	C17H20N4O6	0	C00255
RNA_BP	cytoplasm	RNA B. pertussis specific	C9.51933308934741000000H10.79265903651440000000O7.00233256486678000000N3.83132521520917000000P1.00000000000000000000S0.00000000000000000000	-1
ru5p_D	cytoplasm	D-Ribulose 5-phosphate	C5H9O8P	-2	C00199
s	cytoplasm	Sulfur	S	0	C00087
s7p	cytoplasm	Sedoheptulose 7-phosphate	C7H13O10P	-2	C00281
sarcs	cytoplasm	Sarcosine	C3H7NO2	0	C00213
scl	cytoplasm	sirohydrochlorin	C42H39N4O16	-7	C05778
ser_D	cytoplasm, periplasm, extracellular	D-Serine	C3H7NO3	0	C00740
ser_L	cytoplasm, periplasm, extracellular	L-Serine	C3H7NO3	0	C00065
sertrna	cytoplasm	L-Seryl-tRNA(Ser)	C3H6NO2R	1	C02553
Sfglutth	cytoplasm	S-Formylglutathione	C11H16N3O7S	-1	C01031
sheme	cytoplasm	Siroheme	C42H36FeN4O16	-8	C00748
shptrc	cytoplasm	N4-succinyl-N4-hydroxyputrescine	C8H17N2O4	1
skm	cytoplasm, periplasm, extracellular	Shikimate	C7H9O5	-1	C00493
skm5p	cytoplasm	Shikimate 5-phosphate	C7H8O8P	-3	C03175
sl26da	cytoplasm	N-Succinyl-LL-2,6-diaminoheptanedioate	C11H16N2O7	-2	C04421
sl2a6o	cytoplasm	N-Succinyl-2-L-amino-6-oxoheptanedioate	C11H12NO8	-3	C04462
so2	cytoplasm, periplasm, extracellular	sulfur dioxide	O2S	0	C09306
so3	cytoplasm, periplasm, extracellular	Sulfite	O3S	-2	C00094
so4	cytoplasm, periplasm, extracellular	Sulfate	O4S	-2	C00059
spmd	cytoplasm, periplasm, extracellular	Spermidine	C7H22N3	3	C00315
stcoa	cytoplasm	Stearoyl-CoA (n-C18:0CoA)	C39H66N7O17P3S	-4	C00412
succ	cytoplasm, periplasm, extracellular	Succinate	C4H4O4	-2	C00042
succoa	cytoplasm	Succinyl-CoA	C25H35N7O19P3S	-5	C00091
suchms	cytoplasm	O-Succinyl-L-homoserine	C8H12NO6	-1	C01118
sucsal	cytoplasm	Succinic semialdehyde	C4H5O3	-1	C00232
t3c11vaceACP	cytoplasm	trans-3-cis-11-vacceoyl-[acyl-carrier protein]	C29H51N2O8PRS	-1
t3c5ddeceACP	cytoplasm	trans-3-cis-5-dodecenoyl-[acyl-carrier protein]	C23H39N2O8PRS	-1
t3c7mrseACP	cytoplasm	trans-3-cis-7-myristoleoyl-[acyl-carrier protein]	C25H43N2O8PRS	-1
t3c9palmeACP	cytoplasm	trans-3-cis-9-palmitoleoyl-[acyl-carrier protein]	C27H47N2O8PRS	-1
tartr_L	cytoplasm, periplasm, extracellular	L-tartrate	C4H4O6	-2	C00898
taur	cytoplasm, periplasm, extracellular	Taurine	C2H7NO3S	0	C00245
tcynt	cytoplasm, periplasm, extracellular	Thiocyanate	CNS	-1	C01755
td2coa	cytoplasm	trans-Tetradec-2-enoyl-CoA	C35H56N7O17P3S	-4	C05273
tdcoa	cytoplasm	Tetradecanoyl-CoA (n-C14:0CoA)	C35H58N7O17P3S	-4	C02593
tddec2eACP	cytoplasm	trans-Dodec-2-enoyl-[acyl-carrier protein]	C23H41N2O8PRS	-1	C05758
tdeACP	cytoplasm	cis-tetradec-7-enoyl-[acyl-carrier protein] (n-C14:1)	C25H45N2O8PRS	-1
tdec2eACP	cytoplasm	trans-Dec-2-enoyl-[acyl-carrier protein]	C21H37N2O8PRS	-1	C05754
tdecoa	cytoplasm	Tetradecenoyl-CoA (n-C14:1CoA)	C35H56N7O17P3S	-4
thdp	cytoplasm	2,3,4,5-Tetrahydrodipicolinate	C7H7NO4	-2	C03972
thex2eACP	cytoplasm	trans-Hex-2-enoyl-[acyl-carrier protein]	C17H29N2O8PRS	-1	C05748
thf	cytoplasm	5,6,7,8-Tetrahydrofolate	C19H21N7O6	-2	C00101
thmmp	cytoplasm	Thiamin monophosphate	C12H16N4O4PS	-1	C01081
thmpp	cytoplasm	Thiamine diphosphate	C12H16N4O7P2S	-2	C00068
thr_L	cytoplasm, periplasm, extracellular	L-Threonine	C4H9NO3	0	C00188
thrtrna	cytoplasm	L-Threonyl-tRNA(Thr)	C4H8NO2R	1	C02992
thymd	cytoplasm, periplasm, extracellular	Thymidine	C10H14N2O5	0	C00214
tmrs2eACP	cytoplasm	trans-Tetradec-2-enoyl-[acyl-carrier protein]	C25H45N2O8PRS	-1	C05760
toct2eACP	cytoplasm	trans-Oct-2-enoyl-[acyl-carrier protein]	C19H33N2O8PRS	-1	C05751
toctd2eACP	cytoplasm	trans-octadec-2-enoyl-[acyl-carrier protein]	C29H53N2O8PRS	-1
tpalm2eACP	cytoplasm	trans-Hexadec-2-enoyl-[acyl-carrier protein]	C27H49N2O8PRS	-1	C05763
trdox	cytoplasm	Oxidized thioredoxin	X	0	C00343
trdrd	cytoplasm	Reduced thioredoxin	XH2	0	C00342
trnaala	cytoplasm	tRNA(Ala)	R	0	C01635
trnaarg	cytoplasm	tRNA(Arg)	R	0	C01636
trnaasn	cytoplasm	tRNA(Asn)	C10H17O10PR2	0	C01637
trnaasp	cytoplasm	tRNA(Asp)	R	0	C01638
trnacys	cytoplasm	tRNA(Cys)	R	0	C01639
trnagln	cytoplasm	tRNA(Gln)	R	0	C01640
trnaglu	cytoplasm	tRNA (Glu)	R	0	C01641
trnagly	cytoplasm	tRNA(Gly)	R	0	C01642
trnahis	cytoplasm	tRNA(His)	R	0	C01643
trnaile	cytoplasm	tRNA(Ile)	R	0	C01644
trnaleu	cytoplasm	tRNA(Leu)	R	0	C01645
trnalys	cytoplasm	tRNA(Lys)	R	0	C01646
trnamet	cytoplasm	tRNA(Met)	R	0	C01647
trnaphe	cytoplasm	tRNA(Phe)	R	0	C01648
trnapro	cytoplasm	tRNA(Pro)	R	0	C01649
trnasecys	cytoplasm	tRNA(SeCys)	R	0
trnaser	cytoplasm	tRNA(Ser)	R	0	C01650
trnathr	cytoplasm	tRNA(Thr)	R	0	C01651
trnatrp	cytoplasm	tRNA(Trp)	R	0	C01652
trnatyr	cytoplasm	tRNA(Tyr)	R	0	C00787
trnaval	cytoplasm	tRNA(Val)	R	0	C01653
trp_L	cytoplasm, periplasm, extracellular	L-Tryptophan	C11H12N2O2	0	C00078
trptrna	cytoplasm	L-Tryptophanyl-tRNA(Trp)	C11H11N2OR	1	C03512
trsfr	extracellular	transferrin	XFe	3
trsfr_un	extracellular	transferrin minus Fe(3)	X	0
tsul	cytoplasm, periplasm, extracellular	Thiosulfate	O3S2	-2	C00320
ttdca	cytoplasm, periplasm, extracellular	tetradecanoate (n-C14:0)	C14H27O2	-1	C06424
ttdcea	cytoplasm, periplasm, extracellular	tetradecenoate (n-C14:1)	C14H25O2	-1
tungs	cytoplasm, periplasm, extracellular	tungstate	O4W1	-2
tyr_L	cytoplasm, periplasm, extracellular	L-Tyrosine	C9H11NO3	0	C00082
tyrtrna	cytoplasm	L-Tyrosyl-tRNA(Tyr)	C9H10NO2R	1	C02839
u23ga	cytoplasm	UDP-2,3-bis(3-hydroxytetradecanoyl)glucosamine	C43H75N3O20P2	-2	C04652
u23ga_BP	cytoplasm	UDP-2-(3-hydroxytetradecanoyl),3-(3-hydroxydecanoyl)-glucosamine	C39H67N3O20P2	-2
u3aga	cytoplasm	UDP-3-O-(3-hydroxytetradecanoyl)-N-acetylglucosamine	C31H51N3O19P2	-2	C04738
u3aga_BP	cytoplasm	UDP-3-O-(3-hydroxydecanoyl)-N-acetylglucosamine	C27H43N3O19P2	-2
u3hga	cytoplasm	UDP-3-O-(3-hydroxytetradecanoyl)-D-glucosamine	C29H50N3O18P2	-1	C06022
u3hga_BP	cytoplasm	UDP-3-O-(3-hydroxydecanoyl)-D-glucosamine	C25H42N3O18P2	-1
u3kacgama	cytoplasm	UDP-3-keto-N-acetylglucosaminuronate	C17H20N3O18P2	-3
uaagmda	cytoplasm	Undecaprenyl-diphospho-N-acetylmuramoyl-(N-acetylglucosamine)-L-ala-D-glu-meso-2,6-diaminopimeloyl-D-ala-D-ala	C95H152N8O28P2	-4	C05898
uac3nacgama	cytoplasm	UDP-2-N-acetyl-3-N-acetyl-glucosaminuronate	C19H26N4O18P2	-2
uac3ngama	cytoplasm	UDP-2-N-acetyl-3-amino-glucosaminuronate	C17H24N4O17P2	-2
uaccg	cytoplasm	UDP-N-acetyl-3-O-(1-carboxyvinyl)-D-glucosamine	C20H26N3O19P2	-3	C04631
uacgalu	cytoplasm	UDP-N-acetyl-D-galactosaminuronate	C17H22N3O18P2	-3
uacgam	cytoplasm	UDP-N-acetyl-D-glucosamine	C17H25N3O17P2	-2	C00043
uacgama	cytoplasm	UDP-N-acetylglucosaminuronate	C17H22N3O18P2	-3
uacmamnaca	cytoplasm	UDP-2-N-acetyl-3-N-acetyl-D-mannosaminuronate	C19H26N4O18P2	-2
uagmda	cytoplasm	Undecaprenyl-diphospho-N-acetylmuramoyl-L-alanyl-D-glutamyl-meso-2,6-diaminopimeloyl-D-alanyl-D-alanine	C87H139N7O23P2	-4	C05897
uama	cytoplasm	UDP-N-acetylmuramoyl-L-alanine	C23H33N4O20P2	-3	C01212
uamag	cytoplasm	UDP-N-acetylmuramoyl-L-alanyl-D-glutamate	C28H39N5O23P2	-4	C00692
uamr	cytoplasm	UDP-N-acetylmuramate	C20H28N3O19P2	-3	C01050
udcpdp	cytoplasm, periplasm	Undecaprenyl diphosphate	C55H89O7P2	-3	C03543
udcpp	cytoplasm, periplasm	Undecaprenyl phosphate	C55H89O4P	-2	C00348
udp	cytoplasm	UDP	C9H11N2O12P2	-3	C00015
udpacgal	cytoplasm	UDP-N-acetyl-D-galactosamine	C17H25N3O17P2	-2	C00203
udpg	cytoplasm	UDPglucose	C15H22N2O17P2	-2	C00029
udpgal	cytoplasm	UDPgalactose	C15H22N2O17P2	-2	C00052
udpglcur	cytoplasm	UDP-D-glucuronate	C15H19N2O18P2	-3	C00167
ugmd	cytoplasm	UDP-N-acetylmuramoyl-L-alanyl-D-gamma-glutamyl-meso-2,6-diaminopimelate	C35H51N7O26P2	-4	C04877
ugmda	cytoplasm	UDP-N-acetylmuramoyl-L-alanyl-D-glutamyl-meso-2,6-diaminopimeloyl-D-alanyl-D-alanine	C41H61N9O28P2	-4	C04882
um4p	cytoplasm	UDP-N-acetylmuramoyl-L-alanyl-D-gamma-glutamyl-meso-2,6-diaminopimelate-D-alanine	C38H56N8O27P2	-4
ump	cytoplasm, periplasm, extracellular	UMP	C9H11N2O9P	-2	C00105
undp2nac4ametfuc	cytoplasm	undecaprenyl-diphosphate-2-N-acetyl-4-aminomethyl-fucose	C64H107N2O10P2	-1
undpfucman	cytoplasm	undecaprenyl-diphosphate-(2-N-acetyl-4-aminomethyl)-fucose-(2-N-acetyl-3-N-acetyl)-D-mannosaminuronate	C74H121N4O16P2	-1
undpfucmanglcn_BP	cytoplasm, periplasm	undecaprenyl-diphosphate-(2-N-acetyl-4-aminomethyl)-fucose-(2-N-acetyl-3-N-acetyl)-D-mannosaminuronate-(N-acetyl)-glucosamine	C82H134N5O21P2	-1
undpglcn_BP	cytoplasm, periplasm	undecaprenyl-diphosphate-glucosamine	C61H101NO11P2	-2
undpglcnac	cytoplasm	Undecaprenyl-diphosphate-N-acetyl-glucosamine	C63H103NO12P2	-2
uppg3	cytoplasm	Uroporphyrinogen III	C40H36N4O16	-8	C01051
ura	cytoplasm, periplasm, extracellular	Uracil	C4H4N2O2	0	C00106
urea	cytoplasm, periplasm, extracellular	Urea	CH4N2O	0	C00086
uri	periplasm, extracellular	Uridine	C9H12N2O6	0	C00299
utp	cytoplasm	UTP	C9H11N2O15P3	-4	C00075
val_L	cytoplasm, periplasm, extracellular	L-Valine	C5H11NO2	0	C00183
valtrna	cytoplasm	L-Valyl-tRNA(Val)	C5H10NOR	1	C02554
xan	cytoplasm, periplasm, extracellular	Xanthine	C5H4N4O2	0	C00385
xmp	cytoplasm, periplasm, extracellular	Xanthosine 5'-phosphate	C10H11N4O9P	-2	C00655
xtp	cytoplasm	XTP	C10H11N4O15P3	-4	C00700
xtsn	cytoplasm, periplasm, extracellular	Xanthosine	C10H12N4O6	0	C01762
xu5p_D	cytoplasm	D-Xylulose 5-phosphate	C5H9O8P	-2	C00231
zn2	cytoplasm, periplasm, extracellular	Zinc	Zn	2	C00038

## Sheet: LOS
BIOSYNTHESIS OF LIPOOLIGOSACCHARIDE
The lipooligosaccharide (LOS) of B. pertussis differs from the lipopolysaccharide (LPS) of E. coli in the following aspects: (i) the lipid A moiety of E. coli contains 6 acyl chains (4 primary and 2 secondary acyl chains) while B. pertussis lipid A only contains 5 acyl chains (4 primary and 1 secondary acyl chains), with different numbers of C atoms, (ii) lipid A in E. coli is attached to two mol…
The overall organization of the reconstructed LOS biosynthesis pathway of B. pertussis Tohama I is depicted in the figure below. A total of 63 new reactions were modeled, 37 of which are associated to genes. The exact sequence of sugar addition to the lipid A backbone is not known in the literature, except for the addition of the first two heptoses, and the addition of the terminal trisaccharide.…
Schematic representation of the LOS biosynthetic pathway of B. pertussis, as reconstituted in the metabolic model.
Metabolite abbreviations are as in the model; black metabolites, newly added metabolites; grey metabolites, metabolites already present in draft reconstruction; boxed metabolites with orange background, LOS species included in the modeled biomass composition; blue-boxed metabolite (undpfucmanglcn_BP), terminal trisaccharide ("band A trisaccharide") linked to undecaprenyl-phosphate. Each arrow rep…
A. Biosynthesis of Kdo-lipid IVA
The lipid A biosynthetic pathway of B. pertussis occurs via the classical steps described in other species (2), except for specificities in the length of the primary acyl chains. The pathway was thus modeled by analogy to the pathway present in the E. coli model iAF1260 (3).
Lipid A biosynthesis occurs in the cytoplasm and originates from UDP-N-acetylglucosamine (M_uacgam), to which acyl chains are sequentially attached to positions 2 and 3, the donor of acyl chains being an acyl carrier protein (ACP) bound to either a hydroxy-tetradecanoyl (C14OH; M_3hmrsACP) or a hydroxy-decanoyl (C10OH; M_3hdecACP) acyl chain. Addition of the first acyl chain is catalyzed by LpxA …
The addition of a secondary acyl chain in position 2 of the other glucosamine residue, as catalyzed by LpxL1 (BP3072), was not included in the model since this enzyme appears not to be functional in laboratory conditions (4), and none of the 6 LOS species that are part of the modeled B. pertussis LOS pool include this modification. For similar reasons, the reactions catalyzed by PagP (BP3006) - a…
B. Biosynthesis of the core LOS
The first steps of the synthesis of the core LOS included the sequential addition of the first and second L-glycero-D-manno-heptoses to the KDO residue (catalyzed by WaaC (BP0094) and WaaF (BP2322), respectively, and using ADP-L-glycero-D-manno-heptose (M_adphep_LD) as a substrate, as modeled by analogy to the LPS biosynthesis pathway of E. coli model iAF1260 (3)), followed by the addition of a g…
The reported substitution of the KDO residue with pyrophosphorylethanolamine (1) was introduced arbitrarily at this step, by adding four putative reactions which catalyze the ATP-dependent transfer of a phosphoethanolamine group from acyl-substituted phosphatidylethanolamine (acyl chains C14:0, C16:0, C16:1, or C18:0).
From this point onwards, two parallel LOS biosynthesis pathways were modeled, using either M_gghhlipA_BP (GlcA-Hep-(Glc-)Hep-KDO-lipidA) or M_gghhppealipA_BP (GlcA-Hep-(Glc-)Hep-(PPEA-)KDO-lipidA) as a precursor. In both branches, a series of reactions were included for the sequential addition of (i) glucosamine to the second heptose (addition of N-acetylglucosamine using UDP-N-acetylglucosamine …
These reactions resulted in two different core LPS species ("band B", i.e. lacking the terminal trisaccharide), with (M_coreLPS_BP) or without (M_coresLPSppea_BP) pyrophsophorylethanolamine substitution of the KDO residue. Transport reactions from the cytoplasmic face to the periplasmic face of the inner membrane were added for these two species. These transport reactions are known to be catalyze…
C. Glucosamine substitution of the lipid A backbone
Substitution of the 1 and 4’ phosphate groups of the lipid A backbone by glucosamine in B. pertussis has been reported, and involves the lgmABC locus (BP0399-BP0397) (7). The addition of a glucosamine residue was modeled as a transfer reaction from undecaprenyl-diphosphate-glucosamine (M_undpglcn) to the M_coreLPSppea_BP species, occurring at the periplasmic face of the inner membrane, catalyzed …
D. Addition of the terminal trisaccharide
The terminal 3 sugars of the B. pertussis LOS are synthesized independently from the core LOS sugars, and transferred directly as a trisaccharide to the core LPS (8). Synthesis of this trisaccharide (termed "band A trisaccharide") was modeled as five main steps: (i) synthesis of dTDP-2-N-acetyl-4-aminomethyl-fucose (M_dtdp2nac4ametfuc), (ii) synthesis of UDP-2-N-acetyl-3-N-acetyl-D-mannosaminuron…
The synthesis of dTDP-2-N-acetyl-4-aminomethyl-fucose includes 4 reactions, converting N-acetyl-galactosamine-1-phosphate (M_acgam1p) into dTDP-2-N-acetyl-4-aminomethyl-fucose (M_dtdp2nac4ametfuc) via (i) activation of M_acgam1p with dTTP, resulting in dTDP-2-N-acetyl-galactosamine (modeled by analogy to the synthesis of 4-amino-4,6-dideoxy-galactose from dTDP-glucose in the E. coli model iAF1260…
The synthesis of UDP-2-N-acetyl-3-N-acetyl-D-mannosaminuronate was modeled according to Westman et al. (10), and included 5 successive reactions. First, UDP-N-acetylglucosamine is oxidized to UDP-N-acetylglucosaminuronate (M_uacgama), a reaction catalyzed by WbpO (BP1629 or BP3150). Then, UDP-N-acetylglucosaminuronate is oxidized to UDP-3-keto-N-acetylglucosaminuronate (M_u3kacgama), a reaction c…
After transfer of 2-N-acetyl-4-aminomethyl-fucose from dTDP to undecaprenyl-diphosphate (catalyzed by WlbG (BP0087) (8)), yielding undecaprenyl-diphosphate-2-N-acetyl-4-aminomethyl-fucose (M_undp2nac4ametfuc), the undecaprenyl-linked sugar chain is elongated by the successive transfers of 2-N-acetyl-3-N-acetyl-D-mannosaminuronate (catalyzed by WlbE (BP0089) (8)) and N-acetylglucosamine (catalyzed…
A transport reaction for the resulting undecaprenyl-diphosphate-trisaccharide (M_undpfucmanglcn_BP) from the cytoplasmic to the periplasmic face of the inner membrane was added (no gene association). Finally, three reactions (occurring in the periplasmic compartment; no gene association) were added for the transfer of the terminal trisaccharide from undecaprenyl-diphosphate to the core LPS specie…
E. Transport of LOS species to the outer membrane
Six reactions were introduced in the model to account for the transport of the six LOS species that are part of the modeled biomass composition (M_fmgcoreLPS_BP, M_fmgcoreLPSppea_BP, M_fmgcoreLPSppeag_BP, M_gghhppealipA_BP, M_gggghhppealipA_BP, and M_coreLPSppea_BP). All six reactions were associated to the lptABDFG genes, as identified by sequence homology (BP0698, BP0697; BP3329, BP2420, and BP…
References
1. Caroff M, Brisson J, Martin A, Karibian D (2000) Structure of the Bordetella pertussis 1414 endotoxin. FEBS Lett 477: 8-14
2. Wang X, Quinn PJ (2010) Lipopolysaccharide: Biosynthetic pathway and structure modification. Prog Lipid Res 49: 97-107
3. Feist AM, Henry CS, Reed JL, Krummenacker M, Joyce AR, Karp PD, Broadbelt LJ, Hatzimanikatis V, Palsson BO (2007) A genome-scale metabolic reconstruction for Escherichia coli K-12 MG1655 that accounts for 1260 ORFs and thermodynamic information. Mol Syst Biol 3: 121
4. Geurtsen J, Angevaare E, Janssen M, Hamstra HJ, ten HJ, de HA, Kuipers B, Tommassen J, van der Ley P (2007) A novel secondary acyl chain in the lipopolysaccharide of Bordetella pertussis required for efficient infection of human macrophages. J Biol Chem 282: 37875-37884
5. Geurtsen J, Steeghs L, Hamstra HJ, ten HJ, de HA, Kuipers B, Tommassen J, van der Ley P (2006) Expression of the lipopolysaccharide-modifying enzymes PagP and PagL modulates the endotoxic activity of Bordetella pertussis. Infect Immun 74: 5574-5585
6. Geurtsen J, Dzieciatkowska M, Steeghs L, Hamstra HJ, Boleij J, Broen K, Akkerman G, El HH, Li J, Richards JC, Tommassen J, van der Ley P (2009) Identification of a novel lipopolysaccharide core biosynthesis gene cluster in Bordetella pertussis, and influence of core structure and lipid A glucosamine substitution on endotoxic activity. Infect Immun 77: 2602-2611
7. Shah NR, AlBitar-Nehme S, Kim E, Marr N, Novikov A, Caroff M, Fernandez RC (2013) Minor modifications to the phosphate groups and the C3' acyl chain length of lipid A in two Bordetella pertussis strains, BP338 and 18-323, independently affect Toll-like receptor 4 protein activation. J Biol Chem 288: 11751-11760
8.Preston A, Thomas R, Maskell DJ (2002) Mutational analysis of the Bordetella pertussis wlb LPS biosynthesis locus. Microb Pathog 33: 91-95
9. Allen A, Maskell D (1996) The identification, cloning and mutagenesis of a genetic locus required for lipopolysaccharide biosynthesis in Bordetella pertussis. Mol Microbiol 19: 37-52
10. Westman EL, Preston A, Field RA, Lam JS (2008) Biosynthesis of a rare di-N-acetylated sugar in the lipopolysaccharides of both Pseudomonas aeruginosa and Bordetella pertussis occurs via an identical scheme despite different gene clusters. J Bacteriol 190: 6060-6069

## Sheet: Alcaligin
BIOSYNTHESIS OF ALCALIGIN AND ALCALIGIN-BASED IRON ACQUISITION
The reconstructed pathways for alcaligin biosynthesis and alcaligin-based iron acquisition are shown in the figure below. The biosynthetic pathway of the endogenous siderophore alcaligin was reconstructed based on Brickman et al. (1), with ornithine (M_orn) as a precursor. It occurs in the cytoplasm and contains 6 successive reactions, respectively catalyzed by ornithine decarboxylase (BP0190), A…
Modeled pathways of alcaligin biosynthesis and alcaligin-based iron uptake.
Metabolite abbreviations and reaction names are as in the model.
Loading of extracellular alcaligin with iron (Fe3+) was modeled according to a molar ratio of 2 mol Fe3+ for 3 mol alcaligin (Fe2:Alc3), according to Brickman et al. (1). According to Brickman et al. (3), transferrin and lactoferrin can serve as a sole iron source for B. pertussis. In order to take this observation into account, reactions were included that describe the transfer of Fe3+ from lact…
Uptake of the iron-alcaligin complex to the periplasm was modeled as a TonB-dependent process, involving TonB (BP3531), ExbB (BP3532), and ExbD (BP3533), together with the receptor protein FauA (BP2463), according to Brickman et al. (1). Transport to the cytoplasmic compartment was modeled as an ATP-dependent ABC-type transporter (encoded by fbpABC (BP1602, BP1603, and BP1604)), according to Bric…
Two parallel pathways for the release of iron from alcaligin in the cytoplasm were modeled. The first pathway involves reduction of alcaligin-bound iron using either reduced FAD (M_fadh2), reduced FMN (M_fmnh2), or reduced riboflavin (M_rbflvrd) as an electron donor, followed by hydrolysis of alcaligin to its precursor di-(N-4-succinyl-N-4-hydroxy-2-hydroxyputrescine) (M_dihshprtc). The reduction…
References
1. Brickman TJ, Anderson MT, Armstrong SK (2007) Bordetella iron transport and virulence. Biometals 20: 303-322
2. Feist AM, Henry CS, Reed JL, Krummenacker M, Joyce AR, Karp PD, Broadbelt LJ, Hatzimanikatis V, Palsson BO (2007) A genome-scale metabolic reconstruction for Escherichia coli K-12 MG1655 that accounts for 1260 ORFs and thermodynamic information. Mol Syst Biol 3: 121
3. Brickman TJ, Cummings CA, Liew SY, Relman DA, Armstrong SK (2011) Transcriptional profiling of the iron starvation response in Bordetella pertussis provides new insights into siderophore utilization and virulence gene expression. J Bacteriol 193: 4798-4812

## Sheet: Enterobactin
ENTEROBACTIN-BASED IRON ACQUISITION
B. pertussis is known to be able to use xenosiderophores, including enterobactin (1). The modeled pathway for enterobactin uptake is depicted in the next figure.
Modeled pathways of enterobactin-based iron uptake.
Metabolite abbreviations and reaction names are as in the model.
Uptake of the iron-enterobactin complex to the periplasm was modeled as a TonB-dependent process, involving TonB (BP3531), ExbB (BP3532), and ExbD (BP3533), together with the receptor protein BfeA (BP2901), according to Brickman et al. (2). Transport to the cytoplasmic compartment was modeled as an ATP-dependent ABC-type transporter (encoded by fbpABC (BP1602, BP1603, and BP1604)), according to B…
Two parallel pathways for the release of iron from enterobactin in the cytoplasm were modeled. The first pathway involves reduction of enterobactin-bound iron using either reduced FAD (M_fadh2), reduced FMN (M_fmnh2), or reduced riboflavin (M_rbflvrd) as an electron donor, followed by hydrolysis of enterobactin to 2,3-dihydroxybenzoylserine (M_23dhbzs), and further hydrolysis of M_23dhbzs to 2,3-…
References
1. Brickman TJ, Cummings CA, Liew SY, Relman DA, Armstrong SK (2011) Transcriptional profiling of the iron starvation response in Bordetella pertussis provides new insights into siderophore utilization and virulence gene expression. J Bacteriol 193: 4798-4812
2. Brickman TJ, Anderson MT, Armstrong SK (2007) Bordetella iron transport and virulence. Biometals 20: 303-322
3. Feist AM, Henry CS, Reed JL, Krummenacker M, Joyce AR, Karp PD, Broadbelt LJ, Hatzimanikatis V, Palsson BO (2007) A genome-scale metabolic reconstruction for Escherichia coli K-12 MG1655 that accounts for 1260 ORFs and thermodynamic information. Mol Syst Biol 3: 121

## Sheet: Other xenosiderophores
IRON UPTAKE VIA OTHER XENOSIDEROPHORES
Several other xenosiderophores can be used by B. pertussis for iron uptake, including ferrichrome, desferrioxamine B, aerobactin, and coprogen (1-3). Uptake of these xenosiderophores was thus included in the metabolic network of B. pertussis, together with two additional hydroxamate-type siderophores (ferroxamine and Fe(III)-hydroxamate). Uptake and iron release from these compounds was modeled b…
Modeled pathways for the uptake of the xenosiderophores ferrichrome, desferrioxamine B, aerobactin, coprogen, ferroaxmine, and Fe(III)-hydroxamate.
Metabolite abbreviations and reaction names are as in the model.
References
1. Brickman TJ, Cummings CA, Liew SY, Relman DA, Armstrong SK (2011) Transcriptional profiling of the iron starvation response in Bordetella pertussis provides new insights into siderophore utilization and virulence gene expression. J Bacteriol 193: 4798-4812
2. Anderson, M. T. (2007) thesis [dissertation]. University of Minnesota
3. Beall B, Hoenes T (1997) An iron-regulated outer-membrane protein specific to Bordetella bronchiseptica and homologous to ferric siderophore receptors. Microbiology 143 ( Pt 1): 135-145
4. Feist AM, Henry CS, Reed JL, Krummenacker M, Joyce AR, Karp PD, Broadbelt LJ, Hatzimanikatis V, Palsson BO (2007) A genome-scale metabolic reconstruction for Escherichia coli K-12 MG1655 that accounts for 1260 ORFs and thermodynamic information. Mol Syst Biol 3: 121

## Sheet: fe3dhbzs & fe3dcit
IRON UPTAKE VIA OTHER XENOSIDEROPHORES
B. pertussis has been reported to be able to use exogenous Fe(III)-2,3-dihydroxybenzoylserine as a xenosiderophore (1). Although there are no clear data in the literature regarding the use of Fe(III)-citrate as a source of iron for B. pertussis, genes showing homology to the ferric dicitrate uptake system (Fec) of E. coli are present in bordetellae (2). Pathways for the utilization of these xenos…
Modeled pathways for the uptake of 2,3-dihydroxybenzoylserine and Fe(III)-dicitrate.
Metabolite abbreviations and reaction names are as in the model.
References
1. Beall B, Hoenes T (1997) An iron-regulated outer-membrane protein specific to Bordetella bronchiseptica and homologous to ferric siderophore receptors. Microbiology 143 ( Pt 1): 135-145
2. Pradel E, Locht C (2001) Expression of the putative siderophore receptor gene bfrZ is controlled by the extracytoplasmic-function sigma factor BupI in Bordetella bronchiseptica. J Bacteriol 183: 2910-2917
3. Feist AM, Henry CS, Reed JL, Krummenacker M, Joyce AR, Karp PD, Broadbelt LJ, Hatzimanikatis V, Palsson BO (2007) A genome-scale metabolic reconstruction for Escherichia coli K-12 MG1655 that accounts for 1260 ORFs and thermodynamic information. Mol Syst Biol 3: 121

## Sheet: Heme
HEME UPTAKE
The modeled pathway for heme uptake is depicted in the figure below. B. pertussis is able to use exogenous heme, and it has been demonstrated that B. bronchiseptica is able to use myoglobin or hemoglobin as alternative sources of heme (by passive release of heme from the hemoproteins (1)). In order to account for this observation, reactions were introduced that describe the passive release of pro…
Modeled pathways for the uptake of heme.
Metabolite abbreviations and reaction names are as in the model.
References
1. Mocny JC, Olson JS, Connell TD (2007) Passively released heme from hemoglobin and myoglobin is a potential source of nutrient iron for Bordetella bronchiseptica. Infect Immun 75: 4857-4866
2. Brickman TJ, Anderson MT, Armstrong SK (2007) Bordetella iron transport and virulence. Biometals 20: 303-322
3. Brickman TJ, Cummings CA, Liew SY, Relman DA, Armstrong SK (2011) Transcriptional profiling of the iron starvation response in Bordetella pertussis provides new insights into siderophore utilization and virulence gene expression. J Bacteriol 193: 4798-4812
4. Suits MD, Pal GP, Nakatsu K, Matte A, Cygler M, Jia Z (2005) Identification of an Escherichia coli O157:H7 heme oxygenase with tandem functional repeats. Proc Natl Acad Sci U S A 102: 16955-16960
5. Wegele R, Tasler R, Zeng Y, Rivera M, Frankenberg-Dinkel N (2004) The heme oxygenase(s)-phytochrome system of Pseudomonas aeruginosa. J Biol Chem 279: 45791-45802

## Sheet: PHB
POLY-β-HYDROXYBUTYRATE SYNTHESIS AND DEGRADATION
B. pertussis is known to accumulate poly-?-hydroxybutyrate (PHB) in amounts as high as 1.0% gPHB/gDCW (1). Poly-β-hydroxybutyrate synthesis and degradation pathways are depicted in the figure below. PHB synthesis was modeled as the condensation of 100 mol of 3-hydroxybutanoyl-coenzyme A (M_3hbcoa) into a single mole of PHB (M_phb), catalyzed by PHB synthase (BP1149), which releases coenzyme A. Al…
PHB degradation was modeled as the hydrolysis of one mol M_phb into 100 mol 3-hydroxybutanoate (M_bhb),catalyzed by intracellular PHB depolymerase (BP3580). Additional sinks for PHB were introduced (i) in the biomass equation and (ii) as a demand reaction for intracellular PHB (to allow for modulating the PHB content in simulations).
Modeled pathways of PHB synthesis and degradation.
Metabolite abbreviations are as in the model; black metabolites, newly added metabolites; grey metabolites, metabolites already present in draft reconstruction; PHB is boxed. Each arrow represents a single reaction in the model: black arrows represent newly added reactions, grey arrows represent reactions that were already present in the draft reconstruction. For newly added reactions, gene assoc…
References
1. Thalen M, Venema M, Dekker A, Berwald L, van den IJ, Zomer B, Beuvery C, Martens D, Tramper J (2006) Fed-batch cultivation of Bordetella pertussis: metabolism and Pertussis Toxin production. Biologicals 34: 289-297

[truncated: 10 more sheets: Polyphosphate, Ile Leu Val, Phe Tyr, Trp, Lys, His, Cys Met, Arg Pro Glu Gln Asp Asn, Ala, AA transport reactions]
