# Supplementary material for: Probing the Genome-Scale Metabolic Landscape of Bordetella pertussis, the Causative Agent of Whooping Cough
Source: Appl Environ Microbiol. 2017 Oct 17;83(21):e01528-17. doi: 10.1128/AEM.01528-17 (PMC5648915; doi:10.1128/AEM.01528-17)
Supplement: Supplemental material [file AEM.01528-17_zam999118131sd5.xlsx]

## Sheet: Read Me
File description
This file contains the data used for determination of ATP parameters for model iBP1870, based on the measured metabolic fluxes in reference fermentations A and B
Sheet description
sheet name	description
constraints description	description of constraints used in FBA for the determination of the maximum possible ATP production in reference fermentations
FBA results	constraints and flux values obtained from FBA to mazimize ATP production, for the determination of the maximum possible ATP production in reference fermentations (for each phase of each reference fermentation)
mATP YATP	data and formula used for calculation of the energy parameters mATP and YATP
comparison mATP YATP Licari	comparison of mATP and YATP from this study and the parameters derived from Licari et al. J. Biotechnol. 20:117-129 (1991)

## Sheet: constraints description
FBA MAX(R_ATPM) constraints description
For the 39 measured metabolites (37 metabolites as described in Dataset S1, plus biomass and L-Arg), constraints were set so that the flux exactly matches the measured consumption or production, with no tolerance (lower bound (LB) = upper bound (UB) = measured net flux), with the exception of (i) CO2 exchange production, for which a tolerance of +/- 20% was allowed, and (ii) O2 exchange, for whic…
When performing FBA on phase 0, a number of non-measured end-products were predicted by the model (in order to close all balances), mainly reflecting the fact that a proportion of the N sinks was not identified. For the next phase (phase I), these products were added as additional possible substrates (LB reflecting the amount of each substrate produced in phase 0; UB=99999), together with constra…
Non-measured metabolites that are not part of the medium composition and for which no production was predicted in any of the simulations (LB=0 and UB=99999 in all simulations) are not included in the file.
In a few cases, the constraints imposed on polyphosphate uptake/production could not be met (simulation infeasible); the constraints were modified in order to be as close as possible to the measured value (see Fermentation A phases 0 and III and fermentation B phase III; highlighted in sheet "FBA MAX(R_ATPM) results" of this file). Similarly, in one case (Fermentation B phase IV), the minimum CO2…

## Sheet: FBA results
Fermentation		A																				B
Phase		0				I				II				III				IV				0				I				II				III				IV
		measured	LB constraint	UB constraint	Calculated flux from FBA MAX(R_ATPM)	measured	LB constraint	UB constraint	Calculated flux from FBA MAX(R_ATPM)	measured	LB constraint	UB constraint	Calculated flux from FBA MAX(R_ATPM)	measured	LB constraint	UB constraint	Calculated flux from FBA MAX(R_ATPM)	measured	LB constraint	UB constraint	Calculated flux from FBA MAX(R_ATPM)	measured	LB constraint	UB constraint	Calculated flux from FBA MAX(R_ATPM)	measured	LB constraint	UB constraint	Calculated flux from FBA MAX(R_ATPM)	measured	LB constraint	UB constraint	Calculated flux from FBA MAX(R_ATPM)	measured	LB constraint	UB constraint	Calculated flux from FBA MAX(R_ATPM)	measured	LB constraint	UB constraint	Calculated flux from FBA MAX(R_ATPM)
R_ATPM	objective function	N/A	0	99999	4196.37	N/A	0	99999	2776.74	N/A	0	99999	4803.31	N/A	0	99999	4306.69	N/A	0	99999	4206.55	N/A	0	99999	4700.33	N/A	0	99999	3107.5	N/A	0	99999	2750.09	N/A	0	99999	7322.97	N/A	0	99999	3217.9
acetate (mmol)	measured	-147.199	-147.199	-147.199	-147.199	-344.01	-344.01	-344.01	-344.01	-344.695	-344.695	-344.695	-344.695	-341.809	-341.809	-341.809	-341.809	-695.81	-695.81	-695.81	-695.81	-148.656	-148.656	-148.656	-148.656	-234.204	-234.204	-234.204	-234.204	-252.977	-252.977	-252.977	-252.977	-474.81	-474.81	-474.81	-474.81	-330.184	-330.184	-330.184	-330.184
acetoacetate (mmol)	measured	-0.235231	-0.235231	-0.235231	-0.235231	0.272803	0.272803	0.272803	0.272803	-0.968457	-0.968457	-0.968457	-0.968457	1.50175	1.50175	1.50175	1.50175	6.52471	6.52471	6.52471	6.52471	1.75246	1.75246	1.75246	1.75246	0.0610232	0.0610232	0.0610232	0.0610232	0.645662	0.645662	0.645662	0.645662	0.244117	0.244117	0.244117	0.244117	4.09865	4.09865	4.09865	4.09865
a-ketoglutarate (mmol)	measured	-0.121023	-0.121023	-0.121023	-0.121023	0.00465721	0.00465721	0.00465721	0.00465721	-0.00564513	-0.00564513	-0.00564513	-0.00564513	0.0020101	0.0020101	0.0020101	0.0020101	-0.00122757	-0.00122757	-0.00122757	-0.00122757	-0.121013	-0.121013	-0.121013	-0.121013	0.00264571	0.00264571	0.00264571	0.00264571	-0.00019544	-0.00019544	-0.00019544	-0.00019544	-0.00141425	-0.00141425	-0.00141425	-0.00141425	-0.00530159	-0.00530159	-0.00530159	-0.00530159
alanine (mmol)	measured	-37.1076	-37.1076	-37.1076	-37.1076	-1.13109	-1.13109	-1.13109	-1.13109	-0.00179193	-0.00179193	-0.00179193	-0.00179193	-6.82792e-05	-6.82792e-05	-6.82792e-05	-6.82792e-05	-1.26141e-05	-1.26141e-05	-1.26141e-05	-1.26141e-05	-38.7524	-38.7524	-38.7524	-38.7524	-0.525367	-0.525367	-0.525367	-0.525367	-0.00556226	-0.00556226	-0.00556226	-0.00556226	-0.000311952	-0.000311952	-0.000311952	-0.000311952	2.02549e-05	2.02549e-05	2.02549e-05	2.02549e-05
ammonia (mmol)	measured	191.315	191.315	191.315	191.315	74.3827	74.3827	74.3827	74.3827	120.589	120.589	120.589	120.589	142.411	142.411	142.411	142.411	165.046	165.046	165.046	165.046	215.009	215.009	215.009	215.009	51.0676	51.0676	51.0676	51.0676	65.4328	65.4328	65.4328	65.4328	230.212	230.212	230.212	230.212	94.3958	94.3958	94.3958	94.3958
asparagine (mmol)	measured	0	0	0	0	0	0	0	0	0	0	0	0	0	0	0	0	0	0	0	0	0	0	0	0	0	0	0	0	0	0	0	0	0	0	0	0	0	0	0	0
aspartate (mmol)	measured	-4.11053	-4.11053	-4.11053	-4.11053	-10.1404	-10.1404	-10.1404	-10.1404	-10.5492	-10.5492	-10.5492	-10.5492	-4.87725	-4.87725	-4.87725	-4.87725	-1.38628	-1.38628	-1.38628	-1.38628	-6.69563	-6.69563	-6.69563	-6.69563	-12.4016	-12.4016	-12.4016	-12.4016	-8.64503	-8.64503	-8.64503	-8.64503	-14.0298	-14.0298	-14.0298	-14.0298	-3.65391	-3.65391	-3.65391	-3.65391
biomass (gDCW)	measured	19.82	19.82	19.82	19.82	10.9019	10.9019	10.9019	10.9019	13.3224	13.3224	13.3224	13.3224	9.27013	9.27013	9.27013	9.27013	7.53206	7.53206	7.53206	7.53206	20.8363	20.8363	20.8363	20.8363	7.30744	7.30744	7.30744	7.30744	12.9714	12.9714	12.9714	12.9714	12.5508	12.5508	12.5508	12.5508	5.75903	5.75903	5.75903	5.75903
CO2 (mmol)	measured	1639.76	1311.81	1967.71	1692.62	1327.62	1062.09	1593.14	1321.61	1572.67	1258.13	1887.2	1887.2	1562.03	1249.62	1874.43	1773.59	2244.65	1795.72	2693.58	1939.37	1872.67	1498.14	2247.21	1876.8	1066.17	852.937	1279.41	1279.41	1434.2	1147.36	1721.05	1275.59	2948.07	2358.45	3537.68	2920.65	1808.76	1385.84	2170.51	1385.84
cysteine (mmol)	measured	-0.245775	-0.245775	-0.245775	-0.245775	-0.0789302	-0.0789302	-0.0789302	-0.0789302	-0.0223721	-0.0223721	-0.0223721	-0.0223721	-0.00559838	-0.00559838	-0.00559838	-0.00559838	0.134262	0.134262	0.134262	0.134262	-0.263508	-0.263508	-0.263508	-0.263508	-0.0632985	-0.0632985	-0.0632985	-0.0632985	-0.0165089	-0.0165089	-0.0165089	-0.0165089	0.0149853	0.0149853	0.0149853	0.0149853	0.0748801	0.0748801	0.0748801	0.0748801
D-3-hydroxybutyrate (mmol)	measured	18.0541	18.0541	18.0541	18.0541	-5.35016	-5.35016	-5.35016	-5.35016	-0.482735	-0.482735	-0.482735	-0.482735	2.6879	2.6879	2.6879	2.6879	-7.8167	-7.8167	-7.8167	-7.8167	15.8742	15.8742	15.8742	15.8742	-6.52014	-6.52014	-6.52014	-6.52014	0.47539	0.47539	0.47539	0.47539	2.07486	2.07486	2.07486	2.07486	2.50586	2.50586	2.50586	2.50586
D-lactate (mmol)	measured	0.0694447	0.0694447	0.0694447	0.0694447	0.0173768	0.0173768	0.0173768	0.0173768	0.0723895	0.0723895	0.0723895	0.0723895	0.128426	0.128426	0.128426	0.128426	-0.101312	-0.101312	-0.101312	-0.101312	0.0814764	0.0814764	0.0814764	0.0814764	0.0227964	0.0227964	0.0227964	0.0227964	0.0234215	0.0234215	0.0234215	0.0234215	0.0384845	0.0384845	0.0384845	0.0384845	0.0220441	0.0220441	0.0220441	0.0220441
ethanol (mmol)	measured	0	0	0	0	0	0	0	0	0	0	0	0	0	0	0	0	0	0	0	0	0	0	0	0	0	0	0	0	0	0	0	0	0	0	0	0	0	0	0	0
formate (mmol)	measured	-0.962658	-0.962658	-0.962658	-0.962658	5.40926	5.40926	5.40926	5.40926	2.04871	2.04871	2.04871	2.04871	1.51592	1.51592	1.51592	1.51592	0.298134	0.298134	0.298134	0.298134	-0.67993	-0.67993	-0.67993	-0.67993	4.36279	4.36279	4.36279	4.36279	1.87607	1.87607	1.87607	1.87607	1.80004	1.80004	1.80004	1.80004	-0.788134	-0.788134	-0.788134	-0.788134
fumarate (mmol)	measured	-0.71144	-0.71144	-0.71144	-0.71144	-0.189931	-0.189931	-0.189931	-0.189931	-0.0417248	-0.0417248	-0.0417248	-0.0417248	-0.0922733	-0.0922733	-0.0922733	-0.0922733	-0.0937648	-0.0937648	-0.0937648	-0.0937648	-0.449034	-0.449034	-0.449034	-0.449034	0.0242299	0.0242299	0.0242299	0.0242299	0.0404734	0.0404734	0.0404734	0.0404734	-0.344287	-0.344287	-0.344287	-0.344287	-0.202965	-0.202965	-0.202965	-0.202965
glutamine (mmol)	measured	0	0	0	0	0	0	0	0	0	0	0	0	0	0	0	0	0	0	0	0	0	0	0	0	0	0	0	0	0	0	0	0	0	0	0	0	0	0	0	0
glycine (mmol)	measured	-21.419	-21.419	-21.419	-21.419	-0.494379	-0.494379	-0.494379	-0.494379	-0.00041591	-0.00041591	-0.00041591	-0.00041591	3.27326e-06	3.27326e-06	3.27326e-06	3.27326e-06	8.13988e-07	8.13988e-07	8.13988e-07	8.13988e-07	-22.6199	-22.6199	-22.6199	-22.6199	-0.306659	-0.306659	-0.306659	-0.306659	-0.00324671	-0.00324671	-0.00324671	-0.00324671	-0.000182087	-0.000182087	-0.000182087	-0.000182087	1.18228e-05	1.18228e-05	1.18228e-05	1.18228e-05
histidine (mmol)	measured	-0.452441	-0.452441	-0.452441	-0.452441	-0.416436	-0.416436	-0.416436	-0.416436	-0.441785	-0.441785	-0.441785	-0.441785	-0.398996	-0.398996	-0.398996	-0.398996	-0.264172	-0.264172	-0.264172	-0.264172	-0.726693	-0.726693	-0.726693	-0.726693	-0.083591	-0.083591	-0.083591	-0.083591	-1.1509	-1.1509	-1.1509	-1.1509	-0.271679	-0.271679	-0.271679	-0.271679	-0.581552	-0.581552	-0.581552	-0.581552
isoleucine (mmol)	measured	-4.44631	-4.44631	-4.44631	-4.44631	-4.9407	-4.9407	-4.9407	-4.9407	-5.44219	-5.44219	-5.44219	-5.44219	-3.52948	-3.52948	-3.52948	-3.52948	-3.09557	-3.09557	-3.09557	-3.09557	-6.05915	-6.05915	-6.05915	-6.05915	-3.36858	-3.36858	-3.36858	-3.36858	-4.08155	-4.08155	-4.08155	-4.08155	-5.94995	-5.94995	-5.94995	-5.94995	-1.94008	-1.94008	-1.94008	-1.94008
L-arginine (mmol)	measured	-0.318933	-0.318933	-0.318933	-0.318933	5.34815	5.34815	5.34815	5.34815	-4.2662	-4.2662	-4.2662	-4.2662	0.0344568	0.0344568	0.0344568	0.0344568	5.31724	5.31724	5.31724	5.31724	2.11647	2.11647	2.11647	2.11647	6.25936	6.25936	6.25936	6.25936	5.10339	5.10339	5.10339	5.10339	-1.98218	-1.98218	-1.98218	-1.98218	19.3735	19.3735	19.3735	19.3735
leucine (mmol)	measured	-8.6168	-8.6168	-8.6168	-8.6168	-8.59716	-8.59716	-8.59716	-8.59716	-9.57963	-9.57963	-9.57963	-9.57963	-6.35811	-6.35811	-6.35811	-6.35811	-5.1671	-5.1671	-5.1671	-5.1671	-11.3755	-11.3755	-11.3755	-11.3755	-5.91585	-5.91585	-5.91585	-5.91585	-7.1177	-7.1177	-7.1177	-7.1177	-11.0792	-11.0792	-11.0792	-11.0792	-3.05923	-3.05923	-3.05923	-3.05923
L-glutamate (mmol)	measured	-299.729	-299.729	-299.729	-299.729	-232.303	-232.303	-232.303	-232.303	-356.886	-356.886	-356.886	-356.886	-291.289	-291.289	-291.289	-291.289	-317.544	-317.544	-317.544	-317.544	-332.062	-332.062	-332.062	-332.062	-231.769	-231.769	-231.769	-231.769	-233.813	-233.813	-233.813	-233.813	-466.014	-466.014	-466.014	-466.014	-242.446	-242.446	-242.446	-242.446
L-lactate (mmol)	measured	-0.338215	-0.338215	-0.338215	-0.338215	-0.120373	-0.120373	-0.120373	-0.120373	-0.0270656	-0.0270656	-0.0270656	-0.0270656	-0.01819	-0.01819	-0.01819	-0.01819	-0.0688259	-0.0688259	-0.0688259	-0.0688259	-0.275358	-0.275358	-0.275358	-0.275358	-0.0675445	-0.0675445	-0.0675445	-0.0675445	-0.0661118	-0.0661118	-0.0661118	-0.0661118	-0.104191	-0.104191	-0.104191	-0.104191	-0.0587545	-0.0587545	-0.0587545	-0.0587545
L-malate (mmol)	measured	-0.142094	-0.142094	-0.142094	-0.142094	-0.0649312	-0.0649312	-0.0649312	-0.0649312	-0.0366711	-0.0366711	-0.0366711	-0.0366711	-0.0879178	-0.0879178	-0.0879178	-0.0879178	0.0181991	0.0181991	0.0181991	0.0181991	-0.150368	-0.150368	-0.150368	-0.150368	-0.0364796	-0.0364796	-0.0364796	-0.0364796	-0.035546	-0.035546	-0.035546	-0.035546	-0.0557933	-0.0557933	-0.0557933	-0.0557933	-0.031413	-0.031413	-0.031413	-0.031413
lysine (mmol)	measured	-3.33627	-3.33627	-3.33627	-3.33627	-6.10226	-6.10226	-6.10226	-6.10226	-7.04149	-7.04149	-7.04149	-7.04149	-4.62678	-4.62678	-4.62678	-4.62678	-3.69864	-3.69864	-3.69864	-3.69864	-4.98988	-4.98988	-4.98988	-4.98988	-3.94206	-3.94206	-3.94206	-3.94206	-4.38295	-4.38295	-4.38295	-4.38295	-7.91371	-7.91371	-7.91371	-7.91371	-2.1218	-2.1218	-2.1218	-2.1218
methionine (mmol)	measured	-2.14684	-2.14684	-2.14684	-2.14684	-1.9672	-1.9672	-1.9672	-1.9672	-1.9524	-1.9524	-1.9524	-1.9524	-1.36393	-1.36393	-1.36393	-1.36393	-0.940646	-0.940646	-0.940646	-0.940646	-3.07304	-3.07304	-3.07304	-3.07304	-1.30545	-1.30545	-1.30545	-1.30545	-1.57794	-1.57794	-1.57794	-1.57794	-2.35436	-2.35436	-2.35436	-2.35436	-0.653497	-0.653497	-0.653497	-0.653497
O2 (mmol)	measured	-2925.55	-2925.55	0	-1588.65	-1800.71	-1800.71	0	-1214.49	-1974.56	-1974.56	0	-1909.69	-1888.49	-1888.49	0	-1656.77	-2659.26	-2659.26	0	-1730.52	-3251.31	-3251.31	0	-1768.88	-1428.22	-1428.22	0	-1260.88	-1797.85	-1797.85	0	-1173.26	-3523.19	-3523.19	0	-2769.39	-2131.28	-2131.28	0	-1257.43
phenylalanine (mmol)	measured	-3.74095	-3.74095	-3.74095	-3.74095	-3.33141	-3.33141	-3.33141	-3.33141	-3.66767	-3.66767	-3.66767	-3.66767	-2.42438	-2.42438	-2.42438	-2.42438	-0.642328	-0.642328	-0.642328	-0.642328	-4.80553	-4.80553	-4.80553	-4.80553	-2.96435	-2.96435	-2.96435	-2.96435	-2.59941	-2.59941	-2.59941	-2.59941	-4.64847	-4.64847	-4.64847	-4.64847	-1.34346	-1.34346	-1.34346	-1.34346
Pi (mmol)	measured	-15.0242	-15.0242	-15.0242	-15.0242	-12.7535	-12.7535	-12.7535	-12.7535	-12.1653	-12.1653	-12.1653	-12.1653	-3.40498	-3.40498	-3.40498	-3.40498	-0.470385	-0.470385	-0.470385	-0.470385	-18.9769	-18.9769	-18.9769	-18.9769	-7.95398	-7.95398	-7.95398	-7.95398	-10.9577	-10.9577	-10.9577	-10.9577	-6.54198	-6.54198	-6.54198	-6.54198	-0.0110634	-0.0110634	-0.0110634	-0.0110634
PPPi (mmol)	measured	1.53957	0.968058	1.53957	0.968058	0.98561	0.98561	0.98561	0.98561	1.97331	1.97331	1.97331	1.97331	0.240885	-0.344978	0.240885	-0.344978	-2.07853	-2.07853	-2.07853	-2.07853	1.39145	1.39145	1.39145	1.39145	0.689875	0.689875	0.689875	0.689875	1.29295	1.29295	1.29295	1.29295	1.53044	0.496907	1.53044	0.496907	-2.21789	-2.21789	-2.21789	-2.21789
proline (mmol)	measured	-86.3484	-86.3484	-86.3484	-86.3484	-1.18542	-1.18542	-1.18542	-1.18542	0.00147439	0.00147439	0.00147439	0.00147439	0.000230693	0.000230693	0.000230693	0.000230693	4.4529e-05	4.4529e-05	4.4529e-05	4.4529e-05	-87.1713	-87.1713	-87.1713	-87.1713	-1.18178	-1.18178	-1.18178	-1.18178	-0.012512	-0.012512	-0.012512	-0.012512	-0.000701718	-0.000701718	-0.000701718	-0.000701718	4.55622e-05	4.55622e-05	4.55622e-05	4.55622e-05
pyruvate (mmol)	measured	-0.0179961	-0.0179961	-0.0179961	-0.0179961	-0.00402918	-0.00402918	-0.00402918	-0.00402918	0.00638433	0.00638433	0.00638433	0.00638433	-0.011262	-0.011262	-0.011262	-0.011262	-0.00722562	-0.00722562	-0.00722562	-0.00722562	-0.0179633	-0.0179633	-0.0179633	-0.0179633	-0.00351963	-0.00351963	-0.00351963	-0.00351963	0.00413642	0.00413642	0.00413642	0.00413642	-0.00951221	-0.00951221	-0.00951221	-0.00951221	5.53747e-05	5.53747e-05	5.53747e-05	5.53747e-05
serine (mmol)	measured	-19.681	-19.681	-19.681	-19.681	-0.703915	-0.703915	-0.703915	-0.703915	-0.00135623	-0.00135623	-0.00135623	-0.00135623	-6.42254e-05	-6.42254e-05	-6.42254e-05	-6.42254e-05	-1.20025e-05	-1.20025e-05	-1.20025e-05	-1.20025e-05	-20.2905	-20.2905	-20.2905	-20.2905	-0.275079	-0.275079	-0.275079	-0.275079	-0.00291237	-0.00291237	-0.00291237	-0.00291237	-0.000163336	-0.000163336	-0.000163336	-0.000163336	1.06053e-05	1.06053e-05	1.06053e-05	1.06053e-05
succinate (mmol)	measured	-0.0050835	-0.0050835	-0.0050835	-0.0050835	0.206036	0.206036	0.206036	0.206036	0.101931	0.101931	0.101931	0.101931	-0.0704817	-0.0704817	-0.0704817	-0.0704817	-0.0808378	-0.0808378	-0.0808378	-0.0808378	0.110306	0.110306	0.110306	0.110306	0.186846	0.186846	0.186846	0.186846	0.119205	0.119205	0.119205	0.119205	-0.0875022	-0.0875022	-0.0875022	-0.0875022	-0.163782	-0.163782	-0.163782	-0.163782
threonine (mmol)	measured	0.919854	0.919854	0.919854	0.919854	0.48616	0.48616	0.48616	0.48616	0.190785	0.190785	0.190785	0.190785	0.121876	0.121876	0.121876	0.121876	-0.013051	-0.013051	-0.013051	-0.013051	-0.554113	-0.554113	-0.554113	-0.554113	-0.187247	-0.187247	-0.187247	-0.187247	-0.0788267	-0.0788267	-0.0788267	-0.0788267	0.0975137	0.0975137	0.0975137	0.0975137	0.277686	0.277686	0.277686	0.277686
tryptophan (mmol)	measured	0	0	0	0	0	0	0	0	0	0	0	0	0	0	0	0	0	0	0	0	0	0	0	0	0	0	0	0	0	0	0	0	0	0	0	0	0	0	0	0
tyrosine (mmol)	measured	-1.72597	-1.72597	-1.72597	-1.72597	-0.360175	-0.360175	-0.360175	-0.360175	-0.153434	-0.153434	-0.153434	-0.153434	0.0964604	0.0964604	0.0964604	0.0964604	0.414793	0.414793	0.414793	0.414793	-1.65808	-1.65808	-1.65808	-1.65808	-0.626961	-0.626961	-0.626961	-0.626961	-0.35881	-0.35881	-0.35881	-0.35881	0.211188	0.211188	0.211188	0.211188	0.27324	0.27324	0.27324	0.27324
urea (mmol)	measured	0	0	0	0	0	0	0	0	0	0	0	0	0	0	0	0	0	0	0	0	0	0	0	0	0	0	0	0	0	0	0	0	0	0	0	0	0	0	0	0
valine (mmol)	measured	-7.12183	-7.12183	-7.12183	-7.12183	-8.3324	-8.3324	-8.3324	-8.3324	-9.71784	-9.71784	-9.71784	-9.71784	-6.29815	-6.29815	-6.29815	-6.29815	-7.84342	-7.84342	-7.84342	-7.84342	-9.76367	-9.76367	-9.76367	-9.76367	-5.84708	-5.84708	-5.84708	-5.84708	-7.11324	-7.11324	-7.11324	-7.11324	-11.1477	-11.1477	-11.1477	-11.1477	-3.44075	-3.44075	-3.44075	-3.44075
nicotinic acid (mmol)	not measured but present in initial medium		-0.324913	99999	-0.0451499		-0.279763	99999	-0.0248345		-0.254928	99999	-0.0303484		-0.22458	99999	-0.0211174		-0.203463	99999	-0.017158		-0.324913	99999	-0.0474651		-0.277448	99999	-0.0166464		-0.260801	99999	-0.0295488		-0.231252	99999	-0.0285907		-0.202662	99999	-0.0131191
reduced glutathione (mmol)	not measured but present in initial medium		-4.88091	99999	-4.88091		-1.34323e-10	99999	-1.34323e-10		2.24875e-16	99999	2.24875e-16		7.12682e-23	99999	7.13e-23		-3.1847e-26	99999	-3.18e-26		-4.88091	99999	-4.88091		-1.34323e-10	99999	-1.34323e-10		2.24875e-16	99999	2.24875e-16		7.12682e-23	99999	7.12682e-23		-4.69922e-29	99999	-4.69922e-29
sulphate (mmol)	not measured but present in initial medium		-0.359686	99999	-0.0745166		-0.28517	99999	-0.0409875		-0.244182	99999	-0.0500878		-0.194094	99999	-0.0348526		-0.159242	99999	-0.0283181		-0.359686	99999	-0.0783377		-0.281349	99999	-0.0274736		-0.253875	99999	-0.0487682		-0.205107	99999	-0.0471868		-0.15792	99999	-0.0216521
Na+ (mmol)	not measured but present in initial medium		-1068.78	99999	-0.0745166		-1068.7	99999	-0.0409875		-1068.66	99999	-0.0500878		-1068.61	99999	-0.0348526		-1068.58	99999	-0.0283181		-1068.78	99999	-0.0783377		-1068.7	99999	-0.0274736		-1068.67	99999	-0.0487682		-1068.62	99999	-0.0471868		-1068.57	99999	-0.0216521
Cl- (mmol)	not measured but present in initial medium		-39.386	99999	-0.0894199		-39.2966	99999	-0.0491851		-39.2474	99999	-0.0601054		-39.1873	99999	-0.0418232		-39.1455	99999	-0.0339817		-39.386	99999	-0.0940053		-39.292	99999	-0.0329683		-39.2591	99999	-0.0585218		-39.2005	99999	-0.0566242		-39.1439	99999	-0.0259825
K+ (mmol)	not measured but present in initial medium		-63.568	99999	-3.35325		-60.2148	99999	-1.84444		-58.3703	99999	-2.25395		-56.1164	99999	-1.56837		-54.548	99999	-1.27431		-63.568	99999	-3.5252		-60.0428	99999	-1.23631		-58.8065	99999	-2.19457		-56.6119	99999	-2.12341		-54.4885	99999	-0.974343
Ca2+ (mmol)	not measured but present in initial medium		-1.36036	99999	-0.0894199		-1.27094	99999	-0.0491851		-1.22175	99999	-0.0601054		-1.16165	99999	-0.0418232		-1.11983	99999	-0.0339817		-1.36036	99999	-0.0940053		-1.26635	99999	-0.0329683		-1.23339	99999	-0.0585218		-1.17486	99999	-0.0566242		-1.11824	99999	-0.0259825
Mg2+ (mmol)	not measured but present in initial medium		-4.91884	99999	-0.149033		-4.76981	99999	-0.0819751		-4.68783	99999	-0.100176		-4.58766	99999	-0.0697053		-4.51795	99999	-0.0566362		-4.91884	99999	-0.156675		-4.76216	99999	-0.0549472		-4.70722	99999	-0.0975364		-4.60968	99999	-0.0943737		-4.51531	99999	-0.0433041
Fe2+ (mmol)	not measured but present in initial medium		-0.359686	99999	-0.116441		-0.243245	99999	-0.0640479		-0.179197	99999	-0.0782681		-0.100929	99999	-0.0544614		-0.0464678	99999	-0.0442504		-0.359686	99999	-0.122412		-0.237274	99999	-0.0429307		-0.194344	99999	-0.0762061		-0.118138	99999	-0.0737351		-0.0444025	99999	-0.0338339
adenine (mmol)	not measured and not in initial medium		0	99999	28.3522		-28.3522	99999	17.1165		-45.4687	99999	5.2246		-50.6933	99999	19.7547		-70.4479	99999	17.7941		0	99999	30.5042		-30.5042	99999	15.0634		-45.5676	99999	14.8059		-60.3735	99999	38.6838		-99.0573	99999	7.51622
glycerol (mmol)	not measured and not in initial medium		0	99999	0.43942		-0.43942	99999	0.241701		-0.681121	99999	0.295365		-0.976486	99999	0.205524		-1.18201	99999	0.16699		0	99999	0.461953		-0.461953	99999	0.16201		-0.623963	99999	0		-0.623963	99999	0.278258		-0.902221	99999	0.127681
glycerol 3 phosphate (mmol)	not measured and not in initial medium		0	99999	0		0	99999	3.13013		-3.13013	99999	-1.90132		-1.22882	99999	-1.22882		2.2e-10	99999	2.10009		0	99999	2.06103		-2.06103	99999	1.41582		-3.47684	99999	-0.853232		-2.62361	99999	-2.62361		-4.65e-10	99999	3.14307
hydrogen peroxide (mmol)	not measured and not in initial medium		0	99999	-2.76972e-09		2.76972e-09	99999	0		2.76972e-09	99999	2.76972e-09		4.0057e-15	99999	0		4.0057e-15	99999	0		0	99999	-3.43903e-11		3.43903e-11	99999	0		3.43903e-11	99999	0		3.43903e-11	99999	0		3.43903e-11	99999	0
methanethiol (mmol)	not measured and not in initial medium		0	99999	0.295601		-0.295601	99999	0.948937		-1.24454	99999	0.708051		-1.95259	99999	0.498072		-2.45066	99999	0.237131		0	99999	1.12687		-1.12687	99999	0.62292		-1.7498	99999	0.366374		-2.11617	99999	1.18209		-3.29826	99999	0.115588
sulfur dioxide (mmol)	not measured and not in initial medium		0	99999	4.38391		-4.38391	99999	-0.329625		-4.05429	99999	-0.476893		-3.5774	99999	-0.341806		-3.23559	99999	-0.416531		0	99999	4.36356		-4.36356	99999	-0.210553		-4.15301	99999	-0.469603		-3.6834	99999	-0.485334		-3.19807	99999	-0.290704
4-hydroxy-benzyl alcohol (mmol)	not measured and not in initial medium		0	99999	0.00442646		-0.00442646	99999	0.00243476		-0.00686122	99999	0.00297533		-0.00983655	99999	0.00207033		-0.0119069	99999	0.00168216		0	99999	0.00465344		-0.00465344	99999	0.00163199		-0.00628544	99999	0.00289694		-0.00918238	99999	0.00280301		-0.0119854	99999	0.00128618
poly-β-hydroxybutyrate (mmol)	not measured and not in initial medium		0	99999	0		0	99999	0.564115		-0.564115	99999	-0.171647		-0.392469	99999	0.131468		-0.523936	99999	1.8604		0	99999	0		0	99999	0.0677388		-0.0677388	99999	-0.0416134		-0.0261254	99999	-0.0261254		-2.107e-10	99999	0.402929
1,5-diaminopentane (mmol)	not measured and not in initial medium		0	99999	0		0	99999	1.32564		-1.32564	99999	1.20434		-2.52998	99999	0.565108		-3.09509	99999	0.398496		0	99999	0		0	99999	0.740335		-0.740335	99999	0		-0.740335	99999	1.27398		-2.01432	99999	0
orotate (mmol)	not measured and not in initial medium		0	99999	0		0	99999	9.73573e-10		-9.73573e-10	99999	77.9237		-77.9237	99999	-1.62634		-76.2973	99999	-1.32142		0	99999	0		0	99999	26.6246		-26.6246	99999	-2.27569		-24.3489	99999	-2.2019		-22.147	99999	-1.01036
imidazole lactate (mmol)	not measured and not in initial medium		0	99999	0		0	99999	0		0	99999	0		0	99999	0		0	99999	0		0	99999	0		0	99999	0		0	99999	0.166885		-0.166885	99999	-0.166885		4.32e-10	99999	0.144669
D-Asp (mmol)	no production or consumption allowed		0	0	0		0	0	0		0	0	0		0	0	0		0	0	0		0	0	0		0	0	0		0	0	0.166885		-0.166885	0	-0.166885		4.32e-10	0	0.144669
D-Ala (mmol)	no production or consumption allowed		0	0	0		0	0	0		0	0	0		0	0	0		0	0	0		0	0	0		0	0	0		0	0	0.166885		-0.166885	0	-0.166885		4.32e-10	0	0.144669
D-Ser (mmol)	no production or consumption allowed		0	0	0		0	0	0		0	0	0		0	0	0		0	0	0		0	0	0		0	0	0		0	0	0.166885		-0.166885	0	-0.166885		4.32e-10	0	0.144669
D-Phe (mmol)	no production or consumption allowed		0	0	0		0	0	0		0	0	0		0	0	0		0	0	0		0	0	0		0	0	0		0	0	0.166885		-0.166885	0	-0.166885		4.32e-10	0	0.144669
D-Met (mmol)	no production or consumption allowed		0	0	0		0	0	0		0	0	0		0	0	0		0	0	0		0	0	0		0	0	0		0	0	0.166885		-0.166885	0	-0.166885		4.32e-10	0	0.144669

## Sheet: mATP YATP
	Fermentation A										Fermentation B
	explicit ATP consumption from FBA (mmol ATP)	non-explicit ATP consumption from FBA (mmol ATP)	TOTAL ATP consumption from FBA (mmol ATP)	Xt=0 (gDCW)	Xt=end (gDCW)	µ (h-1)	phase duration (h)	Calculated TOTAL ATP consumption (mmol ATP)	squared difference	Calculated maintenance ATP consumption (mmol ATP)	explicit ATP consumption from FBA (mmol ATP)	non-explicit ATP consumption from FBA (mmol ATP)	TOTAL ATP consumption from FBA (mmol ATP)	Xt=0 (gDCW)	Xt=end (gDCW)	µ (h-1)	phase duration (h)	Calculated TOTAL ATP consumption (mmol ATP)	squared difference	Calculated maintenance ATP consumption (mmol ATP)
Phase 0	2634.12	4196.37	6830.49	0.9804	20.8003	0.160175	19.0714	6670.07	25735.2	1139.89	2512.22	4700.33	7212.54	0.9804	21.8167	0.164156	18.8995	6983.06	52662.2	1169.28
Phase I	918.14	2776.74	3694.88	20.8003	31.7022	0.0605898	6.95528	4699.38	1.00903e+06	1657.52	457.48	3107.5	3564.98	21.8167	29.1241	0.0593482	4.86772	3173.18	153508	1134.25
Phase II	878.486	4803.31	5681.79	31.7022	45.0246	0.0583402	6.0134	5820.87	19341.7	2103.63	1217.81	2750.09	3967.9	29.1241	42.0955	0.0712013	5.17371	5297.54	1.76795e+06	1678.24
Phase III	869.812	4306.69	5176.51	45.0246	54.2947	0.0375744	4.98258	4859.28	100630	2272.72	1316.96	7322.97	8639.93	42.0955	54.6463	0.0359493	7.25857	6718.09	3.69349e+06	3216.14
Phase IV	676.072	4206.55	4882.62	54.2947	61.8268	0.0208614	6.22731	5427.66	297068	3326.04	514.26	3217.9	3732.16	54.6463	60.4053	0.0191324	5.23694	4379.77	419404	2772.88
sum of squared differences	7.53881e+06
mATP (mmolATP gDCW-1 h-1)	9.21202
YATP (gDCW mmolATP-1)	0.00358395
y (mmolATP gDCW-1)	179.268
x (mmolATP gDCW-1)	99.7539
ATPmaintenance (mmolATP)	10235.3

## Sheet: comparison mATP YATP Licari
Published values from chemostat (Licari et al. J. Biotechnol. 20:117-129 (1991))		Converted values from chemostat*		Values from batch (this study)
ms (gL-Glu gDCW-1 h-1)	Yxs (gDCW gL-Glu-1)	mATP (mmolATP gDCW-1 h-1)	YATP (gDCW mmolATP-1)	mATP (mmolATP gDCW-1 h-1)	YATP (gDCW mmolATP-1)
0.01	0.22	0.83	0.0027	9.21	0.0036
*Conversion from gL-Glu to mmolATP was performed using a yield of ATP on L-GLu of 15.5 (mol/mol; see text) and assuming that L-Glu was provided as sodium L-glutamate monohydrate in the medium of Licari et al.
