# Supplementary material for: Probing the Genome-Scale Metabolic Landscape of Bordetella pertussis, the Causative Agent of Whooping Cough
Source: Appl Environ Microbiol. 2017 Oct 17;83(21):e01528-17. doi: 10.1128/AEM.01528-17 (PMC5648915; doi:10.1128/AEM.01528-17)
Supplement: Supplemental material [file AEM.01528-17_zam999118131sd6.xlsx]

## Sheet: Read Me
File description
This file contains data for the comparison of simulated and experimentally determined growth yields, using growth yield information from previously published work and from newly generated growth data
Sheet description
sheet name	description
Thalen constraints description	description of constraints used in FBA for simulating the biomass yield on media described in Thalen et al. J. Biotechnol. 75:147-159 (1999)
Thalen constraints	list of relevant constraints used in FBA for simulating the biomass yield on media described in Thalen et al. J. Biotechnol. 75:147-159 (1999)
Thalen results	comparison of experimentally measured and simulated biomass yields on media described in Thalen et al. J. Biotechnol. 75:147-159 (1999)
New media composition	composition of newly formulated media used for model validation
New media constraints description	description of constraints used in FBA for simulating the biomass yield on newly formulated media
New media constraints	list of relevant constraints used in FBA for simulating the biomass yield on newly formulated media
New media results	comparison of experimentally measured and simulated biomass yields on newly formulated media

## Sheet: Thalen constraints description
FBA MAX(biomass) constraints description
For substrates present in the different media, constraints were set based on media description (see materials and methods in Thalen et al. J. Biotechnol. 75:147-159 (1999)) and measured consumption/production of glutamate, lactate and ammonia (see Table 1 in Thalen et al. J. Biotechnol. 75:147-159 (1999)). A tolerance of 10% was allowed around the reported metabolite concentrations.
For non-measured metabolites that were not part of the initial medium composition, the lower bound (LB) was set as 0 and the upper bound (UB) as 99999. For non-measured metabolites that were part of the initial medium (namely Na+, Cl-, K+, Ca2+, Mg2+, Fe2+, inorganic phosphate, nicotinic acid, sulfate, and L-Cys), the theoretical initial amount was used as LB on the corresponding exchange flux, a…
The lower bound of the maintenance reaction R_ATPM was calculated using equation 5 (supplemental text), based on an initial biomass concentration of 0.045 gDCW L-1 (deduced from the description of inoculum preparation in Thalen et al. J. Biotechnol. 75:147-159 (1999)) and assuming a total cultivation time of 50h.
Reactions R_CS, R_ACONTa, R_ACONTb, and R_ICDHyr were constrained in order to mimic a partially non-functional TCA cycle.

## Sheet: Thalen constraints
	medium 1 (row 1 Table 1 Thalen et al. 1999. J. Biotechnol. 75:147)		medium 2 (row 2 Table 1 Thalen et al. 1999. J. Biotechnol. 75:147)		medium 3 (row 3 Table 1 Thalen et al. 1999. J. Biotechnol. 75:147)		medium 4 (row 4 Table 1 Thalen et al. 1999. J. Biotechnol. 75:147)		medium 5 (row 5 Table 1 Thalen et al. 1999. J. Biotechnol. 75:147)		medium 6 (row 6 Table 1 Thalen et al. 1999. J. Biotechnol. 75:147)
	LB constraint	UB constraint	LB constraint	UB constraint	LB constraint	UB constraint	LB constraint	UB constraint	LB constraint	UB constraint	LB constraint	UB constraint
ammonia (mmol/L)	-1.65	-1.35	-1.65	-1.35	-1.87	-1.53	-1.98	-1.62	1.35	1.65	4.14	5.06
Ca2+ (mmol/L)	-0.176847	99999	-0.176847	99999	-0.176847	99999	-0.176847	99999	-0.176847	99999	-0.176847	99999
Cl- (mmol/L)	-16.6002	99999	-16.6002	99999	-16.6002	99999	-16.6002	99999	-16.6002	99999	-16.6002	99999
Fe2+ (mmol/L)	-0.0359686	99999	-0.0359686	99999	-0.0359686	99999	-0.0359686	99999	-0.0359686	99999	-0.0359686	99999
K+ (mmol/L)	-10.3809	99999	-10.3809	99999	-10.3809	99999	-10.3809	99999	-10.3809	99999	-10.3809	99999
L-cysteine (mmol/L)	-0.332889	99999	-0.332889	99999	-0.332889	99999	-0.332889	99999	-0.332889	99999	-0.332889	99999
L-glutamate (mmol/L)	-0.55	-0.45	-1.1	-0.9	-2.2	-1.8	-5.5	-4.5	-11	-9	-11	-9
L-lactate (mmol/L)	-8.8	-7.2	-10.56	-8.64	-13.86	-11.34	-17.82	-14.58	-16.83	-13.77	0	0
Mg2+ (mmol/L)	-0.491884	99999	-0.491884	99999	-0.491884	99999	-0.491884	99999	-0.491884	99999	-0.491884	99999
Na+ (mmol/L)	-9.05578	99999	-9.05578	99999	-9.05578	99999	-9.05578	99999	-9.05578	99999	-9.05578	99999
nicotinic acid (mmol/L)	-0.0324913	99999	-0.0324913	99999	-0.0324913	99999	-0.0324913	99999	-0.0324913	99999	-0.0324913	99999
phosphate (mmol/L)	-3.67404	99999	-3.67404	99999	-3.67404	99999	-3.67404	99999	-3.67404	99999	-3.67404	99999
reduced glutathione (mmol/L)	-0.357933	-0.292854	-0.357933	-0.292854	-0.357933	-0.292854	-0.357933	-0.292854	-0.357933	-0.292854	-0.357933	-0.292854
sulphate (mmol/L)	-0.0359686	99999	-0.0359686	99999	-0.0359686	99999	-0.0359686	99999	-0.0359686	99999	-0.0359686	99999
H+ (mmol/L)	-99999	99999	-99999	99999	-99999	99999	-99999	99999	-99999	99999	-99999	99999
H2O (mmol/L)	-99999	99999	-99999	99999	-99999	99999	-99999	99999	-99999	99999	-99999	99999
O2 (mmol/L)	-99999	99999	-99999	99999	-99999	99999	-99999	99999	-99999	99999	-99999	99999
R_ATPM	25.2159	99999	31.6092	99999	42.1999	99999	63.9953	99999	68.5999	99999	42.4547	99999
R_CS	0	0	0	0	0	0	0	0	0	0	0	0
R_ACONTa	-99999	0	-99999	0	-99999	0	-99999	0	-99999	0	-99999	0
R_ACONTb	-99999	0	-99999	0	-99999	0	-99999	0	-99999	0	-99999	0
R_ICDHyr	-99999	0	-99999	0	-99999	0	-99999	0	-99999	0	-99999	0

## Sheet: Thalen results
Media composition (mmol/L)			Initial biomass (gDCW/L)a	Average specific growth rate (h-1)b	Measured biomass yield (gDCW/L)b	Predicted biomass yield (gDCW/L)
L-Glu	L-lactate	ammonia
0.5	9.5	32.5	0.045	0.0774774	0.2166	0.218239
1	9	31.7	0.045	0.0833506	0.2905	0.271168
2	8	30	0.045	0.0907297	0.4201	0.375882
5	5	25	0.045	0.101143	0.7071	0.554486
10	0	16.7	0.045	0.102858	0.7705	0.747257
10	0	0	0.045	0.090882	0.4233	0.366613
					Sloped	0.890136
					RMSEe	0.00163922
					R2	0.948047
aThe initial biomass concentration was estimated based on the description of inoculum preparation (see Material and Methods section in Thalen et al. J. Biotechnol. 75:147-159 (1999)
bThe average specific growth rate was estimated based on the initial and final biomass concentration, assuming a cultivation time of 50h
cThe measured biomass yield (gDCW/L) was calculated from the reported yield (gDCW molC-1), based on medium composition and on footnote b in Table 1 of Thalen et al. J. Biotechnol. 75:147-159 (1999)
dSlope of the linear relationship of predicted vs. measured biomass yields (y=ax, where y is the predicted biomass yield and x the measured biomass yield).
eRMSE (root-mean-square error) was calculated as the square root of the sum of squared differences between predicted and measured values divided by the number of fermentations.

## Sheet: New media composition
Medium name	C1	B2	D1	C2	D2	SS (from Bogdan)
Compound	concentration (g/L)	concentration (g/L)	concentration (g/L)	concentration (g/L)	concentration (g/L)	concentration (g/L)
L-Glutamate sodium salt monohydrate	29	19.845	18.677	19.333	18.677	10.7
Glutamic acid	3.5	3.479	3.475	2.333	3.475	0
Proline	0.118	0	0.882	0.079	0.882	0.24
L-Cysteine HCl	0	0.409	0.004	0	0.004	0.04
L-Alanine	0	2.076	0.304	0	0.304	0
L-Aspartic acid	0	0	0.524	0	0	0
L-Histidine	0.049	0.057	0.032	0.033	0.032	0
Glycine	0.098	0	0.149	0.065	0.032	0
L-Isoleucine	0.123	0	0.244	0.082	0.244	0
L-Leucine	0.282	0.306	0.438	0.188	0.184	0
L-Lysine HCl	0.33	0	0.393	0.22	0.393	0
L-Methionne	0.056	0.348	0.116	0.037	0.036	0
L-Phenylalanine	0.122	0	0.234	0.081	0.234	0
L-Serine	0.429	0.245	0.187	0.286	0.187	0
L-Tyrosine	0.083	0	0.034	0.055	0.034	0
L-Valine	0.201	0	0.399	0.134	0.399	0
L-Tryptophane	0	0.476	0	0	0	0
Glutathione reduced	0.233	0.233	0.233	0.233	0.233	0.1
NaCl	0	0	0.073	0	0.073	2.5
KH2PO4	0.5	0.442	0.5	0.5	0.5	0.5
KCl	0.2	0.232	0.2	0.2	0.2	0.2
MgCl2.6H2O	1	0.1	1	1	1	0.1
CaCl2.2H2O	0.02	0.02	0.02	0.02	0.02	0.02
FeSO4.7H2O	0	0	0	0	0	0.01
Fe(III)citrate.3H2O	0.02	0.02	0.02	0.02	0.02	0
Niacin	0.006	0.006	0.006	0.006	0.006	0.004
Glucose	0	5.413	0	0	0	0
CuCl2.2H2O	0.00128	0.00128	0.00128	0.00128	0.00128	0
CoCl2.6H2O	0.00042	0.00042	0.00042	0.00042	0.00042	0
ZnCl2	0.01	0.01	0.01	0.01	0.01	0
Dimethyl-beta-cyclodextrin	1	1	1	1	1	1
Ascorbic acid	0.623	0.623	0.623	0.623	0.623	0.02
Tris	0	0	0	0	0	1.82
MOPS	2.5	2.5	2.5	2.5	2.5	0
Thiamine HCl	0.01	0.01	0.01	0.01	0.01	0
Biotin	0.0002	0.0002	0.0002	0.0002	0.0002	0
Riboflavin	0.0003	0.0003	0.0003	0.0003	0.0003	0
Sodium thiosulfate pentahydrate	0.062	0	0	0.062	0	0
Ca pantothenate	0.004	0.004	0.004	0.004	0.004	0
Na-acetate	0	0	0.409	0	0.409	0

## Sheet: New media constraints descripti
FBA MAX(biomass) constraints description
For compounds present in the medium composition, the corresponding exchange fluxes were constrained as –[compound X in medium] (mmol/L) to 99999; compounds not present in the initial medium composition were constrained as 0 to 99999. No constraint was set on the metabolic end-products. Constraints on the exchange fluxes for protons, water, and oxygen were set in order to allow unlimited supply (L…
The lower bound of the maintenance reaction R_ATPM was calculated using equation 5 (supplemental text), based the measured initial biomass concentration and total cultivation time.

## Sheet: New media constraints
	C1		B2		D1		C2		D2		SS (from Bogdan)
	LB constraint	UB constraint	LB constraint	UB constraint	LB constraint	UB constraint	LB constraint	UB constraint	LB constraint	UB constraint	LB constraint	UB constraint
acetate (mmol/L)	0	99999	0	99999	-4.98354	99999	0	99999	-4.98192	99999	0	99999
Ca2+ (mmol/L)	-0.144477	99999	-0.14443	99999	-0.144338	99999	-0.144432	99999	-0.144202	99999	-0.136036	99999
citrate (mmol/L)	-0.0668919	99999	-0.0668751	99999	-0.0669086	99999	-0.0668919	99999	-0.0669086	99999	0	99999
Cl- (mmol/L)	-14.7944	99999	-4.79739	99999	-16.4235	99999	-14.1958	99999	-16.4234	99999	-56.1452	99999
Fe2+ (mmol/L)	0	99999	0	99999	0	99999	0	99999	0	99999	-0.0359686	99999
Fe3+ (mmol/L)	-0.0668919	99999	-0.0668751	99999	-0.0669086	99999	-0.0668919	99999	-0.0669086	99999	0	99999
glucose (mmol/L)	0	99999	-30.0474	99999	0	99999	0	99999	0	99999	0	99999
glycine (mmol/L)	-1.30545	99999	0	99999	-1.98659	99999	-0.865947	99999	-0.426535	99999	0	99999
K+ (mmol/L)	-6.35542	99999	-6.46186	99999	-6.45938	99999	-6.35672	99999	-6.46549	99999	-6.3568	99999
L-alanine (mmol/L)	0	99999	-23.3023	99999	-3.41303	99999	0	99999	-3.41228	99999	0	99999
L-aspartate (mmol/L)	0	99999	0	99999	-3.93589	99999	0	99999	0	99999	0	99999
L-cysteine (mmol/L)	0	99999	-0.232876	99999	-0.0227372	99999	0	99999	-0.0225854	99999	-0.227714	99999
L-glutamate (mmol/L)	-174.037	99999	-125.003	99999	-118.75	99999	-116.017	99999	-118.732	99999	-57.1795	99999
L-histidine (mmol/L)	-0.31578	99999	-0.367386	99999	-0.205822	99999	-0.21274	99999	-0.205865	99999	0	99999
L-isoleucine (mmol/L)	-0.938223	99999	0	99999	-1.86171	99999	-0.625143	99999	-1.8612	99999	0	99999
L-leucine (mmol/L)	-2.14887	99999	-2.33285	99999	-3.34019	99999	-1.43325	99999	-1.40174	99999	0	99999
L-lysine (mmol/L)	-1.8071	99999	0	99999	-2.15275	99999	-1.20485	99999	-2.15348	99999	0	99999
L-methionine (mmol/L)	-0.375265	99999	-2.33228	99999	-0.778321	99999	-0.247883	99999	-0.241315	99999	0	99999
L-phenylalanine (mmol/L)	-0.738543	99999	0	99999	-1.41695	99999	-0.489941	99999	-1.41615	99999	0	99999
L-proline (mmol/L)	-1.02435	99999	0	99999	-7.66091	99999	-0.68676	99999	-7.66091	99999	-2.0846	99999
L-serine (mmol/L)	-4.08285	99999	-2.33134	99999	-1.77943	99999	-2.72148	99999	-1.77879	99999	0	99999
L-tryptophane (mmol/L)	0	99999	-2.33071	99999	0	99999	0	99999	0	99999	0	99999
L-tyrosine (mmol/L)	-0.458083	99999	0	99999	-0.188016	99999	-0.303659	99999	-0.187575	99999	0	99999
L-valine (mmol/L)	-1.71575	99999	0	99999	-3.40646	99999	-1.14497	99999	-3.40874	99999	0	99999
Mg2+ (mmol/L)	-4.91818	99999	-0.491884	99999	-4.9254	99999	-4.91917	99999	-4.92212	99999	-0.491884	99999
Na+ (mmol/L)	-211.639	99999	-156.051	99999	-166.38	99999	-146.078	99999	-161.205	99999	-99.9584	99999
nicotinic acid (mmol/L)	-0.0487369	99999	-0.0487531	99999	-0.0486827	99999	-0.0488452	99999	-0.0489535	99999	-0.0325454	99999
pantothenate (mmol/L)	-0.00839594	99999	-0.00839384	99999	-0.00839237	99999	-0.00839594	99999	-0.00839237	99999	0	99999
phosphate (mmol/L)	-3.67355	99999	-3.24785	99999	-3.67551	99999	-3.67306	99999	-3.67894	99999	-3.67404	99999
reduced glutathione (mmol/L)	-0.757734	99999	-0.0758167	99999	-0.758167	99999	-0.758167	99999	-0.758167	99999	-0.325177	99999
sulphate (mmol/L)	0	99999	0	99999	0	99999	0	99999	0	99999	-0.0359686	99999
thiosulphate (mmol/L)	-0.249762	99999	0	99999	0	99999	-0.249788	99999	0	99999	0	99999
H+ (mmol/L)	-99999	99999	-99999	99999	-99999	99999	-99999	99999	-99999	99999	-99999	99999
H2O (mmol/L)	-99999	99999	-99999	99999	-99999	99999	-99999	99999	-99999	99999	-99999	99999
O2 (mmol/L)	-99999	99999	-99999	99999	-99999	99999	-99999	99999	-99999	99999	-99999	99999
R_ATPM	660.189	99999	455.982	99999	541.93	99999	350.869	99999	862.214	99999	161.202	99999

## Sheet: New media results
Media					Experimental measurements
Name	C sourcea	N sourcea	S sourcea,b		Initial biomass (gDCW/L)	Biomass yield (gDCW/L)c	Cultivation time (h)	Average specific growth rate (h-1)d		model versionh
										No TCA	TCA
C1	L-Glu>>Gly/L-Lys/L-Leu/L-Pro/L-Ser/L-Val>L-Phe/L-His/L-Ile/L-Tyr		L-Cys/GSH		0.0593478	6.48	52	0.0904284		6.00739	6.00739
B2	L-Glu>glucose>L-Ala>L-Leu/L-Met/L-Ser/L-Trp>L-His	L-Glu>L-Ala>L-Leu/L-Met/L-Ser/L-Trp>L-His	L-Cys/GSH		0.0841304	5.78	36.3667	0.116688		5.31124	5.31124
D1	L-Glu>L-Pro>L-Ala/L-Asp/L-Phe/Gly/L-Ile/L-Lys/L-Leu/L-Ser/L-Val>L-His/L-Met/L-Tyr		L-Cys/GSH		0.0717391	5.51	46.5	0.0936324		5.26783	5.53545
C2	L-Glu>>Gly/L-Lys/L-Leu/L-Pro/L-Ser/L-Val>L-Phe/L-His/L-Ile/L-Tyr		L-Cys/GSH		0.0834783	5.14	30.6667	0.134859		4.57311	4.76066
D2	L-Glu>L-Pro>L-Ala/L-Phe/L-Ile/L-Lys/L-Leu/L-Ser/L-Val>Gly/L-His/L-Met/L-Tyr		L-Cys/GSH		0.0436957	4.6	95	0.0491076		4.08654	4.37035
SSe	L-Glu>L-Pro		L-Cys/GSH		0.0691304	1.66	63	0.0371945		2.13564	2.21497
Slopef										0.925735	0.950564
RMSEg										0.467791	0.397571
								R2		0.979312	0.982267
aC, N and S sources are listed from the most abundant to the least abundant (in molar concentration of the C or N source). Separators reflect the relative abundance of the different C, N or S sources: >, about one order of magnitude (10-fold) difference; >> about two orders of magnitude (100-fold) difference; /, same order of magnitude.
bAbbreviations for the S sources are as follows: GSH, reduced glutathione.
cThe biomass yield was calculated as the difference between the measured biomass concentration (gDCW/L) at the end of fermentation and the measured biomass concentration (gDCW/L) at the start of fermentation.
dThe average specific growth rate was calculated based on the measured biomass concentration (gDCW/L) at the end and at the start of fermentation, as well as the total fermentation time.
eFor SS medium, growth yields are based on the data published by Bogdan et al. (Infect. Immun. 69:6823-6830 (2001)), i.e. an initial biomass concentration of 0.55 gDCW/L, as deduced from Figure 1 of Bogdan et al. (OD of approximately 0.8, converted to 0.55 gDCW/L based on an experimentally determined coefficient of 0.6887 gDCW/L per OD unit), a final biomass of 1.69 gDCW/L, based on the average o…
fSlope of the linear relationship of predicted vs. measured biomass yields (y=ax, where y is the predicted biomass yield and x the measured biomass yield).
gRMSE (root-mean-square error) was calculated as the square root of the sum of squared differences between predicted and measured values divided by the number of fermentations.
hmodel with a partially non-functional TCA cycle ("No TCA": R_CS (0,0), R_ACONTa (-99999,0), R_ACONTb (-99999,0), and R_ICDHyr (-99999,0)) or a fully functional TCA cycle ("TCA": R_CS (0,99999), R_ACONTa (-99999,99999), R_ACONTb (-99999,99999), and R_ICDHyr (-99999,99999))
