# Supplementary material for: Probing the Genome-Scale Metabolic Landscape of Bordetella pertussis, the Causative Agent of Whooping Cough
Source: Appl Environ Microbiol. 2017 Oct 17;83(21):e01528-17. doi: 10.1128/AEM.01528-17 (PMC5648915; doi:10.1128/AEM.01528-17)
Supplement: Supplemental material [file AEM.01528-17_zam999118131sd7.xlsx]

## Sheet: Read Me
File description
This file contains the data from LC-MS based identification of N-containing end-products
Sheet description
sheet name	description
protocols	protocols used for sample preparation, LC-MS screening of end products, LC-MS/MS confirmation of end products, and LC-MS/MS quantification of selected metabolites in the supernatant of the two reference fermentations
HMDB negative mode - 1069 hits	list of possible m/z matches from the human metabolome database (negative mode)
HMDB positive mode - 11987 hits	list of possible m/z matches from the human metabolome database (positive mode)
Overlap HMDB&iBP1870 - 65 hits	list of the 65 compounds found in the metabolic model of B. pertussis (iBP1870) and as a candidate from the HMDB search; also includes information about whether each of the 65 candidate compounds was further investigated qualitatively and/or quantitatively.
LC-MSMS characteristics	list of characteristic MS/MS transitions and retention times for standards

## Sheet: protocols
Sample preparation
Supernatant samples from the end-point of the two reference fermentations were mixed (1:1 ratio) and diluted (1.7-, 3.3-, 5- or 10-fold). Fresh medium samples were used as background controls. 10 µL of sample was mixed with 90 µL of an ice-cold solution containing 95% acetonitrile (ACN) and 5% 20 mM ammonium acetate (pH 9.4). Samples were kept at -20°C for 10 min and centrifuged (16,200×g, 10 min…
LC-MS/MS equipment and conditions
LC-MS and LC-MS/MS analyses were carried out using a Shimadzu Nexera LC30 AD LC system, equipped with a SIL30AC auto-sampler and a CTO-20AC column oven (Shimadzu, s’Hertogenbosch, The Netherlands). A Luna NH2 column (5 μm, 250 × 2.0 mm) equipped with a Luna NH2 guard column, (4 mm × 2.1 mm) (Phenomenex, Utrecht, The Netherlands) was operated at a flow rate of 200 μL/min using a NH4Ac buffer (20 m…
LC-MS-based identification of possible end-products
A total mass screen (m/z 100-500) was performed by LC-MS analysis on samples from the end of reference fermentations, in both positive and negative modes. The resulting 108 m/z values were queried against the human metabolome database (HMDB; tolerance set to less than 0.1 Da), resulting in 1069 and 11897 hits in the negative and positive modes, respectively (see complete lists in this file). Amon…
LC-MS/MS-based confirmation of end-products
Among the 65 candidate end-products, 7 amino acids had already been quantified by alternative methods (HPLC-IAD). Of the remaining 58 compounds, 32 were tested for their presence at the end of the reference fermentations.
Standard solutions of the 32 reference compounds of interest were analyzed by LC-MS/MS, and 2 or 3 characteristic MS/MS transitions were determined for each analyte of interest, together with its retention time (RT) (see sheet "LC-MSMS characteristics" in this file).
Fermentation supernatants were analyzed using the same method. A compound was considered present in a sample provided (i) the retention time (RT) did not deviate by more than 0.5 minutes compared to the RT of the standard (pure compound) and (ii) at least 2 of the characteristic MS/MS transitions (as determined with the standards) were detectable.
12 metabolites were confirmed to be present using this approach, including 11 N-containing compounds (see "Overlap HMDB&iBP1870 - 65 its" sheet in this file).
LC-MS/MS-based quantification of selected end-products
A selection of 6 N-containing compounds found to be present in the end-point supernatants of the reference fermentations using the qualitative approach above, were further quantified by standard addition. Quantification was performed for samples collected at multiple times during the course of reference fermentation A. 10 µL of sample were mixed with 85 µL of a mixture containing 50 µL acetonitri…

## Sheet: HMDB negative mode - 1069  hits
HMDB ID	Common Name	Chemical Formula	Adduct MW (Da)<br>[Matching HMDB MW]	MW Difference (Da)<br>[QueryMass - AdductMass]	Adduct
HMDB01371	Nitrogen	N2	140.991730 [28.006149]	0.090942	M+TFA-H [1-]
HMDB02818	Alloxan	C4H2N2O4	140.994171 [142.001450]	0.088501	M-H [1-]
HMDB00729	Alpha-Hydroxyisobutyric acid	C4H8O3	140.995941 [104.047340]	0.086731	M+K-2H [1-]
HMDB00710	4-Hydroxybutyric acid	C4H8O3	140.995941 [104.047340]	0.086731	M+K-2H [1-]
HMDB00442	(S)-3-Hydroxybutyric acid	C4H8O3	140.995941 [104.047340]	0.086731	M+K-2H [1-]
HMDB00357	3-Hydroxybutyric acid	C4H8O3	140.995941 [104.047340]	0.086731	M+K-2H [1-]
HMDB00336	(R)-3-Hydroxyisobutyric acid	C4H8O3	140.995941 [104.047340]	0.086731	M+K-2H [1-]
HMDB00023	(S)-3-Hydroxyisobutyric acid	C4H8O3	140.995941 [104.047340]	0.086731	M+K-2H [1-]
HMDB00011	(R)-3-Hydroxybutyric acid	C4H8O3	140.995941 [104.047340]	0.086731	M+K-2H [1-]
HMDB00008	2-Hydroxybutyric acid	C4H8O3	140.995941 [104.047340]	0.086731	M+K-2H [1-]
HMDB00139	Glyceric acid	C3H6O4	140.996017 [106.026611]	0.086655	M+Cl [1-]
HMDB06372	L-Glyceric acid	C3H6O4	140.996017 [106.026611]	0.086655	M+Cl [1-]
HMDB01527	3-Methylthiopropionic acid	C4H8O2S	140.999161 [120.024498]	0.083511	M+Na-2H [1-]
HMDB03227	Methanethiol	CH4S	141.004944 [48.003368]	0.077728	2M+FA-H [1-]
HMDB02006	2,3-Diaminopropionic acid	C3H8N2O2	141.007187 [104.058578]	0.075485	M+K-2H [1-]
HMDB06115	Benzaldehyde	C7H6O	141.011261 [106.041862]	0.071411	M+Cl [1-]
HMDB00498	4-Deoxyerythronic acid	C4H8O4	141.016922 [120.042259]	0.06575	M+Na-2H [1-]
HMDB02649	Erythrose	C4H8O4	141.016922 [120.042259]	0.06575	M+Na-2H [1-]
HMDB02601	A,b-Dihydroxyisobutyric acid	C4H8O4	141.016922 [120.042259]	0.06575	M+Na-2H [1-]
HMDB00360	2,4-Dihydroxybutanoic acid	C4H8O4	141.016922 [120.042259]	0.06575	M+Na-2H [1-]
HMDB00337	(S)-3,4-Dihydroxybutyric acid	C4H8O4	141.016922 [120.042259]	0.06575	M+Na-2H [1-]
HMDB02453	4-Deoxythreonic acid	C4H8O4	141.016922 [120.042259]	0.06575	M+Na-2H [1-]
HMDB06293	L-Erythrulose	C4H8O4	141.016922 [120.042259]	0.06575	M+Na-2H [1-]
HMDB01366	Purine	C5H4N4	141.018265 [120.043594]	0.064407	M+Na-2H [1-]
HMDB00398	3-Oxoadipic acid	C6H8O5	141.018784 [160.037170]	0.063889	M-H20-H [1-]
HMDB00225	Oxoadipic acid	C6H8O5	141.018784 [160.037170]	0.063889	M-H20-H [1-]
HMDB02432	Sumiki's acid	C6H6O4	141.019333 [142.026611]	0.063339	M-H [1-]
HMDB02349	trans-trans-Muconic acid	C6H6O4	141.019333 [142.026611]	0.063339	M-H [1-]
HMDB06331	cis,cis-Muconic acid	C6H6O4	141.019333 [142.026611]	0.063339	M-H [1-]
HMDB00656	Cysteineglutathione disulfide	C13H22N4O8S2	141.022034 [426.087921]	0.060638	M-3H [3-]
HMDB02338	Biochanin A	C16H12O5	141.026962 [284.068481]	0.05571	M-2H [2-]
HMDB05781	Glycitein	C16H12O5	141.026962 [284.068481]	0.05571	M-2H [2-]
HMDB00469	5-Hydroxymethyluracil	C5H6N2O3	141.030563 [142.037842]	0.052109	M-H [1-]
HMDB00299	Xanthosine	C10H12N4O6	141.030563 [284.075684]	0.052109	M-2H [2-]
HMDB04072	4-Hydroxystyrene	C8H8O	141.032181 [120.057518]	0.050491	M+Na-2H [1-]
HMDB06236	Phenylacetaldehyde	C8H8O	141.032181 [120.057518]	0.050491	M+Na-2H [1-]
HMDB13815	2,3-dihydrobenzofuran	C8H8O	141.032181 [120.057518]	0.050491	M+Na-2H [1-]
HMDB13826	4-methyl-benzaldehyde	C8H8O	141.032181 [120.057518]	0.050491	M+Na-2H [1-]
HMDB11686	p-Cresol glucuronide	C13H16O7	141.037521 [284.089600]	0.045151	M-2H [2-]
HMDB03556	Chitobiose	C15H26N2O12	141.042236 [426.148560]	0.040436	M-3H [3-]
HMDB00555	3-Methyladipic acid	C7H12O4	141.055176 [160.073563]	0.027496	M-H20-H [1-]
HMDB02441	3,3-Dimethylglutaric acid	C7H12O4	141.055176 [160.073563]	0.027496	M-H20-H [1-]
HMDB00857	Pimelic acid	C7H12O4	141.055176 [160.073563]	0.027496	M-H20-H [1-]
HMDB13749	2-Methylfuran	C5H6O	141.055710 [82.041862]	0.026962	M+Hac-H [1-]
HMDB00097	Choline	C5H14NO	141.056137 [104.107536]	0.026535	M+K-2H [1-]
HMDB00372	16-Oxoestrone	C18H20O3	141.063339 [284.141235]	0.019333	M-2H [2-]
HMDB12942	Estrone-3,4-quinone	C18H20O3	141.063339 [284.141235]	0.019333	M-2H [2-]
HMDB12941	Estrone-2,3-quinone	C18H20O3	141.063339 [284.141235]	0.019333	M-2H [2-]
HMDB03459	D-Alanyl-D-alanine	C6H12N2O3	141.066406 [160.084793]	0.016266	M-H20-H [1-]
HMDB04296	Acrylamide	C3H5NO	141.066956 [71.037117]	0.015717	2M-H [1-]
HMDB13733	1,2,4-Trimethylbenzene	C9H12	141.068573 [120.093903]	0.014099	M+Na-2H [1-]
HMDB13732	1,2,3,4-Tetramethyl-benzene	C9H12	141.068573 [120.093903]	0.014099	M+Na-2H [1-]
HMDB13045	Prostaglandin PGE2 glyceryl ester	C23H38O7	141.079971 [426.261749]	0.002701	M-3H [3-]
HMDB13043	Prostaglandin PGE2 1-glyceryl ester	C23H38O7	141.079971 [426.261749]	0.002701	M-3H [3-]
HMDB13653	Prostaglandin D2-1-glyceryl ester	C23H38O7	141.079971 [426.261749]	0.002701	M-3H [3-]
HMDB03422	Boldione	C19H24O2	141.081543 [284.177643]	0.001129	M-2H [2-]
HMDB00303	Tryptamine	C10H12N2	141.081665 [160.100052]	0.001007	M-H20-H [1-]
HMDB04476	Anatabine	C10H12N2	141.081665 [160.100052]	0.001007	M-H20-H [1-]
HMDB05764	Melanostatin	C13H24N4O3	141.085144 [284.184845]	0.002472	M-2H [2-]
HMDB00711	Hydroxyoctanoic acid	C8H16O3	141.091553 [160.109940]	0.008881	M-H20-H [1-]
HMDB00486	7-Hydroxyoctanoic acid	C8H16O3	141.091553 [160.109940]	0.008881	M-H20-H [1-]
HMDB01954	3-Hydroxyoctanoic acid	C8H16O3	141.091553 [160.109940]	0.008881	M-H20-H [1-]
HMDB02264	(R)-2-Hydroxycaprylic acid	C8H16O3	141.091553 [160.109940]	0.008881	M-H20-H [1-]
HMDB10722	(R)-3-Hydroxyoctanoic acid	C8H16O3	141.091553 [160.109940]	0.008881	M-H20-H [1-]
HMDB00392	2-Octenoic acid	C8H14O2	141.092102 [142.099380]	0.00943	M-H [1-]
HMDB01568	trans-2-Octenoic acid	C8H14O2	141.092102 [142.099380]	0.00943	M-H [1-]
HMDB12562	13'-Hydroxy-gamma-tocotrienol	C28H42O3	141.097183 [426.313385]	0.014511	M-3H [3-]
HMDB13117	Vitamin A2	C20H28O	141.099731 [284.214020]	0.017059	M-2H [2-]
HMDB02152	11-cis-Retinaldehyde	C20H28O	141.099731 [284.214020]	0.017059	M-2H [2-]
HMDB06220	13-cis-Retinal	C20H28O	141.099731 [284.214020]	0.017059	M-2H [2-]
HMDB06218	9-cis-Retinal	C20H28O	141.099731 [284.214020]	0.017059	M-2H [2-]
HMDB01358	Retinal	C20H28O	141.099731 [284.214020]	0.017059	M-2H [2-]
HMDB06009	Isoputreanine	C7H16N2O2	141.102798 [160.121185]	0.020126	M-H20-H [1-]
HMDB02038	N(6)-Methyllysine	C7H16N2O2	141.102798 [160.121185]	0.020126	M-H20-H [1-]
HMDB12167	4alpha-formyl-4beta-methyl-5alpha-cholesta-8,24-dien-3beta-ol	C29H46O2	141.109314 [426.349792]	0.026642	M-3H [3-]
HMDB13305	Propionylcholine	C8H18NO2	141.115372 [160.133759]	0.0327	M-H20-H [1-]
HMDB01188	(S)-2,3-Epoxysqualene	C30H50O	141.121445 [426.386169]	0.038773	M-3H [3-]
HMDB01251	Lanosterin	C30H50O	141.121445 [426.386169]	0.038773	M-3H [3-]
HMDB13821	2-methyl-4-heptanone	C9H18O	141.128479 [142.135757]	0.045807	M-H [1-]
HMDB00827	Stearic acid	C18H36O2	141.128479 [284.271515]	0.045807	M-2H [2-]
HMDB01190	Indoleacetaldehyde	C10H9NO	180.043091 [159.068420]	0.093353	M+Na-2H [1-]
HMDB04827	Proline betaine	C7H13NO2	180.043243 [143.094635]	0.093201	M+K-2H [1-]
HMDB00730	Isobutyrylglycine	C6H11NO3	180.043304 [145.073898]	0.09314	M+Cl [1-]
HMDB12151	2-Keto-6-aminocaproate	C6H11NO3	180.043304 [145.073898]	0.09314	M+Cl [1-]
HMDB12131	(S)-5-Amino-3-oxohexanoate	C6H11NO3	180.043304 [145.073898]	0.09314	M+Cl [1-]
HMDB03681	4-Acetamidobutanoic acid	C6H11NO3	180.043304 [145.073898]	0.09314	M+Cl [1-]
HMDB00808	N-Butyrylglycine	C6H11NO3	180.043304 [145.073898]	0.09314	M+Cl [1-]
HMDB01263	Allysine	C6H11NO3	180.043304 [145.073898]	0.09314	M+Cl [1-]
HMDB00034	Adenine	C5H5N5	180.052689 [135.054489]	0.083755	M+FA-H [1-]
HMDB06037	8-Hydroxy-7-methylguanine	C6H7N5O2	180.052704 [181.059982]	0.08374	M-H [1-]
HMDB03464	4-Guanidinobutanoic acid	C5H11N3O2	180.054535 [145.085129]	0.081909	M+Cl [1-]
HMDB00678	Isovalerylglycine	C7H13NO3	180.064209 [159.089539]	0.072235	M+Na-2H [1-]
HMDB00339	2-Methylbutyrylglycine	C7H13NO3	180.064209 [159.089539]	0.072235	M+Na-2H [1-]
HMDB11757	N-Acetylvaline	C7H13NO3	180.064209 [159.089539]	0.072235	M+Na-2H [1-]
HMDB12175	5-Acetamidovalerate	C7H13NO3	180.064209 [159.089539]	0.072235	M+Na-2H [1-]
HMDB12154	3-Dehydrocarnitine	C7H13NO3	180.064209 [159.089539]	0.072235	M+Na-2H [1-]
HMDB00927	Valerylglycine	C7H13NO3	180.064209 [159.089539]	0.072235	M+Na-2H [1-]
HMDB04461	Benzamide	C7H7NO	180.066620 [121.052765]	0.069824	M+Hac-H [1-]
HMDB10715	2-Phenylacetamide	C8H9NO	180.066620 [135.068420]	0.069824	M+FA-H [1-]
HMDB01250	N-Acetylarylamine	C8H9NO	180.066620 [135.068420]	0.069824	M+FA-H [1-]
HMDB06050	o-Tyrosine	C9H11NO3	180.066620 [181.073898]	0.069824	M-H [1-]
HMDB01119	4-Hydroxy-4-(3-pyridyl)-butanoic acid	C9H11NO3	180.066620 [181.073898]	0.069824	M-H [1-]
HMDB00158	L-Tyrosine	C9H11NO3	180.066620 [181.073898]	0.069824	M-H [1-]
HMDB02184	L-Threo-3-Phenylserine	C9H11NO3	180.066620 [181.073898]	0.069824	M-H [1-]
HMDB03831	Beta-Tyrosine	C9H11NO3	180.066620 [181.073898]	0.069824	M-H [1-]
HMDB05763	Thyrotropin-releasing factor	C16H22N6O4	180.077850 [362.170258]	0.058594	M-2H [2-]
HMDB12550	12-Oxo-20-carboxy-leukotriene B4	C20H26O6	180.079193 [362.172943]	0.057251	M-2H [2-]
HMDB13692	Secoisolariciresinol	C20H26O6	180.079193 [362.172943]	0.057251	M-2H [2-]
HMDB06831	3-Dehydroxycarnitine	C7H15NO2	180.079681 [145.110275]	0.056763	M+Cl [1-]
HMDB13811	1-nitroheptane	C7H15NO2	180.079681 [145.110275]	0.056763	M+Cl [1-]
HMDB02249	6-methyltetrahydropterin	C7H11N5O	180.089081 [181.096359]	0.047363	M-H [1-]
HMDB00319	18-Hydroxycorticosterone	C21H30O5	180.097382 [362.209320]	0.039062	M-2H [2-]
HMDB06758	17a,21-Dihydroxy-5b-pregnane-3,11,20-trione	C21H30O5	180.097382 [362.209320]	0.039062	M-2H [2-]
HMDB00063	Cortisol	C21H30O5	180.097382 [362.209320]	0.039062	M-2H [2-]
HMDB00991	DL-2-Aminooctanoic acid	C8H17NO2	180.100601 [159.125931]	0.035843	M+Na-2H [1-]
HMDB06406	Ecgonine methyl ester	C10H17NO3	180.102463 [199.120850]	0.033981	M-H20-H [1-]
HMDB01020	N,N-Dimethylaniline	C8H11N	180.102997 [121.089149]	0.033447	M+Hac-H [1-]
HMDB12275	Phenylethylamine	C8H11N	180.102997 [121.089149]	0.033447	M+Hac-H [1-]
HMDB02017	1-Phenylethylamine	C8H11N	180.102997 [121.089149]	0.033447	M+Hac-H [1-]
HMDB13699	2-methylbenzylamine	C8H11N	180.102997 [121.089149]	0.033447	M+Hac-H [1-]
HMDB12128	(R)-Amphetamine	C9H13N	180.102997 [135.104797]	0.033447	M+FA-H [1-]
HMDB10396	LysoPC(20:4(8Z,11Z,14Z,17Z))	C28H50NO7P	180.103561 [543.332520]	0.032883	M-3H [3-]
HMDB10395	LysoPC(20:4(5Z,8Z,11Z,14Z))	C28H50NO7P	180.103561 [543.332520]	0.032883	M-3H [3-]
HMDB10214	19,20-DiHDPA	C22H34O4	180.115570 [362.245697]	0.020874	M-2H [2-]
HMDB12925	Dehydrospermidine	C7H19N3	180.127304 [145.157898]	0.00914	M+Cl [1-]
HMDB01257	Spermidine	C7H19N3	180.127304 [145.157898]	0.00914	M+Cl [1-]
HMDB12189	Aminopropylcadaverine	C8H21N3	180.148224 [159.173553]	0.01178	M+Na-2H [1-]
HMDB11671	ADP-ribose 1"-2" cyclic phosphate	C15H22N5O16P3	206.001877 [621.027466]	0.097214	M-3H [3-]
HMDB01330	2-Amino-3-carboxymuconic acid semialdehyde	C7H7NO5	206.007095 [185.032425]	0.091995	M+Na-2H [1-]
HMDB04817	5-Hydroxydopamine	C8H11NO3	206.022507 [169.073898]	0.076584	M+K-2H [1-]
HMDB00239	Pyridoxine	C8H11NO3	206.022507 [169.073898]	0.076584	M+K-2H [1-]
HMDB00216	Norepinephrine	C8H11NO3	206.022507 [169.073898]	0.076584	M+K-2H [1-]
HMDB01537	6-Hydroxydopamine	C8H11NO3	206.022507 [169.073898]	0.076584	M+K-2H [1-]
HMDB12289	Tetrahydrodipicolinate	C7H9NO4	206.022568 [171.053162]	0.076523	M+Cl [1-]
HMDB02467	A-Ketoglutaric acid oxime	C5H7NO5	206.030624 [161.032425]	0.068466	M+FA-H [1-]
HMDB02273	4-Hydroxy-L-glutamic acid	C5H7NO5	206.030624 [161.032425]	0.068466	M+FA-H [1-]
HMDB00479	3-Methylhistidine	C7H11N3O2	206.033737 [169.085129]	0.065353	M+K-2H [1-]
HMDB00001	1-Methylhistidine	C7H11N3O2	206.033737 [169.085129]	0.065353	M+K-2H [1-]
HMDB13793	N-Methyl-L-histidine	C7H11N3O2	206.033737 [169.085129]	0.065353	M+K-2H [1-]
HMDB13195	4-Aminobiphenyl	C12H11N	206.037750 [169.089142]	0.06134	M+K-2H [1-]
HMDB03012	Aniline	C6H7N	206.043427 [93.057846]	0.055664	M+TFA-H [1-]
HMDB06779	Indole-5,6-quinone	C8H5NO2	206.045883 [147.032028]	0.053207	M+Hac-H [1-]
HMDB03320	Indole-3-carboxylic acid	C9H7NO2	206.045883 [161.047684]	0.053207	M+FA-H [1-]
HMDB02285	2-Indolecarboxylic acid	C9H7NO2	206.045883 [161.047684]	0.053207	M+FA-H [1-]
HMDB04077	4,6-Dihydroxyquinoline	C9H7NO2	206.045883 [161.047684]	0.053207	M+FA-H [1-]
HMDB00978	4-(2-Aminophenyl)-2,4-dioxobutanoic acid	C10H9NO4	206.045883 [207.053162]	0.053207	M-H [1-]
HMDB11669	6-(N-Acetyl-alpha-D-glucosaminyl)-1-phosphatidyl-1D-myo-inositol	C21H36NO18P	206.048386 [621.166992]	0.050705	M-3H [3-]
HMDB00510	Aminoadipic acid	C6H11NO4	206.067001 [161.068802]	0.032089	M+FA-H [1-]
HMDB02931	N-Acetylserine	C5H9NO4	206.067017 [147.053162]	0.032074	M+Hac-H [1-]
HMDB03339	D-Glutamic acid	C5H9NO4	206.067017 [147.053162]	0.032074	M+Hac-H [1-]
HMDB03011	O-Acetylserine	C5H9NO4	206.067017 [147.053162]	0.032074	M+Hac-H [1-]
HMDB02393	N-Methyl-D-aspartic acid	C5H9NO4	206.067017 [147.053162]	0.032074	M+Hac-H [1-]
HMDB00148	L-Glutamic acid	C5H9NO4	206.067017 [147.053162]	0.032074	M+Hac-H [1-]
HMDB06556	L-4-Hydroxyglutamate semialdehyde	C5H9NO4	206.067017 [147.053162]	0.032074	M+Hac-H [1-]
HMDB00985	Dihydrolipoamide	C8H17NOS2	206.067871 [207.075150]	0.031219	M-H [1-]
HMDB06548	Ecgonine	C9H15NO3	206.079865 [185.105194]	0.019226	M+Na-2H [1-]
HMDB06348	Pseudoecgonine	C9H15NO3	206.079865 [185.105194]	0.019226	M+Na-2H [1-]
HMDB03447	Tryptophanol	C10H11NO	206.082260 [161.084061]	0.01683	M+FA-H [1-]
HMDB00512	N-Acetyl-L-phenylalanine	C11H13NO3	206.082260 [207.089539]	0.01683	M-H [1-]
HMDB02042	3-Phenylpropionylglycine	C11H13NO3	206.082260 [207.089539]	0.01683	M-H [1-]
HMDB00860	Phenylpropionylglycine	C11H13NO3	206.082260 [207.089539]	0.01683	M-H [1-]
HMDB05785	Indole-3-carbinol	C9H9NO	206.082275 [147.068420]	0.016815	M+Hac-H [1-]
HMDB12993	Leukotriene C5	C30H43N3O9S	206.083374 [621.271973]	0.015717	M-3H [3-]
HMDB11603	4-(Methylnitrosamino)-1-(3-pyridyl)-1-butanone	C10H13N3O2	206.093506 [207.100784]	0.005585	M-H [1-]
HMDB05015	Gabapentin	C9H17NO2	206.095337 [171.125931]	0.003754	M+Cl [1-]
HMDB00062	L-Carnitine	C7H15NO3	206.103394 [161.105194]	0.004303	M+FA-H [1-]
HMDB01010	Nicotine imine	C10H13N2	206.106079 [161.107880]	0.006989	M+FA-H [1-]
HMDB06078	Putreanine	C7H17N2O2	206.127197 [161.128998]	0.028107	M+FA-H [1-]
HMDB12497	1-pyrroline	C4H7N	206.166260 [69.057846]	0.067169	3M-H [1-]
HMDB12169	4alpha-formyl-5alpha-cholesta-8-en-3beta-ol	C28H46O2	206.167618 [414.349792]	0.068527	M-2H [2-]
HMDB12113	(22Alpha)-hydroxy-campest-4-en-3-one	C28H46O2	206.167618 [414.349792]	0.068527	M-2H [2-]
HMDB11581	MG(22:0/0:0/0:0)	C25H50O4	206.178177 [414.370911]	0.079086	M-2H [2-]
HMDB11551	MG(0:0/22:0/0:0)	C25H50O4	206.178177 [414.370911]	0.079086	M-2H [2-]
HMDB00649	Clionasterol	C29H50O	206.185806 [414.386169]	0.086716	M-2H [2-]
HMDB06840	4,4-Dimethyl-5a-cholesta-8-en-3b-ol	C29H50O	206.185806 [414.386169]	0.086716	M-2H [2-]
HMDB00852	Beta-Sitosterol	C29H50O	206.185806 [414.386169]	0.086716	M-2H [2-]
HMDB04952	Ceramide (d18:1/22:0)	C40H79NO3	206.194733 [621.606018]	0.095642	M-3H [3-]
HMDB11766	Cer(d18:0/22:1(13Z))	C40H79NO3	206.194733 [621.606018]	0.095642	M-3H [3-]
HMDB00429	17a-Estradiol	C18H24O2	253.159256 [272.177643]	0.086929	M-H20-H [1-]
HMDB00151	Estradiol	C18H24O2	253.159256 [272.177643]	0.086929	M-H20-H [1-]
HMDB13827	6,10-dimethyl-5,9-undecadien-2-one	C13H22O	253.180923 [194.167068]	0.065262	M+Hac-H [1-]
HMDB11684	N(6)-(Octanoyl)lysine	C14H28N2O3	253.191605 [272.209991]	0.054581	M-H20-H [1-]
HMDB06046	5a-Androst-3-en-17-one	C19H28O	253.195633 [272.214020]	0.050552	M-H20-H [1-]
HMDB07038	DG(14:1(9Z)/14:1(9Z)/0:0)	C31H56O5	253.199112 [508.412781]	0.047073	M-2H [2-]
HMDB00097	Choline	C5H14NO	253.213272 [104.107536]	0.032913	2M+FA-H [1-]
HMDB10734	(R)-3-Hydroxy-hexadecanoic acid	C16H32O3	253.216751 [272.235138]	0.029434	M-H20-H [1-]
HMDB03229	Palmitoleic acid	C16H30O2	253.217300 [254.224579]	0.028885	M-H [1-]
HMDB12328	Palmitelaidic acid	C16H30O2	253.217300 [254.224579]	0.028885	M-H [1-]
HMDB02186	Hypogeic acid	C16H30O2	253.217300 [254.224579]	0.028885	M-H [1-]
HMDB10735	Trans-Hexa-dec-2-enoic acid	C16H30O2	253.217300 [254.224579]	0.028885	M-H [1-]
HMDB07644	DG(22:1(13Z)/24:0/0:0)	C49H94O5	253.229431 [762.710144]	0.016754	M-3H [3-]
HMDB07616	DG(22:0/24:1(15Z)/0:0)	C49H94O5	253.229431 [762.710144]	0.016754	M-3H [3-]
HMDB07840	DG(24:1(15Z)/22:0/0:0)	C49H94O5	253.229431 [762.710144]	0.016754	M-3H [3-]
HMDB07812	DG(24:0/22:1(13Z)/0:0)	C49H94O5	253.229431 [762.710144]	0.016754	M-3H [3-]
HMDB13322	Undecanoylcholine	C16H34NO2	253.240555 [272.258942]	0.00563	M-H20-H [1-]
HMDB00379	2-Methylcitric acid	C7H10O7	265.056488 [206.042648]	0.098755	M+Hac-H [1-]
HMDB06471	Methylisocitric acid	C7H10O7	265.056488 [206.042648]	0.098755	M+Hac-H [1-]
HMDB03518	Homocitric acid	C7H10O7	265.056488 [206.042648]	0.098755	M+Hac-H [1-]
HMDB00299	Xanthosine	C10H12N4O6	265.057281 [284.075684]	0.097961	M-H20-H [1-]
HMDB01451	Lipoic acid	C8H14O2S2	265.057373 [206.043518]	0.09787	M+Hac-H [1-]
HMDB06005	Indolylacryloylglycine	C13H12N2O3	265.059448 [244.084793]	0.095795	M+Na-2H [1-]
HMDB06695	Prolylhydroxyproline	C10H16N2O4	265.059601 [228.111008]	0.095642	M+K-2H [1-]
HMDB02335	Aspartyl-L-proline	C9H14N2O5	265.059662 [230.090271]	0.095581	M+Cl [1-]
HMDB00030	Biotin	C10H16N2O3S	265.062836 [244.088165]	0.092407	M+Na-2H [1-]
HMDB01923	Naproxen	C14H14O3	265.063690 [230.094299]	0.091553	M+Cl [1-]
HMDB02455	Pyruvatoxime	C3H5NO3	265.067719 [103.026939]	0.087524	2M+Hac-H [1-]
HMDB11602	3-Oxoalanine	C3H5NO3	265.067719 [103.026939]	0.087524	2M+Hac-H [1-]
HMDB11753	Iminodiacetate	C4H7NO4	265.067749 [133.037506]	0.087494	2M-H [1-]
HMDB00191	L-Aspartic acid	C4H7NO4	265.067749 [133.037506]	0.087494	2M-H [1-]
HMDB06483	D-Aspartic acid	C4H7NO4	265.067749 [133.037506]	0.087494	2M-H [1-]
HMDB11168	L-beta-aspartyl-L-serine	C7H12N2O6	265.067749 [220.069534]	0.087494	M+FA-H [1-]
HMDB11686	p-Cresol glucuronide	C13H16O7	265.071198 [284.089600]	0.084045	M-H20-H [1-]
HMDB02434	Hydroquinone	C6H6O2	265.071777 [110.036781]	0.083466	2M+FA-H [1-]
HMDB00957	Pyrocatechol	C6H6O2	265.071777 [110.036781]	0.083466	2M+FA-H [1-]
HMDB13735	1-(2-Furanyl)ethanone	C6H6O2	265.071777 [110.036781]	0.083466	2M+FA-H [1-]
HMDB02373	4,6-Dimethylnonanoic acid	C11H22O2	265.080872 [186.161987]	0.074371	M+Br [1-]
HMDB00947	Undecanoic acid	C11H22O2	265.080872 [186.161987]	0.074371	M+Br [1-]
HMDB00472	5-Hydroxy-L-tryptophan	C11H12N2O3	265.083008 [220.084793]	0.072235	M+FA-H [1-]
HMDB00933	Traumatic acid	C12H20O4	265.084747 [228.136154]	0.070496	M+K-2H [1-]
HMDB13139	1-Hydroxypyrene	C16H12O	265.087036 [220.088821]	0.068207	M+FA-H [1-]
HMDB03905	Imidazole-4-acetaldehyde	C5H6N2O	265.094238 [110.048012]	0.061005	2M+FA-H [1-]
HMDB11175	L-leucyl-L-proline	C11H20N2O3	265.095978 [228.147385]	0.059265	M+K-2H [1-]
HMDB11174	L-isoleucyl-L-proline	C11H20N2O3	265.095978 [228.147385]	0.059265	M+K-2H [1-]
HMDB04094	Indoxyl	C8H7NO	265.098267 [133.052765]	0.056976	2M-H [1-]
HMDB01104	N-Acetyl-b-glucosaminylamine	C8H16N2O5	265.104126 [220.105927]	0.051117	M+FA-H [1-]
HMDB03667	Alpha-Pinene-oxide	C10H16O	265.105713 [152.120117]	0.04953	M+TFA-H [1-]
HMDB03634	Perillyl alcohol	C10H16O	265.105713 [152.120117]	0.04953	M+TFA-H [1-]
HMDB03450	(-)-trans-Carveol	C10H16O	265.105713 [152.120117]	0.04953	M+TFA-H [1-]
HMDB13712	Limonene epoxide	C10H16O	265.105713 [152.120117]	0.04953	M+TFA-H [1-]
HMDB13757	3-Carvomenthenone	C10H16O	265.105713 [152.120117]	0.04953	M+TFA-H [1-]
HMDB11626	Dodecanol	C12H26O	265.117249 [186.198364]	0.037994	M+Br [1-]
HMDB00623	Dodecanedioic acid	C12H22O4	265.121216 [230.151810]	0.034027	M+Cl [1-]
HMDB00372	16-Oxoestrone	C18H20O3	265.122833 [284.141235]	0.03241	M-H20-H [1-]
HMDB12942	Estrone-3,4-quinone	C18H20O3	265.122833 [284.141235]	0.03241	M-H20-H [1-]
HMDB12941	Estrone-2,3-quinone	C18H20O3	265.122833 [284.141235]	0.03241	M-H20-H [1-]
HMDB13787	Hydroxy proline dipeptide	C22H48N2O5Si4	265.124756 [532.264038]	0.030487	M-2H [2-]
HMDB00650	D-Alpha-aminobutyric acid	C4H9NO2	265.140503 [103.063332]	0.01474	2M+Hac-H [1-]
HMDB00452	L-Alpha-aminobutyric acid	C4H9NO2	265.140503 [103.063332]	0.01474	2M+Hac-H [1-]
HMDB01906	2-Aminoisobutyric acid	C4H9NO2	265.140503 [103.063332]	0.01474	2M+Hac-H [1-]
HMDB00112	Gamma-Aminobutyric acid	C4H9NO2	265.140503 [103.063332]	0.01474	2M+Hac-H [1-]
HMDB02299	(R)-b-aminoisobutyric acid	C4H9NO2	265.140503 [103.063332]	0.01474	2M+Hac-H [1-]
HMDB00092	Dimethylglycine	C4H9NO2	265.140503 [103.063332]	0.01474	2M+Hac-H [1-]
HMDB03911	3-Aminoisobutanoic acid	C4H9NO2	265.140503 [103.063332]	0.01474	2M+Hac-H [1-]
HMDB02166	(S)-b-aminoisobutyric acid	C4H9NO2	265.140503 [103.063332]	0.01474	2M+Hac-H [1-]
HMDB13488	PGP(16:1(9Z)/16:1(9Z))	C38H72O13P2	265.141022 [798.444824]	0.014221	M-3H [3-]
HMDB02327	1,11-Undecanedicarboxylic acid	C13H24O4	265.142120 [244.167465]	0.013123	M+Na-2H [1-]
HMDB01925	Ibuprofen	C13H18O2	265.144531 [206.130676]	0.010712	M+Hac-H [1-]
HMDB13817	2,6-di-tert-butylbenzoquinone	C14H20O2	265.144531 [220.146332]	0.010712	M+FA-H [1-]
HMDB06888	5b-Cyprinol sulfate	C27H48O8S	265.146240 [532.307007]	0.009003	M-2H [2-]
HMDB01924	Atenolol	C14H22N2O3	265.155792 [266.163055]	0.000549	M-H [1-]
HMDB02221	2,6,10-Trimethylundecanoic acid	C14H28O2	265.157532 [228.208923]	0.002289	M+K-2H [1-]
HMDB00806	Myristic acid	C14H28O2	265.157532 [228.208923]	0.002289	M+K-2H [1-]
HMDB03422	Boldione	C19H24O2	265.159241 [284.177643]	0.003998	M-H20-H [1-]
HMDB05764	Melanostatin	C13H24N4O3	265.166443 [284.184845]	0.0112	M-H20-H [1-]
HMDB12489	1,2,3,4-tetrahydroisoquinoline	C9H11N	265.171021 [133.089142]	0.015778	2M-H [1-]
HMDB10581	PG(16:0/22:4(7Z,10Z,13Z,16Z))	C44H79O10P	265.173096 [798.541077]	0.017853	M-3H [3-]
HMDB10639	PG(18:1(9Z)/20:3(8Z,11Z,14Z))	C44H79O10P	265.173096 [798.541077]	0.017853	M-3H [3-]
HMDB10638	PG(18:1(9Z)/20:3(5Z,8Z,11Z))	C44H79O10P	265.173096 [798.541077]	0.017853	M-3H [3-]
HMDB10624	PG(18:1(11Z)/20:3(8Z,11Z,14Z))	C44H79O10P	265.173096 [798.541077]	0.017853	M-3H [3-]
HMDB10623	PG(18:1(11Z)/20:3(5Z,8Z,11Z))	C44H79O10P	265.173096 [798.541077]	0.017853	M-3H [3-]
HMDB10610	PG(18:0/20:4(5Z,8Z,11Z,14Z))	C44H79O10P	265.173096 [798.541077]	0.017853	M-3H [3-]
HMDB02261	2-Hydroxymyristic acid	C14H28O3	265.178497 [244.203842]	0.023254	M+Na-2H [1-]
HMDB10731	(R)-3-Hydroxy-tetradecanoic acid	C14H28O3	265.178497 [244.203842]	0.023254	M+Na-2H [1-]
HMDB13688	Nootkatol	C15H24O	265.180908 [220.182709]	0.025665	M+FA-H [1-]
HMDB13834	caryophyllene oxide	C15H24O	265.180908 [220.182709]	0.025665	M+FA-H [1-]
HMDB13828	6-isopropenyl-4,8a-dimethyl-1,2,3,5,6,7,8,8a-octahydronaphthalen-2-ol	C15H24O	265.180908 [220.182709]	0.025665	M+FA-H [1-]
HMDB13225	Capryloylcholine	C13H28NO2	265.181396 [230.212006]	0.026154	M+Cl [1-]
HMDB13299	Pentadecanol	C15H32O	265.193909 [228.245316]	0.038666	M+K-2H [1-]
HMDB13117	Vitamin A2	C20H28O	265.195618 [284.214020]	0.040375	M-H20-H [1-]
HMDB02152	11-cis-Retinaldehyde	C20H28O	265.195618 [284.214020]	0.040375	M-H20-H [1-]
HMDB06220	13-cis-Retinal	C20H28O	265.195618 [284.214020]	0.040375	M-H20-H [1-]
HMDB06218	9-cis-Retinal	C20H28O	265.195618 [284.214020]	0.040375	M-H20-H [1-]
HMDB01358	Retinal	C20H28O	265.195618 [284.214020]	0.040375	M-H20-H [1-]
HMDB01186	N1-Acetylspermine	C12H28N4O	265.200989 [244.226318]	0.045746	M+Na-2H [1-]
HMDB13467	SM(d18:0/22:2(13Z,16Z)(OH))	C45H87N2O7P	265.201080 [798.625061]	0.045837	M-3H [3-]
HMDB06817	2-Hexaprenyl-6-methoxyphenol	C37H56O2	265.206757 [532.428040]	0.051514	M-2H [2-]
HMDB00827	Stearic acid	C18H36O2	265.253113 [284.271515]	0.09787	M-H20-H [1-]
HMDB11659	2-Methylerythritol	C5H12O4	271.139862 [136.073563]	0.095215	2M-H [1-]
HMDB01216	Tetrahydropteridine	C6H8N4	271.142517 [136.074890]	0.09256	2M-H [1-]
HMDB02352	Capsidiol	C15H24O2	271.147034 [236.177628]	0.088043	M+Cl [1-]
HMDB11624	Decyl alcohol	C10H22O	271.152649 [158.167068]	0.082428	M+TFA-H [1-]
HMDB10689	PG(18:3(9Z,12Z,15Z)/22:6(4Z,7Z,10Z,13Z,16Z,19Z))	C46H73O10P	271.157440 [816.494141]	0.077637	M-3H [3-]
HMDB10674	PG(18:3(6Z,9Z,12Z)/22:6(4Z,7Z,10Z,13Z,16Z,19Z))	C46H73O10P	271.157440 [816.494141]	0.077637	M-3H [3-]
HMDB00429	17a-Estradiol	C18H24O2	271.170380 [272.177643]	0.064697	M-H [1-]
HMDB00151	Estradiol	C18H24O2	271.170380 [272.177643]	0.064697	M-H [1-]
HMDB00521	5Z-Tetradecenoic acid	C14H26O2	271.191467 [226.193283]	0.04361	M+FA-H [1-]
HMDB00499	5-Tetradecenoic acid	C14H26O2	271.191467 [226.193283]	0.04361	M+FA-H [1-]
HMDB05051	Tsuzuic acid	C14H26O2	271.191467 [226.193283]	0.04361	M+FA-H [1-]
HMDB02000	Myristoleic acid	C14H26O2	271.191467 [226.193283]	0.04361	M+FA-H [1-]
HMDB10732	trans-Tetra-dec-2-enoic acid	C14H26O2	271.191467 [226.193283]	0.04361	M+FA-H [1-]
HMDB11684	N(6)-(Octanoyl)lysine	C14H28N2O3	271.202728 [272.209991]	0.032349	M-H [1-]
HMDB02961	Dihydrotestosterone	C19H30O2	271.206177 [290.224579]	0.0289	M-H20-H [1-]
HMDB00546	Epietiocholanolone	C19H30O2	271.206177 [290.224579]	0.0289	M-H20-H [1-]
HMDB00490	Etiocholanolone	C19H30O2	271.206177 [290.224579]	0.0289	M-H20-H [1-]
HMDB00365	Epiandrosterone	C19H30O2	271.206177 [290.224579]	0.0289	M-H20-H [1-]
HMDB06770	5b-Dihydrotestosterone	C19H30O2	271.206177 [290.224579]	0.0289	M-H20-H [1-]
HMDB00031	Androsterone	C19H30O2	271.206177 [290.224579]	0.0289	M-H20-H [1-]
HMDB03818	Androst-5-ene-3b,17b-diol	C19H30O2	271.206177 [290.224579]	0.0289	M-H20-H [1-]
HMDB05849	4-Androstenediol	C19H30O2	271.206177 [290.224579]	0.0289	M-H20-H [1-]
HMDB06046	5a-Androst-3-en-17-one	C19H28O	271.206757 [272.214020]	0.02832	M-H [1-]
HMDB10734	(R)-3-Hydroxy-hexadecanoic acid	C16H32O3	271.227875 [272.235138]	0.007202	M-H [1-]
HMDB12094	SM(d18:0/24:0)	C47H97N2O6P	271.228882 [816.708435]	0.006195	M-3H [3-]
HMDB11710	TG(15:0/18:2(9Z,12Z)/16:0)[iso6]	C52H96O6	271.232971 [816.720703]	0.002106	M-3H [3-]
HMDB11706	TG(15:0/18:1(9Z)/16:1(9Z))[iso6]	C52H96O6	271.232971 [816.720703]	0.002106	M-3H [3-]
HMDB03375	D-Limonene	C10H16	271.243134 [136.125198]	0.008057	2M-H [1-]
HMDB06525	(+)-a-Pinene	C10H16	271.243134 [136.125198]	0.008057	2M-H [1-]
HMDB04321	(+)-Limonene	C10H16	271.243134 [136.125198]	0.008057	2M-H [1-]
HMDB05806	Gamma-terpinene	C10H16	271.243134 [136.125198]	0.008057	2M-H [1-]
HMDB13771	Bornylene	C10H16	271.243134 [136.125198]	0.008057	2M-H [1-]
HMDB02181	Phytoene	C40H64	271.243134 [544.500793]	0.008057	M-2H [2-]
HMDB13322	Undecanoylcholine	C16H34NO2	271.251678 [272.258942]	0.016602	M-H [1-]
HMDB00405	2-Methoxyestradiol	C19H26O3	283.169800 [302.188202]	0.093628	M-H20-H [1-]
HMDB00380	2-Hydroxyestradiol-3-methyl ether	C19H26O3	283.169800 [302.188202]	0.093628	M-H20-H [1-]
HMDB06774	16a-Hydroxyandrost-4-ene-3,17-dione	C19H26O3	283.169800 [302.188202]	0.093628	M-H20-H [1-]
HMDB06773	11b-Hydroxyandrost-4-ene-3,17-dione	C19H26O3	283.169800 [302.188202]	0.093628	M-H20-H [1-]
HMDB06771	7a-Hydroxyandrost-4-ene-3,17-dione	C19H26O3	283.169800 [302.188202]	0.093628	M-H20-H [1-]
HMDB03955	19-Hydroxyandrost-4-ene-3,17-dione	C19H26O3	283.169800 [302.188202]	0.093628	M-H20-H [1-]
HMDB12782	4-methoxy-17beta-estradiol	C19H26O3	283.169800 [302.188202]	0.093628	M-H20-H [1-]
HMDB03422	Boldione	C19H24O2	283.170380 [284.177643]	0.093048	M-H [1-]
HMDB05764	Melanostatin	C13H24N4O3	283.177582 [284.184845]	0.085846	M-H [1-]
HMDB00560	5,8-Tetradecadienoic acid	C14H24O2	283.191467 [224.177628]	0.07196	M+Hac-H [1-]
HMDB00392	2-Octenoic acid	C8H14O2	283.191498 [142.099380]	0.07193	2M-H [1-]
HMDB01568	trans-2-Octenoic acid	C8H14O2	283.191498 [142.099380]	0.07193	2M-H [1-]
HMDB01999	Eicosapentaenoic acid	C20H30O2	283.206177 [302.224579]	0.057251	M-H20-H [1-]
HMDB03598	Retinyl ester	C20H30O2	283.206177 [302.224579]	0.057251	M-H20-H [1-]
HMDB13117	Vitamin A2	C20H28O	283.206757 [284.214020]	0.056671	M-H [1-]
HMDB02152	11-cis-Retinaldehyde	C20H28O	283.206757 [284.214020]	0.056671	M-H [1-]
HMDB06220	13-cis-Retinal	C20H28O	283.206757 [284.214020]	0.056671	M-H [1-]
HMDB06218	9-cis-Retinal	C20H28O	283.206757 [284.214020]	0.056671	M-H [1-]
HMDB01358	Retinal	C20H28O	283.206757 [284.214020]	0.056671	M-H [1-]
HMDB02950	(3R,3'R,6'R,9'-cis)-b,e-Carotene-3,3'-diol	C40H56O2	283.206757 [568.428040]	0.056671	M-2H [2-]
HMDB03240	(3R,3'R,15-cis)-b,b-Carotene-3,3'-diol	C40H56O2	283.206757 [568.428040]	0.056671	M-2H [2-]
HMDB03233	Lutein	C40H56O2	283.206757 [568.428040]	0.056671	M-2H [2-]
HMDB02789	Zeaxanthin	C40H56O2	283.206757 [568.428040]	0.056671	M-2H [2-]
HMDB03146	(3R,3'R,9-cis)-b,b-Carotene-3,3'-diol	C40H56O2	283.206757 [568.428040]	0.056671	M-2H [2-]
HMDB03112	(3R,3'R,13-cis)-b,b-Carotene-3,3'-diol	C40H56O2	283.206757 [568.428040]	0.056671	M-2H [2-]
HMDB02198	(3R,3'R,6'R,9-cis)-Carotene-3,3'-diol	C40H56O2	283.206757 [568.428040]	0.056671	M-2H [2-]
HMDB03451	(3R,3'R,6'R,13-cis)-b,e-Carotene-3,3'-diol	C40H56O2	283.206757 [568.428040]	0.056671	M-2H [2-]
HMDB03415	(3R,3'S,6'R)-b,e-Carotene-3,3'-diol	C40H56O2	283.206757 [568.428040]	0.056671	M-2H [2-]
HMDB11561	MG(14:0/0:0/0:0)	C17H34O4	283.227295 [302.245697]	0.036133	M-H20-H [1-]
HMDB11530	MG(0:0/14:0/0:0)	C17H34O4	283.227295 [302.245697]	0.036133	M-H20-H [1-]
HMDB10473	TG(18:2(9Z,12Z)/16:0/18:3(9Z,12Z,15Z))[iso6]	C55H96O6	283.232971 [852.720703]	0.030457	M-3H [3-]
HMDB10450	TG(18:1(9Z)/14:0/20:4(5Z,8Z,11Z,14Z))[iso6]	C55H96O6	283.232971 [852.720703]	0.030457	M-3H [3-]
HMDB05446	TG(16:1(9Z)/18:2(9Z,12Z)/18:2(9Z,12Z))[iso3]	C55H96O6	283.232971 [852.720703]	0.030457	M-3H [3-]
HMDB05380	TG(16:0/16:1(9Z)/20:4(5Z,8Z,11Z,14Z))[iso6]	C55H96O6	283.232971 [852.720703]	0.030457	M-3H [3-]
HMDB07153	DG(18:0/14:0/0:0)	C35H68O5	283.246063 [568.506653]	0.017365	M-2H [2-]
HMDB07098	DG(16:0/16:0/0:0)	C35H68O5	283.246063 [568.506653]	0.017365	M-2H [2-]
HMDB07013	DG(14:0/18:0/0:0)	C35H68O5	283.246063 [568.506653]	0.017365	M-2H [2-]
HMDB02262	CE(12:0)	C39H68O2	283.253693 [568.521912]	0.009735	M-2H [2-]
HMDB13821	2-methyl-4-heptanone	C9H18O	283.264252 [142.135757]	0.000824	2M-H [1-]
HMDB00827	Stearic acid	C18H36O2	283.264252 [284.271515]	0.000824	M-H [1-]
HMDB03573	Scopolamine	C17H21NO4	284.128662 [303.147064]	0.098846	M-H20-H [1-]
HMDB13132	Hydroxyvalerylcarnitine	C12H25NO5	284.147949 [263.173279]	0.079559	M+Na-2H [1-]
HMDB13328	Pimelylcarnitine	C14H25NO6	284.149780 [303.168182]	0.077728	M-H20-H [1-]
HMDB01937	Salbutamol	C13H21NO3	284.150330 [239.152145]	0.077179	M+FA-H [1-]
HMDB12449	PS(22:6(4Z,7Z,10Z,13Z,16Z,19Z)/20:4(5Z,8Z,11Z,14Z))	C48H74NO10P	284.161072 [855.505005]	0.066437	M-3H [3-]
HMDB12439	PS(20:4(5Z,8Z,11Z,14Z)/22:6(4Z,7Z,10Z,13Z,16Z,19Z))	C48H74NO10P	284.161072 [855.505005]	0.066437	M-3H [3-]
HMDB08738	PC(22:6(4Z,7Z,10Z,13Z,16Z,19Z)/20:3(8Z,11Z,14Z))	C50H82NO8P	284.185333 [855.577820]	0.042175	M-3H [3-]
HMDB08737	PC(22:6(4Z,7Z,10Z,13Z,16Z,19Z)/20:3(5Z,8Z,11Z))	C50H82NO8P	284.185333 [855.577820]	0.042175	M-3H [3-]
HMDB08707	PC(22:5(7Z,10Z,13Z,16Z,19Z)/20:4(8Z,11Z,14Z,17Z))	C50H82NO8P	284.185333 [855.577820]	0.042175	M-3H [3-]
HMDB08706	PC(22:5(7Z,10Z,13Z,16Z,19Z)/20:4(5Z,8Z,11Z,14Z))	C50H82NO8P	284.185333 [855.577820]	0.042175	M-3H [3-]
HMDB08674	PC(22:5(4Z,7Z,10Z,13Z,16Z)/20:4(8Z,11Z,14Z,17Z))	C50H82NO8P	284.185333 [855.577820]	0.042175	M-3H [3-]
HMDB08673	PC(22:5(4Z,7Z,10Z,13Z,16Z)/20:4(5Z,8Z,11Z,14Z))	C50H82NO8P	284.185333 [855.577820]	0.042175	M-3H [3-]
HMDB08642	PC(22:4(7Z,10Z,13Z,16Z)/20:5(5Z,8Z,11Z,14Z,17Z))	C50H82NO8P	284.185333 [855.577820]	0.042175	M-3H [3-]
HMDB08515	PC(20:5(5Z,8Z,11Z,14Z,17Z)/22:4(7Z,10Z,13Z,16Z))	C50H82NO8P	284.185333 [855.577820]	0.042175	M-3H [3-]
HMDB08484	PC(20:4(8Z,11Z,14Z,17Z)/22:5(7Z,10Z,13Z,16Z,19Z))	C50H82NO8P	284.185333 [855.577820]	0.042175	M-3H [3-]
HMDB08483	PC(20:4(8Z,11Z,14Z,17Z)/22:5(4Z,7Z,10Z,13Z,16Z))	C50H82NO8P	284.185333 [855.577820]	0.042175	M-3H [3-]
HMDB08451	PC(20:4(5Z,8Z,11Z,14Z)/22:5(7Z,10Z,13Z,16Z,19Z))	C50H82NO8P	284.185333 [855.577820]	0.042175	M-3H [3-]
HMDB08450	PC(20:4(5Z,8Z,11Z,14Z)/22:5(4Z,7Z,10Z,13Z,16Z))	C50H82NO8P	284.185333 [855.577820]	0.042175	M-3H [3-]
HMDB08419	PC(20:3(8Z,11Z,14Z)/22:6(4Z,7Z,10Z,13Z,16Z,19Z))	C50H82NO8P	284.185333 [855.577820]	0.042175	M-3H [3-]
HMDB08387	PC(20:3(5Z,8Z,11Z)/22:6(4Z,7Z,10Z,13Z,16Z,19Z))	C50H82NO8P	284.185333 [855.577820]	0.042175	M-3H [3-]
HMDB13324	2-Octenoylcarnitine	C15H27NO4	284.186737 [285.194000]	0.040771	M-H [1-]
HMDB02746	cis-5,6-Dihydro-5,6-dihydroxy-carotene	C40H58O2	284.214569 [570.443665]	0.012939	M-2H [2-]
HMDB09758	PE(24:1(15Z)/20:1(11Z))	C49H94NO8P	284.216644 [855.671692]	0.010864	M-3H [3-]
HMDB09726	PE(24:0/20:2(11Z,14Z))	C49H94NO8P	284.216644 [855.671692]	0.010864	M-3H [3-]
HMDB09567	PE(22:2(13Z,16Z)/22:0)	C49H94NO8P	284.216644 [855.671692]	0.010864	M-3H [3-]
HMDB09535	PE(22:1(13Z)/22:1(13Z))	C49H94NO8P	284.216644 [855.671692]	0.010864	M-3H [3-]
HMDB09503	PE(22:0/22:2(13Z,16Z))	C49H94NO8P	284.216644 [855.671692]	0.010864	M-3H [3-]
HMDB09310	PE(20:2(11Z,14Z)/24:0)	C49H94NO8P	284.216644 [855.671692]	0.010864	M-3H [3-]
HMDB09278	PE(20:1(11Z)/24:1(15Z))	C49H94NO8P	284.216644 [855.671692]	0.010864	M-3H [3-]
HMDB13250	Myristoylglycine	C16H31NO3	284.223145 [285.230408]	0.004364	M-H [1-]
HMDB08818	PC(24:1(15Z)/P-18:0)	C50H98NO7P	284.228760 [855.708069]	0.001251	M-3H [3-]
HMDB08787	PC(24:0/P-18:1(9Z))	C50H98NO7P	284.228760 [855.708069]	0.001251	M-3H [3-]
HMDB08786	PC(24:0/P-18:1(11Z))	C50H98NO7P	284.228760 [855.708069]	0.001251	M-3H [3-]
HMDB11329	PC(P-18:1(9Z)/24:0)	C50H98NO7P	284.228760 [855.708069]	0.001251	M-3H [3-]
HMDB11296	PC(P-18:1(11Z)/24:0)	C50H98NO7P	284.228760 [855.708069]	0.001251	M-3H [3-]
HMDB11264	PC(P-18:0/24:1(15Z))	C50H98NO7P	284.228760 [855.708069]	0.001251	M-3H [3-]
HMDB13438	PC(o-18:2(9Z,12Z)/24:0)	C50H98NO7P	284.228760 [855.708069]	0.001251	M-3H [3-]
HMDB01555	Pyridoxamine 5'-phosphate	C8H13N2O5P	293.054413 [248.056213]	0.099579	M+FA-H [1-]
HMDB11648	1-(beta-D-Ribofuranosyl)-1,4-dihydronicotinamide	C11H16N2O5	293.054535 [256.105927]	0.099457	M+K-2H [1-]
HMDB04813	3-Methyluridine	C10H14N2O6	293.054565 [258.085175]	0.099426	M+Cl [1-]
HMDB02331	Imidazoleacetic acid riboside	C10H14N2O6	293.054565 [258.085175]	0.099426	M+Cl [1-]
HMDB00884	Ribothymidine	C10H14N2O6	293.054565 [258.085175]	0.099426	M+Cl [1-]
HMDB06779	Indole-5,6-quinone	C8H5NO2	293.056793 [147.032028]	0.097198	2M-H [1-]
HMDB04629	O-Desmethylangolensin	C15H14O4	293.058594 [258.089203]	0.095398	M+Cl [1-]
HMDB11163	L-beta-aspartyl-L-aspartic acid	C8H12N2O7	293.062653 [248.064453]	0.091339	M+FA-H [1-]
HMDB02287	Homocysteine thiolactone	C4H7NOS	293.063507 [117.024834]	0.090485	2M+Hac-H [1-]
HMDB11751	3-Methoxybenzenepropanoic acid	C10H12O3	293.064240 [180.078644]	0.089752	M+TFA-H [1-]
HMDB12915	Coniferyl alcohol	C10H12O3	293.064240 [180.078644]	0.089752	M+TFA-H [1-]
HMDB11655	2-(3-Carboxy-3-aminopropyl)-L-histidine	C10H16N4O4	293.065765 [256.117157]	0.088226	M+K-2H [1-]
HMDB04076	5-Hydroxykynurenamine	C9H12N2O2	293.075470 [180.089874]	0.078522	M+TFA-H [1-]
HMDB13319	Tyrosinamide	C9H12N2O2	293.075470 [180.089874]	0.078522	M+TFA-H [1-]
HMDB10727	3-Oxododecanoic acid	C12H22O3	293.075775 [214.156891]	0.078217	M+Br [1-]
HMDB04185	5-Hydroxyindoleacetylglycine	C12H12N2O4	293.077911 [248.079712]	0.07608	M+FA-H [1-]
HMDB04810	5C-aglycone	C16H16O4	293.079529 [272.104858]	0.074463	M+Na-2H [1-]
HMDB11677	Galactose-beta-1,4-xylose	C11H20O10	293.087250 [312.105652]	0.066742	M-H20-H [1-]
HMDB00532	Acetylglycine	C4H7NO3	293.099030 [117.042595]	0.054962	2M+Hac-H [1-]
HMDB12249	L-Aspartate-semialdehyde	C4H7NO3	293.099030 [117.042595]	0.054962	2M+Hac-H [1-]
HMDB06454	L-2-Amino-3-oxobutanoic acid	C4H7NO3	293.099030 [117.042595]	0.054962	2M+Hac-H [1-]
HMDB11169	L-beta-aspartyl-L-threonine	C8H14N2O6	293.099030 [234.085190]	0.054962	M+Hac-H [1-]
HMDB02931	N-Acetylserine	C5H9NO4	293.099060 [147.053162]	0.054932	2M-H [1-]
HMDB03339	D-Glutamic acid	C5H9NO4	293.099060 [147.053162]	0.054932	2M-H [1-]
HMDB03011	O-Acetylserine	C5H9NO4	293.099060 [147.053162]	0.054932	2M-H [1-]
HMDB02393	N-Methyl-D-aspartic acid	C5H9NO4	293.099060 [147.053162]	0.054932	2M-H [1-]
HMDB00148	L-Glutamic acid	C5H9NO4	293.099060 [147.053162]	0.054932	2M-H [1-]
HMDB06556	L-4-Hydroxyglutamate semialdehyde	C5H9NO4	293.099060 [147.053162]	0.054932	2M-H [1-]
HMDB04304	Nivalenol	C15H20O7	293.102509 [312.120911]	0.051483	M-H20-H [1-]
HMDB11724	4-Hydroxybenzyl alcohol	C7H8O2	293.103058 [124.052429]	0.050934	2M+FA-H [1-]
HMDB01398	Guaiacol	C7H8O2	293.103058 [124.052429]	0.050934	2M+FA-H [1-]
HMDB00873	4-Methylcatechol	C7H8O2	293.103058 [124.052429]	0.050934	2M+FA-H [1-]
HMDB13742	2-Furanmethanol	C5H6O2	293.103088 [98.036781]	0.050903	3M-H [1-]
HMDB00910	Tridecanoic acid	C13H26O2	293.112183 [214.193283]	0.041809	M+Br [1-]
HMDB02339	5-Methoxytryptophan	C12H14N2O3	293.114288 [234.100449]	0.039703	M+Hac-H [1-]
HMDB04081	6-Hydroxymelatonin	C13H16N2O3	293.114288 [248.116089]	0.039703	M+FA-H [1-]
HMDB00594	Glutamylphenylalanine	C14H18N2O5	293.114319 [294.121582]	0.039673	M-H [1-]
HMDB01894	Aspartame	C14H18N2O5	293.114319 [294.121582]	0.039673	M-H [1-]
HMDB00128	Guanidoacetic acid	C3H7N3O2	293.121490 [117.053825]	0.032501	2M+Hac-H [1-]
HMDB05012	Olanzapine	C17H20N4S	293.122467 [312.140869]	0.031525	M-H20-H [1-]
HMDB04181	Methylimidazole acetaldehyde	C6H8N2O	293.125519 [124.063660]	0.028473	2M+FA-H [1-]
HMDB02053	Histidylproline diketopiperazine	C12H16N4O2	293.125519 [248.127319]	0.028473	M+FA-H [1-]
HMDB13302	Phenylalanylphenylalanine	C18H20N2O3	293.128998 [312.147400]	0.024994	M-H20-H [1-]
HMDB00738	Indole	C8H7N	293.129547 [117.057846]	0.024445	2M+Hac-H [1-]
HMDB05785	Indole-3-carbinol	C9H9NO	293.129578 [147.068420]	0.024414	2M-H [1-]
HMDB01931	Gamma-CEHC	C15H20O3	293.139465 [248.141251]	0.014526	M+FA-H [1-]
HMDB04161	D-Urobilin	C33H40N4O6	293.140137 [588.294800]	0.013855	M-2H [2-]
HMDB11638	Tetradecanol	C14H30O	293.148560 [214.229660]	0.005432	M+Br [1-]
HMDB00429	17a-Estradiol	C18H24O2	293.152313 [272.177643]	0.001678	M+Na-2H [1-]
HMDB00151	Estradiol	C18H24O2	293.152313 [272.177643]	0.001678	M+Na-2H [1-]
HMDB00872	Tetradecanedioic acid	C14H26O4	293.152496 [258.183105]	0.001495	M+Cl [1-]
HMDB03355	5-Aminopentanoic acid	C5H11NO2	293.171814 [117.078979]	0.017822	2M+Hac-H [1-]
HMDB00043	Betaine	C5H11NO2	293.171814 [117.078979]	0.017822	2M+Hac-H [1-]
HMDB02141	N-Methyl-a-aminoisobutyric acid	C5H11NO2	293.171814 [117.078979]	0.017822	2M+Hac-H [1-]
HMDB01382	Vaporole	C5H11NO2	293.171814 [117.078979]	0.017822	2M+Hac-H [1-]
HMDB00883	L-Valine	C5H11NO2	293.171814 [117.078979]	0.017822	2M+Hac-H [1-]
HMDB13716	Norvaline	C5H11NO2	293.171814 [117.078979]	0.017822	2M+Hac-H [1-]
HMDB05783	Gingerol	C17H26O4	293.175842 [294.183105]	0.021851	M-H [1-]
HMDB10360	25-Hydroxyvitamin D2 25-(beta-glucuronide)	C34H52O8	293.175842 [588.366211]	0.021851	M-2H [2-]
HMDB10342	25-Hydroxyvitamin D2-25-glucuronide	C34H52O8	293.175842 [588.366211]	0.021851	M-2H [2-]
HMDB13206	9-Decenoylcholine	C15H30NO2	293.176270 [256.227661]	0.022278	M+K-2H [1-]
HMDB11684	N(6)-(Octanoyl)lysine	C14H28N2O3	293.184662 [272.209991]	0.03067	M+Na-2H [1-]
HMDB06046	5a-Androst-3-en-17-one	C19H28O	293.188690 [272.214020]	0.034698	M+Na-2H [1-]
HMDB00220	Palmitic acid	C16H32O2	293.188843 [256.240234]	0.034851	M+K-2H [1-]
HMDB02396	Trimethyltridecanoic acid	C16H32O2	293.188843 [256.240234]	0.034851	M+K-2H [1-]
HMDB04626	Tetrahydrogestrinone	C21H28O2	293.190521 [312.208923]	0.03653	M-H20-H [1-]
HMDB00995	16-Dehydroprogesterone	C21H28O2	293.190521 [312.208923]	0.03653	M-H20-H [1-]
HMDB10734	(R)-3-Hydroxy-hexadecanoic acid	C16H32O3	293.209808 [272.235138]	0.055817	M+Na-2H [1-]
HMDB10221	9,10-DiHODE	C18H32O4	293.211670 [312.230072]	0.057678	M-H20-H [1-]
HMDB10208	15,16-DiHODE	C18H32O4	293.211670 [312.230072]	0.057678	M-H20-H [1-]
HMDB10201	12,13-DiHODE	C18H32O4	293.211670 [312.230072]	0.057678	M-H20-H [1-]
HMDB06940	9(S)-HPODE	C18H32O4	293.211670 [312.230072]	0.057678	M-H20-H [1-]
HMDB04706	8(R)-Hydroperoxylinoleic acid	C18H32O4	293.211670 [312.230072]	0.057678	M-H20-H [1-]
HMDB03871	13-L-Hydroperoxylinoleic acid	C18H32O4	293.211670 [312.230072]	0.057678	M-H20-H [1-]
HMDB10224	9-HOTE	C18H30O3	293.212219 [294.219482]	0.058228	M-H [1-]
HMDB10220	9(10)-EpODE	C18H30O3	293.212219 [294.219482]	0.058228	M-H [1-]
HMDB10206	15(16)-EpODE	C18H30O3	293.212219 [294.219482]	0.058228	M-H [1-]
HMDB10203	13-HOTE	C18H30O3	293.212219 [294.219482]	0.058228	M-H [1-]
HMDB10200	A-12(13)-EpODE	C18H30O3	293.212219 [294.219482]	0.058228	M-H [1-]
HMDB04669	9-OxoODE	C18H30O3	293.212219 [294.219482]	0.058228	M-H [1-]
HMDB04668	13-OxoODE	C18H30O3	293.212219 [294.219482]	0.058228	M-H [1-]
HMDB11108	17-Hydroxylinolenic acid	C18H30O3	293.212219 [294.219482]	0.058228	M-H [1-]
HMDB03315	Cyclohexanone	C6H10O	293.212219 [98.073166]	0.058228	3M-H [1-]
HMDB13228	Decanoylcholine	C15H32NO2	293.212708 [258.243317]	0.058716	M+Cl [1-]
HMDB07530	DG(20:4(8Z,11Z,14Z,17Z)/14:0/0:0)	C37H64O5	293.230438 [588.475403]	0.076447	M-2H [2-]
HMDB07501	DG(20:4(5Z,8Z,11Z,14Z)/14:0/0:0)	C37H64O5	293.230438 [588.475403]	0.076447	M-2H [2-]
HMDB07473	DG(20:3(8Z,11Z,14Z)/14:1(9Z)/0:0)	C37H64O5	293.230438 [588.475403]	0.076447	M-2H [2-]
HMDB07444	DG(20:3(5Z,8Z,11Z)/14:1(9Z)/0:0)	C37H64O5	293.230438 [588.475403]	0.076447	M-2H [2-]
HMDB07330	DG(18:4(6Z,9Z,12Z,15Z)/16:0/0:0)	C37H64O5	293.230438 [588.475403]	0.076447	M-2H [2-]
HMDB07302	DG(18:3(9Z,12Z,15Z)/16:1(9Z)/0:0)	C37H64O5	293.230438 [588.475403]	0.076447	M-2H [2-]
HMDB07273	DG(18:3(6Z,9Z,12Z)/16:1(9Z)/0:0)	C37H64O5	293.230438 [588.475403]	0.076447	M-2H [2-]
HMDB07134	DG(16:1(9Z)/18:3(9Z,12Z,15Z)/0:0)	C37H64O5	293.230438 [588.475403]	0.076447	M-2H [2-]
HMDB07133	DG(16:1(9Z)/18:3(6Z,9Z,12Z)/0:0)	C37H64O5	293.230438 [588.475403]	0.076447	M-2H [2-]
HMDB07106	DG(16:0/18:4(6Z,9Z,12Z,15Z)/0:0)	C37H64O5	293.230438 [588.475403]	0.076447	M-2H [2-]
HMDB07053	DG(14:1(9Z)/20:3(8Z,11Z,14Z)/0:0)	C37H64O5	293.230438 [588.475403]	0.076447	M-2H [2-]
HMDB07052	DG(14:1(9Z)/20:3(5Z,8Z,11Z)/0:0)	C37H64O5	293.230438 [588.475403]	0.076447	M-2H [2-]
HMDB07026	DG(14:0/20:4(8Z,11Z,14Z,17Z)/0:0)	C37H64O5	293.230438 [588.475403]	0.076447	M-2H [2-]
HMDB07025	DG(14:0/20:4(5Z,8Z,11Z,14Z)/0:0)	C37H64O5	293.230438 [588.475403]	0.076447	M-2H [2-]
HMDB13322	Undecanoylcholine	C16H34NO2	293.233612 [272.258942]	0.07962	M+Na-2H [1-]
HMDB10474	TG(18:2(9Z,12Z)/16:0/20:2(11Z,14Z))[iso6]	C57H102O6	293.248627 [882.767639]	0.094635	M-3H [3-]
HMDB10458	TG(18:1(9Z)/18:1(11Z)/18:2(9Z,12Z))[iso6]	C57H102O6	293.248627 [882.767639]	0.094635	M-3H [3-]
HMDB10456	TG(18:1(9Z)/18:0/18:3(9Z,12Z,15Z))[iso6]	C57H102O6	293.248627 [882.767639]	0.094635	M-3H [3-]
HMDB05455	TG(18:1(9Z)/18:1(9Z)/18:2(9Z,12Z))[iso3]	C57H102O6	293.248627 [882.767639]	0.094635	M-3H [3-]
HMDB05445	TG(16:1(9Z)/18:2(9Z,12Z)/20:1(11Z))[iso6]	C57H102O6	293.248627 [882.767639]	0.094635	M-3H [3-]
HMDB05411	TG(18:0/18:2(9Z,12Z)/18:2(9Z,12Z))[iso3]	C57H102O6	293.248627 [882.767639]	0.094635	M-3H [3-]
HMDB05370	TG(16:0/18:0/20:4(5Z,8Z,11Z,14Z))[iso6]	C57H102O6	293.248627 [882.767639]	0.094635	M-3H [3-]
HMDB09918	PI(22:5(7Z,10Z,13Z,16Z,19Z)/16:0)	C47H81O13P	293.839905 [884.541504]	0.01947	M-3H [3-]
HMDB09916	PI(22:5(4Z,7Z,10Z,13Z,16Z)/16:0)	C47H81O13P	293.839905 [884.541504]	0.01947	M-3H [3-]
HMDB09908	PI(22:3(10Z,13Z,16Z)/16:2(9Z,12Z))	C47H81O13P	293.839905 [884.541504]	0.01947	M-3H [3-]
HMDB09902	PI(20:4(8Z,11Z,14Z,17Z)/18:1(9Z))	C47H81O13P	293.839905 [884.541504]	0.01947	M-3H [3-]
HMDB09901	PI(20:4(8Z,11Z,14Z,17Z)/18:1(11Z))	C47H81O13P	293.839905 [884.541504]	0.01947	M-3H [3-]
HMDB09896	PI(20:4(5Z,8Z,11Z,14Z)/18:1(9Z))	C47H81O13P	293.839905 [884.541504]	0.01947	M-3H [3-]
HMDB09895	PI(20:4(5Z,8Z,11Z,14Z)/18:1(11Z))	C47H81O13P	293.839905 [884.541504]	0.01947	M-3H [3-]
HMDB09890	PI(20:3(8Z,11Z,14Z)/18:2(9Z,12Z))	C47H81O13P	293.839905 [884.541504]	0.01947	M-3H [3-]
HMDB09883	PI(20:3(5Z,8Z,11Z)/18:2(9Z,12Z))	C47H81O13P	293.839905 [884.541504]	0.01947	M-3H [3-]
HMDB09855	PI(18:2(9Z,12Z)/20:3(8Z,11Z,14Z))	C47H81O13P	293.839905 [884.541504]	0.01947	M-3H [3-]
HMDB09854	PI(18:2(9Z,12Z)/20:3(5Z,8Z,11Z))	C47H81O13P	293.839905 [884.541504]	0.01947	M-3H [3-]
HMDB09845	PI(18:1(9Z)/20:4(8Z,11Z,14Z,17Z))	C47H81O13P	293.839905 [884.541504]	0.01947	M-3H [3-]
HMDB09844	PI(18:1(9Z)/20:4(5Z,8Z,11Z,14Z))	C47H81O13P	293.839905 [884.541504]	0.01947	M-3H [3-]
HMDB09833	PI(18:1(11Z)/20:4(8Z,11Z,14Z,17Z))	C47H81O13P	293.839905 [884.541504]	0.01947	M-3H [3-]
HMDB09832	PI(18:1(11Z)/20:4(5Z,8Z,11Z,14Z))	C47H81O13P	293.839905 [884.541504]	0.01947	M-3H [3-]
HMDB09804	PI(16:2(9Z,12Z)/22:3(10Z,13Z,16Z))	C47H81O13P	293.839905 [884.541504]	0.01947	M-3H [3-]
HMDB09796	PI(16:0/22:5(7Z,10Z,13Z,16Z,19Z))	C47H81O13P	293.839905 [884.541504]	0.01947	M-3H [3-]
HMDB09795	PI(16:0/22:5(4Z,7Z,10Z,13Z,16Z))	C47H81O13P	293.839905 [884.541504]	0.01947	M-3H [3-]
HMDB10457	TG(18:1(9Z)/18:1(11Z)/18:1(9Z))[iso3]	C57H104O6	293.920502 [884.783264]	0.061127	M-3H [3-]
HMDB10452	TG(18:1(9Z)/16:0/20:2(11Z,14Z))[iso6]	C57H104O6	293.920502 [884.783264]	0.061127	M-3H [3-]
HMDB10447	TG(18:1(11Z)/18:0/18:2(9Z,12Z))[iso6]	C57H104O6	293.920502 [884.783264]	0.061127	M-3H [3-]
HMDB05453	TG(18:1(9Z)/18:1(9Z)/18:1(9Z))[iso]	C57H104O6	293.920502 [884.783264]	0.061127	M-3H [3-]
HMDB05444	TG(16:1(9Z)/18:2(9Z,12Z)/20:0)[iso6]	C57H104O6	293.920502 [884.783264]	0.061127	M-3H [3-]
HMDB05439	TG(16:1(9Z)/18:1(9Z)/20:1(11Z))[iso6]	C57H104O6	293.920502 [884.783264]	0.061127	M-3H [3-]
HMDB05405	TG(18:0/18:1(9Z)/18:2(9Z,12Z))[iso6]	C57H104O6	293.920502 [884.783264]	0.061127	M-3H [3-]
HMDB05389	TG(16:0/18:2(9Z,12Z)/20:1(11Z))[iso6]	C57H104O6	293.920502 [884.783264]	0.061127	M-3H [3-]
HMDB04143	Tantalum	[Ta]5+	293.933563 [180.947983]	0.074188	M+TFA-H [1-]
HMDB06802	O-Phospho-4-hydroxy-L-threonine	C4H10NO7P	293.938354 [215.019485]	0.078979	M+Br [1-]
HMDB01885	3-Chlorotyrosine	C9H10ClNO3	293.953796 [215.034927]	0.094421	M+Br [1-]
HMDB05874	3-Bromotyrosine	C9H10BrNO3	293.953796 [258.984406]	0.094421	M+Cl [1-]
HMDB13124	Propenoylcarnitine	C10H17NO4	294.034637 [215.115753]	0.099365	M+Br [1-]
HMDB01319	Pyridoxine 5'-phosphate	C8H12NO6P	294.038422 [249.040222]	0.095581	M+FA-H [1-]
HMDB11636	Salicyl CoA	C29H42N7O17P3S	294.045105 [885.157104]	0.088898	M-3H [3-]
HMDB06503	Phenylacetyl-CoA	C29H42N7O17P3S	294.045105 [885.157104]	0.088898	M-3H [3-]
HMDB06037	8-Hydroxy-7-methylguanine	C6H7N5O2	294.045563 [181.059982]	0.08844	M+TFA-H [1-]
HMDB02305	5'-phosphoribosyl-a-N-formylglycineamidine	C8H16N3O8P	294.049103 [313.067505]	0.0849	M-H20-H [1-]
HMDB00999	Phosphoribosylformylglycineamidine	C8H16N3O8P	294.049103 [313.067505]	0.0849	M-H20-H [1-]
HMDB01235	5-Aminoimidazole ribonucleotide	C8H14N3O7P	294.049683 [295.056946]	0.08432	M-H [1-]
HMDB00982	5-Methylcytidine	C10H15N3O5	294.049774 [257.101166]	0.084229	M+K-2H [1-]
HMDB00086	Glycerophosphocholine	C8H20NO6P	294.051422 [257.102814]	0.082581	M+K-2H [1-]
HMDB06050	o-Tyrosine	C9H11NO3	294.059479 [181.073898]	0.074524	M+TFA-H [1-]
HMDB01119	4-Hydroxy-4-(3-pyridyl)-butanoic acid	C9H11NO3	294.059479 [181.073898]	0.074524	M+TFA-H [1-]
HMDB00158	L-Tyrosine	C9H11NO3	294.059479 [181.073898]	0.074524	M+TFA-H [1-]
HMDB02184	L-Threo-3-Phenylserine	C9H11NO3	294.059479 [181.073898]	0.074524	M+TFA-H [1-]
HMDB03831	Beta-Tyrosine	C9H11NO3	294.059479 [181.073898]	0.074524	M+TFA-H [1-]
HMDB02281	4a-Hydroxytetrahydrobiopterin	C9H15N5O4	294.061005 [257.112396]	0.072998	M+K-2H [1-]
HMDB00942	Tetrahydroneopterin	C9H15N5O4	294.061005 [257.112396]	0.072998	M+K-2H [1-]
HMDB13279	N-Nonanoylglycine	C11H21NO3	294.071045 [215.152145]	0.062958	M+Br [1-]
HMDB00667	L-Thyronine	C15H15NO4	294.074768 [273.100098]	0.059235	M+Na-2H [1-]
HMDB13134	Fumarycarnitine	C11H17NO6	294.074982 [259.105591]	0.059021	M+Cl [1-]
HMDB02249	6-methyltetrahydropterin	C7H11N5O	294.081940 [181.096359]	0.052063	M+TFA-H [1-]
HMDB06878	S-Acetyldihydrolipoamide-E	C10H19NO2S2	294.083923 [249.085724]	0.050079	M+FA-H [1-]
HMDB01526	S-Acetyldihydrolipoamide	C10H19NO2S2	294.083923 [249.085724]	0.050079	M+FA-H [1-]
HMDB13204	6-Succinoaminopurine	C9H9N5O3	294.084381 [235.070541]	0.049622	M+Hac-H [1-]
HMDB13129	Glutaconylcarnitine	C12H19NO6	294.095917 [273.121246]	0.038086	M+Na-2H [1-]
HMDB10328	Tyramine glucuronide	C14H19NO7	294.097748 [313.116150]	0.036255	M-H20-H [1-]
HMDB12624	2-Hydroxyestrone-4-S-glutathione	C28H36N3O9S	294.101349 [590.217224]	0.032654	M-2H [2-]
HMDB12623	2-Hydroxyestrone-1-S-glutathione	C28H36N3O9S	294.101349 [590.217224]	0.032654	M-2H [2-]
HMDB12780	4-Hydroxyestrone-2-S-glutathione	C28H36N3O9S	294.101349 [590.217224]	0.032654	M-2H [2-]
HMDB13161	2-Hexenoylcarnitine	C13H23NO4	294.111328 [257.162720]	0.022675	M+K-2H [1-]
HMDB01849	Propranolol	C16H21NO2	294.126617 [259.157227]	0.007385	M+Cl [1-]
HMDB05037	Sumatriptan	C14H21N3O2S	294.128174 [295.135437]	0.005829	M-H [1-]
HMDB00810	Dimethylprotoporphyrin IX dimethyl ester	C36H38N4O4	294.137390 [590.289307]	0.003387	M-2H [2-]
HMDB13272	N-Lauroylglycine	C14H27NO3	294.147705 [257.199097]	0.013702	M+K-2H [1-]
HMDB00756	L-Hexanoylcarnitine	C13H25NO4	294.147736 [259.178345]	0.013733	M+Cl [1-]
HMDB00705	Hexanoylcarnitine	C13H25NO4	294.147736 [259.178345]	0.013733	M+Cl [1-]
HMDB04160	I-Urobilin	C33H42N4O6	294.147949 [590.310425]	0.013947	M-2H [2-]
HMDB04158	D-Urobilinogen	C33H42N4O6	294.147949 [590.310425]	0.013947	M-2H [2-]
HMDB12789	4-Oxo-13-cis-retinoate	C20H25O3	294.161957 [313.180359]	0.027954	M-H20-H [1-]
HMDB13238	Heptanoylcarnitine	C14H27NO4	294.168671 [273.194000]	0.034668	M+Na-2H [1-]
HMDB08744	PC(22:6(4Z,7Z,10Z,13Z,16Z,19Z)/22:2(13Z,16Z))	C52H88NO8P	294.200989 [885.624756]	0.066986	M-3H [3-]
HMDB08646	PC(22:4(7Z,10Z,13Z,16Z)/22:4(7Z,10Z,13Z,16Z))	C52H88NO8P	294.200989 [885.624756]	0.066986	M-3H [3-]
HMDB08616	PC(22:2(13Z,16Z)/22:6(4Z,7Z,10Z,13Z,16Z,19Z))	C52H88NO8P	294.200989 [885.624756]	0.066986	M-3H [3-]
HMDB13205	9-Decenoylcarnitine	C17H31NO4	294.206909 [313.225311]	0.072906	M-H20-H [1-]
HMDB09765	PE(24:1(15Z)/22:0)	C51H100NO8P	294.232269 [885.718628]	0.098267	M-3H [3-]
HMDB09733	PE(24:0/22:1(13Z))	C51H100NO8P	294.232269 [885.718628]	0.098267	M-3H [3-]
HMDB09541	PE(22:1(13Z)/24:0)	C51H100NO8P	294.232269 [885.718628]	0.098267	M-3H [3-]
HMDB09509	PE(22:0/24:1(15Z))	C51H100NO8P	294.232269 [885.718628]	0.098267	M-3H [3-]
HMDB00424	2-Hydroxydecanedioic acid	C10H18O5	297.034302 [218.115417]	0.098083	M+Br [1-]
HMDB00350	3-Hydroxysebacic acid	C10H18O5	297.034302 [218.115417]	0.098083	M+Br [1-]
HMDB02655	Isorhamnetin	C16H12O7	297.039886 [316.058289]	0.092499	M-H20-H [1-]
HMDB13722	Ser-Leu	C9H18N2O4	297.045532 [218.126663]	0.086853	M+Br [1-]
HMDB12208	D-Erythro-imidazole-glycerol-phosphate	C6H11N2O6P	297.049316 [238.035477]	0.083069	M+Hac-H [1-]
HMDB11161	L-alpha-glutamyl-L-hydroxyproline	C10H16N2O6	297.049438 [260.100830]	0.082947	M+K-2H [1-]
HMDB11164	L-beta-aspartyl-L-glutamic acid	C9H14N2O7	297.049500 [262.080109]	0.082886	M+Cl [1-]
HMDB04818	Biotin sulfone	C10H16N2O5S	297.052673 [276.078003]	0.079712	M+Na-2H [1-]
HMDB01147	Aminomalonic acid	C3H5NO4	297.057556 [119.021858]	0.074829	2M+Hac-H [1-]
HMDB01490	Vanylglycol	C9H12O4	297.059143 [184.073563]	0.073242	M+TFA-H [1-]
HMDB01565	Phosphorylcholine	C5H15NO4P	297.059448 [184.073868]	0.072937	M+TFA-H [1-]
HMDB02004	5-Methoxydimethyltryptamine	C13H18N2O	297.060791 [218.141907]	0.071594	M+Br [1-]
HMDB13691	Pyrogallol	C6H6O3	297.061584 [126.031693]	0.070801	2M+FA-H [1-]
HMDB13675	1,3,5-trihydroxybenzene	C6H6O3	297.061584 [126.031693]	0.070801	2M+FA-H [1-]
HMDB13674	1,2,3-trihydroxybenzene	C6H6O3	297.061584 [126.031693]	0.070801	2M+FA-H [1-]
HMDB13788	Hydroxymethylfurfural	C6H6O3	297.061584 [126.031693]	0.070801	2M+FA-H [1-]
HMDB10324	Benzoyl glucuronide (Benzoic acid)	C13H14O8	297.061615 [298.068878]	0.07077	M-H [1-]
HMDB11737	Gamma Glutamylglutamic acid	C10H16N2O7	297.070435 [276.095764]	0.061951	M+Na-2H [1-]
HMDB04086	5-Hydroxy-N-formylkynurenine	C11H12N2O5	297.072815 [252.074615]	0.05957	M+FA-H [1-]
HMDB02399	Cystathionine sulfoxide	C7H14N2O5S	297.076202 [238.062347]	0.056183	M+Hac-H [1-]
HMDB05811	Eriocitrin	C27H32O15	297.079803 [596.174133]	0.052582	M-2H [2-]
HMDB11106	5-Amino-6-ribitylamino uracil	C9H16N4O6	297.081665 [276.106995]	0.05072	M+Na-2H [1-]
HMDB00262	Thymine	C5H6N2O2	297.084045 [126.042931]	0.04834	2M+FA-H [1-]
HMDB02024	Imidazoleacetic acid	C5H6N2O2	297.084045 [126.042931]	0.04834	2M+FA-H [1-]
HMDB00071	Deoxyinosine	C10H12N4O4	297.084045 [252.085861]	0.04834	M+FA-H [1-]
HMDB11171	L-gamma-glutamyl-L-leucine	C11H20N2O5	297.085815 [260.137207]	0.04657	M+K-2H [1-]
HMDB11170	L-gamma-glutamyl-L-isoleucine	C11H20N2O5	297.085815 [260.137207]	0.04657	M+K-2H [1-]
HMDB13687	Nookatone	C15H22O	297.085938 [218.167068]	0.046448	M+Br [1-]
HMDB13693	Sinensal	C15H22O	297.085938 [218.167068]	0.046448	M+Br [1-]
HMDB04058	5,6-Dihydroxyindole	C8H7NO2	297.088104 [149.047684]	0.044281	2M-H [1-]
HMDB00696	L-Methionine	C5H11NO2S	297.094849 [149.051056]	0.037537	2M-H [1-]
HMDB13774	D-Methionine	C5H11NO2S	297.094849 [149.051056]	0.037537	2M-H [1-]
HMDB02511	3,4,5-Trimethoxycinnamic acid	C12H14O5	297.097961 [238.084122]	0.034424	M+Hac-H [1-]
HMDB11721	Trans-2, 3, 4-Trimethoxycinnamate	C12H14O5	297.097961 [238.084122]	0.034424	M+Hac-H [1-]
HMDB10350	2-Phenylethanol glucuronide	C14H18O7	297.097992 [298.105255]	0.034393	M-H [1-]
HMDB11179	L-prolyl-L-phenylalanine	C14H18N2O3	297.101135 [262.131744]	0.03125	M+Cl [1-]
HMDB11177	L-phenylalanyl-L-proline	C14H18N2O3	297.101135 [262.131744]	0.03125	M+Cl [1-]
HMDB03192	5-Aminoimidazole-4-carboxamide	C4H6N4O	297.106506 [126.054161]	0.025879	2M+FA-H [1-]
HMDB02128	2,4-Diamino-6-hydroxypyrimidine	C4H6N4O	297.106506 [126.054161]	0.025879	2M+FA-H [1-]
HMDB00279	Saccharopine	C11H20N2O6	297.106812 [276.132141]	0.025574	M+Na-2H [1-]
HMDB01107	7-Methylguanosine	C11H16N5O5	297.107880 [298.115143]	0.024506	M-H [1-]
HMDB04808	7C-aglycone	C18H18O4	297.113251 [298.120514]	0.019135	M-H [1-]
HMDB06101	Enterolactone	C18H18O4	297.113251 [298.120514]	0.019135	M-H [1-]
HMDB05775	Tetragastrin	C29H36N6O6S	297.113586 [596.241699]	0.018799	M-2H [2-]
HMDB00719	L-Homoserine	C4H9NO3	297.130341 [119.058243]	0.002045	2M+Hac-H [1-]
HMDB00167	L-Threonine	C4H9NO3	297.130341 [119.058243]	0.002045	2M+Hac-H [1-]
HMDB04041	L-Allothreonine	C4H9NO3	297.130341 [119.058243]	0.002045	2M+Hac-H [1-]
HMDB13775	D-Threonine	C4H9NO3	297.130341 [119.058243]	0.002045	2M+Hac-H [1-]
HMDB11614	7-Methyladenine	C6H7N5	297.133026 [149.070145]	0.000641	2M-H [1-]
HMDB11600	3-Methyladenine	C6H7N5	297.133026 [149.070145]	0.000641	2M-H [1-]
HMDB11599	1-Methyladenine	C6H7N5	297.133026 [149.070145]	0.000641	2M-H [1-]
HMDB02099	6-Methyladenine	C6H7N5	297.133026 [149.070145]	0.000641	2M-H [1-]
HMDB04157	L-Urobilinogen	C33H48N4O6	297.171417 [596.357361]	0.039032	M-2H [2-]
HMDB02697	19-Norandrosterone	C18H28O2	297.183594 [276.208923]	0.051208	M+Na-2H [1-]
HMDB04590	19-Nor-5-androstenediol	C18H28O2	297.183594 [276.208923]	0.051208	M+Na-2H [1-]
HMDB06547	Stearidonic acid	C18H28O2	297.183594 [276.208923]	0.051208	M+Na-2H [1-]
HMDB05886	19-Noretiocholanolone	C18H28O2	297.183594 [276.208923]	0.051208	M+Na-2H [1-]
HMDB12452	all-trans-18-Hydroxyretinoic acid	C20H28O3	297.185455 [316.203857]	0.05307	M-H20-H [1-]
HMDB12451	all-trans-5,6-Epoxyretinoic acid	C20H28O3	297.185455 [316.203857]	0.05307	M-H20-H [1-]
HMDB00344	2-Methoxyestradiol-3-methylether	C20H28O3	297.185455 [316.203857]	0.05307	M-H20-H [1-]
HMDB05079	15-Deoxy-d-12,14-PGJ2	C20H28O3	297.185455 [316.203857]	0.05307	M-H20-H [1-]
HMDB05832	6b-Hydroxymethandienone	C20H28O3	297.185455 [316.203857]	0.05307	M-H20-H [1-]
HMDB06254	4-Hydroxyretinoic acid	C20H28O3	297.185455 [316.203857]	0.05307	M-H20-H [1-]
HMDB12794	4-Oxoretinal	C20H26O2	297.186005 [298.193268]	0.053619	M-H [1-]
HMDB13833	benzestrol	C20H26O2	297.186005 [298.193268]	0.053619	M-H [1-]
HMDB02204	Astaxanthin	C40H52O4	297.186005 [596.386536]	0.053619	M-2H [2-]
HMDB13809	(E)-2-octenal	C8H14O	297.207123 [126.104462]	0.074738	2M+FA-H [1-]
HMDB00480	7,10-Hexadecadienoic acid	C16H28O2	297.207123 [252.208923]	0.074738	M+FA-H [1-]
HMDB00477	7Z,10Z-Hexadecadienoic acid	C16H28O2	297.207123 [252.208923]	0.074738	M+FA-H [1-]
HMDB05830	5a-Androstan-3b-ol	C19H32O	297.220001 [276.245331]	0.087616	M+Na-2H [1-]
HMDB06048	Bolasterone	C21H32O2	297.221832 [316.240234]	0.089447	M-H20-H [1-]
HMDB06026	Norbolethone	C21H32O2	297.221832 [316.240234]	0.089447	M-H20-H [1-]
HMDB06002	Ethyltestosterone	C21H32O2	297.221832 [316.240234]	0.089447	M-H20-H [1-]
HMDB03069	20a-Dihydroprogesterone	C21H32O2	297.221832 [316.240234]	0.089447	M-H20-H [1-]
HMDB04627	Calusterone	C21H32O2	297.221832 [316.240234]	0.089447	M-H20-H [1-]
HMDB00253	Pregnenolone	C21H32O2	297.221832 [316.240234]	0.089447	M-H20-H [1-]
HMDB03759	5a-Pregnane-3,20-dione	C21H32O2	297.221832 [316.240234]	0.089447	M-H20-H [1-]
HMDB01389	Melatonin	C13H16N2O2	311.040070 [232.121185]	0.099396	M+Br [1-]
HMDB13680	Caftaric acid	C13H12O9	311.040863 [312.048126]	0.098602	M-H [1-]
HMDB13721	SDMA	C8H20Cl2N4O2	311.044952 [274.096344]	0.094513	M+K-2H [1-]
HMDB04818	Biotin sulfone	C10H16N2O5S	311.047394 [276.078003]	0.092072	M+Cl [1-]
HMDB02780	Catechin	C15H14O6	311.053711 [290.079041]	0.085754	M+Na-2H [1-]
HMDB01871	Epicatechin	C15H14O6	311.053711 [290.079041]	0.085754	M+Na-2H [1-]
HMDB06552	Aflatoxin B1	C17H12O6	311.056122 [312.063385]	0.083344	M-H [1-]
HMDB04400	5-Acetylamino-6-amino-3-methyluracil	C7H10N4O3	311.060883 [198.075287]	0.078583	M+TFA-H [1-]
HMDB13075	Spermic acid 2	C10H20N2O4	311.061188 [232.142303]	0.078278	M+Br [1-]
HMDB11737	Gamma Glutamylglutamic acid	C10H16N2O7	311.065155 [276.095764]	0.07431	M+Cl [1-]
HMDB01944	Chlorpheniramine	C16H19ClN2	311.072296 [274.123688]	0.067169	M+K-2H [1-]
HMDB11753	Iminodiacetate	C4H7NO4	311.073212 [133.037506]	0.066254	2M+FA-H [1-]
HMDB00191	L-Aspartic acid	C4H7NO4	311.073212 [133.037506]	0.066254	2M+FA-H [1-]
HMDB06483	D-Aspartic acid	C4H7NO4	311.073212 [133.037506]	0.066254	2M+FA-H [1-]
HMDB04998	Guaifenesin	C10H14O4	311.074799 [198.089203]	0.064667	M+TFA-H [1-]
HMDB13766	5-Decynedioic acid	C10H14O4	311.074799 [198.089203]	0.064667	M+TFA-H [1-]
HMDB11106	5-Amino-6-ribitylamino uracil	C9H16N4O6	311.076385 [276.106995]	0.06308	M+Cl [1-]
HMDB13691	Pyrogallol	C6H6O3	311.077240 [126.031693]	0.062225	2M+Hac-H [1-]
HMDB13675	1,3,5-trihydroxybenzene	C6H6O3	311.077240 [126.031693]	0.062225	2M+Hac-H [1-]
HMDB13674	1,2,3-trihydroxybenzene	C6H6O3	311.077240 [126.031693]	0.062225	2M+Hac-H [1-]
HMDB13788	Hydroxymethylfurfural	C6H6O3	311.077240 [126.031693]	0.062225	2M+Hac-H [1-]
HMDB12267	N-Succinyl-L,L-2,6-diaminopimelate	C11H18N2O7	311.086060 [290.111389]	0.053406	M+Na-2H [1-]
HMDB04086	5-Hydroxy-N-formylkynurenine	C11H12N2O5	311.088470 [252.074615]	0.050995	M+Hac-H [1-]
HMDB11672	Aflatoxin B1 dialcohol	C18H18O6	311.091949 [330.110352]	0.047516	M-H20-H [1-]
HMDB00052	Argininosuccinic acid	C10H18N4O6	311.097290 [290.122620]	0.042175	M+Na-2H [1-]
HMDB11677	Galactose-beta-1,4-xylose	C11H20O10	311.098389 [312.105652]	0.041077	M-H [1-]
HMDB00262	Thymine	C5H6N2O2	311.099701 [126.042931]	0.039764	2M+Hac-H [1-]
HMDB02024	Imidazoleacetic acid	C5H6N2O2	311.099701 [126.042931]	0.039764	2M+Hac-H [1-]
HMDB00071	Deoxyinosine	C10H12N4O4	311.099701 [252.085861]	0.039764	M+Hac-H [1-]
HMDB01014	4-Imidazolone-5-propionic acid	C6H8N2O3	311.099731 [156.053497]	0.039734	2M-H [1-]
HMDB00544	5-Hydroxymethyl-4-methyluracil	C6H8N2O3	311.099731 [156.053497]	0.039734	2M-H [1-]
HMDB02320	Imidazolelactic acid	C6H8N2O3	311.099731 [156.053497]	0.039734	2M-H [1-]
HMDB00279	Saccharopine	C11H20N2O6	311.101532 [276.132141]	0.037933	M+Cl [1-]
HMDB03325	Bilirubin diglucuronide	C45H52N4O18	311.101959 [936.327637]	0.037506	M-3H [3-]
HMDB04094	Indoxyl	C8H7NO	311.103729 [133.052765]	0.035736	2M+FA-H [1-]
HMDB04304	Nivalenol	C15H20O7	311.113647 [312.120911]	0.025818	M-H [1-]
HMDB06904	Cob(I)yrinate a,c diamide	C45H61CoN6O12	311.115387 [936.367920]	0.024078	M-3H [3-]
HMDB13033	Oxytocin 1-8	C40H60N10O12S2	311.120514 [936.383362]	0.018951	M-3H [3-]
HMDB03192	5-Aminoimidazole-4-carboxamide	C4H6N4O	311.122162 [126.054161]	0.017303	2M+Hac-H [1-]
HMDB02128	2,4-Diamino-6-hydroxypyrimidine	C4H6N4O	311.122162 [126.054161]	0.017303	2M+Hac-H [1-]
HMDB00394	3-Hydroxytetradecanedioic acid	C14H26O5	311.126617 [274.178009]	0.012848	M+K-2H [1-]
HMDB06524	3-Indoleacetonitrile	C10H8N2	311.130219 [156.068741]	0.009247	2M-H [1-]
HMDB05012	Olanzapine	C17H20N4S	311.133606 [312.140869]	0.005859	M-H [1-]
HMDB00729	Alpha-Hydroxyisobutyric acid	C4H8O3	311.134766 [104.047340]	0.0047	3M-H [1-]
HMDB00710	4-Hydroxybutyric acid	C4H8O3	311.134766 [104.047340]	0.0047	3M-H [1-]
HMDB00442	(S)-3-Hydroxybutyric acid	C4H8O3	311.134766 [104.047340]	0.0047	3M-H [1-]
HMDB00357	3-Hydroxybutyric acid	C4H8O3	311.134766 [104.047340]	0.0047	3M-H [1-]
HMDB00336	(R)-3-Hydroxyisobutyric acid	C4H8O3	311.134766 [104.047340]	0.0047	3M-H [1-]
HMDB00023	(S)-3-Hydroxyisobutyric acid	C4H8O3	311.134766 [104.047340]	0.0047	3M-H [1-]
HMDB00011	(R)-3-Hydroxybutyric acid	C4H8O3	311.134766 [104.047340]	0.0047	3M-H [1-]
HMDB00008	2-Hydroxybutyric acid	C4H8O3	311.134766 [104.047340]	0.0047	3M-H [1-]
HMDB13302	Phenylalanylphenylalanine	C18H20N2O3	311.140137 [312.147400]	0.000671	M-H [1-]
HMDB02725	Nandrolone	C18H26O2	311.141876 [274.193268]	0.002411	M+K-2H [1-]
HMDB00529	5-Dodecenoic acid	C12H22O2	311.147583 [198.161987]	0.008118	M+TFA-H [1-]
HMDB10729	trans-Dodec-2-enoic acid	C12H22O2	311.147583 [198.161987]	0.008118	M+TFA-H [1-]
HMDB05796	Picrocrocin	C16H26O7	311.149445 [330.167847]	0.009979	M-H20-H [1-]
HMDB01924	Atenolol	C14H22N2O3	311.161255 [266.163055]	0.02179	M+FA-H [1-]
HMDB02121	Carnosol	C20H26O4	311.164703 [330.183105]	0.025238	M-H20-H [1-]
HMDB02006	2,3-Diaminopropionic acid	C3H8N2O2	311.168457 [104.058578]	0.028992	3M-H [1-]
HMDB12489	1,2,3,4-tetrahydroisoquinoline	C9H11N	311.176483 [133.089142]	0.037018	2M+FA-H [1-]
HMDB05935	Androstenol	C19H30O	311.178284 [274.229675]	0.038818	M+K-2H [1-]
HMDB02697	19-Norandrosterone	C18H28O2	311.178314 [276.208923]	0.038849	M+Cl [1-]
HMDB04590	19-Nor-5-androstenediol	C18H28O2	311.178314 [276.208923]	0.038849	M+Cl [1-]
HMDB06547	Stearidonic acid	C18H28O2	311.178314 [276.208923]	0.038849	M+Cl [1-]
HMDB05886	19-Noretiocholanolone	C18H28O2	311.178314 [276.208923]	0.038849	M+Cl [1-]
HMDB11127	1,2-Di-(9Z,12Z,15Z-octadecatrienoyl)-3-(Galactosyl-alpha-1-6-Galactosyl-beta-1)-glycerol	C51H84O15	311.186401 [936.580994]	0.046936	M-3H [3-]
HMDB02961	Dihydrotestosterone	C19H30O2	311.199249 [290.224579]	0.059784	M+Na-2H [1-]
HMDB00546	Epietiocholanolone	C19H30O2	311.199249 [290.224579]	0.059784	M+Na-2H [1-]
HMDB00490	Etiocholanolone	C19H30O2	311.199249 [290.224579]	0.059784	M+Na-2H [1-]
HMDB00365	Epiandrosterone	C19H30O2	311.199249 [290.224579]	0.059784	M+Na-2H [1-]
HMDB06770	5b-Dihydrotestosterone	C19H30O2	311.199249 [290.224579]	0.059784	M+Na-2H [1-]
HMDB00031	Androsterone	C19H30O2	311.199249 [290.224579]	0.059784	M+Na-2H [1-]
HMDB03818	Androst-5-ene-3b,17b-diol	C19H30O2	311.199249 [290.224579]	0.059784	M+Na-2H [1-]
HMDB05849	4-Androstenediol	C19H30O2	311.199249 [290.224579]	0.059784	M+Na-2H [1-]
HMDB00374	17-Hydroxyprogesterone	C21H30O3	311.201080 [330.219482]	0.061615	M-H20-H [1-]
HMDB00016	Deoxycorticosterone	C21H30O3	311.201080 [330.219482]	0.061615	M-H20-H [1-]
HMDB13594	11beta-Hydroxyprogesterone	C21H30O3	311.201080 [330.219482]	0.061615	M-H20-H [1-]
HMDB00920	11a-Hydroxyprogesterone	C21H30O3	311.201080 [330.219482]	0.061615	M-H20-H [1-]
HMDB04626	Tetrahydrogestrinone	C21H28O2	311.201660 [312.208923]	0.062195	M-H [1-]
HMDB00995	16-Dehydroprogesterone	C21H28O2	311.201660 [312.208923]	0.062195	M-H [1-]
HMDB05830	5a-Androstan-3b-ol	C19H32O	311.214722 [276.245331]	0.075256	M+Cl [1-]
HMDB04710	9,10,13-TriHOME	C18H34O5	311.222229 [330.240631]	0.082764	M-H20-H [1-]
HMDB04708	9,12,13-TriHOME	C18H34O5	311.222229 [330.240631]	0.082764	M-H20-H [1-]
HMDB13809	(E)-2-octenal	C8H14O	311.222778 [126.104462]	0.083313	2M+Hac-H [1-]
HMDB00480	7,10-Hexadecadienoic acid	C16H28O2	311.222778 [252.208923]	0.083313	M+Hac-H [1-]
HMDB00477	7Z,10Z-Hexadecadienoic acid	C16H28O2	311.222778 [252.208923]	0.083313	M+Hac-H [1-]
HMDB04362	4-Hydroxynonenal	C9H16O2	311.222809 [156.115036]	0.083344	2M-H [1-]
HMDB10221	9,10-DiHODE	C18H32O4	311.222809 [312.230072]	0.083344	M-H [1-]
HMDB10208	15,16-DiHODE	C18H32O4	311.222809 [312.230072]	0.083344	M-H [1-]
HMDB10201	12,13-DiHODE	C18H32O4	311.222809 [312.230072]	0.083344	M-H [1-]
HMDB06940	9(S)-HPODE	C18H32O4	311.222809 [312.230072]	0.083344	M-H [1-]
HMDB04706	8(R)-Hydroperoxylinoleic acid	C18H32O4	311.222809 [312.230072]	0.083344	M-H [1-]
HMDB03871	13-L-Hydroperoxylinoleic acid	C18H32O4	311.222809 [312.230072]	0.083344	M-H [1-]
HMDB13123	4,7,10,13,16-Docosapentaenoic acid	C22H34O2	311.237488 [330.255890]	0.098022	M-H20-H [1-]
HMDB01976	Docosapentaenoic acid (22n-6)	C22H34O2	311.237488 [330.255890]	0.098022	M-H20-H [1-]
HMDB06528	Docosapentaenoic acid	C22H34O2	311.237488 [330.255890]	0.098022	M-H20-H [1-]
HMDB11753	Iminodiacetate	C4H7NO4	325.088867 [133.037506]	0.09845	2M+Hac-H [1-]
HMDB00191	L-Aspartic acid	C4H7NO4	325.088867 [133.037506]	0.09845	2M+Hac-H [1-]
HMDB06483	D-Aspartic acid	C4H7NO4	325.088867 [133.037506]	0.09845	2M+Hac-H [1-]
HMDB01922	Clotrimazole	C22H17ClN2	325.089630 [344.108032]	0.097687	M-H20-H [1-]
HMDB00802	Pterin	C6H5N5O	325.091553 [163.049408]	0.095764	2M-H [1-]
HMDB00052	Argininosuccinic acid	C10H18N4O6	325.092010 [290.122620]	0.095306	M+Cl [1-]
HMDB01513	Dolichyl diphosphate	C12H26O7P2	325.096985 [344.115387]	0.090332	M-H20-H [1-]
HMDB11180	L-prolyl-L-proline	C10H16N2O3	325.101685 [212.116089]	0.085632	M+TFA-H [1-]
HMDB00706	L-Aspartyl-L-phenylalanine	C13H16N2O5	325.104126 [280.105927]	0.083191	M+FA-H [1-]
HMDB11167	L-beta-aspartyl-L-phenylalanine	C13H16N2O5	325.104126 [280.105927]	0.083191	M+FA-H [1-]
HMDB02928	Maltitol	C12H24O11	325.113464 [344.131866]	0.073853	M-H20-H [1-]
HMDB06791	Melibiitol	C12H24O11	325.113464 [344.131866]	0.073853	M-H20-H [1-]
HMDB06701	3-O-a-L-Fucopyranosyl-D-glucose	C12H22O10	325.114044 [326.121307]	0.073273	M-H [1-]
HMDB06590	2-O-a-L-Fucopyranosyl-galactose	C12H22O10	325.114044 [326.121307]	0.073273	M-H [1-]
HMDB02820	Methylimidazoleacetic acid	C6H8N2O2	325.115356 [140.058578]	0.07196	2M+FA-H [1-]
HMDB04988	Pi-Methylimidazoleacetic acid	C6H8N2O2	325.115356 [140.058578]	0.07196	2M+FA-H [1-]
HMDB02271	Imidazolepropionic acid	C6H8N2O2	325.115356 [140.058578]	0.07196	2M+FA-H [1-]
HMDB02144	1,3-Dimethyluracil	C6H8N2O2	325.115356 [140.058578]	0.07196	2M+FA-H [1-]
HMDB03826	6,7-Dimethyl-8-(1-D-ribityl)lumazine	C13H18N4O6	325.115356 [326.122620]	0.07196	M-H [1-]
HMDB04094	Indoxyl	C8H7NO	325.119385 [133.052765]	0.067932	2M+Hac-H [1-]
HMDB04186	3-Methyldioxyindole	C9H9NO2	325.119385 [163.063324]	0.067932	2M-H [1-]
HMDB01424	4-(3-Pyridyl)-3-butenoic acid	C9H9NO2	325.119385 [163.063324]	0.067932	2M-H [1-]
HMDB02242	Dehydroisocoproporphyrinogen	C36H36N4O8	325.119385 [652.253296]	0.067932	M-2H [2-]
HMDB00431	16,17-Epiestriol	C18H24O3	325.121155 [288.172546]	0.066162	M+K-2H [1-]
HMDB00356	17-Epiestriol	C18H24O3	325.121155 [288.172546]	0.066162	M+K-2H [1-]
HMDB00347	16b-Hydroxyestradiol	C18H24O3	325.121155 [288.172546]	0.066162	M+K-2H [1-]
HMDB00338	2-Hydroxyestradiol	C18H24O3	325.121155 [288.172546]	0.066162	M+K-2H [1-]
HMDB00153	Estriol	C18H24O3	325.121155 [288.172546]	0.066162	M+K-2H [1-]
HMDB05896	4-hydroxyestradiol	C18H24O3	325.121155 [288.172546]	0.066162	M+K-2H [1-]
HMDB02169	S-(2-carboxypropyl)-Cysteamine	C6H13NO2S	325.126129 [163.066696]	0.061188	2M-H [1-]
HMDB02353	Dicrocin	C32H44O14	325.129303 [652.273132]	0.058014	M-2H [2-]
HMDB06353	Dolichol phosphate	C15H29O4P	325.155029 [304.180359]	0.032288	M+Na-2H [1-]
HMDB06035	4-Dihydroboldenone	C19H28O2	325.157532 [288.208923]	0.029785	M+K-2H [1-]
HMDB00628	Epitestosterone	C19H28O2	325.157532 [288.208923]	0.029785	M+K-2H [1-]
HMDB00234	Testosterone	C19H28O2	325.157532 [288.208923]	0.029785	M+K-2H [1-]
HMDB00077	Dehydroepiandrosterone	C19H28O2	325.157532 [288.208923]	0.029785	M+K-2H [1-]
HMDB03959	19-Oxotestosterone	C19H28O2	325.157532 [288.208923]	0.029785	M+K-2H [1-]
HMDB05962	Dehydroandrosterone	C19H28O2	325.157532 [288.208923]	0.029785	M+K-2H [1-]
HMDB03769	Etiocholanedione	C19H28O2	325.157532 [288.208923]	0.029785	M+K-2H [1-]
HMDB00899	Androstanedione	C19H28O2	325.157532 [288.208923]	0.029785	M+K-2H [1-]
HMDB11727	Bicine	C6H13NO4	325.161652 [163.084457]	0.025665	2M-H [1-]
HMDB00473	6-Dimethylaminopurine	C7H9N5	325.164337 [163.085800]	0.02298	2M-H [1-]
HMDB01924	Atenolol	C14H22N2O3	325.176910 [266.163055]	0.010406	M+Hac-H [1-]
HMDB06031	11-Ketoetiocholanolone	C19H28O3	325.178528 [304.203857]	0.008789	M+Na-2H [1-]
HMDB12654	2beta-Hydroxytestosterone	C19H28O3	325.178528 [304.203857]	0.008789	M+Na-2H [1-]
HMDB12533	11beta-Hydroxytestosterone	C19H28O3	325.178528 [304.203857]	0.008789	M+Na-2H [1-]
HMDB00388	3a,16-Dihydroxyandrostenone	C19H28O3	325.178528 [304.203857]	0.008789	M+Na-2H [1-]
HMDB00352	16a-Hydroxydehydroisoandrosterone	C19H28O3	325.178528 [304.203857]	0.008789	M+Na-2H [1-]
HMDB00324	3a,16a-Dihydroxyandrostenone	C19H28O3	325.178528 [304.203857]	0.008789	M+Na-2H [1-]
HMDB00322	16-Oxoandrostenediol	C19H28O3	325.178528 [304.203857]	0.008789	M+Na-2H [1-]
HMDB00309	3a,16b-Dihydroxyandrostenone	C19H28O3	325.178528 [304.203857]	0.008789	M+Na-2H [1-]
HMDB04624	7b-Hydroxydehydroepiandrosterone	C19H28O3	325.178528 [304.203857]	0.008789	M+Na-2H [1-]
HMDB04611	7a-Hydroxydehydroepiandrosterone	C19H28O3	325.178528 [304.203857]	0.008789	M+Na-2H [1-]
HMDB06769	19-Hydroxytestosterone	C19H28O3	325.178528 [304.203857]	0.008789	M+Na-2H [1-]
HMDB03956	7a-Hydroxytestosterone	C19H28O3	325.178528 [304.203857]	0.008789	M+Na-2H [1-]
HMDB06259	6beta-Hydroxytestosterone	C19H28O3	325.178528 [304.203857]	0.008789	M+Na-2H [1-]
HMDB12614	19-Oxo-deoxycorticosterone	C21H28O4	325.180359 [344.198761]	0.006958	M-H20-H [1-]
HMDB04631	Formebolone	C21H28O4	325.180359 [344.198761]	0.006958	M-H20-H [1-]
HMDB04029	11-Dehydrocorticosterone	C21H28O4	325.180359 [344.198761]	0.006958	M-H20-H [1-]
HMDB03039	Isoacitretin	C21H26O3	325.180939 [326.188202]	0.006378	M-H [1-]
HMDB12489	1,2,3,4-tetrahydroisoquinoline	C9H11N	325.192139 [133.089142]	0.004822	2M+Hac-H [1-]
HMDB01848	Imipramine	C19H24N2	325.192139 [280.193939]	0.004822	M+FA-H [1-]
HMDB11618	All-trans-13,14-dihydroretinol	C20H32O	325.193939 [288.245331]	0.006622	M+K-2H [1-]
HMDB02961	Dihydrotestosterone	C19H30O2	325.193970 [290.224579]	0.006653	M+Cl [1-]
HMDB00546	Epietiocholanolone	C19H30O2	325.193970 [290.224579]	0.006653	M+Cl [1-]
HMDB00490	Etiocholanolone	C19H30O2	325.193970 [290.224579]	0.006653	M+Cl [1-]
HMDB00365	Epiandrosterone	C19H30O2	325.193970 [290.224579]	0.006653	M+Cl [1-]
HMDB06770	5b-Dihydrotestosterone	C19H30O2	325.193970 [290.224579]	0.006653	M+Cl [1-]
HMDB00031	Androsterone	C19H30O2	325.193970 [290.224579]	0.006653	M+Cl [1-]
HMDB03818	Androst-5-ene-3b,17b-diol	C19H30O2	325.193970 [290.224579]	0.006653	M+Cl [1-]
HMDB05849	4-Androstenediol	C19H30O2	325.193970 [290.224579]	0.006653	M+Cl [1-]
HMDB06036	Mesterolone	C20H32O2	325.214905 [304.240234]	0.027588	M+Na-2H [1-]
HMDB01043	Arachidonic acid	C20H32O2	325.214905 [304.240234]	0.027588	M+Na-2H [1-]
HMDB02177	Cis-8,11,14,17-Eicosatetraenoic acid	C20H32O2	325.214905 [304.240234]	0.027588	M+Na-2H [1-]
HMDB10213	17-HDoHE	C22H32O3	325.216736 [344.235138]	0.029419	M-H20-H [1-]
HMDB01939	Medroxyprogesterone	C22H32O3	325.216736 [344.235138]	0.029419	M-H20-H [1-]
HMDB13621	16(17)-EpDPE	C22H32O3	325.216736 [344.235138]	0.029419	M-H20-H [1-]
HMDB13620	19(20)-EpDPE	C22H32O3	325.216736 [344.235138]	0.029419	M-H20-H [1-]
HMDB06001	3'-Hydroxystanozolol	C21H32N2O2	325.227966 [344.246368]	0.040649	M-H20-H [1-]
HMDB03318	4b-Hydroxystanozolol	C21H32N2O2	325.227966 [344.246368]	0.040649	M-H20-H [1-]
HMDB03166	16b-Hydroxystanozolol	C21H32N2O2	325.227966 [344.246368]	0.040649	M-H20-H [1-]
HMDB05943	5b-Pregnanediol	C21H36	325.230316 [288.281708]	0.042999	M+K-2H [1-]
HMDB13737	2,2,6-Trimethyl-cyclohexanone	C9H16O	325.238434 [140.120117]	0.051117	2M+FA-H [1-]
HMDB13823	2-nonenal	C9H16O	325.238434 [140.120117]	0.051117	2M+FA-H [1-]
HMDB00673	Linoleic acid	C18H32O2	325.238434 [280.240234]	0.051117	M+FA-H [1-]
HMDB05048	10E,12Z-Octadecadienoic acid	C18H32O2	325.238434 [280.240234]	0.051117	M+FA-H [1-]
HMDB05047	9E,11E-Octadecadienoic acid	C18H32O2	325.238434 [280.240234]	0.051117	M+FA-H [1-]
HMDB03797	Bovinic acid	C18H32O2	325.238434 [280.240234]	0.051117	M+FA-H [1-]
HMDB06270	Linoelaidic acid	C18H32O2	325.238434 [280.240234]	0.051117	M+FA-H [1-]
HMDB10556	TG(22:6(4Z,7Z,10Z,13Z,16Z,19Z)/18:0/22:6(4Z,7Z,10Z,13Z,16Z,19Z))[iso3]	C65H102O6	325.248627 [978.767639]	0.06131	M-3H [3-]
HMDB10546	TG(22:5(7Z,10Z,13Z,16Z,19Z)/18:2(9Z,12Z)/22:5(7Z,10Z,13Z,16Z,19Z))[iso3]	C65H102O6	325.248627 [978.767639]	0.06131	M-3H [3-]
HMDB10545	TG(22:5(7Z,10Z,13Z,16Z,19Z)/18:1(9Z)/22:6(4Z,7Z,10Z,13Z,16Z,19Z))[iso6]	C65H102O6	325.248627 [978.767639]	0.06131	M-3H [3-]
HMDB13127	Hydroxybutyrylcarnitine	C11H21NO5	326.060852 [247.141968]	0.096161	M+Br [1-]
HMDB01410	2-Amino-4-oxo-6-(1',2'-dioxoprolyl)-7,8-dihydroxypteridine	C9H9N5O5	326.074219 [267.060364]	0.082794	M+Hac-H [1-]
HMDB12226	Entacapone	C14H15N3O5	326.075836 [305.101166]	0.081177	M+Na-2H [1-]
HMDB05765	Ophthalmic acid	C11H19N3O6	326.075989 [289.127380]	0.081024	M+K-2H [1-]
HMDB06061	4-Hydroxyphenylacetylglutamine	C13H15NO6	326.088135 [281.089935]	0.068878	M+FA-H [1-]
HMDB10316	Acetaminophen glucuronide	C14H17NO8	326.088165 [327.095428]	0.068848	M-H [1-]
HMDB01913	Omeprazole	C17H19N3O3S	326.096313 [345.114716]	0.060699	M-H20-H [1-]
HMDB05009	(S)-Esomeprazole	C17H19N3O3S	326.096313 [345.114716]	0.060699	M-H20-H [1-]
HMDB00552	3-Methylglutarylcarnitine	C13H23NO6	326.101135 [289.152527]	0.055878	M+K-2H [1-]
HMDB06869	S-(2-Methylbutanoyl)-dihydrolipoamide	C13H25NO2S2	326.102051 [291.132660]	0.054962	M+Cl [1-]
HMDB06867	S-(3-Methylbutanoyl)-dihydrolipoamide-E	C13H25NO2S2	326.102051 [291.132660]	0.054962	M+Cl [1-]
HMDB00830	Neuraminic acid	C9H17NO8	326.109283 [267.095428]	0.047729	M+Hac-H [1-]
HMDB00085	Deoxyguanosine	C10H13N5O4	326.110596 [267.096741]	0.046417	M+Hac-H [1-]
HMDB00050	Adenosine	C10H13N5O4	326.110596 [267.096741]	0.046417	M+Hac-H [1-]
HMDB06023	3'-O-Methyladenosine	C11H15N5O4	326.110596 [281.112396]	0.046417	M+FA-H [1-]
HMDB03331	1-Methyladenosine	C11H15N5O4	326.110596 [281.112396]	0.046417	M+FA-H [1-]
HMDB04326	2'-O-Methyladenosine	C11H15N5O4	326.110596 [281.112396]	0.046417	M+FA-H [1-]
HMDB04044	N6-Methyladenosine	C11H15N5O4	326.110596 [281.112396]	0.046417	M+FA-H [1-]
HMDB12881	Acetylcarnosine	C11H15N4O4	326.123199 [267.109344]	0.033813	M+Hac-H [1-]
HMDB00697	Isocoproporphyrin	C36H38N4O8	326.127228 [654.268982]	0.029785	M-2H [2-]
HMDB00644	Coproporphyrin IV	C36H38N4O8	326.127228 [654.268982]	0.029785	M-2H [2-]
HMDB00643	Coproporphyrin I	C36H38N4O8	326.127228 [654.268982]	0.029785	M-2H [2-]
HMDB00611	Coproporphyrin II	C36H38N4O8	326.127228 [654.268982]	0.029785	M-2H [2-]
HMDB00570	Coproporphyrin III	C36H38N4O8	326.127228 [654.268982]	0.029785	M-2H [2-]
HMDB12799	5'-Carboxy-gamma-chromanol	C18H25O4	326.149963 [305.175293]	0.00705	M+Na-2H [1-]
HMDB01169	4-Aminophenol	C6H7NO	326.151031 [109.052765]	0.005981	3M-H [1-]
HMDB13754	3-Aminophenol	C6H7NO	326.151031 [109.052765]	0.005981	3M-H [1-]
HMDB02227	Capsaicin	C18H27NO3	326.173767 [305.199097]	0.016754	M+Na-2H [1-]
HMDB06977	CDP-DG(18:0/16:0)	C46H85N3O15P2	326.174591 [981.545593]	0.017578	M-3H [3-]
HMDB06969	CDP-DG(16:0/18:0)	C46H85N3O15P2	326.174591 [981.545593]	0.017578	M-3H [3-]
HMDB12187	All-trans-heptaprenyl diphosphate	C35H60O7P2	326.183441 [654.381409]	0.026428	M-2H [2-]
HMDB12849	7'-carboxy-alpha-tocotrienol	C21H29O4	326.188171 [345.206573]	0.031158	M-H20-H [1-]
HMDB01932	Metoprolol	C15H25NO3	326.197296 [267.183441]	0.040283	M+Hac-H [1-]
HMDB02080	Petroselinic acid	C18H33O2	326.246246 [281.248047]	0.089233	M+FA-H [1-]
HMDB13649	Eicosapentaenoyl Ethanolamide	C22H35NO2	326.248383 [345.266785]	0.09137	M-H20-H [1-]
HMDB11688	Ribose 1,5-bisphosphate	C5H12O11P2	330.960144 [309.985474]	0.045898	M+Na-2H [1-]
HMDB11725	5-Sulfosalicylic acid	C7H6O6S	330.974091 [217.988510]	0.031952	M+TFA-H [1-]
HMDB01282	Diadenosine hexaphosphate	C20H30N10O25P6	330.986359 [995.980896]	0.019684	M-3H [3-]
HMDB04086	5-Hydroxy-N-formylkynurenine	C11H12N2O5	330.993500 [252.074615]	0.012543	M+Br [1-]
HMDB00071	Deoxyinosine	C10H12N4O4	331.004761 [252.085861]	0.001282	M+Br [1-]
HMDB06555	dIMP	C10H13N4O7P	331.044922 [332.052185]	0.038879	M-H [1-]
HMDB05801	Kaempferol	C15H10O6	331.045929 [286.047729]	0.039886	M+FA-H [1-]
HMDB05800	Luteolin	C15H10O6	331.045929 [286.047729]	0.039886	M+FA-H [1-]
HMDB02428	Terephthalic acid	C8H6O4	331.045959 [166.026611]	0.039917	2M-H [1-]
HMDB02334	Benzoquinoneacetic acid	C8H6O4	331.045959 [166.026611]	0.039917	2M-H [1-]
HMDB02107	Phthalic acid	C8H6O4	331.045959 [166.026611]	0.039917	2M-H [1-]
HMDB00902	NAD	C21H28N7O14P2	331.051208 [664.116943]	0.045166	M-2H [2-]
HMDB02022	Glycineamideribotide	C7H15N2O8P	331.054810 [286.056610]	0.048767	M+FA-H [1-]
HMDB00594	Glutamylphenylalanine	C14H18N2O5	331.070190 [294.121582]	0.064148	M+K-2H [1-]
HMDB01894	Aspartame	C14H18N2O5	331.070190 [294.121582]	0.064148	M+K-2H [1-]
HMDB11685	DHAP(8:0)	C11H21O7P	331.071869 [296.102478]	0.065826	M+Cl [1-]
HMDB03764	Glutamylalanine	C8H14N2O5	331.075867 [218.090271]	0.069824	M+TFA-H [1-]
HMDB06248	5-L-Glutamyl-L-alanine	C8H14N2O5	331.075867 [218.090271]	0.069824	M+TFA-H [1-]
HMDB02670	Naringenin	C15H12O5	331.082336 [272.068481]	0.076294	M+Hac-H [1-]
HMDB05897	Dihydrogenistein	C15H12O5	331.082336 [272.068481]	0.076294	M+Hac-H [1-]
HMDB13686	Naringenin	C15H12O5	331.082336 [272.068481]	0.076294	M+Hac-H [1-]
HMDB00613	Erythronic acid	C4H8O5	331.088196 [136.037170]	0.082153	2M+Hac-H [1-]
HMDB00943	Threonic acid	C4H8O5	331.088196 [136.037170]	0.082153	2M+Hac-H [1-]
HMDB00539	Arabinonic acid	C5H10O6	331.088226 [166.047745]	0.082184	2M-H [1-]
HMDB00867	Ribonic acid	C5H10O6	331.088226 [166.047745]	0.082184	2M-H [1-]
HMDB00157	Hypoxanthine	C5H4N4O	331.090881 [136.038513]	0.084839	2M+Hac-H [1-]
HMDB13705	Allopurinol	C5H4N4O	331.090881 [136.038513]	0.084839	2M+Hac-H [1-]
HMDB01991	7-Methylxanthine	C6H6N4O2	331.090881 [166.049072]	0.084839	2M-H [1-]
HMDB01886	3-Methylxanthine	C6H6N4O2	331.090881 [166.049072]	0.084839	2M-H [1-]
HMDB10738	1-Methylxanthine	C6H6N4O2	331.090881 [166.049072]	0.084839	2M-H [1-]
HMDB01238	N-Acetylserotonin	C12H14N2O2	331.091125 [218.105530]	0.085083	M+TFA-H [1-]
HMDB11741	Gamma-Glutamyltyrosine	C14H18N2O6	331.091156 [310.116486]	0.085114	M+Na-2H [1-]
HMDB13029	Noradrenochrome o-semiquinone	C8H8NO3	331.093567 [166.050415]	0.087524	2M-H [1-]
HMDB00839	Pentaporphyrin I	C20H14N4	331.096527 [310.121857]	0.090485	M+Na-2H [1-]
HMDB06408	4-Hydroxy tolbutamide	C12H18N2O4S	331.096924 [286.098724]	0.090881	M+FA-H [1-]
HMDB01425	Estrone sulfate	C18H22O5S	331.100403 [350.118805]	0.09436	M-H20-H [1-]
HMDB00424	2-Hydroxydecanedioic acid	C10H18O5	331.101013 [218.115417]	0.094971	M+TFA-H [1-]
HMDB00350	3-Hydroxysebacic acid	C10H18O5	331.101013 [218.115417]	0.094971	M+TFA-H [1-]
HMDB03546	Salicin	C13H18O7	331.103455 [286.105255]	0.097412	M+FA-H [1-]
HMDB12482	(6R)-6-(L-Erythro-1,2-Dihydroxypropyl)-5,6,7,8-tetrahydro-4a-hydroxypterin	C9H14N4O3	339.092163 [226.106583]	0.098602	M+TFA-H [1-]
HMDB00033	Carnosine	C9H14N4O3	339.092163 [226.106583]	0.098602	M+TFA-H [1-]
HMDB01030	3'-Ketolactose	C12H20O11	339.093292 [340.100555]	0.097473	M-H [1-]
HMDB00530	6-Ketoestriol	C18H22O4	339.100403 [302.151794]	0.090363	M+K-2H [1-]
HMDB12270	Nordihydroguaiaretate	C18H22O4	339.100403 [302.151794]	0.090363	M+K-2H [1-]
HMDB05056	Enterodiol	C18H22O4	339.100403 [302.151794]	0.090363	M+K-2H [1-]
HMDB02931	N-Acetylserine	C5H9NO4	339.104523 [147.053162]	0.086243	2M+FA-H [1-]
HMDB03339	D-Glutamic acid	C5H9NO4	339.104523 [147.053162]	0.086243	2M+FA-H [1-]
HMDB03011	O-Acetylserine	C5H9NO4	339.104523 [147.053162]	0.086243	2M+FA-H [1-]
HMDB02393	N-Methyl-D-aspartic acid	C5H9NO4	339.104523 [147.053162]	0.086243	2M+FA-H [1-]
HMDB00148	L-Glutamic acid	C5H9NO4	339.104523 [147.053162]	0.086243	2M+FA-H [1-]
HMDB06556	L-4-Hydroxyglutamate semialdehyde	C5H9NO4	339.104523 [147.053162]	0.086243	2M+FA-H [1-]
HMDB13016	Neuromedin B (1-3)	C12H22N4O5	339.107635 [302.159027]	0.08313	M+K-2H [1-]
HMDB00318	3,4-Dihydroxyphenylglycol	C8H10O4	339.108551 [170.057907]	0.082214	2M-H [1-]
HMDB00706	L-Aspartyl-L-phenylalanine	C13H16N2O5	339.119781 [280.105927]	0.070984	M+Hac-H [1-]
HMDB11167	L-beta-aspartyl-L-phenylalanine	C13H16N2O5	339.119781 [280.105927]	0.070984	M+Hac-H [1-]
HMDB00594	Glutamylphenylalanine	C14H18N2O5	339.119781 [294.121582]	0.070984	M+FA-H [1-]
HMDB01894	Aspartame	C14H18N2O5	339.119781 [294.121582]	0.070984	M+FA-H [1-]
HMDB01069	2-Phenylaminoadenosine	C16H18N6O4	339.120544 [358.138947]	0.070221	M-H20-H [1-]
HMDB02820	Methylimidazoleacetic acid	C6H8N2O2	339.131012 [140.058578]	0.059753	2M+Hac-H [1-]
HMDB04988	Pi-Methylimidazoleacetic acid	C6H8N2O2	339.131012 [140.058578]	0.059753	2M+Hac-H [1-]
HMDB02271	Imidazolepropionic acid	C6H8N2O2	339.131012 [140.058578]	0.059753	2M+Hac-H [1-]
HMDB02144	1,3-Dimethyluracil	C6H8N2O2	339.131012 [140.058578]	0.059753	2M+Hac-H [1-]
HMDB05785	Indole-3-carbinol	C9H9NO	339.135040 [147.068420]	0.055725	2M+FA-H [1-]
HMDB00405	2-Methoxyestradiol	C19H26O3	339.136810 [302.188202]	0.053955	M+K-2H [1-]
HMDB00380	2-Hydroxyestradiol-3-methyl ether	C19H26O3	339.136810 [302.188202]	0.053955	M+K-2H [1-]
HMDB06774	16a-Hydroxyandrost-4-ene-3,17-dione	C19H26O3	339.136810 [302.188202]	0.053955	M+K-2H [1-]
HMDB06773	11b-Hydroxyandrost-4-ene-3,17-dione	C19H26O3	339.136810 [302.188202]	0.053955	M+K-2H [1-]
HMDB06771	7a-Hydroxyandrost-4-ene-3,17-dione	C19H26O3	339.136810 [302.188202]	0.053955	M+K-2H [1-]
HMDB03955	19-Hydroxyandrost-4-ene-3,17-dione	C19H26O3	339.136810 [302.188202]	0.053955	M+K-2H [1-]
HMDB12782	4-methoxy-17beta-estradiol	C19H26O3	339.136810 [302.188202]	0.053955	M+K-2H [1-]
HMDB06353	Dolichol phosphate	C15H29O4P	339.149750 [304.180359]	0.041016	M+Cl [1-]
HMDB10127	PIP2(20:3(8Z,11Z,14Z)/16:0)	C45H83O19P3	339.150787 [1020.474121]	0.039978	M-3H [3-]
HMDB10122	PIP2(20:3(5Z,8Z,11Z)/16:0)	C45H83O19P3	339.150787 [1020.474121]	0.039978	M-3H [3-]
HMDB10111	PIP2(18:3(9Z,12Z,15Z)/18:0)	C45H83O19P3	339.150787 [1020.474121]	0.039978	M-3H [3-]
HMDB10108	PIP2(18:3(6Z,9Z,12Z)/18:0)	C45H83O19P3	339.150787 [1020.474121]	0.039978	M-3H [3-]
HMDB10101	PIP2(18:2(9Z,12Z)/18:1(9Z))	C45H83O19P3	339.150787 [1020.474121]	0.039978	M-3H [3-]
HMDB10100	PIP2(18:2(9Z,12Z)/18:1(11Z))	C45H83O19P3	339.150787 [1020.474121]	0.039978	M-3H [3-]
HMDB10090	PIP2(18:1(9Z)/18:2(9Z,12Z))	C45H83O19P3	339.150787 [1020.474121]	0.039978	M-3H [3-]
HMDB10077	PIP2(18:1(11Z)/18:2(9Z,12Z))	C45H83O19P3	339.150787 [1020.474121]	0.039978	M-3H [3-]
HMDB10066	PIP2(18:0/18:3(9Z,12Z,15Z))	C45H83O19P3	339.150787 [1020.474121]	0.039978	M-3H [3-]
HMDB10065	PIP2(18:0/18:3(6Z,9Z,12Z))	C45H83O19P3	339.150787 [1020.474121]	0.039978	M-3H [3-]
HMDB10042	PIP2(16:0/20:3(8Z,11Z,14Z))	C45H83O19P3	339.150787 [1020.474121]	0.039978	M-3H [3-]
HMDB10041	PIP2(16:0/20:3(5Z,8Z,11Z))	C45H83O19P3	339.150787 [1020.474121]	0.039978	M-3H [3-]
HMDB06709	Ubiquinone Q2	C19H26O4	339.157776 [318.183105]	0.03299	M+Na-2H [1-]
HMDB05798	Malabaricone C	C21H26O5	339.159607 [358.178009]	0.031158	M-H20-H [1-]
HMDB01091	3-Hydroxyquinine	C20H24N2O3	339.171417 [340.178680]	0.019348	M-H [1-]
HMDB01999	Eicosapentaenoic acid	C20H30O2	339.173187 [302.224579]	0.017578	M+K-2H [1-]
HMDB03598	Retinyl ester	C20H30O2	339.173187 [302.224579]	0.017578	M+K-2H [1-]
HMDB06031	11-Ketoetiocholanolone	C19H28O3	339.173248 [304.203857]	0.017517	M+Cl [1-]
HMDB12654	2beta-Hydroxytestosterone	C19H28O3	339.173248 [304.203857]	0.017517	M+Cl [1-]
HMDB12533	11beta-Hydroxytestosterone	C19H28O3	339.173248 [304.203857]	0.017517	M+Cl [1-]
HMDB00388	3a,16-Dihydroxyandrostenone	C19H28O3	339.173248 [304.203857]	0.017517	M+Cl [1-]
HMDB00352	16a-Hydroxydehydroisoandrosterone	C19H28O3	339.173248 [304.203857]	0.017517	M+Cl [1-]
HMDB00324	3a,16a-Dihydroxyandrostenone	C19H28O3	339.173248 [304.203857]	0.017517	M+Cl [1-]
HMDB00322	16-Oxoandrostenediol	C19H28O3	339.173248 [304.203857]	0.017517	M+Cl [1-]
HMDB00309	3a,16b-Dihydroxyandrostenone	C19H28O3	339.173248 [304.203857]	0.017517	M+Cl [1-]
HMDB04624	7b-Hydroxydehydroepiandrosterone	C19H28O3	339.173248 [304.203857]	0.017517	M+Cl [1-]
HMDB04611	7a-Hydroxydehydroepiandrosterone	C19H28O3	339.173248 [304.203857]	0.017517	M+Cl [1-]
HMDB06769	19-Hydroxytestosterone	C19H28O3	339.173248 [304.203857]	0.017517	M+Cl [1-]
HMDB03956	7a-Hydroxytestosterone	C19H28O3	339.173248 [304.203857]	0.017517	M+Cl [1-]
HMDB06259	6beta-Hydroxytestosterone	C19H28O3	339.173248 [304.203857]	0.017517	M+Cl [1-]
HMDB00521	5Z-Tetradecenoic acid	C14H26O2	339.178864 [226.193283]	0.011902	M+TFA-H [1-]
HMDB00499	5-Tetradecenoic acid	C14H26O2	339.178864 [226.193283]	0.011902	M+TFA-H [1-]
HMDB05051	Tsuzuic acid	C14H26O2	339.178864 [226.193283]	0.011902	M+TFA-H [1-]
HMDB02000	Myristoleic acid	C14H26O2	339.178864 [226.193283]	0.011902	M+TFA-H [1-]
HMDB10732	trans-Tetra-dec-2-enoic acid	C14H26O2	339.178864 [226.193283]	0.011902	M+TFA-H [1-]
HMDB05783	Gingerol	C17H26O4	339.181305 [294.183105]	0.00946	M+FA-H [1-]
HMDB06027	Oxymesterone	C20H30O3	339.194153 [318.219482]	0.003387	M+Na-2H [1-]
HMDB10217	5-KETE	C20H30O3	339.194153 [318.219482]	0.003387	M+Na-2H [1-]
HMDB10212	17,18-EpETE	C20H30O3	339.194153 [318.219482]	0.003387	M+Na-2H [1-]
HMDB10210	15-KETE	C20H30O3	339.194153 [318.219482]	0.003387	M+Na-2H [1-]
HMDB10209	15-HEPE	C20H30O3	339.194153 [318.219482]	0.003387	M+Na-2H [1-]
HMDB10205	14,15-EpETE	C20H30O3	339.194153 [318.219482]	0.003387	M+Na-2H [1-]
HMDB10202	12-HEPE	C20H30O3	339.194153 [318.219482]	0.003387	M+Na-2H [1-]
HMDB05081	5-HEPE	C20H30O3	339.194153 [318.219482]	0.003387	M+Na-2H [1-]
HMDB13633	12-KETE	C20H30O3	339.194153 [318.219482]	0.003387	M+Na-2H [1-]
HMDB01337	Leukotriene A4	C20H30O3	339.194153 [318.219482]	0.003387	M+Na-2H [1-]
HMDB11561	MG(14:0/0:0/0:0)	C17H34O4	339.194305 [302.245697]	0.00354	M+K-2H [1-]
HMDB11530	MG(0:0/14:0/0:0)	C17H34O4	339.194305 [302.245697]	0.00354	M+K-2H [1-]
HMDB03033	Canrenone	C22H28O3	339.196594 [340.203857]	0.005829	M-H [1-]
HMDB01848	Imipramine	C19H24N2	339.207794 [280.193939]	0.017029	M+Hac-H [1-]
HMDB06036	Mesterolone	C20H32O2	339.209625 [304.240234]	0.01886	M+Cl [1-]
HMDB01043	Arachidonic acid	C20H32O2	339.209625 [304.240234]	0.01886	M+Cl [1-]
HMDB02177	Cis-8,11,14,17-Eicosatetraenoic acid	C20H32O2	339.209625 [304.240234]	0.01886	M+Cl [1-]
HMDB10224	9-HOTE	C18H30O3	339.217682 [294.219482]	0.026917	M+FA-H [1-]
HMDB10220	9(10)-EpODE	C18H30O3	339.217682 [294.219482]	0.026917	M+FA-H [1-]
HMDB10206	15(16)-EpODE	C18H30O3	339.217682 [294.219482]	0.026917	M+FA-H [1-]
HMDB10203	13-HOTE	C18H30O3	339.217682 [294.219482]	0.026917	M+FA-H [1-]
HMDB10200	A-12(13)-EpODE	C18H30O3	339.217682 [294.219482]	0.026917	M+FA-H [1-]
HMDB04669	9-OxoODE	C18H30O3	339.217682 [294.219482]	0.026917	M+FA-H [1-]
HMDB04668	13-OxoODE	C18H30O3	339.217682 [294.219482]	0.026917	M+FA-H [1-]
HMDB11108	17-Hydroxylinolenic acid	C18H30O3	339.217682 [294.219482]	0.026917	M+FA-H [1-]
HMDB06012	Epimetendiol	C21H34O2	339.230560 [318.255890]	0.039795	M+Na-2H [1-]
HMDB06759	3a-Hydroxy-5b-pregnane-20-one	C21H34O2	339.230560 [318.255890]	0.039795	M+Na-2H [1-]
HMDB01471	Epipregnanolone	C21H34O2	339.230560 [318.255890]	0.039795	M+Na-2H [1-]
HMDB01455	Alloepipregnanolone	C21H34O2	339.230560 [318.255890]	0.039795	M+Na-2H [1-]
HMDB01449	Allopregnanolone	C21H34O2	339.230560 [318.255890]	0.039795	M+Na-2H [1-]
HMDB05076	13,14-Dihydro PGF-1a	C20H38O5	339.253510 [358.271912]	0.062744	M-H20-H [1-]
HMDB13737	2,2,6-Trimethyl-cyclohexanone	C9H16O	339.254089 [140.120117]	0.063324	2M+Hac-H [1-]
HMDB13823	2-nonenal	C9H16O	339.254089 [140.120117]	0.063324	2M+Hac-H [1-]
HMDB04981	cis-4-Decenoic acid	C10H18O2	339.254089 [170.130676]	0.063324	2M-H [1-]
HMDB04980	cis-4-Decenoic acid	C10H18O2	339.254089 [170.130676]	0.063324	2M-H [1-]
HMDB12183	8-Methylnonenoate	C10H18O2	339.254089 [170.130676]	0.063324	2M-H [1-]
HMDB10726	trans-Dec-2-enoic acid	C10H18O2	339.254089 [170.130676]	0.063324	2M-H [1-]
HMDB13790	Linalyl oxide	C10H18O2	339.254089 [170.130676]	0.063324	2M-H [1-]
HMDB00673	Linoleic acid	C18H32O2	339.254089 [280.240234]	0.063324	M+Hac-H [1-]
HMDB05048	10E,12Z-Octadecadienoic acid	C18H32O2	339.254089 [280.240234]	0.063324	M+Hac-H [1-]
HMDB05047	9E,11E-Octadecadienoic acid	C18H32O2	339.254089 [280.240234]	0.063324	M+Hac-H [1-]
HMDB03797	Bovinic acid	C18H32O2	339.254089 [280.240234]	0.063324	M+Hac-H [1-]
HMDB06270	Linoelaidic acid	C18H32O2	339.254089 [280.240234]	0.063324	M+Hac-H [1-]
HMDB06323	Tetracosapentaenoic acid (24:5n-3)	C24H38O2	339.268768 [358.287170]	0.078003	M-H20-H [1-]
HMDB06322	Tetracosapentaenoic acid (24:5n-6)	C24H38O2	339.268768 [358.287170]	0.078003	M-H20-H [1-]
HMDB11535	MG(0:0/18:0/0:0)	C21H42O4	339.289917 [358.308319]	0.099152	M-H20-H [1-]
HMDB11131	MG(18:0/0:0/0:0)	C21H42O4	339.289917 [358.308319]	0.099152	M-H20-H [1-]
HMDB10568	PE-NMe2(16:0/18:1(9Z))	C41H80NO8P	371.773804 [745.562134]	0.03241	M-2H [2-]
HMDB08099	PC(18:1(9Z)/15:0)	C41H80NO8P	371.773804 [745.562134]	0.03241	M-2H [2-]
HMDB08066	PC(18:1(11Z)/15:0)	C41H80NO8P	371.773804 [745.562134]	0.03241	M-2H [2-]
HMDB09514	PE(22:1(13Z)/14:0)	C41H80NO8P	371.773804 [745.562134]	0.03241	M-2H [2-]
HMDB09482	PE(22:0/14:1(9Z))	C41H80NO8P	371.773804 [745.562134]	0.03241	M-2H [2-]
HMDB08993	PE(18:0/18:1(9Z))	C41H80NO8P	371.773804 [745.562134]	0.03241	M-2H [2-]
HMDB08992	PE(18:0/18:1(11Z))	C41H80NO8P	371.773804 [745.562134]	0.03241	M-2H [2-]
HMDB08965	PE(16:1(9Z)/20:0)	C41H80NO8P	371.773804 [745.562134]	0.03241	M-2H [2-]
HMDB08933	PE(16:0/20:1(11Z))	C41H80NO8P	371.773804 [745.562134]	0.03241	M-2H [2-]
HMDB08874	PE(14:1(9Z)/22:0)	C41H80NO8P	371.773804 [745.562134]	0.03241	M-2H [2-]
HMDB08842	PE(14:0/22:1(13Z))	C41H80NO8P	371.773804 [745.562134]	0.03241	M-2H [2-]
HMDB09253	PE(20:1(11Z)/16:0)	C41H80NO8P	371.773804 [745.562134]	0.03241	M-2H [2-]
HMDB09221	PE(20:0/16:1(9Z))	C41H80NO8P	371.773804 [745.562134]	0.03241	M-2H [2-]
HMDB09057	PE(18:1(9Z)/18:0)	C41H80NO8P	371.773804 [745.562134]	0.03241	M-2H [2-]
HMDB09024	PE(18:1(11Z)/18:0)	C41H80NO8P	371.773804 [745.562134]	0.03241	M-2H [2-]
HMDB07939	PC(15:0/18:1(9Z))	C41H80NO8P	371.773804 [745.562134]	0.03241	M-2H [2-]
HMDB07938	PC(15:0/18:1(11Z))	C41H80NO8P	371.773804 [745.562134]	0.03241	M-2H [2-]
HMDB08060	PC(18:0/P-16:0)	C42H84NO7P	371.791992 [745.598511]	0.014221	M-2H [2-]
HMDB13426	PC(o-18:1(9Z)/16:0)	C42H84NO7P	371.791992 [745.598511]	0.014221	M-2H [2-]
HMDB13424	PC(o-18:1(11Z)/16:0)	C42H84NO7P	371.791992 [745.598511]	0.014221	M-2H [2-]
HMDB13412	PC(o-16:1(9Z)/18:0)	C42H84NO7P	371.791992 [745.598511]	0.014221	M-2H [2-]
HMDB11239	PC(P-18:0/16:0)	C42H84NO7P	371.791992 [745.598511]	0.014221	M-2H [2-]
HMDB11208	PC(P-16:0/18:0)	C42H84NO7P	371.791992 [745.598511]	0.014221	M-2H [2-]
HMDB07995	PC(16:0/P-18:0)	C42H84NO7P	371.791992 [745.598511]	0.014221	M-2H [2-]
HMDB09708	PE(22:6(4Z,7Z,10Z,13Z,16Z,19Z)/P-16:0)	C43H74NO7P	372.752869 [747.520264]	0.027832	M-2H [2-]
HMDB09480	PE(20:5(5Z,8Z,11Z,14Z,17Z)/P-18:1(9Z))	C43H74NO7P	372.752869 [747.520264]	0.027832	M-2H [2-]
HMDB09479	PE(20:5(5Z,8Z,11Z,14Z,17Z)/P-18:1(11Z))	C43H74NO7P	372.752869 [747.520264]	0.027832	M-2H [2-]
HMDB11453	PE(P-18:1(9Z)/20:5(5Z,8Z,11Z,14Z,17Z))	C43H74NO7P	372.752869 [747.520264]	0.027832	M-2H [2-]
HMDB11420	PE(P-18:1(11Z)/20:5(5Z,8Z,11Z,14Z,17Z))	C43H74NO7P	372.752869 [747.520264]	0.027832	M-2H [2-]
HMDB05780	PE(O-16:1(1Z)/22:6(4Z,7Z,10Z,13Z,16Z,19Z))	C43H74NO7P	372.752869 [747.520264]	0.027832	M-2H [2-]
HMDB08033	PC(18:0/15:0)	C41H82NO8P	372.781647 [747.577820]	0.000946	M-2H [2-]
HMDB09481	PE(22:0/14:0)	C41H82NO8P	372.781647 [747.577820]	0.000946	M-2H [2-]
HMDB08991	PE(18:0/18:0)	C41H82NO8P	372.781647 [747.577820]	0.000946	M-2H [2-]
HMDB08932	PE(16:0/20:0)	C41H82NO8P	372.781647 [747.577820]	0.000946	M-2H [2-]
HMDB08841	PE(14:0/22:0)	C41H82NO8P	372.781647 [747.577820]	0.000946	M-2H [2-]
HMDB09220	PE(20:0/16:0)	C41H82NO8P	372.781647 [747.577820]	0.000946	M-2H [2-]
HMDB07937	PC(15:0/18:0)	C41H82NO8P	372.781647 [747.577820]	0.000946	M-2H [2-]
HMDB12260	Molybdate	H2MoO4	372.799622 [163.900711]	0.018921	2M+FA-H [1-]
HMDB13405	PC(o-16:0/18:0)	C42H86NO7P	372.799835 [747.614197]	0.019135	M-2H [2-]
HMDB04122	Selenocystine	C6H12N2O4Se2	372.861359 [335.912750]	0.080658	M+K-2H [1-]
HMDB06402	3-Oxohexadecanoyl-CoA	C37H64N7O18P3S	508.654816 [1019.324158]	0.08551	M-2H [2-]
HMDB06497	Heptadecanoyl CoA	C38H68N7O17P3S	508.673004 [1019.360535]	0.067322	M-2H [2-]
HMDB01219	Chlordecone alcohol	C10H2Cl10O	508.673767 [487.699097]	0.066559	M+Na-2H [1-]

## Sheet: HMDB positive mode - 11987 hits
HMDB ID	Common Name	Chemical Formula	Adduct MW (Da)<br>[Matching HMDB MW]	MW Difference (Da)<br>[QueryMass - AdductMass]	Adduct
HMDB00599	Chromium	[Cr]3+	104.888298 [51.940510]	0.081833	2M+H [1+]
HMDB02175	Silicon	[Si]4+	104.895966 [27.976931]	0.074165	M+2K+H [1+]
HMDB01361	Carbon monoxide	CO	104.913948 [27.994909]	0.056183	M+2K+H [1+]
HMDB11110	Hydrogen selenide	H2Se	104.921394 [81.932175]	0.048737	M+Na [1+]
HMDB01371	Nitrogen	N2	104.925186 [28.006149]	0.044945	M+2K+H [1+]
HMDB12260	Molybdate	H2MoO4	104.939575 [163.900711]	0.030556	M+2Na [2+]
HMDB00657	Copper	[Cu]2+	104.963425 [62.929600]	0.006706	M+ACN+H [1+]
HMDB01112	D-Glyceraldehyde 3-phosphate	C3H7O6P	104.984230 [169.998032]	0.014099	M+H+K [2+]
HMDB01473	Dihydroxyacetone phosphate	C3H7O6P	104.984230 [169.998032]	0.014099	M+H+K [2+]
HMDB01120	Dimethylallylpyrophosphate	C5H12O7P2	104.991165 [246.005829]	0.021034	M+3Na [3+]
HMDB01347	Isopentenyl pyrophosphate	C5H12O7P2	104.991165 [246.005829]	0.021034	M+3Na [3+]
HMDB03344	Glycolaldehyde	C2H4O2	104.992294 [60.021130]	0.022163	M+2Na-H [1+]
HMDB00042	Acetic acid	C2H4O2	104.992294 [60.021130]	0.022163	M+2Na-H [1+]
HMDB01460	Diethylthiophosphate	C4H11O3PS	104.993538 [170.016647]	0.023407	M+H+K [2+]
HMDB03391	2-Phospho-D-glyceric acid	C3H7O7P	104.994713 [185.992935]	0.024582	M+H+Na [2+]
HMDB00362	2-Phosphoglyceric acid	C3H7O7P	104.994713 [185.992935]	0.024582	M+H+Na [2+]
HMDB00807	3-Phosphoglyceric acid	C3H7O7P	104.994713 [185.992935]	0.024582	M+H+Na [2+]
HMDB06039	8-Chloroxanthine	C5H3ClN4O2	104.995468 [185.994446]	0.025337	M+H+Na [2+]
HMDB04628	Lead	[Pb]2+	104.995605 [207.976654]	0.025475	M+2H [2+]
HMDB05807	Gallic acid	C7H6O5	104.995979 [170.021530]	0.025848	M+H+K [2+]
HMDB01327	Rubidium	[Rb]+	105.002991 [84.911789]	0.03286	M+3ACN+2H [2+]
HMDB00294	Urea	CH4N2O	105.003525 [60.032364]	0.033394	M+2Na-H [1+]
HMDB03338	Hydroxylamine	H3NO	105.006088 [33.021465]	0.035957	2M+K [1+]
HMDB02641	2-Hydroxycinnamic acid	C9H8O3	105.012894 [164.047348]	0.042763	M+2Na [2+]
HMDB12225	Enol-phenylpyruvate	C9H8O3	105.012894 [164.047348]	0.042763	M+2Na [2+]
HMDB00205	Phenylpyruvic acid	C9H8O3	105.012894 [164.047348]	0.042763	M+2Na [2+]
HMDB01713	m-Coumaric acid	C9H8O3	105.012894 [164.047348]	0.042763	M+2Na [2+]
HMDB02035	4-Hydroxycinnamic acid	C9H8O3	105.012894 [164.047348]	0.042763	M+2Na [2+]
HMDB13685	Hydroxycinnamic acid	C9H8O3	105.012894 [164.047348]	0.042763	M+2Na [2+]
HMDB13717	Phenylpropionate	C9H8O3	105.012894 [164.047348]	0.042763	M+2Na [2+]
HMDB00318	3,4-Dihydroxyphenylglycol	C8H10O4	105.014168 [170.057907]	0.044037	M+H+K [2+]
HMDB01068	D-Sedoheptulose 7-phosphate	C7H15O10P	105.014679 [290.040283]	0.044548	M+2H+Na [3+]
HMDB10716	Gamma-Glutamyl-Se-methylselenocysteine	C9H16N2O5Se	105.014755 [312.022430]	0.044624	M+3H [3+]
HMDB00497	5,6-Dihydrouridine	C9H14N2O6	105.017616 [246.085190]	0.047485	M+3Na [3+]
HMDB11160	L-alpha-Aspartyl-L-hydroxyproline	C9H14N2O6	105.017616 [246.085190]	0.047485	M+3Na [3+]
HMDB00691	Malonic acid	C3H4O4	105.018234 [104.010956]	0.048103	M+H [1+]
HMDB06938	Tartronate semialdehyde	C3H4O4	105.018234 [104.010956]	0.048103	M+H [1+]
HMDB01352	Hydroxypyruvic acid	C3H4O4	105.018234 [104.010956]	0.048103	M+H [1+]
HMDB13713	N-acetyltryptophan	C13H14N2O3	105.022705 [246.100449]	0.052574	M+3Na [3+]
HMDB13796	N-acetyltryptophan	C13H14N2O3	105.022705 [246.100449]	0.052574	M+3Na [3+]
HMDB05876	3-deoxyfructose	C6H12O5	105.023216 [164.067993]	0.053085	M+2Na [2+]
HMDB13680	Caftaric acid	C13H12O9	105.023323 [312.048126]	0.053192	M+3H [3+]
HMDB13778	Deoxyfructose	C6H12O5	105.023453 [164.068466]	0.053322	M+2Na [2+]
HMDB13707	D-Fucose	C6H12O5	105.023453 [164.068466]	0.053322	M+2Na [2+]
HMDB02712	1,5-Anhydrosorbitol	C6H12O5	105.023460 [164.068481]	0.053329	M+2Na [2+]
HMDB10207	L-Rhamnulose	C6H12O5	105.023460 [164.068481]	0.053329	M+2Na [2+]
HMDB03081	Beta-D-Fucose	C6H12O5	105.023460 [164.068481]	0.053329	M+2Na [2+]
HMDB12327	2-Deoxygalactopyranose	C6H12O5	105.023460 [164.068481]	0.053329	M+2Na [2+]
HMDB00174	L-Fucose	C6H12O5	105.023460 [164.068481]	0.053329	M+2Na [2+]
HMDB00849	Rhamnose	C6H12O5	105.023460 [164.068481]	0.053329	M+2Na [2+]
HMDB02084	Cyanide	[CN]-	105.024292 [26.003071]	0.054161	M+DMSO+H [1+]
HMDB02780	Catechin	C15H14O6	105.027603 [290.079041]	0.057472	M+2H+Na [3+]
HMDB01871	Epicatechin	C15H14O6	105.027603 [290.079041]	0.057472	M+2H+Na [3+]
HMDB06552	Aflatoxin B1	C17H12O6	105.028404 [312.063385]	0.058273	M+3H [3+]
HMDB00863	Isopropyl alcohol	C3H8O	105.028671 [60.057514]	0.05854	M+2Na-H [1+]
HMDB00820	Propyl alcohol	C3H8O	105.028671 [60.057514]	0.05854	M+2Na-H [1+]
HMDB11172	L-gamma-glutamyl-L-valine	C10H18N2O5	105.029739 [246.121567]	0.059608	M+3Na [3+]
HMDB11166	L-beta-aspartyl-L-leucine	C10H18N2O5	105.029739 [246.121567]	0.059608	M+3Na [3+]
HMDB00543	Benzenebutanoic acid	C10H12O2	105.031082 [164.083725]	0.060951	M+2Na [2+]
HMDB00329	2-Phenylbutyric acid	C10H12O2	105.031082 [164.083725]	0.060951	M+2Na [2+]
HMDB01955	3-Phenylbutyric acid	C10H12O2	105.031082 [164.083725]	0.060951	M+2Na [2+]
HMDB05809	Eugenol	C10H12O2	105.031082 [164.083725]	0.060951	M+2Na [2+]
HMDB05802	Isoeugenol	C10H12O2	105.031082 [164.083725]	0.060951	M+2Na [2+]
HMDB13749	2-Methylfuran	C5H6O	105.031082 [82.041862]	0.060951	M+Na [1+]
HMDB00232	Quinolinic acid	C7H5NO4	105.031479 [167.021851]	0.061348	M+ACN+2H [2+]
HMDB03903	2-Hydroxyethanesulfonate	C2H6O4S	105.033157 [125.998680]	0.063026	M+2ACN+2H [2+]
HMDB06462	Homocysteinesulfinic acid	C4H9NO4S	105.033157 [167.025223]	0.063026	M+ACN+2H [2+]
HMDB12246	Kynuramine	C9H12N2O	105.036697 [164.094955]	0.066566	M+2Na [2+]
HMDB12210	Dihydrolipoate	C8H16O2S2	105.036865 [208.059174]	0.066734	M+2H [2+]
HMDB12228	Ethylphosphate	C2H7O4P	105.037918 [126.008194]	0.067787	M+2ACN+2H [2+]
HMDB00413	3-Hydroxydodecanedioic acid	C12H22O5	105.038132 [246.146729]	0.068001	M+3Na [3+]
HMDB12267	N-Succinyl-L,L-2,6-diaminopimelate	C11H18N2O7	105.038383 [290.111389]	0.068253	M+2H+Na [3+]
HMDB03584	Taurocyamine	C3H9N3O3S	105.038788 [167.036469]	0.068657	M+ACN+2H [2+]
HMDB00052	Argininosuccinic acid	C10H18N4O6	105.042130 [290.122620]	0.071999	M+2H+Na [3+]
HMDB11677	Galactose-beta-1,4-xylose	C11H20O10	105.042496 [312.105652]	0.072365	M+3H [3+]
HMDB00401	2,8-Dihydroxyadenine	C5H5N5O2	105.042709 [167.044327]	0.072578	M+ACN+2H [2+]
HMDB02032	8-Hydroxyguanine	C5H5N5O2	105.042709 [167.044327]	0.072578	M+ACN+2H [2+]
HMDB12127	(R)-2-Benzylsuccinate	C11H12O4	105.044060 [208.073563]	0.073929	M+2H [2+]
HMDB04304	Nivalenol	C15H20O7	105.047585 [312.120911]	0.077454	M+3H [3+]
HMDB13825	4-(1,1,3,3-tetramethylbutyl)-phenol	C11H16O	105.049278 [164.120117]	0.079147	M+2Na [2+]
HMDB13691	Pyrogallol	C6H6O3	105.049667 [126.031693]	0.079536	M+2ACN+2H [2+]
HMDB13675	1,3,5-trihydroxybenzene	C6H6O3	105.049667 [126.031693]	0.079536	M+2ACN+2H [2+]
HMDB13674	1,2,3-trihydroxybenzene	C6H6O3	105.049667 [126.031693]	0.079536	M+2ACN+2H [2+]
HMDB13788	Hydroxymethylfurfural	C6H6O3	105.049667 [126.031693]	0.079536	M+2ACN+2H [2+]
HMDB04290	Isopyridoxal	C8H9NO3	105.049667 [167.058243]	0.079536	M+ACN+2H [2+]
HMDB01545	Pyridoxal	C8H9NO3	105.049667 [167.058243]	0.079536	M+ACN+2H [2+]
HMDB00763	5-Hydroxyindoleacetic acid	C10H9NO3	105.049667 [191.058243]	0.079536	M+H+NH4 [2+]
HMDB00684	L-Kynurenine	C10H12N2O3	105.049675 [208.084793]	0.079544	M+2H [2+]
HMDB12948	Formyl-5-hydroxykynurenamine	C10H12N2O3	105.049675 [208.084793]	0.079544	M+2H [2+]
HMDB04981	cis-4-Decenoic acid	C10H18O2	105.050552 [170.130676]	0.080421	M+H+K [2+]
HMDB04980	cis-4-Decenoic acid	C10H18O2	105.050552 [170.130676]	0.080421	M+H+K [2+]
HMDB12183	8-Methylnonenoate	C10H18O2	105.050552 [170.130676]	0.080421	M+H+K [2+]
HMDB10726	trans-Dec-2-enoic acid	C10H18O2	105.050552 [170.130676]	0.080421	M+H+K [2+]
HMDB13790	Linalyl oxide	C10H18O2	105.050552 [170.130676]	0.080421	M+H+K [2+]
HMDB11745	N-Acetyl-L-methionine	C7H13NO3S	105.051361 [191.061615]	0.08123	M+H+NH4 [2+]
HMDB03066	Chalcone	C15H12O	105.051689 [208.088821]	0.081558	M+2H [2+]
HMDB13832	acetophenone	C15H12O	105.051689 [208.088821]	0.081558	M+2H [2+]
HMDB05012	Olanzapine	C17H20N4S	105.054237 [312.140869]	0.084106	M+3H [3+]
HMDB01167	Pyruvaldehyde	C3H4O2	105.054611 [72.021126]	0.08448	M+CH3OH+H [1+]
HMDB06112	Malondialdehyde	C3H4O2	105.054611 [72.021126]	0.08448	M+CH3OH+H [1+]
HMDB00729	Alpha-Hydroxyisobutyric acid	C4H8O3	105.054619 [104.047340]	0.084488	M+H [1+]
HMDB00710	4-Hydroxybutyric acid	C4H8O3	105.054619 [104.047340]	0.084488	M+H [1+]
HMDB00442	(S)-3-Hydroxybutyric acid	C4H8O3	105.054619 [104.047340]	0.084488	M+H [1+]
HMDB00357	3-Hydroxybutyric acid	C4H8O3	105.054619 [104.047340]	0.084488	M+H [1+]
HMDB00336	(R)-3-Hydroxyisobutyric acid	C4H8O3	105.054619 [104.047340]	0.084488	M+H [1+]
HMDB00023	(S)-3-Hydroxyisobutyric acid	C4H8O3	105.054619 [104.047340]	0.084488	M+H [1+]
HMDB00011	(R)-3-Hydroxybutyric acid	C4H8O3	105.054619 [104.047340]	0.084488	M+H [1+]
HMDB00008	2-Hydroxybutyric acid	C4H8O3	105.054619 [104.047340]	0.084488	M+H [1+]
HMDB01967	Carbon dioxide	CO2	105.055168 [43.989830]	0.085037	M+IsoProp+H [1+]
HMDB00262	Thymine	C5H6N2O2	105.055283 [126.042931]	0.085152	M+2ACN+2H [2+]
HMDB02024	Imidazoleacetic acid	C5H6N2O2	105.055283 [126.042931]	0.085152	M+2ACN+2H [2+]
HMDB13302	Phenylalanylphenylalanine	C18H20N2O3	105.056412 [312.147400]	0.086281	M+3H [3+]
HMDB03192	5-Aminoimidazole-4-carboxamide	C4H6N4O	105.060898 [126.054161]	0.090767	M+2ACN+2H [2+]
HMDB02128	2,4-Diamino-6-hydroxypyrimidine	C4H6N4O	105.060898 [126.054161]	0.090767	M+2ACN+2H [2+]
HMDB10724	3-Oxodecanoic acid	C10H18O3	105.061043 [186.125595]	0.090912	M+H+Na [2+]
HMDB03609	2-Aminoacrylic acid	C3H5NO2	105.065849 [87.032028]	0.095718	M+NH4 [1+]
HMDB02006	2,3-Diaminopropionic acid	C3H8N2O2	105.065857 [104.058578]	0.095726	M+H [1+]
HMDB04826	p-Synephrine	C9H13NO2	105.067871 [167.094635]	0.09774	M+ACN+2H [2+]
HMDB12162	4-Methoxytyramine	C9H13NO2	105.067871 [167.094635]	0.09774	M+ACN+2H [2+]
HMDB00022	3-Methoxytyramine	C9H13NO2	105.067871 [167.094635]	0.09774	M+ACN+2H [2+]
HMDB02182	Phenylephrine	C9H13NO2	105.067871 [167.094635]	0.09774	M+ACN+2H [2+]
HMDB01896	5-Methoxytryptophol	C11H13NO2	105.067871 [191.094635]	0.09774	M+H+NH4 [2+]
HMDB02500	Bromide	[Br]-	111.951828 [78.918343]	0.085342	M+CH3OH+H [1+]
HMDB01989	Tungsten	[W]4+	111.960678 [183.950928]	0.076492	M+H+K [2+]
HMDB01966	Titanium	[Ti]4+	111.963715 [47.947948]	0.073456	M+ACN+Na [1+]
HMDB00492	Chlorine	[Cl]-	111.971519 [34.968849]	0.065651	2M+ACN+H [1+]
HMDB01024	Phosphohydroxypyruvic acid	C3H5O7P	111.973862 [183.977295]	0.063309	M+H+K [2+]
HMDB00547	Magnesium	[Mg]2+	111.985840 [23.985041]	0.051331	2M+ACN+Na [1+]
HMDB13672	Cerium	Ce	111.986542 [139.905441]	0.050629	M+2ACN+2H [2+]
HMDB01443	Phosphite	[PO3]3-	111.991989 [78.958504]	0.045181	M+CH3OH+H [1+]
HMDB04143	Tantalum	[Ta]5+	111.994537 [180.947983]	0.042633	M+ACN+2H [2+]
HMDB01321	D-Erythrose 4-phosphate	C4H9O7P	112.002541 [200.008591]	0.03463	M+H+Na [2+]
HMDB13198	4-O-Methylgallic acid	C8H8O5	112.003799 [184.037170]	0.033371	M+H+K [2+]
HMDB01866	3,4-Dihydroxymandelic acid	C8H8O5	112.003799 [184.037170]	0.033371	M+H+K [2+]
HMDB12258	Methylarsonate	CH5AsO3	112.006554 [139.945465]	0.030617	M+2ACN+2H [2+]
HMDB02503	Vanadium	[V]3+	112.009293 [50.943958]	0.027878	M+IsoProp+H [1+]
HMDB01410	2-Amino-4-oxo-6-(1',2'-dioxoprolyl)-7,8-dihydroxypteridine	C9H9N5O5	112.009338 [267.060364]	0.027832	M+3Na [3+]
HMDB00078	Cysteinylglycine	C5H10N2O3S	112.009827 [178.041214]	0.027344	M+2Na [2+]
HMDB02541	Galactonolactone	C6H10O6	112.013092 [178.047745]	0.024078	M+2Na [2+]
HMDB00150	Gluconolactone	C6H10O6	112.013092 [178.047745]	0.024078	M+2Na [2+]
HMDB01385	3-Keto-b-D-galactose	C6H10O6	112.013092 [178.047745]	0.024078	M+2Na [2+]
HMDB01353	2-Keto-3-deoxy-D-gluconic acid	C6H10O6	112.013092 [178.047745]	0.024078	M+2Na [2+]
HMDB03466	L-Gulonolactone	C6H10O6	112.013092 [178.047745]	0.024078	M+2Na [2+]
HMDB13805	galactono-1,4-lactone	C6H10O6	112.013092 [178.047745]	0.024078	M+2Na [2+]
HMDB02052	Maleylacetoacetic acid	C8H8O6	112.014290 [200.032089]	0.022881	M+H+Na [2+]
HMDB01268	4-Fumarylacetoacetic acid	C8H8O6	112.014290 [200.032089]	0.022881	M+H+Na [2+]
HMDB01106	3-Aminopropionaldehyde	C3H7NO	112.015923 [73.052765]	0.021248	M+K [1+]
HMDB01888	N,N-Dimethylformamide	C3H7NO	112.015923 [73.052765]	0.021248	M+K [1+]
HMDB02134	Aminoacetone	C3H7NO	112.015923 [73.052765]	0.021248	M+K [1+]
HMDB02078	Cyanate	[OCN]-	112.019104 [41.997990]	0.018066	2M+3H2O+2H [2+]
HMDB03227	Methanethiol	CH4S	112.019135 [48.003368]	0.018036	M+ACN+Na [1+]
HMDB02040	4-Methoxycinnamic acid	C10H10O3	112.020714 [178.062988]	0.016457	M+2Na [2+]
HMDB00830	Neuraminic acid	C9H17NO8	112.021027 [267.095428]	0.016144	M+3Na [3+]
HMDB00085	Deoxyguanosine	C10H13N5O4	112.021469 [267.096741]	0.015701	M+3Na [3+]
HMDB00050	Adenosine	C10H13N5O4	112.021469 [267.096741]	0.015701	M+3Na [3+]
HMDB01490	Vanylglycol	C9H12O4	112.021996 [184.073563]	0.015175	M+H+K [2+]
HMDB01565	Phosphorylcholine	C5H15NO4P	112.022148 [184.073868]	0.015022	M+H+K [2+]
HMDB05879	Dimethyldisulfide	C2H6S2	112.024910 [93.991089]	0.01226	M+NH4 [1+]
HMDB13836	dimethyltrisulfide	C2H6S2	112.024910 [93.991089]	0.01226	M+NH4 [1+]
HMDB13780	Dimethyl trisulfide	C2H6S2	112.024910 [93.991089]	0.01226	M+NH4 [1+]
HMDB12881	Acetylcarnosine	C11H15N4O4	112.025665 [267.109344]	0.011505	M+3Na [3+]
HMDB04146	BOX A	C9H10N2O2	112.026337 [178.074234]	0.010834	M+2Na [2+]
HMDB04145	BOX B	C9H10N2O2	112.026337 [178.074234]	0.010834	M+2Na [2+]
HMDB01267	4-Oxo-4-(3-pyridyl)-butanamide	C9H10N2O2	112.026337 [178.074234]	0.010834	M+2Na [2+]
HMDB01522	Methylguanidine	C2H7N3	112.027153 [73.063995]	0.010017	M+K [1+]
HMDB04110	Phosphonoacetate	C2H5O5P	112.027550 [139.987457]	0.009621	M+2ACN+2H [2+]
HMDB01494	Acetylphosphate	C2H5O5P	112.027550 [139.987457]	0.009621	M+2ACN+2H [2+]
HMDB01050	Hypochlorite	[ClO]-	112.029114 [50.963772]	0.008057	M+IsoProp+H [1+]
HMDB02175	Silicon	[Si]4+	112.032036 [27.976931]	0.005135	M+IsoProp+Na+H [1+]
HMDB00271	Sarcosine	C3H7NO2	112.036896 [89.047676]	0.000275	M+Na [1+]
HMDB00161	L-Alanine	C3H7NO2	112.036896 [89.047676]	0.000275	M+Na [1+]
HMDB00056	Beta-Alanine	C3H7NO2	112.036896 [89.047676]	0.000275	M+Na [1+]
HMDB01310	D-Alanine	C3H7NO2	112.036896 [89.047676]	0.000275	M+Na [1+]
HMDB02043	5-Phenylvaleric acid	C11H14O2	112.038910 [178.099380]	0.00174	M+2Na [2+]
HMDB06804	Propynoic acid	C3H2O2	112.039299 [70.005478]	0.002129	M+ACN+H [1+]
HMDB04230	Pyrrole-2-carboxylic acid	C5H5NO2	112.039307 [111.032028]	0.002136	M+H [1+]
HMDB13798	Pyrrole-3-carboxylic acid	C5H5NO2	112.039307 [111.032028]	0.002136	M+H [1+]
HMDB06954	2-Methyl-3-hydroxy-5-formylpyridine-4-carboxylate	C8H7NO4	112.039307 [181.037506]	0.002136	M+ACN+2H [2+]
HMDB00881	Xanthurenic acid	C10H7NO4	112.039307 [205.037506]	0.002136	M+H+NH4 [2+]
HMDB00455	Allocystathionine	C7H14N2O4S	112.040993 [222.067429]	0.003822	M+2H [2+]
HMDB00099	L-Cystathionine	C7H14N2O4S	112.040993 [222.067429]	0.003822	M+2H [2+]
HMDB03075	Flavone	C15H10O2	112.041321 [222.068085]	0.00415	M+2H [2+]
HMDB04824	N2,N2-Dimethylguanosine	C12H17N5O5	112.042236 [311.122955]	0.005066	M+2H+Na [3+]
HMDB01961	1,7-Dimethylguanosine	C12H17N5O5	112.042236 [311.122955]	0.005066	M+2H+Na [3+]
HMDB04983	Dimethyl sulfone	C2H6O2S	112.042671 [94.008850]	0.005501	M+NH4 [1+]
HMDB03338	Hydroxylamine	H3NO	112.042679 [33.021465]	0.005508	M+DMSO+H [1+]
HMDB10325	Ethyl glucuronide	C8H14O7	112.044258 [222.073959]	0.007088	M+2H [2+]
HMDB01497	Nicotine-1'-N-oxide	C10H14N2O	112.044525 [178.110611]	0.007355	M+2Na [2+]
HMDB01329	2'-Hydroxynicotine	C10H14N2O	112.044525 [178.110611]	0.007355	M+2Na [2+]
HMDB01240	Pseudooxynicotine	C10H14N2O	112.044525 [178.110611]	0.007355	M+2Na [2+]
HMDB13068	Salsolinol 1-carboxylate	C11H12NO4	112.045593 [222.076630]	0.008423	M+2H [2+]
HMDB01361	Carbon monoxide	CO	112.050018 [27.994909]	0.012848	M+IsoProp+Na+H [1+]
HMDB00962	Lipoamide	C8H15NOS2	112.050308 [205.059509]	0.013138	M+H+NH4 [2+]
HMDB01932	Metoprolol	C15H25NO3	112.050369 [267.183441]	0.013199	M+3Na [3+]
HMDB00630	Cytosine	C4H5N3O	112.050537 [111.043259]	0.013367	M+H [1+]
HMDB06037	8-Hydroxy-7-methylguanine	C6H7N5O2	112.050537 [181.059982]	0.013367	M+ACN+2H [2+]
HMDB00603	cis-4-Decenedioic acid	C10H16O4	112.050674 [200.104858]	0.013504	M+H+Na [2+]
HMDB13227	cis-5-Decenedioic acid	C10H16O4	112.050674 [200.104858]	0.013504	M+H+Na [2+]
HMDB13226	cis-4-Decenedioic acid	C10H16O4	112.050674 [200.104858]	0.013504	M+H+Na [2+]
HMDB02056	Monoisobutyl phthalic acid	C12H14O4	112.051880 [222.089203]	0.014709	M+2H [2+]
HMDB13247	Monobutylphthalate	C12H14O4	112.051880 [222.089203]	0.014709	M+2H [2+]
HMDB05843	Allyl isothiocyanate	C4H5NS	112.054230 [99.014267]	0.017059	M+3ACN+2H [2+]
HMDB06050	o-Tyrosine	C9H11NO3	112.057495 [181.073898]	0.020325	M+ACN+2H [2+]
HMDB01119	4-Hydroxy-4-(3-pyridyl)-butanoic acid	C9H11NO3	112.057495 [181.073898]	0.020325	M+ACN+2H [2+]
HMDB00158	L-Tyrosine	C9H11NO3	112.057495 [181.073898]	0.020325	M+ACN+2H [2+]
HMDB02184	L-Threo-3-Phenylserine	C9H11NO3	112.057495 [181.073898]	0.020325	M+ACN+2H [2+]
HMDB03831	Beta-Tyrosine	C9H11NO3	112.057495 [181.073898]	0.020325	M+ACN+2H [2+]
HMDB00671	Indolelactic acid	C11H11NO3	112.057495 [205.073898]	0.020325	M+H+NH4 [2+]
HMDB11621	Cinnamoylglycine	C11H11NO3	112.057495 [205.073898]	0.020325	M+H+NH4 [2+]
HMDB04096	5-Methoxyindoleacetate	C11H11NO3	112.057495 [205.073898]	0.020325	M+H+NH4 [2+]
HMDB01371	Nitrogen	N2	112.061256 [28.006149]	0.024086	M+IsoProp+Na+H [1+]
HMDB02820	Methylimidazoleacetic acid	C6H8N2O2	112.063110 [140.058578]	0.02594	M+2ACN+2H [2+]
HMDB04988	Pi-Methylimidazoleacetic acid	C6H8N2O2	112.063110 [140.058578]	0.02594	M+2ACN+2H [2+]
HMDB02271	Imidazolepropionic acid	C6H8N2O2	112.063110 [140.058578]	0.02594	M+2ACN+2H [2+]
HMDB02144	1,3-Dimethyluracil	C6H8N2O2	112.063110 [140.058578]	0.02594	M+2ACN+2H [2+]
HMDB02249	6-methyltetrahydropterin	C7H11N5O	112.068726 [181.096359]	0.031555	M+ACN+2H [2+]
HMDB13325	2-trans,4-cis-Decadienoylcarnitine	C17H29NO4	112.071136 [311.209656]	0.033966	M+2H+Na [3+]
HMDB00926	Pyridine	C5H5N	112.075684 [79.042198]	0.038513	M+CH3OH+H [1+]
HMDB00228	Phenol	C6H6O	112.075684 [94.041862]	0.038513	M+NH4 [1+]
HMDB12850	7'-Carboxy-gamma-chromanol	C20H29O4	112.076134 [333.206573]	0.038963	M+3H [3+]
HMDB12824	5-Oxo-6-trans-leukotriene B4	C20H29O4	112.076134 [333.206573]	0.038963	M+3H [3+]
HMDB13162	2-Hexenoylcholine	C11H22NO2	112.080772 [200.165054]	0.043602	M+H+Na [2+]
HMDB11749	2-Piperidinone	C5H9NO	112.081299 [99.068413]	0.044128	M+3ACN+2H [2+]
HMDB04231	Pantothenol	C9H19NO4	112.086258 [205.131409]	0.049088	M+H+NH4 [2+]
HMDB00870	Histamine	C5H9N3	112.086922 [111.079643]	0.049751	M+H [1+]
HMDB04101	Beta-Aminopropionitrile	C3H6N2	112.086922 [70.053101]	0.049751	M+ACN+H [1+]
HMDB00638	Dodecanoic acid	C12H24O2	112.087059 [200.177628]	0.049889	M+H+Na [2+]
HMDB13737	2,2,6-Trimethyl-cyclohexanone	C9H16O	112.093880 [140.120117]	0.056709	M+2ACN+2H [2+]
HMDB13823	2-nonenal	C9H16O	112.093880 [140.120117]	0.056709	M+2ACN+2H [2+]
HMDB01422	3-Hydroxy-N6,N6,N6-trimethyl-L-lysine	C9H21N2O3	112.098160 [205.155212]	0.060989	M+H+NH4 [2+]
HMDB13316	Tridecanol	C13H28O	112.105255 [200.214020]	0.068085	M+H+Na [2+]
HMDB04305	Farnesol	C15H26O	112.106461 [222.198364]	0.06929	M+2H [2+]
HMDB13838	trans-nerolidol	C15H26O	112.106461 [222.198364]	0.06929	M+2H [2+]
HMDB12266	N-Succinyl-2-amino-6-ketopimelate	C11H15NO8	112.126114 [289.079773]	0.088943	M+H+2Na [3+]
HMDB12144	2-Amino-4-oxo-6-(1',2',3'-trihydroxypropyl)-diquinoid-7,8-dihydroxypterin	C9H15N5O6	112.133598 [289.102234]	0.096428	M+H+2Na [3+]
HMDB11750	Dihydroxyacetone Phosphate Acyl Ester	C4H7O7P	121.985687 [197.992935]	0.092278	M+2Na [2+]
HMDB00240	Sulfite	[SO3]2-	121.990639 [79.956818]	0.087326	M+ACN+H [1+]
HMDB01453	Thiocyanate	[SCN]-	121.990906 [57.975140]	0.087059	M+ACN+Na [1+]
HMDB02991	Cysteamine	C2H7NS	122.001083 [77.029922]	0.076881	M+2Na-H [1+]
HMDB05843	Allyl isothiocyanate	C4H5NS	122.003487 [99.014267]	0.074478	M+Na [1+]
HMDB00709	L-Cysteinylglycine disulfide	C8H15N3O5S2	122.004326 [297.045319]	0.073639	M+3Na [3+]
HMDB01417	Permanganate	[MnO4]-	122.005951 [118.917702]	0.072014	M+3ACN+2H [2+]
HMDB00731	Cysteine-S-sulfate	C3H7NO5S2	122.008835 [200.976562]	0.06913	M+ACN+2H [2+]
HMDB12236	Imidazole acetol-phosphate	C6H9N2O5P	122.010696 [220.024902]	0.067268	M+H+Na [2+]
HMDB03929	5-Aminoimidazole	C3H5N3	122.011505 [83.048347]	0.06646	M+K [1+]
HMDB12295	Trimethyl sulfonium	C3H9S	122.013657 [77.042496]	0.064308	M+2Na-H [1+]
HMDB00291	Vanillylmandelic acid	C9H10O5	122.015633 [198.052826]	0.062332	M+2Na [2+]
HMDB02085	Syringic acid	C9H10O5	122.015633 [198.052826]	0.062332	M+2Na [2+]
HMDB03503	3-(3,4-Dihydroxyphenyl)lactic acid	C9H10O5	122.015633 [198.052826]	0.062332	M+2Na [2+]
HMDB01125	Inositol cyclic phosphate	C6H11O8P	122.016853 [242.019150]	0.061111	M+2H [2+]
HMDB01173	5'-Methylthioadenosine	C11H15N5O3S	122.019073 [297.089569]	0.058891	M+3Na [3+]
HMDB11667	5-L-Glutamylglycine	C7H12N2O5	122.022522 [204.074615]	0.055443	M+H+K [2+]
HMDB11162	L-beta-aspartyl-L-alanine	C7H12N2O5	122.022522 [204.074615]	0.055443	M+H+K [2+]
HMDB00586	Potassium	[K]+	122.024078 [38.963711]	0.053886	M+2ACN+H [1+]
HMDB06038	3'-O-Methylguanosine	C11H15N5O5	122.024994 [297.107330]	0.052971	M+3Na [3+]
HMDB01563	1-Methylguanosine	C11H15N5O5	122.024994 [297.107330]	0.052971	M+3Na [3+]
HMDB05862	2-Methylguanosine	C11H15N5O5	122.024994 [297.107330]	0.052971	M+3Na [3+]
HMDB11670	8-Oxo-dGMP	C10H14N5O8P	122.026619 [363.058014]	0.051346	M+3H [3+]
HMDB01397	Guanosine monophosphate	C10H14N5O8P	122.026619 [363.058014]	0.051346	M+3H [3+]
HMDB04400	5-Acetylamino-6-amino-3-methyluracil	C7H10N4O3	122.026863 [198.075287]	0.051102	M+2Na [2+]
HMDB00574	L-Cysteine	C3H7NO2S	122.027031 [121.019753]	0.050934	M+H [1+]
HMDB03417	D-Cysteine	C3H7NO2S	122.027031 [121.019753]	0.050934	M+H [1+]
HMDB10323	Phenethylamine glucuronide	C14H19NO6	122.029633 [297.121246]	0.048332	M+3Na [3+]
HMDB13609	D-Tryptophan	C11H12N2O2	122.030151 [204.089874]	0.047813	M+H+K [2+]
HMDB00929	L-Tryptophan	C11H12N2O2	122.030151 [204.089874]	0.047813	M+H+K [2+]
HMDB11168	L-beta-aspartyl-L-serine	C7H12N2O6	122.033012 [220.069534]	0.044952	M+H+Na [2+]
HMDB04998	Guaifenesin	C10H14O4	122.033821 [198.089203]	0.044144	M+2Na [2+]
HMDB13766	5-Decynedioic acid	C10H14O4	122.033821 [198.089203]	0.044144	M+2Na [2+]
HMDB00472	5-Hydroxy-L-tryptophan	C11H12N2O3	122.040642 [220.084793]	0.037323	M+H+Na [2+]
HMDB13714	N6-acetyl-N6-hydroxylysine	C8H16N2O4	122.040718 [204.111008]	0.037247	M+H+K [2+]
HMDB13139	1-Hydroxypyrene	C16H12O	122.042656 [220.088821]	0.035309	M+H+Na [2+]
HMDB00691	Malonic acid	C3H4O4	122.044777 [104.010956]	0.033188	M+NH4 [1+]
HMDB06938	Tartronate semialdehyde	C3H4O4	122.044777 [104.010956]	0.033188	M+NH4 [1+]
HMDB01352	Hydroxypyruvic acid	C3H4O4	122.044777 [104.010956]	0.033188	M+NH4 [1+]
HMDB11668	6-(alpha-D-Glucosaminyl)-1D-myo-inositol	C12H23NO10	122.045319 [341.132202]	0.032646	M+2H+Na [3+]
HMDB06591	Lactosamine	C12H23NO10	122.045319 [341.132202]	0.032646	M+2H+Na [3+]
HMDB01104	N-Acetyl-b-glucosaminylamine	C8H16N2O5	122.051208 [220.105927]	0.026756	M+H+Na [2+]
HMDB00398	3-Oxoadipic acid	C6H8O5	122.052406 [160.037170]	0.025558	M+2ACN+2H [2+]
HMDB00225	Oxoadipic acid	C6H8O5	122.052406 [160.037170]	0.025558	M+2ACN+2H [2+]
HMDB00273	Thymidine	C10H14N2O5	122.052414 [242.090271]	0.025551	M+2H [2+]
HMDB02209	Equol	C15H14O3	122.054428 [242.094299]	0.023537	M+2H [2+]
HMDB13776	D-Valine	C14H25N3O6S	122.056076 [363.146393]	0.021889	M+3H [3+]
HMDB03366	Propanal	C3H6O	122.057632 [58.041866]	0.020332	M+ACN+Na [1+]
HMDB01659	Acetone	C3H6O	122.057632 [58.041866]	0.020332	M+ACN+Na [1+]
HMDB11749	2-Piperidinone	C5H9NO	122.057632 [99.068413]	0.020332	M+Na [1+]
HMDB00595	Hydrogen carbonate	[HCO3]-	122.057907 [60.992569]	0.020058	M+IsoProp+H [1+]
HMDB01147	Aminomalonic acid	C3H5NO4	122.058029 [119.021858]	0.019936	M+3ACN+2H [2+]
HMDB04461	Benzamide	C7H7NO	122.060043 [121.052765]	0.017921	M+H [1+]
HMDB13816	2,4-di-tert-butylphenol	C14H20O	122.060921 [204.151413]	0.017044	M+H+K [2+]
HMDB13738	2,4-Bis(1,1-dimethylethyl)-phenol	C14H20O	122.060921 [204.151413]	0.017044	M+H+K [2+]
HMDB00529	5-Dodecenoic acid	C12H22O2	122.070213 [198.161987]	0.007751	M+2Na [2+]
HMDB10729	trans-Dodec-2-enoic acid	C12H22O2	122.070213 [198.161987]	0.007751	M+2Na [2+]
HMDB00555	3-Methyladipic acid	C7H12O4	122.070602 [160.073563]	0.007362	M+2ACN+2H [2+]
HMDB02441	3,3-Dimethylglutaric acid	C7H12O4	122.070602 [160.073563]	0.007362	M+2ACN+2H [2+]
HMDB00857	Pimelic acid	C7H12O4	122.070602 [160.073563]	0.007362	M+2ACN+2H [2+]
HMDB12240	Isopentenyladenine-9-N-glucoside	C17H25N5O4	122.070824 [363.190643]	0.007141	M+3H [3+]
HMDB03361	Pyrimidine	C4H4N2	122.071266 [80.037445]	0.006699	M+ACN+H [1+]
HMDB13817	2,6-di-tert-butylbenzoquinone	C14H20O2	122.071411 [220.146332]	0.006554	M+H+Na [2+]
HMDB00719	L-Homoserine	C4H9NO3	122.076218 [119.058243]	0.001747	M+3ACN+2H [2+]
HMDB00167	L-Threonine	C4H9NO3	122.076218 [119.058243]	0.001747	M+3ACN+2H [2+]
HMDB04041	L-Allothreonine	C4H9NO3	122.076218 [119.058243]	0.001747	M+3ACN+2H [2+]
HMDB13775	D-Threonine	C4H9NO3	122.076218 [119.058243]	0.001747	M+3ACN+2H [2+]
HMDB03459	D-Alanyl-D-alanine	C6H12N2O3	122.076218 [160.084793]	0.001747	M+2ACN+2H [2+]
HMDB13702	4,9-Dioxa-1,12-dodecanediamine	C10H24N2O2	122.077103 [204.183777]	0.000862	M+H+K [2+]
HMDB13648	Palmitoleoyl Ethanolamide	C18H35NO2	122.078148 [297.266785]	0.000183	M+3Na [3+]
HMDB13753	3,8-p-Menthadiene	C15H24	122.079117 [204.187805]	0.001152	M+H+K [2+]
HMDB00729	Alpha-Hydroxyisobutyric acid	C4H8O3	122.081161 [104.047340]	0.003197	M+NH4 [1+]
HMDB00710	4-Hydroxybutyric acid	C4H8O3	122.081161 [104.047340]	0.003197	M+NH4 [1+]
HMDB00442	(S)-3-Hydroxybutyric acid	C4H8O3	122.081161 [104.047340]	0.003197	M+NH4 [1+]
HMDB00357	3-Hydroxybutyric acid	C4H8O3	122.081161 [104.047340]	0.003197	M+NH4 [1+]
HMDB00336	(R)-3-Hydroxyisobutyric acid	C4H8O3	122.081161 [104.047340]	0.003197	M+NH4 [1+]
HMDB00023	(S)-3-Hydroxyisobutyric acid	C4H8O3	122.081161 [104.047340]	0.003197	M+NH4 [1+]
HMDB00011	(R)-3-Hydroxybutyric acid	C4H8O3	122.081161 [104.047340]	0.003197	M+NH4 [1+]
HMDB00008	2-Hydroxybutyric acid	C4H8O3	122.081161 [104.047340]	0.003197	M+NH4 [1+]
HMDB00271	Sarcosine	C3H7NO2	122.081161 [89.047676]	0.003197	M+CH3OH+H [1+]
HMDB00161	L-Alanine	C3H7NO2	122.081161 [89.047676]	0.003197	M+CH3OH+H [1+]
HMDB00056	Beta-Alanine	C3H7NO2	122.081161 [89.047676]	0.003197	M+CH3OH+H [1+]
HMDB01310	D-Alanine	C3H7NO2	122.081161 [89.047676]	0.003197	M+CH3OH+H [1+]
HMDB03551	Carbamic acid	CH3NO2	122.081711 [61.016376]	0.003746	M+IsoProp+H [1+]
HMDB00303	Tryptamine	C10H12N2	122.083847 [160.100052]	0.005882	M+2ACN+2H [2+]
HMDB04476	Anatabine	C10H12N2	122.083847 [160.100052]	0.005882	M+2ACN+2H [2+]
HMDB13326	trans-2-Dodecenoylcarnitine	C19H35NO4	122.086792 [341.256622]	0.008827	M+2H+Na [3+]
HMDB00711	Hydroxyoctanoic acid	C8H16O3	122.088791 [160.109940]	0.010826	M+2ACN+2H [2+]
HMDB00486	7-Hydroxyoctanoic acid	C8H16O3	122.088791 [160.109940]	0.010826	M+2ACN+2H [2+]
HMDB01954	3-Hydroxyoctanoic acid	C8H16O3	122.088791 [160.109940]	0.010826	M+2ACN+2H [2+]
HMDB02264	(R)-2-Hydroxycaprylic acid	C8H16O3	122.088791 [160.109940]	0.010826	M+2ACN+2H [2+]
HMDB10722	(R)-3-Hydroxyoctanoic acid	C8H16O3	122.088791 [160.109940]	0.010826	M+2ACN+2H [2+]
HMDB13116	Valproylglycine	C10H19NO3	122.088791 [201.136490]	0.010826	M+ACN+2H [2+]
HMDB00832	Capryloylglycine	C10H19NO3	122.088791 [201.136490]	0.010826	M+ACN+2H [2+]
HMDB13688	Nootkatol	C15H24O	122.089600 [220.182709]	0.011635	M+H+Na [2+]
HMDB13834	caryophyllene oxide	C15H24O	122.089600 [220.182709]	0.011635	M+H+Na [2+]
HMDB13828	6-isopropenyl-4,8a-dimethyl-1,2,3,5,6,7,8,8a-octahydronaphthalen-2-ol	C15H24O	122.089600 [220.182709]	0.011635	M+H+Na [2+]
HMDB02006	2,3-Diaminopropionic acid	C3H8N2O2	122.092400 [104.058578]	0.014435	M+NH4 [1+]
HMDB06009	Isoputreanine	C7H16N2O2	122.094414 [160.121185]	0.016449	M+2ACN+2H [2+]
HMDB02038	N(6)-Methyllysine	C7H16N2O2	122.094414 [160.121185]	0.016449	M+2ACN+2H [2+]
HMDB01020	N,N-Dimethylaniline	C8H11N	122.096428 [121.089149]	0.018463	M+H [1+]
HMDB12275	Phenylethylamine	C8H11N	122.096428 [121.089149]	0.018463	M+H [1+]
HMDB02017	1-Phenylethylamine	C8H11N	122.096428 [121.089149]	0.018463	M+H [1+]
HMDB13699	2-methylbenzylamine	C8H11N	122.096428 [121.089149]	0.018463	M+H [1+]
HMDB13308	Stearoylglycine	C20H39NO3	122.098923 [341.292999]	0.020958	M+2H+Na [3+]
HMDB05085	Leukotriene B4 dimethylamide	C22H37NO3	122.099724 [363.277344]	0.021759	M+3H [3+]
HMDB13630	20-HETE ethanolamide	C22H37NO3	122.099724 [363.277344]	0.021759	M+3H [3+]
HMDB13652	(±)11(12)-EET Ethanolamide	C22H37NO3	122.099724 [363.277344]	0.021759	M+3H [3+]
HMDB13659	(±)8(9)-EET Ethanolamide	C22H37NO3	122.099724 [363.277344]	0.021759	M+3H [3+]
HMDB13305	Propionylcholine	C8H18NO2	122.100700 [160.133759]	0.022736	M+2ACN+2H [2+]
HMDB10730	3-Oxotetradecanoic acid	C14H26O3	122.101379 [242.188202]	0.023415	M+2H [2+]
HMDB00149	Ethanolamine	C2H7NO	122.118103 [61.052765]	0.040138	M+IsoProp+H [1+]
HMDB00826	Pentadecanoic acid	C15H30O2	122.119568 [242.224579]	0.041603	M+2H [2+]
HMDB03424	1-Hexadecanol	C16H34O	122.137764 [242.260971]	0.059799	M+2H [2+]
HMDB00097	Choline	C5H14NO	122.141357 [104.107536]	0.063393	M+NH4 [1+]
HMDB12798	5'-Carboxy-alpha-chromanol	C19H27O4	122.163170 [319.190948]	0.085205	M+H+2Na [3+]
HMDB12598	17-HETE	C20H31O3	122.175301 [319.227325]	0.097336	M+H+2Na [3+]
HMDB12567	13-HETE	C20H31O3	122.175301 [319.227325]	0.097336	M+H+2Na [3+]
HMDB12508	10-HETE	C20H31O3	122.175301 [319.227325]	0.097336	M+H+2Na [3+]
HMDB01967	Carbon dioxide	CO2	126.942818 [43.989830]	0.066414	2M+K [1+]
HMDB00657	Copper	[Cu]2+	126.945358 [62.929600]	0.063873	M+ACN+Na [1+]
HMDB01327	Rubidium	[Rb]+	126.945610 [84.911789]	0.063622	M+ACN+H [1+]
HMDB01966	Titanium	[Ti]4+	126.969162 [47.947948]	0.04007	M+DMSO+H [1+]
HMDB04628	Lead	[Pb]2+	126.977547 [207.976654]	0.031685	M+2Na [2+]
HMDB06801	2-Oxo-3-hydroxy-4-phosphobutanoic acid	C4H7O8P	126.979141 [213.987854]	0.03009	M+H+K [2+]
HMDB00243	Pyruvic acid	C3H4O3	126.979202 [88.016045]	0.030029	M+K [1+]
HMDB11111	Malonic semialdehyde	C3H4O3	126.979202 [88.016045]	0.030029	M+K [1+]
HMDB10716	Gamma-Glutamyl-Se-methylselenocysteine	C9H16N2O5Se	126.996696 [312.022430]	0.012535	M+3Na [3+]
HMDB01031	Deoxyribose 5-phosphate	C5H11O7P	126.997337 [214.024246]	0.011894	M+H+K [2+]
HMDB01351	Deoxyribose 1-phosphate	C5H11O7P	126.997337 [214.024246]	0.011894	M+H+K [2+]
HMDB01213	1-Deoxy-D-xylulose 5-phosphate	C5H11O7P	126.997337 [214.024246]	0.011894	M+H+K [2+]
HMDB00691	Malonic acid	C3H4O4	127.000175 [104.010956]	0.009056	M+Na [1+]
HMDB06938	Tartronate semialdehyde	C3H4O4	127.000175 [104.010956]	0.009056	M+Na [1+]
HMDB01352	Hydroxypyruvic acid	C3H4O4	127.000175 [104.010956]	0.009056	M+Na [1+]
HMDB13680	Caftaric acid	C13H12O9	127.005264 [312.048126]	0.003967	M+3Na [3+]
HMDB03903	2-Hydroxyethanesulfonate	C2H6O4S	127.005959 [125.998680]	0.003273	M+H [1+]
HMDB00618	D-Ribulose 5-phosphate	C5H11O8P	127.007820 [230.019150]	0.001411	M+H+Na [2+]
HMDB11734	D-Arabinose 5-phosphate	C5H11O8P	127.007820 [230.019150]	0.001411	M+H+Na [2+]
HMDB12195	Beta-L-arabinose 1-phosphate	C5H11O8P	127.007820 [230.019150]	0.001411	M+H+Na [2+]
HMDB06534	D-Xylulose 1-phosphate	C5H11O8P	127.007820 [230.019150]	0.001411	M+H+Na [2+]
HMDB01548	D-Ribose 5-phosphate	C5H11O8P	127.007820 [230.019150]	0.001411	M+H+Na [2+]
HMDB01489	Ribose 1-phosphate	C5H11O8P	127.007820 [230.019150]	0.001411	M+H+Na [2+]
HMDB00868	Xylulose 5-phosphate	C5H11O8P	127.007820 [230.019150]	0.001411	M+H+Na [2+]
HMDB06552	Aflatoxin B1	C17H12O6	127.010345 [312.063385]	0.001114	M+3Na [3+]
HMDB13749	2-Methylfuran	C5H6O	127.013023 [82.041862]	0.003792	M+2Na-H [1+]
HMDB12228	Ethylphosphate	C2H7O4P	127.015472 [126.008194]	0.006241	M+H [1+]
HMDB00990	Acetaldehyde	C2H4O	127.015587 [44.026215]	0.006355	2M+K [1+]
HMDB03243	Acetoin	C4H8O2	127.015587 [88.052429]	0.006355	M+K [1+]
HMDB01873	Isobutyric acid	C4H8O2	127.015587 [88.052429]	0.006355	M+K [1+]
HMDB00039	Butyric acid	C4H8O2	127.015587 [88.052429]	0.006355	M+K [1+]
HMDB13781	Ethyl acetate	C4H8O2	127.015587 [88.052429]	0.006355	M+K [1+]
HMDB12210	Dihydrolipoate	C8H16O2S2	127.018806 [208.059174]	0.009575	M+2Na [2+]
HMDB04822	Methyl bisnorbiotinyl ketone	C9H14N2O2S	127.024017 [214.077606]	0.014786	M+H+K [2+]
HMDB11677	Galactose-beta-1,4-xylose	C11H20O10	127.024437 [312.105652]	0.015205	M+3Na [3+]
HMDB03227	Methanethiol	CH4S	127.024582 [48.003368]	0.01535	M+DMSO+H [1+]
HMDB05879	Dimethyldisulfide	C2H6S2	127.024582 [93.991089]	0.01535	M+CH3OH+H [1+]
HMDB13836	dimethyltrisulfide	C2H6S2	127.024582 [93.991089]	0.01535	M+CH3OH+H [1+]
HMDB13780	Dimethyl trisulfide	C2H6S2	127.024582 [93.991089]	0.01535	M+CH3OH+H [1+]
HMDB03841	5-Amino-6-(5'-phosphoribitylamino)uracil	C9H17N4O9P	127.025688 [356.073303]	0.016457	M+2H+Na [3+]
HMDB12127	(R)-2-Benzylsuccinate	C11H12O4	127.026001 [208.073563]	0.016769	M+2Na [2+]
HMDB04304	Nivalenol	C15H20O7	127.029526 [312.120911]	0.020294	M+3Na [3+]
HMDB00684	L-Kynurenine	C10H12N2O3	127.031616 [208.084793]	0.022385	M+2Na [2+]
HMDB12948	Formyl-5-hydroxykynurenamine	C10H12N2O3	127.031616 [208.084793]	0.022385	M+2Na [2+]
HMDB01112	D-Glyceraldehyde 3-phosphate	C3H7O6P	127.032837 [169.998032]	0.023605	M+2ACN+2H [2+]
HMDB01473	Dihydroxyacetone phosphate	C3H7O6P	127.032837 [169.998032]	0.023605	M+2ACN+2H [2+]
HMDB03066	Chalcone	C15H12O	127.033630 [208.088821]	0.024399	M+2Na [2+]
HMDB13832	acetophenone	C15H12O	127.033630 [208.088821]	0.024399	M+2Na [2+]
HMDB12111	(+)-(1R,2R)-1,2-Diphenylethane-1,2-diol	C14H14O2	127.034904 [214.099380]	0.025673	M+H+K [2+]
HMDB05012	Olanzapine	C17H20N4S	127.036179 [312.140869]	0.026947	M+3Na [3+]
HMDB00729	Alpha-Hydroxyisobutyric acid	C4H8O3	127.036560 [104.047340]	0.027328	M+Na [1+]
HMDB00710	4-Hydroxybutyric acid	C4H8O3	127.036560 [104.047340]	0.027328	M+Na [1+]
HMDB00442	(S)-3-Hydroxybutyric acid	C4H8O3	127.036560 [104.047340]	0.027328	M+Na [1+]
HMDB00357	3-Hydroxybutyric acid	C4H8O3	127.036560 [104.047340]	0.027328	M+Na [1+]
HMDB00336	(R)-3-Hydroxyisobutyric acid	C4H8O3	127.036560 [104.047340]	0.027328	M+Na [1+]
HMDB00023	(S)-3-Hydroxyisobutyric acid	C4H8O3	127.036560 [104.047340]	0.027328	M+Na [1+]
HMDB00011	(R)-3-Hydroxybutyric acid	C4H8O3	127.036560 [104.047340]	0.027328	M+Na [1+]
HMDB00008	2-Hydroxybutyric acid	C4H8O3	127.036560 [104.047340]	0.027328	M+Na [1+]
HMDB13302	Phenylalanylphenylalanine	C18H20N2O3	127.038353 [312.147400]	0.029121	M+3Na [3+]
HMDB01511	Phosphocreatine	C4H10N3O5P	127.038452 [211.035812]	0.029221	M+ACN+2H [2+]
HMDB13691	Pyrogallol	C6H6O3	127.038971 [126.031693]	0.029739	M+H [1+]
HMDB13675	1,3,5-trihydroxybenzene	C6H6O3	127.038971 [126.031693]	0.029739	M+H [1+]
HMDB13674	1,2,3-trihydroxybenzene	C6H6O3	127.038971 [126.031693]	0.029739	M+H [1+]
HMDB13788	Hydroxymethylfurfural	C6H6O3	127.038971 [126.031693]	0.029739	M+H [1+]
HMDB01460	Diethylthiophosphate	C4H11O3PS	127.042145 [170.016647]	0.032913	M+2ACN+2H [2+]
HMDB04983	Dimethyl sulfone	C2H6O2S	127.042343 [94.008850]	0.033112	M+CH3OH+H [1+]
HMDB02335	Aspartyl-L-proline	C9H14N2O5	127.043381 [230.090271]	0.034149	M+H+Na [2+]
HMDB05807	Gallic acid	C7H6O5	127.044586 [170.021530]	0.035355	M+2ACN+2H [2+]
HMDB11639	Topaquinone	C9H9NO5	127.044586 [211.048065]	0.035355	M+ACN+2H [2+]
HMDB04086	5-Hydroxy-N-formylkynurenine	C11H12N2O5	127.044586 [252.074615]	0.035355	M+2H [2+]
HMDB01923	Naproxen	C14H14O3	127.045395 [230.094299]	0.036163	M+H+Na [2+]
HMDB02006	2,3-Diaminopropionic acid	C3H8N2O2	127.047798 [104.058578]	0.038567	M+Na [1+]
HMDB01967	Carbon dioxide	CO2	127.050201 [43.989830]	0.04097	M+2ACN+H [1+]
HMDB00262	Thymine	C5H6N2O2	127.050209 [126.042931]	0.040977	M+H [1+]
HMDB02024	Imidazoleacetic acid	C5H6N2O2	127.050209 [126.042931]	0.040977	M+H [1+]
HMDB00071	Deoxyinosine	C10H12N4O4	127.050209 [252.085861]	0.040977	M+2H [2+]
HMDB03581	Dethiobiotin	C10H18N2O3	127.051086 [214.131744]	0.041855	M+H+K [2+]
HMDB06007	Isopentanol	C5H12O	127.051971 [88.088814]	0.04274	M+K [1+]
HMDB13036	1-Pentanol	C5H12O	127.051971 [88.088814]	0.04274	M+K [1+]
HMDB11739	Galactinol dihydrate	C12H26O13	127.053055 [378.137329]	0.043823	M+3H [3+]
HMDB00965	Hypotaurine	C2H7NO2S	127.053574 [109.019753]	0.044342	M+NH4 [1+]
HMDB13204	6-Succinoaminopurine	C9H9N5O3	127.055817 [235.070541]	0.046585	M+H+NH4 [2+]
HMDB04626	Tetrahydrogestrinone	C21H28O2	127.058861 [312.208923]	0.049629	M+3Na [3+]
HMDB00995	16-Dehydroprogesterone	C21H28O2	127.058861 [312.208923]	0.049629	M+3Na [3+]
HMDB03192	5-Aminoimidazole-4-carboxamide	C4H6N4O	127.061440 [126.054161]	0.052208	M+H [1+]
HMDB02128	2,4-Diamino-6-hydroxypyrimidine	C4H6N4O	127.061440 [126.054161]	0.052208	M+H [1+]
HMDB00318	3,4-Dihydroxyphenylglycol	C8H10O4	127.062775 [170.057907]	0.053543	M+2ACN+2H [2+]
HMDB11754	Methyldopa	C10H13NO4	127.062775 [211.084457]	0.053543	M+ACN+2H [2+]
HMDB01434	3-Methoxytyrosine	C10H13NO4	127.062775 [211.084457]	0.053543	M+ACN+2H [2+]
HMDB01414	Putrescine	C4H12N2	127.063202 [88.100044]	0.05397	M+K [1+]
HMDB10727	3-Oxododecanoic acid	C12H22O3	127.063660 [214.156891]	0.054428	M+H+K [2+]
HMDB10221	9,10-DiHODE	C18H32O4	127.065910 [312.230072]	0.056679	M+3Na [3+]
HMDB10208	15,16-DiHODE	C18H32O4	127.065910 [312.230072]	0.056679	M+3Na [3+]
HMDB10201	12,13-DiHODE	C18H32O4	127.065910 [312.230072]	0.056679	M+3Na [3+]
HMDB06940	9(S)-HPODE	C18H32O4	127.065910 [312.230072]	0.056679	M+3Na [3+]
HMDB04706	8(R)-Hydroperoxylinoleic acid	C18H32O4	127.065910 [312.230072]	0.056679	M+3Na [3+]
HMDB03871	13-L-Hydroperoxylinoleic acid	C18H32O4	127.065910 [312.230072]	0.056679	M+3Na [3+]
HMDB00267	Pyroglutamic acid	C5H7NO3	127.068390 [129.042587]	0.059158	M+3ACN+2H [2+]
HMDB01843	N-Acryloylglycine	C5H7NO3	127.068390 [129.042587]	0.059158	M+3ACN+2H [2+]
HMDB02234	1-Pyrroline-4-hydroxy-2-carboxylate	C5H7NO3	127.068390 [129.042587]	0.059158	M+3ACN+2H [2+]
HMDB01369	Pyrroline hydroxycarboxylic acid	C5H7NO3	127.068390 [129.042587]	0.059158	M+3ACN+2H [2+]
HMDB00805	Pyrrolidonecarboxylic acid	C5H7NO3	127.068390 [129.042587]	0.059158	M+3ACN+2H [2+]
HMDB13764	4-Oxoproline	C5H7NO3	127.068390 [129.042587]	0.059158	M+3ACN+2H [2+]
HMDB00623	Dodecanedioic acid	C12H22O4	127.074150 [230.151810]	0.064919	M+H+Na [2+]
HMDB03933	Pentosidine	C17H26N6O4	127.074455 [378.201538]	0.065224	M+3H [3+]
HMDB00228	Phenol	C6H6O	127.075348 [94.041862]	0.066116	M+CH3OH+H [1+]
HMDB00418	18-Hydroxycortisol	C21H30O6	127.075363 [378.204254]	0.066132	M+3H [3+]
HMDB11664	3-Methylene-indolenine	C9H7N	127.076019 [129.057846]	0.066788	M+3ACN+2H [2+]
HMDB00910	Tridecanoic acid	C13H26O2	127.081856 [214.193283]	0.072624	M+H+K [2+]
HMDB01169	4-Aminophenol	C6H7NO	127.086586 [109.052765]	0.077354	M+NH4 [1+]
HMDB13754	3-Aminophenol	C6H7NO	127.086586 [109.052765]	0.077354	M+NH4 [1+]
HMDB00716	L-Pipecolic acid	C6H11NO2	127.086586 [129.078979]	0.077354	M+3ACN+2H [2+]
HMDB00070	Pipecolic acid	C6H11NO2	127.086586 [129.078979]	0.077354	M+3ACN+2H [2+]
HMDB04226	N4-Acetylaminobutanal	C6H11NO2	127.086586 [129.078979]	0.077354	M+3ACN+2H [2+]
HMDB05960	D-Pipecolic acid	C6H11NO2	127.086586 [129.078979]	0.077354	M+3ACN+2H [2+]
HMDB00990	Acetaldehyde	C2H4O	127.086586 [44.026215]	0.077354	M+2ACN+H [1+]
HMDB02039	2-Pyrrolidinone	C4H7NO	127.086586 [85.052765]	0.077354	M+ACN+H [1+]
HMDB02689	13,14-Dihydro PGE1	C20H36O5	127.086685 [356.256287]	0.077454	M+2H+Na [3+]
HMDB02685	Prostaglandin F1a	C20H36O5	127.086685 [356.256287]	0.077454	M+2H+Na [3+]
HMDB04239	13,14-Dihydro PGF2a	C20H36O5	127.086685 [356.256287]	0.077454	M+2H+Na [3+]
HMDB00553	3L,7D,11D-Phytanic acid	C20H40O2	127.090164 [312.302826]	0.080933	M+3Na [3+]
HMDB00417	3D,7D,11D-Phytanic acid	C20H40O2	127.090164 [312.302826]	0.080933	M+3Na [3+]
HMDB02212	Arachidic acid	C20H40O2	127.090164 [312.302826]	0.080933	M+3Na [3+]
HMDB00801	Phytanic acid	C20H40O2	127.090164 [312.302826]	0.080933	M+3Na [3+]
HMDB02007	Tetracosahexaenoic acid	C24H36O2	127.091759 [356.271515]	0.082527	M+2H+Na [3+]
HMDB00097	Choline	C5H14NO	127.096756 [104.107536]	0.087524	M+Na [1+]
HMDB01921	1,1-Dimethylbiguanide	C4H11N5	127.097816 [129.101440]	0.088585	M+3ACN+2H [2+]
HMDB11567	MG(18:1(9Z)/0:0/0:0)	C21H40O4	127.098808 [356.292664]	0.089577	M+2H+Na [3+]
HMDB11566	MG(18:1(11Z)/0:0/0:0)	C21H40O4	127.098808 [356.292664]	0.089577	M+2H+Na [3+]
HMDB11537	MG(0:0/18:1(9Z)/0:0)	C21H40O4	127.098808 [356.292664]	0.089577	M+2H+Na [3+]
HMDB11536	MG(0:0/18:1(11Z)/0:0)	C21H40O4	127.098808 [356.292664]	0.089577	M+2H+Na [3+]
HMDB04981	cis-4-Decenoic acid	C10H18O2	127.099159 [170.130676]	0.089928	M+2ACN+2H [2+]
HMDB04980	cis-4-Decenoic acid	C10H18O2	127.099159 [170.130676]	0.089928	M+2ACN+2H [2+]
HMDB12183	8-Methylnonenoate	C10H18O2	127.099159 [170.130676]	0.089928	M+2ACN+2H [2+]
HMDB10726	trans-Dec-2-enoic acid	C10H18O2	127.099159 [170.130676]	0.089928	M+2ACN+2H [2+]
HMDB13790	Linalyl oxide	C10H18O2	127.099159 [170.130676]	0.089928	M+2ACN+2H [2+]
HMDB04666	2-Arachidonylglycerol	C23H38O4	127.099617 [378.277008]	0.090385	M+3H [3+]
HMDB11579	MG(20:4(8Z,11Z,14Z,17Z)/0:0/0:0)	C23H38O4	127.099617 [378.277008]	0.090385	M+3H [3+]
HMDB11578	MG(20:4(5Z,8Z,11Z,14Z)/0:0/0:0)	C23H38O4	127.099617 [378.277008]	0.090385	M+3H [3+]
HMDB11549	MG(0:0/20:4(8Z,11Z,14Z,17Z)/0:0)	C23H38O4	127.099617 [378.277008]	0.090385	M+3H [3+]
HMDB11638	Tetradecanol	C14H30O	127.100044 [214.229660]	0.090813	M+H+K [2+]
HMDB13225	Capryloylcholine	C13H28NO2	127.104248 [230.212006]	0.095016	M+H+Na [2+]
HMDB01966	Titanium	[Ti]4+	132.003052 [47.947948]	0.091415	M+IsoProp+Na+H [1+]
HMDB03609	2-Aminoacrylic acid	C3H5NO2	132.003189 [87.032028]	0.091278	M+2Na-H [1+]
HMDB00965	Hypotaurine	C2H7NO2S	132.008972 [109.019753]	0.085495	M+Na [1+]
HMDB00192	L-Cystine	C6H12N2O4S2	132.010178 [240.023849]	0.08429	M+H+Na [2+]
HMDB11719	Homovanillic acid sulfate	C9H10O7S	132.014633 [262.014709]	0.079834	M+2H [2+]
HMDB13728	sinapic acid	C11H12O5	132.019455 [224.068466]	0.075012	M+H+K [2+]
HMDB03012	Aniline	C6H7N	132.020996 [93.057846]	0.073471	M+K [1+]
HMDB10316	Acetaminophen glucuronide	C14H17NO8	132.021027 [327.095428]	0.073441	M+3Na [3+]
HMDB00732	Hydroxykynurenine	C10H12N2O4	132.025070 [224.079712]	0.069397	M+H+K [2+]
HMDB11631	L-3-Hydroxykynurenine	C10H12N2O4	132.025070 [224.079712]	0.069397	M+H+K [2+]
HMDB12819	5-Hydroxykynurenine	C10H12N2O4	132.025070 [224.079712]	0.069397	M+H+K [2+]
HMDB03125	Hydrogen peroxide	H2O2	132.026718 [34.005478]	0.067749	2M+ACN+Na [1+]
HMDB01131	Iminoaspartic acid	C4H5NO4	132.029129 [131.021851]	0.065338	M+H [1+]
HMDB02329	Oxalic acid	C2H2O4	132.029129 [89.995308]	0.065338	M+ACN+H [1+]
HMDB01530	Mannitol 1-phosphate	C6H15O9P	132.029968 [262.045380]	0.064499	M+2H [2+]
HMDB05831	Sorbitol-6-phosphate	C6H15O9P	132.029968 [262.045380]	0.064499	M+2H [2+]
HMDB04328	Temurin	C9H12N4O3	132.030685 [224.090942]	0.063782	M+H+K [2+]
HMDB03764	Glutamylalanine	C8H14N2O5	132.034348 [218.090271]	0.06012	M+2Na [2+]
HMDB06248	5-L-Glutamyl-L-alanine	C8H14N2O5	132.034348 [218.090271]	0.06012	M+2Na [2+]
HMDB13741	2-Amino-1-Methyl-6-Phenylimidazo[4,5-b]Pyridine	C13H12N4	132.038315 [224.106201]	0.056152	M+H+K [2+]
HMDB02135	S-(3-oxo-3-carboxy-n-propyl)cysteine	C7H11NO5S	132.038452 [221.035797]	0.056015	M+ACN+2H [2+]
HMDB01080	4-Aminobutyraldehyde	C4H9NO	132.039581 [87.068413]	0.054886	M+2Na-H [1+]
HMDB01169	4-Aminophenol	C6H7NO	132.041977 [109.052765]	0.05249	M+Na [1+]
HMDB13754	3-Aminophenol	C6H7NO	132.041977 [109.052765]	0.05249	M+Na [1+]
HMDB01238	N-Acetylserotonin	C12H14N2O2	132.041977 [218.105530]	0.05249	M+2Na [2+]
HMDB06853	3-Butyn-1-al	C4H4O	132.041977 [68.026215]	0.05249	M+ACN+Na [1+]
HMDB00424	2-Hydroxydecanedioic acid	C10H18O5	132.046921 [218.115417]	0.047546	M+2Na [2+]
HMDB00350	3-Hydroxysebacic acid	C10H18O5	132.046921 [218.115417]	0.047546	M+2Na [2+]
HMDB11164	L-beta-aspartyl-L-glutamic acid	C9H14N2O7	132.047333 [262.080109]	0.047134	M+2H [2+]
HMDB13745	2-Methoxythiophene	C5H6OS	132.047760 [114.013939]	0.046707	M+NH4 [1+]
HMDB05843	Allyl isothiocyanate	C4H5NS	132.047760 [99.014267]	0.046707	M+CH3OH+H [1+]
HMDB13756	3-Carboxy-4-methyl-5-propyl-2-furanpropionic acid	C12H16O5	132.048141 [240.099777]	0.046326	M+H+Na [2+]
HMDB13722	Ser-Leu	C9H18N2O4	132.052551 [218.126663]	0.041916	M+2Na [2+]
HMDB13031	O2'-4a-cyclic-tetrahydrobiopterin	C9H14N5O3	132.053085 [240.109665]	0.041382	M+H+Na [2+]
HMDB01525	Imidazole	C3H4N2	132.053207 [68.037445]	0.04126	M+ACN+Na [1+]
HMDB00707	4-Hydroxyphenylpyruvic acid	C9H8O4	132.054947 [180.042252]	0.03952	M+2ACN+2H [2+]
HMDB06915	2-Hydroxy-3-(4-hydroxyphenyl)propenoic acid	C9H8O4	132.054947 [180.042252]	0.03952	M+2ACN+2H [2+]
HMDB01964	Caffeic acid	C9H8O4	132.054947 [180.042252]	0.03952	M+2ACN+2H [2+]
HMDB11663	3-Hydroxyphenylpyruvic acid	C9H8O4	132.054947 [180.042252]	0.03952	M+2ACN+2H [2+]
HMDB01879	Aspirin	C9H8O4	132.054947 [180.042252]	0.03952	M+2ACN+2H [2+]
HMDB02130	Monomethyl phthalate	C9H8O4	132.054947 [180.042252]	0.03952	M+2ACN+2H [2+]
HMDB03501	3,4-Dihydroxy-trans-cinnamate	C9H8O4	132.054947 [180.042252]	0.03952	M+2ACN+2H [2+]
HMDB01087	5-Methylthioribose	C6H12O4S	132.056641 [180.045624]	0.037827	M+2ACN+2H [2+]
HMDB03227	Methanethiol	CH4S	132.058472 [48.003368]	0.035995	M+IsoProp+Na+H [1+]
HMDB00745	Homocarnosine	C10H16N4O3	132.059372 [240.122238]	0.035095	M+H+Na [2+]
HMDB00194	Anserine	C10H16N4O3	132.059372 [240.122238]	0.035095	M+H+Na [2+]
HMDB05769	Balenine	C10H16N4O3	132.059372 [240.122238]	0.035095	M+H+Na [2+]
HMDB02004	5-Methoxydimethyltryptamine	C13H18N2O	132.060165 [218.141907]	0.034302	M+2Na [2+]
HMDB13188	3-Hydroxypicolinic acid	C6H5NO3	132.060577 [139.026947]	0.03389	M+3ACN+2H [2+]
HMDB02658	6-Hydroxynicotinic acid	C6H5NO3	132.060577 [139.026947]	0.03389	M+3ACN+2H [2+]
HMDB01232	4-Nitrophenol	C6H5NO3	132.060577 [139.026947]	0.03389	M+3ACN+2H [2+]
HMDB03269	Nicotinuric acid	C8H8N2O3	132.060577 [180.053497]	0.03389	M+2ACN+2H [2+]
HMDB00783	Propionylglycine	C5H9NO3	132.065521 [131.058243]	0.028946	M+H [1+]
HMDB00766	N-Acetyl-L-alanine	C5H9NO3	132.065521 [131.058243]	0.028946	M+H [1+]
HMDB06055	4-Hydroxy-L-proline	C5H9NO3	132.065521 [131.058243]	0.028946	M+H [1+]
HMDB00725	Hydroxyproline	C5H9NO3	132.065521 [131.058243]	0.028946	M+H [1+]
HMDB01149	5-Aminolevulinic acid	C5H9NO3	132.065521 [131.058243]	0.028946	M+H [1+]
HMDB02113	3-Hydroxy-L-proline	C5H9NO3	132.065521 [131.058243]	0.028946	M+H [1+]
HMDB02104	L-Glutamic-gamma-semialdehyde	C5H9NO3	132.065521 [131.058243]	0.028946	M+H [1+]
HMDB06272	5-Amino-2-oxopentanoic acid	C5H9NO3	132.065521 [131.058243]	0.028946	M+H [1+]
HMDB13759	3-hydroxyproline	C5H9NO3	132.065521 [131.058243]	0.028946	M+H [1+]
HMDB06088	Scyllitol	C6H12O6	132.065521 [180.063385]	0.028946	M+2ACN+2H [2+]
HMDB03345	Alpha-D-Glucose	C6H12O6	132.065521 [180.063385]	0.028946	M+2ACN+2H [2+]
HMDB01151	Allose	C6H12O6	132.065521 [180.063385]	0.028946	M+2ACN+2H [2+]
HMDB00660	D-Fructose	C6H12O6	132.065521 [180.063385]	0.028946	M+2ACN+2H [2+]
HMDB00516	Beta-D-Glucose	C6H12O6	132.065521 [180.063385]	0.028946	M+2ACN+2H [2+]
HMDB12326	L-Gulose	C6H12O6	132.065521 [180.063385]	0.028946	M+2ACN+2H [2+]
HMDB00346	3-Deoxyarabinohexonic acid	C6H12O6	132.065521 [180.063385]	0.028946	M+2ACN+2H [2+]
HMDB00211	Myoinositol	C6H12O6	132.065521 [180.063385]	0.028946	M+2ACN+2H [2+]
HMDB00169	D-Mannose	C6H12O6	132.065521 [180.063385]	0.028946	M+2ACN+2H [2+]
HMDB00143	D-Galactose	C6H12O6	132.065521 [180.063385]	0.028946	M+2ACN+2H [2+]
HMDB00122	D-Glucose	C6H12O6	132.065521 [180.063385]	0.028946	M+2ACN+2H [2+]
HMDB03449	Beta-D-Galactose	C6H12O6	132.065521 [180.063385]	0.028946	M+2ACN+2H [2+]
HMDB01266	L-Sorbose	C6H12O6	132.065521 [180.063385]	0.028946	M+2ACN+2H [2+]
HMDB03418	D-Tagatose	C6H12O6	132.065521 [180.063385]	0.028946	M+2ACN+2H [2+]
HMDB13777	D-chiro-inositol	C6H12O6	132.065521 [180.063385]	0.028946	M+2ACN+2H [2+]
HMDB01129	N-Acetylmannosamine	C8H15NO6	132.065521 [221.089935]	0.028946	M+ACN+2H [2+]
HMDB00215	N-Acetyl-D-glucosamine	C8H15NO6	132.065521 [221.089935]	0.028946	M+ACN+2H [2+]
HMDB00212	N-Acetylgalactosamine	C8H15NO6	132.065521 [221.089935]	0.028946	M+ACN+2H [2+]
HMDB11744	N-Acetyl-D-mannosamine	C8H15NO6	132.065521 [221.089935]	0.028946	M+ACN+2H [2+]
HMDB00853	N-Acetyl-b-D-galactosamine	C8H15NO6	132.065521 [221.089935]	0.028946	M+ACN+2H [2+]
HMDB00803	Beta-N-Acetylglucosamine	C8H15NO6	132.065521 [221.089935]	0.028946	M+ACN+2H [2+]
HMDB00700	Hydroxypropionic acid	C3H6O3	132.065521 [90.031693]	0.028946	M+ACN+H [1+]
HMDB01051	Glyceraldehyde	C3H6O3	132.065521 [90.031693]	0.028946	M+ACN+H [1+]
HMDB00190	L-Lactic acid	C3H6O3	132.065521 [90.031693]	0.028946	M+ACN+H [1+]
HMDB01882	Dihydroxyacetone	C3H6O3	132.065521 [90.031693]	0.028946	M+ACN+H [1+]
HMDB01311	D-Lactic acid	C3H6O3	132.065521 [90.031693]	0.028946	M+ACN+H [1+]
HMDB01978	5-Hydroxypyrazinamide	C5H5N3O2	132.066193 [139.038177]	0.028275	M+3ACN+2H [2+]
HMDB02825	Theobromine	C7H8N4O2	132.066193 [180.064728]	0.028275	M+2ACN+2H [2+]
HMDB01889	Theophylline	C7H8N4O2	132.066193 [180.064728]	0.028275	M+2ACN+2H [2+]
HMDB01860	Paraxanthine	C7H8N4O2	132.066193 [180.064728]	0.028275	M+2ACN+2H [2+]
HMDB00389	2'-Deoxysepiapterin	C9H11N5O2	132.066193 [221.091278]	0.028275	M+ACN+2H [2+]
HMDB12883	Adrenochrome o-semiquinone	C9H10NO3	132.066864 [180.066071]	0.027603	M+2ACN+2H [2+]
HMDB13687	Nookatone	C15H22O	132.072754 [218.167068]	0.021713	M+2Na [2+]
HMDB13693	Sinensal	C15H22O	132.072754 [218.167068]	0.021713	M+2Na [2+]
HMDB11751	3-Methoxybenzenepropanoic acid	C10H12O3	132.073151 [180.078644]	0.021317	M+2ACN+2H [2+]
HMDB12915	Coniferyl alcohol	C10H12O3	132.073151 [180.078644]	0.021317	M+2ACN+2H [2+]
HMDB11179	L-prolyl-L-phenylalanine	C14H18N2O3	132.073151 [262.131744]	0.021317	M+2H [2+]
HMDB11177	L-phenylalanyl-L-proline	C14H18N2O3	132.073151 [262.131744]	0.021317	M+2H [2+]
HMDB00560	5,8-Tetradecadienoic acid	C14H24O2	132.074036 [224.177628]	0.020432	M+H+K [2+]
HMDB12869	9'-carboxy-gamma-tocotrienol	C23H31O4	132.075333 [371.222229]	0.019135	M+2H+Na [3+]
HMDB00076	Dihydrouracil	C4H6N2O2	132.076752 [114.042931]	0.017715	M+NH4 [1+]
HMDB03646	N-Methylhydantoin	C4H6N2O2	132.076752 [114.042931]	0.017715	M+NH4 [1+]
HMDB00064	Creatine	C4H9N3O2	132.076752 [131.069473]	0.017715	M+H [1+]
HMDB13222	Beta-Guanidinopropionic acid	C4H9N3O2	132.076752 [131.069473]	0.017715	M+H [1+]
HMDB01536	Formamide	CH3NO	132.076752 [45.021465]	0.017715	2M+ACN+H [1+]
HMDB12153	3,4-Dihydroxybenzylamine	C7H9NO2	132.078766 [139.063324]	0.015701	M+3ACN+2H [2+]
HMDB04076	5-Hydroxykynurenamine	C9H12N2O2	132.078766 [180.089874]	0.015701	M+2ACN+2H [2+]
HMDB13319	Tyrosinamide	C9H12N2O2	132.078766 [180.089874]	0.015701	M+2ACN+2H [2+]
HMDB00466	3-Methylindole	C9H9N	132.080780 [131.073502]	0.013687	M+H [1+]
HMDB13246	Margaroylglycine	C19H37NO3	132.081665 [327.277344]	0.012802	M+3Na [3+]
HMDB12234	Histidinal	C6H9N3O	132.084381 [139.074554]	0.010086	M+3ACN+2H [2+]
HMDB12215	Dihydrozeatin	C10H15N5O	132.084381 [221.127655]	0.010086	M+ACN+2H [2+]
HMDB13078	Stearoylethanolamide	C20H41NO2	132.093796 [327.313721]	0.000671	M+3Na [3+]
HMDB13645	N,N-Dimethylsphingosine	C20H41NO2	132.093796 [327.313721]	0.000671	M+3Na [3+]
HMDB13658	Docosahexaenoyl Ethanolamide	C24H37NO2	132.095398 [371.282440]	0.000931	M+2H+Na [3+]
HMDB00453	Delta-Hexanolactone	C6H10O2	132.101898 [114.068077]	0.007431	M+NH4 [1+]
HMDB03843	Gamma-Caprolactone	C6H10O2	132.101898 [114.068077]	0.007431	M+NH4 [1+]
HMDB10719	trans-Hex-2-enoic acid	C6H10O2	132.101898 [114.068077]	0.007431	M+NH4 [1+]
HMDB13128	Valerylcarnitine	C12H23NO4	132.101898 [245.162704]	0.007431	M+H+NH4 [2+]
HMDB00688	Isovalerylcarnitine	C12H23NO4	132.101898 [245.162704]	0.007431	M+H+NH4 [2+]
HMDB00378	2-Methylbutyroylcarnitine	C12H23NO4	132.101898 [245.162704]	0.007431	M+H+NH4 [2+]
HMDB03156	2,3-Butanediol	C4H10O2	132.101898 [90.068077]	0.007431	M+ACN+H [1+]
HMDB11749	2-Piperidinone	C5H9NO	132.101898 [99.068413]	0.007431	M+CH3OH+H [1+]
HMDB00687	L-Leucine	C6H13NO2	132.101913 [131.094635]	0.007446	M+H [1+]
HMDB00557	L-Alloisoleucine	C6H13NO2	132.101913 [131.094635]	0.007446	M+H [1+]
HMDB01901	Aminocaproic acid	C6H13NO2	132.101913 [131.094635]	0.007446	M+H [1+]
HMDB00172	L-Isoleucine	C6H13NO2	132.101913 [131.094635]	0.007446	M+H [1+]
HMDB01645	L-Norleucine	C6H13NO2	132.101913 [131.094635]	0.007446	M+H [1+]
HMDB03640	Beta-Leucine	C6H13NO2	132.101913 [131.094635]	0.007446	M+H [1+]
HMDB13812	1-nitrohexane	C6H13NO2	132.101913 [131.094635]	0.007446	M+H [1+]
HMDB13773	D-Leucine	C6H13NO2	132.101913 [131.094635]	0.007446	M+H [1+]
HMDB05066	Tetradecanoylcarnitine	C21H41NO4	132.102448 [371.303558]	0.00798	M+2H+Na [3+]
HMDB04296	Acrylamide	C3H5NO	132.102448 [71.037117]	0.00798	M+IsoProp+H [1+]
HMDB00323	3-Amino-2-piperidone	C5H10N2O	132.113144 [114.079315]	0.018677	M+NH4 [1+]
HMDB01551	Palmitaldehyde	C16H32O	132.120911 [240.245316]	0.026443	M+H+Na [2+]
HMDB04814	4-Heptanone	C7H14O	132.138290 [114.104462]	0.043823	M+NH4 [1+]
HMDB03671	2-Heptanone	C7H14O	132.138290 [114.104462]	0.043823	M+NH4 [1+]
HMDB05841	Ethyl isobutyl ketone	C7H14O	132.138290 [114.104462]	0.043823	M+NH4 [1+]
HMDB13758	3-Heptanone	C7H14O	132.138290 [114.104462]	0.043823	M+NH4 [1+]
HMDB11634	Norspermidine	C6H17N3	132.149521 [131.142242]	0.055054	M+H [1+]
HMDB00087	Dimethylamine	C2H7N	132.149521 [45.057850]	0.055054	2M+ACN+H [1+]
HMDB13231	Ethylamine	C2H7N	132.149521 [45.057850]	0.055054	2M+ACN+H [1+]
HMDB12641	20-oxo-leukotriene B4	C20H29O5	132.166702 [349.201508]	0.072235	M+H+2Na [3+]
HMDB13040	PGH3	C20H29O5	132.166702 [349.201508]	0.072235	M+H+2Na [3+]
HMDB12590	15-Oxo-lipoxin A4	C20H29O5	132.166702 [349.201508]	0.072235	M+H+2Na [3+]
HMDB12588	15-Epi-lipoxin B5	C20H29O5	132.166702 [349.201508]	0.072235	M+H+2Na [3+]
HMDB12552	12-Oxo-20-hydroxy-leukotriene B4	C20H29O5	132.166702 [349.201508]	0.072235	M+H+2Na [3+]
HMDB01485	Octane	C8H18	132.174683 [114.140854]	0.080215	M+NH4 [1+]
HMDB00492	Chlorine	[Cl]-	133.953461 [34.968849]	0.09964	2M+ACN+Na [1+]
HMDB01333	Manganese	[Mn]2+	133.959259 [54.938049]	0.093842	M+DMSO+H [1+]
HMDB01453	Thiocyanate	[SCN]-	133.984100 [57.975140]	0.069	2M+NH4 [1+]
HMDB01294	2,3-Diphosphoglyceric acid	C3H8O10P2	133.986908 [265.959259]	0.066193	M+2H [2+]
HMDB01270	Glyceric acid 1,3-biphosphate	C3H8O10P2	133.986908 [265.959259]	0.066193	M+2H [2+]
HMDB13751	2-hydroxypyridine	C5H5NO	134.000275 [95.037117]	0.052826	M+K [1+]
HMDB02503	Vanadium	[V]3+	134.004333 [50.943958]	0.048767	M+2ACN+H [1+]
HMDB01343	Mevalonic acid-5P	C6H13O7P	134.005157 [228.039886]	0.047943	M+H+K [2+]
HMDB00793	Monoiodothyronine	C15H14INO4	134.006195 [398.996765]	0.046906	M+3H [3+]
HMDB13695	Urolithin A	C13H8O4	134.006348 [228.042252]	0.046753	M+H+K [2+]
HMDB01989	Tungsten	[W]4+	134.009277 [183.950928]	0.043823	M+2ACN+2H [2+]
HMDB01265	Fucose 1-phosphate	C6H13O8P	134.015656 [244.034805]	0.037445	M+H+Na [2+]
HMDB00271	Sarcosine	C3H7NO2	134.018829 [89.047676]	0.034271	M+2Na-H [1+]
HMDB00161	L-Alanine	C3H7NO2	134.018829 [89.047676]	0.034271	M+2Na-H [1+]
HMDB00056	Beta-Alanine	C3H7NO2	134.018829 [89.047676]	0.034271	M+2Na-H [1+]
HMDB01310	D-Alanine	C3H7NO2	134.018829 [89.047676]	0.034271	M+2Na-H [1+]
HMDB02786	Nitrite	[NO2]-	134.019623 [45.992901]	0.033478	2M+ACN+H [1+]
HMDB04230	Pyrrole-2-carboxylic acid	C5H5NO2	134.021240 [111.032028]	0.03186	M+Na [1+]
HMDB13798	Pyrrole-3-carboxylic acid	C5H5NO2	134.021240 [111.032028]	0.03186	M+Na [1+]
HMDB06804	Propynoic acid	C3H2O2	134.021240 [70.005478]	0.03186	M+ACN+Na [1+]
HMDB01024	Phosphohydroxypyruvic acid	C3H5O7P	134.022461 [183.977295]	0.03064	M+2ACN+2H [2+]
HMDB00012	Deoxyuridine	C9H12N2O5	134.022522 [228.074615]	0.030579	M+H+K [2+]
HMDB00455	Allocystathionine	C7H14N2O4S	134.022934 [222.067429]	0.030167	M+2Na [2+]
HMDB00099	L-Cystathionine	C7H14N2O4S	134.022934 [222.067429]	0.030167	M+2Na [2+]
HMDB03075	Flavone	C15H10O2	134.023254 [222.068085]	0.029846	M+2Na [2+]
HMDB01050	Hypochlorite	[ClO]-	134.024139 [50.963772]	0.028961	M+2ACN+H [1+]
HMDB03747	Resveratrol	C14H12O3	134.024536 [228.078644]	0.028564	M+H+K [2+]
HMDB10325	Ethyl glucuronide	C8H14O7	134.026199 [222.073959]	0.026901	M+2Na [2+]
HMDB13068	Salsolinol 1-carboxylate	C11H12NO4	134.027527 [222.076630]	0.025574	M+2Na [2+]
HMDB01915	Alendronic acid	C4H13NO7P2	134.028915 [249.016724]	0.024185	M+H+NH4 [2+]
HMDB00630	Cytosine	C4H5N3O	134.032471 [111.043259]	0.02063	M+Na [1+]
HMDB00767	Pseudouridine	C9H12N2O6	134.033020 [244.069534]	0.020081	M+H+Na [2+]
HMDB00296	Uridine	C9H12N2O6	134.033020 [244.069534]	0.020081	M+H+Na [2+]
HMDB02056	Monoisobutyl phthalic acid	C12H14O4	134.033813 [222.089203]	0.019287	M+2Na [2+]
HMDB13247	Monobutylphthalate	C12H14O4	134.033813 [222.089203]	0.019287	M+2Na [2+]
HMDB04215	3,3',4'5-Tetrahydroxystilbene	C14H12O4	134.035034 [244.073563]	0.018066	M+H+Na [2+]
HMDB02062	Norepinephrine sulfate	C8H11NO6S	134.035904 [249.030701]	0.017197	M+H+NH4 [2+]
HMDB06005	Indolylacryloylglycine	C13H12N2O3	134.040649 [244.084793]	0.012451	M+H+Na [2+]
HMDB01319	Pyridoxine 5'-phosphate	C8H12NO6P	134.040665 [249.040222]	0.012436	M+H+NH4 [2+]
HMDB06695	Prolylhydroxyproline	C10H16N2O4	134.040726 [228.111008]	0.012375	M+H+K [2+]
HMDB00030	Biotin	C10H16N2O3S	134.042328 [244.088165]	0.010773	M+H+Na [2+]
HMDB00142	Formic acid	CH2O2	134.044769 [46.005478]	0.008331	2M+ACN+H [1+]
HMDB00176	Maleic acid	C4H4O4	134.044785 [116.010956]	0.008316	M+NH4 [1+]
HMDB00134	Fumaric acid	C4H4O4	134.044785 [116.010956]	0.008316	M+NH4 [1+]
HMDB11753	Iminodiacetate	C4H7NO4	134.044785 [133.037506]	0.008316	M+H [1+]
HMDB00191	L-Aspartic acid	C4H7NO4	134.044785 [133.037506]	0.008316	M+H [1+]
HMDB06483	D-Aspartic acid	C4H7NO4	134.044785 [133.037506]	0.008316	M+H [1+]
HMDB12244	Kinetin-9-N-glucoside	C16H19N5O6	134.045776 [377.133545]	0.007324	M+2H+Na [3+]
HMDB12243	Kinetin-7-N-glucoside	C16H19N5O6	134.045776 [377.133545]	0.007324	M+2H+Na [3+]
HMDB13198	4-O-Methylgallic acid	C8H8O5	134.052399 [184.037170]	0.000702	M+2ACN+2H [2+]
HMDB01866	3,4-Dihydroxymandelic acid	C8H8O5	134.052399 [184.037170]	0.000702	M+2ACN+2H [2+]
HMDB00933	Traumatic acid	C12H20O4	134.053299 [228.136154]	0.000198	M+H+K [2+]
HMDB01185	S-Adenosylmethionine	C15H23N6O5S	134.055634 [399.145050]	0.002533	M+3H [3+]
HMDB12850	7'-Carboxy-gamma-chromanol	C20H29O4	134.058075 [333.206573]	0.004974	M+3Na [3+]
HMDB12824	5-Oxo-6-trans-leukotriene B4	C20H29O4	134.058075 [333.206573]	0.004974	M+3Na [3+]
HMDB11175	L-leucyl-L-proline	C11H20N2O3	134.058914 [228.147385]	0.005814	M+H+K [2+]
HMDB11174	L-isoleucyl-L-proline	C11H20N2O3	134.058914 [228.147385]	0.005814	M+H+K [2+]
HMDB04094	Indoxyl	C8H7NO	134.060043 [133.052765]	0.006943	M+H [1+]
HMDB06878	S-Acetyldihydrolipoamide-E	C10H19NO2S2	134.063416 [249.085724]	0.010315	M+H+NH4 [2+]
HMDB01526	S-Acetyldihydrolipoamide	C10H19NO2S2	134.063416 [249.085724]	0.010315	M+H+NH4 [2+]
HMDB00870	Histamine	C5H9N3	134.068863 [111.079643]	0.015762	M+Na [1+]
HMDB04101	Beta-Aminopropionitrile	C3H6N2	134.068863 [70.053101]	0.015762	M+ACN+Na [1+]
HMDB01490	Vanylglycol	C9H12O4	134.070602 [184.073563]	0.017502	M+2ACN+2H [2+]
HMDB01565	Phosphorylcholine	C5H15NO4P	134.070755 [184.073868]	0.017654	M+2ACN+2H [2+]
HMDB00894	Vinylacetylglycine	C6H9NO3	134.076218 [143.058243]	0.023117	M+3ACN+2H [2+]
HMDB13783	Formylproline	C6H9NO3	134.076218 [143.058243]	0.023117	M+3ACN+2H [2+]
HMDB00720	Levulinic acid	C5H8O3	134.081161 [116.047340]	0.028061	M+NH4 [1+]
HMDB00310	Methylacetoacetic acid	C5H8O3	134.081161 [116.047340]	0.028061	M+NH4 [1+]
HMDB12233	Glutarate semialdehyde	C5H8O3	134.081161 [116.047340]	0.028061	M+NH4 [1+]
HMDB01865	2-Oxovaleric acid	C5H8O3	134.081161 [116.047340]	0.028061	M+NH4 [1+]
HMDB00019	Alpha-ketoisovaleric acid	C5H8O3	134.081161 [116.047340]	0.028061	M+NH4 [1+]
HMDB03771	2-Methylacetoacetic acid	C5H8O3	134.081161 [116.047340]	0.028061	M+NH4 [1+]
HMDB00131	Glycerol	C3H8O3	134.081161 [92.047340]	0.028061	M+ACN+H [1+]
HMDB02327	1,11-Undecanedicarboxylic acid	C13H24O4	134.081985 [244.167465]	0.028885	M+H+Na [2+]
HMDB04305	Farnesol	C15H26O	134.088394 [222.198364]	0.035294	M+2Na [2+]
HMDB13838	trans-nerolidol	C15H26O	134.088394 [222.198364]	0.035294	M+2Na [2+]
HMDB01924	Atenolol	C14H22N2O3	134.088806 [266.163055]	0.035706	M+2H [2+]
HMDB02221	2,6,10-Trimethylundecanoic acid	C14H28O2	134.089676 [228.208923]	0.036575	M+H+K [2+]
HMDB00806	Myristic acid	C14H28O2	134.089676 [228.208923]	0.036575	M+H+K [2+]
HMDB12518	11'-carboxy-gamma-tocotrienol	C25H35O4	134.091797 [399.253540]	0.038696	M+3H [3+]
HMDB04827	Proline betaine	C7H13NO2	134.094421 [143.094635]	0.041321	M+3ACN+2H [2+]
HMDB12489	1,2,3,4-tetrahydroisoquinoline	C9H11N	134.096420 [133.089142]	0.04332	M+H [1+]
HMDB13799	Toluene	C7H8	134.096420 [92.062599]	0.04332	M+ACN+H [1+]
HMDB13650	Arachidonoyl Serinol	C23H39NO3	134.098923 [377.292999]	0.045822	M+2H+Na [3+]
HMDB02261	2-Hydroxymyristic acid	C14H28O3	134.100174 [244.203842]	0.047073	M+H+Na [2+]
HMDB10731	(R)-3-Hydroxy-tetradecanoic acid	C14H28O3	134.100174 [244.203842]	0.047073	M+H+Na [2+]
HMDB13299	Pentadecanol	C15H32O	134.107880 [228.245316]	0.054779	M+H+K [2+]
HMDB01186	N1-Acetylspermine	C12H28N4O	134.111404 [244.226318]	0.058304	M+H+Na [2+]
HMDB12815	5-Aminopentanal	C5H11NO	134.117554 [101.084061]	0.064453	M+CH3OH+H [1+]
HMDB00689	Isocaproic acid	C6H12O2	134.117554 [116.083733]	0.064453	M+NH4 [1+]
HMDB00535	Caproic acid	C6H12O2	134.117554 [116.083733]	0.064453	M+NH4 [1+]
HMDB00108	Ethanol	C2H6O	134.117554 [46.041866]	0.064453	2M+ACN+H [1+]
HMDB03366	Propanal	C3H6O	134.117554 [58.041866]	0.064453	2M+NH4 [1+]
HMDB01659	Acetone	C3H6O	134.117554 [58.041866]	0.064453	2M+NH4 [1+]
HMDB01106	3-Aminopropionaldehyde	C3H7NO	134.118103 [73.052765]	0.065002	M+IsoProp+H [1+]
HMDB01888	N,N-Dimethylformamide	C3H7NO	134.118103 [73.052765]	0.065002	M+IsoProp+H [1+]
HMDB02134	Aminoacetone	C3H7NO	134.118103 [73.052765]	0.065002	M+IsoProp+H [1+]
HMDB00222	L-Palmitoylcarnitine	C23H45NO4	134.118896 [399.334869]	0.065796	M+3H [3+]
HMDB12176	5-Aminopentanamide	C5H12N2O	134.128784 [116.094963]	0.075684	M+NH4 [1+]
HMDB01522	Methylguanidine	C2H7N3	134.129333 [73.063995]	0.076233	M+IsoProp+H [1+]
HMDB12296	Trimethylaminoacetone	C6H14NO	134.141357 [116.107536]	0.088257	M+NH4 [1+]
HMDB00988	S-Adenosylmethioninamine	C14H23N6O3S	134.151276 [355.155243]	0.098175	M+H+2Na [3+]
HMDB12916	Cyanosulfurous acid anion	CHNO2S	135.943970 [90.972801]	0.094543	M+2Na-H [1+]
HMDB03379	Triphosphate	[P3O10]5-	135.955765 [252.870438]	0.082748	M+H+NH4 [2+]
HMDB01122	N-Methylformamide	C2H5NO	135.956146 [59.037113]	0.082367	M+2K+H [1+]
HMDB03656	Acetaldehyde oxime	C2H5NO	135.956146 [59.037113]	0.082367	M+2K+H [1+]
HMDB01842	Guanidine	CH5N3	135.967377 [59.048347]	0.071136	M+2K+H [1+]
HMDB02306	Hydrochloric acid	ClH	135.969116 [35.976681]	0.069397	2M+ACN+Na [1+]
HMDB02290	Arsenic	[As]3+	135.986938 [74.921600]	0.051575	M+IsoProp+H [1+]
HMDB00906	Trimethylamine	C3H9N	135.992538 [59.073498]	0.045975	M+2K+H [1+]
HMDB00599	Chromium	[Cr]3+	135.995621 [51.940510]	0.042892	M+IsoProp+Na+H [1+]
HMDB12268	N5-Carboxyaminoimidazole ribonucleotide	C9H14N3O9P	136.004807 [339.046753]	0.033707	M+3Na [3+]
HMDB06273	5-amino-1-(5-phospho-D-ribosyl)imidazole-4-carboxylate	C9H14N3O9P	136.004807 [339.046753]	0.033707	M+3Na [3+]
HMDB12283	Prephenate	C10H10O6	136.013092 [226.047745]	0.025421	M+2Na [2+]
HMDB12199	Chorismate	C10H10O6	136.013092 [226.047745]	0.025421	M+2Na [2+]
HMDB06343	Selenocystathionine	C7H14N2O4Se	136.013214 [270.011871]	0.025299	M+2H [2+]
HMDB01904	3-Nitrotyrosine	C9H10N2O5	136.018707 [226.058975]	0.019806	M+2Na [2+]
HMDB10363	5-Hydroxy-6-methoxyindole glucuronide	C15H17NO8	136.021027 [339.095428]	0.017487	M+3Na [3+]
HMDB10362	6-Hydroxy-5-methoxyindole glucuronide	C15H17NO8	136.021027 [339.095428]	0.017487	M+3Na [3+]
HMDB05034	Topiramate	C12H21NO8S	136.022141 [339.098785]	0.016373	M+3Na [3+]
HMDB11105	5-Acetylamino-6-formylamino-3-methyluracil	C8H10N4O4	136.024323 [226.070206]	0.014191	M+2Na [2+]
HMDB05879	Dimethyldisulfide	C2H6S2	136.024902 [93.991089]	0.013611	M+ACN+H [1+]
HMDB13836	dimethyltrisulfide	C2H6S2	136.024902 [93.991089]	0.013611	M+ACN+H [1+]
HMDB13780	Dimethyl trisulfide	C2H6S2	136.024902 [93.991089]	0.013611	M+ACN+H [1+]
HMDB05017	Pantoprazole	C16H15F2N3O4S	136.026306 [383.075134]	0.012207	M+2H+Na [3+]
HMDB01555	Pyridoxamine 5'-phosphate	C8H13N2O5P	136.026352 [248.056213]	0.012161	M+H+Na [2+]
HMDB11163	L-beta-aspartyl-L-aspartic acid	C8H12N2O7	136.030472 [248.064453]	0.008041	M+H+Na [2+]
HMDB13200	5-Hydroxytryptophol glucuronide	C16H21NO7	136.033157 [339.131805]	0.005356	M+3Na [3+]
HMDB03217	Genistein	C15H10O5	136.033691 [270.052826]	0.004822	M+2H [2+]
HMDB02124	Apigenin	C15H10O5	136.033691 [270.052826]	0.004822	M+2H [2+]
HMDB06875	1-Pyrroline-2-carboxylic acid	C5H7NO2	136.036896 [113.047676]	0.001617	M+Na [1+]
HMDB01301	1-Pyrroline-5-carboxylic acid	C5H7NO2	136.036896 [113.047676]	0.001617	M+Na [1+]
HMDB00245	Porphobilinogen	C10H14N2O4	136.036896 [226.095352]	0.001617	M+2Na [2+]
HMDB01167	Pyruvaldehyde	C3H4O2	136.036896 [72.021126]	0.001617	M+ACN+Na [1+]
HMDB06112	Malondialdehyde	C3H4O2	136.036896 [72.021126]	0.001617	M+ACN+Na [1+]
HMDB00912	Succinyladenosine	C14H17N5O8	136.037170 [383.107727]	0.001343	M+2H+Na [3+]
HMDB04185	5-Hydroxyindoleacetylglycine	C12H12N2O4	136.038101 [248.079712]	0.000412	M+H+Na [2+]
HMDB01128	5-Phosphoribosylamine	C5H12NO7P	136.038116 [229.035141]	0.000397	M+ACN+2H [2+]
HMDB01199	N2-Succinyl-L-ornithine	C9H16N2O5	136.038177 [232.105927]	0.000336	M+H+K [2+]
HMDB12161	4-(Glutamylamino) butanoate	C9H16N2O5	136.038177 [232.105927]	0.000336	M+H+K [2+]
HMDB11635	p-Cresol sulfate	C7H8O4S	136.040985 [188.014328]	0.002472	M+2ACN+2H [2+]
HMDB12482	(6R)-6-(L-Erythro-1,2-Dihydroxypropyl)-5,6,7,8-tetrahydro-4a-hydroxypterin	C9H14N4O3	136.042511 [226.106583]	0.003998	M+2Na [2+]
HMDB00033	Carnosine	C9H14N4O3	136.042511 [226.106583]	0.003998	M+2Na [2+]
HMDB04983	Dimethyl sulfone	C2H6O2S	136.042664 [94.008850]	0.00415	M+ACN+H [1+]
HMDB00742	Homocysteine	C4H9NO2S	136.042679 [135.035400]	0.004166	M+H [1+]
HMDB02108	Methylcysteine	C4H9NO2S	136.042679 [135.035400]	0.004166	M+H [1+]
HMDB06803	2-Propyn-1-al	C3H2O	136.044250 [54.010567]	0.005737	2M+3H2O+2H [2+]
HMDB01389	Melatonin	C13H16N2O2	136.045807 [232.121185]	0.007294	M+H+K [2+]
HMDB00562	Creatinine	C4H7N3O	136.048126 [113.058914]	0.009613	M+Na [1+]
HMDB06583	Poly-N-acetyllactosamine	C14H25NO11	136.048843 [383.142761]	0.01033	M+2H+Na [3+]
HMDB06575	Lacto-N-biose I	C14H25NO11	136.048843 [383.142761]	0.01033	M+2H+Na [3+]
HMDB06535	Beta-1,4-mannose-N-acetylglucosamine	C14H25NO11	136.048843 [383.142761]	0.01033	M+2H+Na [3+]
HMDB01542	N-Acetyllactosamine	C14H25NO11	136.048843 [383.142761]	0.01033	M+2H+Na [3+]
HMDB06357	cis-2-Methylaconitate	C7H8O6	136.049866 [188.032089]	0.011353	M+2ACN+2H [2+]
HMDB04081	6-Hydroxymelatonin	C13H16N2O3	136.056290 [248.116089]	0.017776	M+H+Na [2+]
HMDB13075	Spermic acid 2	C10H20N2O4	136.056366 [232.142303]	0.017853	M+H+K [2+]
HMDB05021	Quetiapine	C21H25N3O2S	136.056839 [383.166748]	0.018326	M+2H+Na [3+]
HMDB02455	Pyruvatoxime	C3H5NO3	136.060425 [103.026939]	0.021912	M+CH3OH+H [1+]
HMDB11602	3-Oxoalanine	C3H5NO3	136.060425 [103.026939]	0.021912	M+CH3OH+H [1+]
HMDB00349	Erythrono-1,4-lactone	C4H6O4	136.060440 [118.026611]	0.021927	M+NH4 [1+]
HMDB00254	Succinic acid	C4H6O4	136.060440 [118.026611]	0.021927	M+NH4 [1+]
HMDB00202	Methylmalonic acid	C4H6O4	136.060440 [118.026611]	0.021927	M+NH4 [1+]
HMDB00940	Threonolactone	C4H6O4	136.060440 [118.026611]	0.021927	M+NH4 [1+]
HMDB00727	L-Threoneopterin	C9H11N5O4	136.061096 [253.081100]	0.022583	M+H+NH4 [2+]
HMDB02109	Hydroxysepiapterin	C9H11N5O4	136.061096 [253.081100]	0.022583	M+H+NH4 [2+]
HMDB00877	Umanopterin	C9H11N5O4	136.061096 [253.081100]	0.022583	M+H+NH4 [2+]
HMDB00845	Neopterin	C9H11N5O4	136.061096 [253.081100]	0.022583	M+H+NH4 [2+]
HMDB12214	Dihydrozeatin-O-glucoside	C16H25N5O6	136.061417 [383.180481]	0.022903	M+2H+Na [3+]
HMDB12213	Dihydrozeatin-9-N-glucoside	C16H25N5O6	136.061417 [383.180481]	0.022903	M+2H+Na [3+]
HMDB12211	Dihydrozeatin-7-N-dihydrozeatin	C16H25N5O6	136.061417 [383.180481]	0.022903	M+2H+Na [3+]
HMDB00034	Adenine	C5H5N5	136.061768 [135.054489]	0.023254	M+H [1+]
HMDB02053	Histidylproline diketopiperazine	C12H16N4O2	136.061905 [248.127319]	0.023392	M+H+Na [2+]
HMDB06779	Indole-5,6-quinone	C8H5NO2	136.063110 [147.032028]	0.024597	M+3ACN+2H [2+]
HMDB03045	Ergothioneine	C9H15N3O2S	136.064804 [229.088501]	0.026291	M+ACN+2H [2+]
HMDB11716	N-Acetylvanilalanine	C12H15NO5	136.068054 [253.095016]	0.029541	M+H+NH4 [2+]
HMDB01931	Gamma-CEHC	C15H20O3	136.068878 [248.141251]	0.030365	M+H+Na [2+]
HMDB12643	20-Trihydroxy-leukotriene-B4	C20H31O7	136.070251 [383.206970]	0.031738	M+2H+Na [3+]
HMDB00474	Butanone	C4H8O	136.073273 [72.057518]	0.03476	M+ACN+Na [1+]
HMDB00246	Tetrahydrofuran	C4H8O	136.073273 [72.057518]	0.03476	M+ACN+Na [1+]
HMDB03543	Butanal	C4H8O	136.073273 [72.057518]	0.03476	M+ACN+Na [1+]
HMDB02931	N-Acetylserine	C5H9NO4	136.073669 [147.053162]	0.035156	M+3ACN+2H [2+]
HMDB03339	D-Glutamic acid	C5H9NO4	136.073669 [147.053162]	0.035156	M+3ACN+2H [2+]
HMDB03011	O-Acetylserine	C5H9NO4	136.073669 [147.053162]	0.035156	M+3ACN+2H [2+]
HMDB02393	N-Methyl-D-aspartic acid	C5H9NO4	136.073669 [147.053162]	0.035156	M+3ACN+2H [2+]
HMDB00148	L-Glutamic acid	C5H9NO4	136.073669 [147.053162]	0.035156	M+3ACN+2H [2+]
HMDB06556	L-4-Hydroxyglutamate semialdehyde	C5H9NO4	136.073669 [147.053162]	0.035156	M+3ACN+2H [2+]
HMDB06029	N-Acetylglutamine	C7H12N2O4	136.073669 [188.079712]	0.035156	M+2ACN+2H [2+]
HMDB11173	L-glycyl-L-hydroxyproline	C7H12N2O4	136.073669 [188.079712]	0.035156	M+2ACN+2H [2+]
HMDB01940	Triamterene	C12H11N7	136.074341 [253.107590]	0.035828	M+H+NH4 [2+]
HMDB00228	Phenol	C6H6O	136.075684 [94.041862]	0.03717	M+ACN+H [1+]
HMDB10715	2-Phenylacetamide	C8H9NO	136.075699 [135.068420]	0.037186	M+H [1+]
HMDB01250	N-Acetylarylamine	C8H9NO	136.075699 [135.068420]	0.037186	M+H [1+]
HMDB05785	Indole-3-carbinol	C9H9NO	136.081299 [147.068420]	0.042786	M+3ACN+2H [2+]
HMDB13631	Oleoyl glycine	C20H37NO3	136.081665 [339.277344]	0.043152	M+3Na [3+]
HMDB01938	Lisinopril	C21H31N3O5	136.082733 [405.226379]	0.04422	M+3H [3+]
HMDB00521	5Z-Tetradecenoic acid	C14H26O2	136.085861 [226.193283]	0.047348	M+2Na [2+]
HMDB00499	5-Tetradecenoic acid	C14H26O2	136.085861 [226.193283]	0.047348	M+2Na [2+]
HMDB05051	Tsuzuic acid	C14H26O2	136.085861 [226.193283]	0.047348	M+2Na [2+]
HMDB02000	Myristoleic acid	C14H26O2	136.085861 [226.193283]	0.047348	M+2Na [2+]
HMDB10732	trans-Tetra-dec-2-enoic acid	C14H26O2	136.085861 [226.193283]	0.047348	M+2Na [2+]
HMDB00784	Azelaic acid	C9H16O4	136.086243 [188.104858]	0.047729	M+2ACN+2H [2+]
HMDB11717	Nonate	C9H16O4	136.086243 [188.104858]	0.047729	M+2ACN+2H [2+]
HMDB13126	Butenylcarnitine	C11H19NO4	136.086258 [229.131409]	0.047745	M+ACN+2H [2+]
HMDB00145	Estrone	C18H22O2	136.088272 [270.161987]	0.049759	M+2H [2+]
HMDB13332	3-Hydroxy-5, 8-tetradecadiencarnitine	C21H37NO5	136.090317 [383.267181]	0.051804	M+2H+Na [3+]
HMDB00759	Glycyl-L-leucine	C8H16N2O3	136.091858 [188.116089]	0.053345	M+2ACN+2H [2+]
HMDB00446	N-Alpha-acetyllysine	C8H16N2O3	136.091858 [188.116089]	0.053345	M+2ACN+2H [2+]
HMDB00206	N6-Acetyl-L-lysine	C8H16N2O3	136.091858 [188.116089]	0.053345	M+2ACN+2H [2+]
HMDB01936	Doxylamine	C17H22N2O	136.093887 [270.173218]	0.055374	M+2H [2+]
HMDB00650	D-Alpha-aminobutyric acid	C4H9NO2	136.096817 [103.063332]	0.058304	M+CH3OH+H [1+]
HMDB00452	L-Alpha-aminobutyric acid	C4H9NO2	136.096817 [103.063332]	0.058304	M+CH3OH+H [1+]
HMDB01906	2-Aminoisobutyric acid	C4H9NO2	136.096817 [103.063332]	0.058304	M+CH3OH+H [1+]
HMDB00112	Gamma-Aminobutyric acid	C4H9NO2	136.096817 [103.063332]	0.058304	M+CH3OH+H [1+]
HMDB02299	(R)-b-aminoisobutyric acid	C4H9NO2	136.096817 [103.063332]	0.058304	M+CH3OH+H [1+]
HMDB00092	Dimethylglycine	C4H9NO2	136.096817 [103.063332]	0.058304	M+CH3OH+H [1+]
HMDB03911	3-Aminoisobutanoic acid	C4H9NO2	136.096817 [103.063332]	0.058304	M+CH3OH+H [1+]
HMDB02166	(S)-b-aminoisobutyric acid	C4H9NO2	136.096817 [103.063332]	0.058304	M+CH3OH+H [1+]
HMDB00754	3-Hydroxyisovaleric acid	C5H10O3	136.096817 [118.062996]	0.058304	M+NH4 [1+]
HMDB00642	Erythronilic acid	C5H10O3	136.096817 [118.062996]	0.058304	M+NH4 [1+]
HMDB00531	3-Hydroxyvaleric acid	C5H10O3	136.096817 [118.062996]	0.058304	M+NH4 [1+]
HMDB00410	3-Hydroxy-2-methyl-[S-(R,R)]-butanoic acid	C5H10O3	136.096817 [118.062996]	0.058304	M+NH4 [1+]
HMDB00407	2-Hydroxy-3-methylbutyric acid	C5H10O3	136.096817 [118.062996]	0.058304	M+NH4 [1+]
HMDB00396	2-Ethylhydracrylic acid	C5H10O3	136.096817 [118.062996]	0.058304	M+NH4 [1+]
HMDB00354	2-Methyl-3-hydroxybutyric acid	C5H10O3	136.096817 [118.062996]	0.058304	M+NH4 [1+]
HMDB00351	3-Hydroxy-2-methyl-[R-(R,S)]-butanoic acid	C5H10O3	136.096817 [118.062996]	0.058304	M+NH4 [1+]
HMDB01987	2-Hydroxy-2-methylbutyric acid	C5H10O3	136.096817 [118.062996]	0.058304	M+NH4 [1+]
HMDB01863	2-Hydroxyvaleric acid	C5H10O3	136.096817 [118.062996]	0.058304	M+NH4 [1+]
HMDB02011	4-Hydroxyisovaleric acid	C5H10O3	136.096817 [118.062996]	0.058304	M+NH4 [1+]
HMDB00123	Glycine	C2H5NO2	136.097366 [75.032028]	0.058853	M+IsoProp+H [1+]
HMDB00670	Homo-L-arginine	C7H16N4O2	136.097473 [188.127319]	0.05896	M+2ACN+2H [2+]
HMDB05973	Dimethyltryptamine	C12H16N2	136.099487 [188.131348]	0.060974	M+2ACN+2H [2+]
HMDB02203	3-Hydroxycapric acid	C10H20O3	136.104446 [188.141251]	0.065933	M+2ACN+2H [2+]
HMDB10725	(R)-3-Hydroxydecanoic acid	C10H20O3	136.104446 [188.141251]	0.065933	M+2ACN+2H [2+]
HMDB13267	N-Decanoylglycine	C12H23NO3	136.104446 [229.167801]	0.065933	M+ACN+2H [2+]
HMDB00583	Docosanamide	C22H45NO	136.105927 [339.350128]	0.067413	M+3Na [3+]
HMDB02362	2,4-Diaminobutyric acid	C4H10N2O2	136.108047 [118.074226]	0.069534	M+NH4 [1+]
HMDB06284	L-2,4-diaminobutyric acid	C4H10N2O2	136.108047 [118.074226]	0.069534	M+NH4 [1+]
HMDB01122	N-Methylformamide	C2H5NO	136.108047 [59.037113]	0.069534	2M+NH4 [1+]
HMDB03656	Acetaldehyde oxime	C2H5NO	136.108047 [59.037113]	0.069534	2M+NH4 [1+]
HMDB01325	N6,N6,N6-Trimethyl-L-lysine	C9H20N2O2	136.110062 [188.152481]	0.071548	M+2ACN+2H [2+]
HMDB12128	(R)-Amphetamine	C9H13N	136.112076 [135.104797]	0.073563	M+H [1+]
HMDB10733	3-Oxohexadecanoic acid	C16H30O3	136.117020 [270.219482]	0.078506	M+2H [2+]
HMDB01842	Guanidine	CH5N3	136.130524 [59.048347]	0.09201	2M+NH4 [1+]
HMDB12136	1-Amino-propan-2-ol	C3H9NO	136.133759 [75.068413]	0.095245	M+IsoProp+H [1+]
HMDB00925	Trimethylamine N-oxide	C3H9NO	136.133759 [75.068413]	0.095245	M+IsoProp+H [1+]
HMDB13698	2-aminopropanol	C3H9NO	136.133759 [75.068413]	0.095245	M+IsoProp+H [1+]
HMDB02259	Heptadecanoic acid	C17H34O2	136.135223 [270.255890]	0.09671	M+2H [2+]
HMDB02142	Phosphoric acid	H3O4P	136.940063 [97.976898]	0.0793	M+K [1+]
HMDB03344	Glycolaldehyde	C2H4O2	136.940170 [60.021130]	0.079193	M+2K+H [1+]
HMDB00042	Acetic acid	C2H4O2	136.940170 [60.021130]	0.079193	M+2K+H [1+]
HMDB00294	Urea	CH4N2O	136.951401 [60.032364]	0.067963	M+2K+H [1+]
HMDB01417	Permanganate	[MnO4]-	136.951523 [118.917702]	0.067841	M+NH4 [1+]
HMDB02457	Nickel	[Ni]2+	136.956558 [57.935341]	0.062805	M+DMSO+H [1+]
HMDB00863	Isopropyl alcohol	C3H8O	136.976547 [60.057514]	0.042816	M+2K+H [1+]
HMDB00820	Propyl alcohol	C3H8O	136.976547 [60.057514]	0.042816	M+2K+H [1+]
HMDB01429	Phosphate	[PO4]3-	136.987244 [94.953423]	0.03212	M+ACN+H [1+]
HMDB01453	Thiocyanate	[SCN]-	136.996353 [57.975140]	0.02301	M+DMSO+H [1+]
HMDB13742	2-Furanmethanol	C5H6O2	136.999939 [98.036781]	0.019424	M+K [1+]
HMDB13745	2-Methoxythiophene	C5H6OS	137.003159 [114.013939]	0.016205	M+Na [1+]
HMDB01474	3,4-Dihydroxyphenylglycol O-sulfate	C8H10O7S	137.005615 [250.014725]	0.013748	M+H+Na [2+]
HMDB01343	Mevalonic acid-5P	C6H13O7P	137.009155 [228.039886]	0.010208	M+2Na [2+]
HMDB13695	Urolithin A	C13H8O4	137.010345 [228.042252]	0.009018	M+2Na [2+]
HMDB00131	Glycerol	C3H8O3	137.018494 [92.047340]	0.00087	M+2Na-H [1+]
HMDB00012	Deoxyuridine	C9H12N2O5	137.026520 [228.074615]	0.007156	M+2Na [2+]
HMDB11169	L-beta-aspartyl-L-threonine	C8H14N2O6	137.027817 [234.085190]	0.008453	M+H+K [2+]
HMDB02923	Isomaltose	C12H22O11	137.027954 [342.116211]	0.008591	M+3Na [3+]
HMDB00740	Lactulose	C12H22O11	137.027954 [342.116211]	0.008591	M+3Na [3+]
HMDB00258	Sucrose	C12H22O11	137.027954 [342.116211]	0.008591	M+3Na [3+]
HMDB11742	Kojibiose	C12H22O11	137.027954 [342.116211]	0.008591	M+3Na [3+]
HMDB11740	Turanose	C12H22O11	137.027954 [342.116211]	0.008591	M+3Na [3+]
HMDB06792	Epimelibiose	C12H22O11	137.027954 [342.116211]	0.008591	M+3Na [3+]
HMDB00186	Alpha-Lactose	C12H22O11	137.027954 [342.116211]	0.008591	M+3Na [3+]
HMDB00163	D-Maltose	C12H22O11	137.027954 [342.116211]	0.008591	M+3Na [3+]
HMDB06603	3-b-Galactopyranosyl glucose	C12H22O11	137.027954 [342.116211]	0.008591	M+3Na [3+]
HMDB00055	Cellobiose	C12H22O11	137.027954 [342.116211]	0.008591	M+3Na [3+]
HMDB00048	Melibiose	C12H22O11	137.027954 [342.116211]	0.008591	M+3Na [3+]
HMDB05826	Galactinol	C12H22O11	137.027954 [342.116211]	0.008591	M+3Na [3+]
HMDB00975	Trehalose	C12H22O11	137.027954 [342.116211]	0.008591	M+3Na [3+]
HMDB13785	Furan	C12H22O11	137.027954 [342.116211]	0.008591	M+3Na [3+]
HMDB03747	Resveratrol	C14H12O3	137.028534 [228.078644]	0.009171	M+2Na [2+]
HMDB01049	Gamma-Glutamylcysteine	C8H14N2O5S	137.029419 [250.062347]	0.010056	M+H+Na [2+]
HMDB00076	Dihydrouracil	C4H6N2O2	137.032150 [114.042931]	0.012787	M+Na [1+]
HMDB03646	N-Methylhydantoin	C4H6N2O2	137.032150 [114.042931]	0.012787	M+Na [1+]
HMDB13682	Coniferin	C16H22O8	137.033035 [342.131470]	0.013672	M+3Na [3+]
HMDB13799	Toluene	C7H8	137.033752 [92.062599]	0.014389	M+2Na-H [1+]
HMDB02339	5-Methoxytryptophan	C12H14N2O3	137.035446 [234.100449]	0.016083	M+H+K [2+]
HMDB03315	Cyclohexanone	C6H10O	137.036316 [98.073166]	0.016953	M+K [1+]
HMDB03974	Oxalosuccinic acid	C6H6O7	137.039490 [190.011353]	0.020126	M+2ACN+2H [2+]
HMDB02670	Naringenin	C15H12O5	137.041519 [272.068481]	0.022156	M+2H [2+]
HMDB05897	Dihydrogenistein	C15H12O5	137.041519 [272.068481]	0.022156	M+2H [2+]
HMDB13686	Naringenin	C15H12O5	137.041519 [272.068481]	0.022156	M+2H [2+]
HMDB00691	Malonic acid	C3H4O4	137.044449 [104.010956]	0.025085	M+CH3OH+H [1+]
HMDB06938	Tartronate semialdehyde	C3H4O4	137.044449 [104.010956]	0.025085	M+CH3OH+H [1+]
HMDB01352	Hydroxypyruvic acid	C3H4O4	137.044449 [104.010956]	0.025085	M+CH3OH+H [1+]
HMDB00613	Erythronic acid	C4H8O5	137.044449 [136.037170]	0.025085	M+H [1+]
HMDB00943	Threonic acid	C4H8O5	137.044449 [136.037170]	0.025085	M+H [1+]
HMDB06695	Prolylhydroxyproline	C10H16N2O4	137.044724 [228.111008]	0.02536	M+2Na [2+]
HMDB00157	Hypoxanthine	C5H4N4O	137.045792 [136.038513]	0.026428	M+H [1+]
HMDB13705	Allopurinol	C5H4N4O	137.045792 [136.038513]	0.026428	M+H [1+]
HMDB01147	Aminomalonic acid	C3H5NO4	137.055679 [119.021858]	0.036316	M+NH4 [1+]
HMDB05018	Amlodipine	C20H25ClN2O5	137.055679 [408.145203]	0.036316	M+3H [3+]
HMDB00453	Delta-Hexanolactone	C6H10O2	137.057297 [114.068077]	0.037933	M+Na [1+]
HMDB03843	Gamma-Caprolactone	C6H10O2	137.057297 [114.068077]	0.037933	M+Na [1+]
HMDB10719	trans-Hex-2-enoic acid	C6H10O2	137.057297 [114.068077]	0.037933	M+Na [1+]
HMDB00933	Traumatic acid	C12H20O4	137.057297 [228.136154]	0.037933	M+2Na [2+]
HMDB02904	2,3-Dinor-TXB2	C18H30O6	137.057297 [342.204254]	0.037933	M+3Na [3+]
HMDB02277	2,3-Dinor-6-keto-prostaglandin F1 a	C18H30O6	137.057297 [342.204254]	0.037933	M+3Na [3+]
HMDB12710	3-Dehydroquinate	C7H10O6	137.057693 [190.047745]	0.03833	M+2ACN+2H [2+]
HMDB01180	N2-Succinyl-L-glutamic acid 5-semialdehyde	C9H13NO6	137.057693 [231.074280]	0.03833	M+ACN+2H [2+]
HMDB02012	Ubiquinone Q1	C14H18O4	137.058502 [250.120514]	0.039139	M+H+Na [2+]
HMDB00209	Phenylacetic acid	C8H8O2	137.059708 [136.052429]	0.040344	M+H [1+]
HMDB03767	4-Hydroxyphenylacetaldehyde	C8H8O2	137.059708 [136.052429]	0.040344	M+H [1+]
HMDB13763	4-Methylbenzoic acid	C8H8O2	137.059708 [136.052429]	0.040344	M+H [1+]
HMDB04810	5C-aglycone	C16H16O4	137.059708 [272.104858]	0.040344	M+2H [2+]
HMDB06853	3-Butyn-1-al	C4H4O	137.059708 [68.026215]	0.040344	2M+H [1+]
HMDB02726	Guggulsterone	C22H30O3	137.062378 [342.219482]	0.043015	M+3Na [3+]
HMDB11175	L-leucyl-L-proline	C11H20N2O3	137.062912 [228.147385]	0.043549	M+2Na [2+]
HMDB11174	L-isoleucyl-L-proline	C11H20N2O3	137.062912 [228.147385]	0.043549	M+2Na [2+]
HMDB03366	Propanal	C3H6O	137.063080 [58.041866]	0.043716	M+DMSO+H [1+]
HMDB01659	Acetone	C3H6O	137.063080 [58.041866]	0.043716	M+DMSO+H [1+]
HMDB11165	L-beta-aspartyl-L-glycine	C6H10N2O5	137.063309 [190.058975]	0.043945	M+2ACN+2H [2+]
HMDB00323	3-Amino-2-piperidone	C5H10N2O	137.068527 [114.079315]	0.049164	M+Na [1+]
HMDB01106	3-Aminopropionaldehyde	C3H7NO	137.068527 [73.052765]	0.049164	M+ACN+Na [1+]
HMDB01888	N,N-Dimethylformamide	C3H7NO	137.068527 [73.052765]	0.049164	M+ACN+Na [1+]
HMDB02134	Aminoacetone	C3H7NO	137.068527 [73.052765]	0.049164	M+ACN+Na [1+]
HMDB02275	7,8-Dihydroneopterin	C9H13N5O4	137.068924 [255.096756]	0.049561	M+H+NH4 [2+]
HMDB00855	Nicotinamide riboside	C11H15N2O5	137.069595 [255.098099]	0.050232	M+H+NH4 [2+]
HMDB03152	N-Methylnicotinamide	C7H8N2O	137.070938 [136.063660]	0.051575	M+H [1+]
HMDB04058	5,6-Dihydroxyindole	C8H7NO2	137.070938 [149.047684]	0.051575	M+3ACN+2H [2+]
HMDB06803	2-Propyn-1-al	C3H2O	137.070938 [54.010567]	0.051575	M+2ACN+H [1+]
HMDB13751	2-hydroxypyridine	C5H5NO	137.070938 [95.037117]	0.051575	M+ACN+H [1+]
HMDB12235	Hydroxybupropion	C13H18ClNO2	137.071854 [255.102600]	0.05249	M+H+NH4 [2+]
HMDB00696	L-Methionine	C5H11NO2S	137.072632 [149.051056]	0.053268	M+3ACN+2H [2+]
HMDB13774	D-Methionine	C5H11NO2S	137.072632 [149.051056]	0.053268	M+3ACN+2H [2+]
HMDB00325	3-Hydroxysuberic acid	C8H14O5	137.075882 [190.084122]	0.056519	M+2ACN+2H [2+]
HMDB00726	Isovalerylglutamic acid	C10H17NO5	137.075882 [231.110672]	0.056519	M+ACN+2H [2+]
HMDB00953	Suberylglycine	C10H17NO5	137.075882 [231.110672]	0.056519	M+ACN+2H [2+]
HMDB01522	Methylguanidine	C2H7N3	137.079758 [73.063995]	0.060394	M+ACN+Na [1+]
HMDB00729	Alpha-Hydroxyisobutyric acid	C4H8O3	137.080826 [104.047340]	0.061462	M+CH3OH+H [1+]
HMDB00710	4-Hydroxybutyric acid	C4H8O3	137.080826 [104.047340]	0.061462	M+CH3OH+H [1+]
HMDB00442	(S)-3-Hydroxybutyric acid	C4H8O3	137.080826 [104.047340]	0.061462	M+CH3OH+H [1+]
HMDB00357	3-Hydroxybutyric acid	C4H8O3	137.080826 [104.047340]	0.061462	M+CH3OH+H [1+]
HMDB00336	(R)-3-Hydroxyisobutyric acid	C4H8O3	137.080826 [104.047340]	0.061462	M+CH3OH+H [1+]
HMDB00023	(S)-3-Hydroxyisobutyric acid	C4H8O3	137.080826 [104.047340]	0.061462	M+CH3OH+H [1+]
HMDB00011	(R)-3-Hydroxybutyric acid	C4H8O3	137.080826 [104.047340]	0.061462	M+CH3OH+H [1+]
HMDB00008	2-Hydroxybutyric acid	C4H8O3	137.080826 [104.047340]	0.061462	M+CH3OH+H [1+]
HMDB11659	2-Methylerythritol	C5H12O4	137.080841 [136.073563]	0.061478	M+H [1+]
HMDB00115	Glycolic acid	C2H4O3	137.081390 [76.016045]	0.062027	M+IsoProp+H [1+]
HMDB01370	Diaminopimelic acid	C7H14N2O4	137.081497 [190.095352]	0.062134	M+2ACN+2H [2+]
HMDB01216	Tetrahydropteridine	C6H8N4	137.082169 [136.074890]	0.062805	M+H [1+]
HMDB11614	7-Methyladenine	C6H7N5	137.082169 [149.070145]	0.062805	M+3ACN+2H [2+]
HMDB11600	3-Methyladenine	C6H7N5	137.082169 [149.070145]	0.062805	M+3ACN+2H [2+]
HMDB11599	1-Methyladenine	C6H7N5	137.082169 [149.070145]	0.062805	M+3ACN+2H [2+]
HMDB02099	6-Methyladenine	C6H7N5	137.082169 [149.070145]	0.062805	M+3ACN+2H [2+]
HMDB01525	Imidazole	C3H4N2	137.082169 [68.037445]	0.062805	2M+H [1+]
HMDB00385	12a-Hydroxy-3-oxocholadienic acid	C24H34O4	137.083160 [386.245697]	0.063797	M+2H+Na [3+]
HMDB04224	N-(o)-Hydroxyarginine	C6H14N4O3	137.087112 [190.106583]	0.067749	M+2ACN+2H [2+]
HMDB04369	N-Methylserotonin	C11H14N2O	137.089127 [190.110611]	0.069763	M+2ACN+2H [2+]
HMDB04095	5-Methoxytryptamine	C11H14N2O	137.089127 [190.110611]	0.069763	M+2ACN+2H [2+]
HMDB02006	2,3-Diaminopropionic acid	C3H8N2O2	137.092072 [104.058578]	0.072708	M+CH3OH+H [1+]
HMDB00719	L-Homoserine	C4H9NO3	137.092072 [119.058243]	0.072708	M+NH4 [1+]
HMDB00167	L-Threonine	C4H9NO3	137.092072 [119.058243]	0.072708	M+NH4 [1+]
HMDB04041	L-Allothreonine	C4H9NO3	137.092072 [119.058243]	0.072708	M+NH4 [1+]
HMDB13775	D-Threonine	C4H9NO3	137.092072 [119.058243]	0.072708	M+NH4 [1+]
HMDB04814	4-Heptanone	C7H14O	137.093674 [114.104462]	0.07431	M+Na [1+]
HMDB03671	2-Heptanone	C7H14O	137.093674 [114.104462]	0.07431	M+Na [1+]
HMDB05841	Ethyl isobutyl ketone	C7H14O	137.093674 [114.104462]	0.07431	M+Na [1+]
HMDB13758	3-Heptanone	C7H14O	137.093674 [114.104462]	0.07431	M+Na [1+]
HMDB02221	2,6,10-Trimethylundecanoic acid	C14H28O2	137.093674 [228.208923]	0.07431	M+2Na [2+]
HMDB00806	Myristic acid	C14H28O2	137.093674 [228.208923]	0.07431	M+2Na [2+]
HMDB11153	MG(P-18:0e/0:0/0:0)	C21H42O3	137.093674 [342.313385]	0.07431	M+3Na [3+]
HMDB00736	Isobutyryl-L-carnitine	C11H21NO4	137.094086 [231.147064]	0.074722	M+ACN+2H [2+]
HMDB02013	Butyrylcarnitine	C11H21NO4	137.094086 [231.147064]	0.074722	M+ACN+2H [2+]
HMDB00429	17a-Estradiol	C18H24O2	137.096100 [272.177643]	0.076736	M+2H [2+]
HMDB00151	Estradiol	C18H24O2	137.096100 [272.177643]	0.076736	M+2H [2+]
HMDB01959	Gamma-Aminobutyryl-lysine	C10H21N3O3	137.099701 [231.158295]	0.080338	M+ACN+2H [2+]
HMDB13804	beta-Damascenone	C13H18O	137.101700 [190.135757]	0.082336	M+2ACN+2H [2+]
HMDB01927	Diphenhydramine	C17H21NO	137.101700 [255.162308]	0.082336	M+H+NH4 [2+]
HMDB00760	Hyocholic acid	C24H40O5	137.103134 [408.287567]	0.083771	M+3H [3+]
HMDB00619	Cholic acid	C24H40O5	137.103134 [408.287567]	0.083771	M+3H [3+]
HMDB00527	6a,12a-Dihydroxylithocholic acid	C24H40O5	137.103134 [408.287567]	0.083771	M+3H [3+]
HMDB00506	Alpha-Muricholic acid	C24H40O5	137.103134 [408.287567]	0.083771	M+3H [3+]
HMDB00505	Allocholic acid	C24H40O5	137.103134 [408.287567]	0.083771	M+3H [3+]
HMDB00432	3a,7b,12a-Trihydroxy-5a-Cholanoic acid	C24H40O5	137.103134 [408.287567]	0.083771	M+3H [3+]
HMDB00427	3b,7b,12a-Trihydroxy-5a-Cholanoic acid	C24H40O5	137.103134 [408.287567]	0.083771	M+3H [3+]
HMDB00419	3b,7a,12a-Trihydroxy-5b-cholanoic acid	C24H40O5	137.103134 [408.287567]	0.083771	M+3H [3+]
HMDB00415	3a,6b,7b-Trihydroxy-5b-cholanoic acid	C24H40O5	137.103134 [408.287567]	0.083771	M+3H [3+]
HMDB00414	1b,3a,7a-Trihydroxy-5b-cholanoic acid	C24H40O5	137.103134 [408.287567]	0.083771	M+3H [3+]
HMDB00404	2b,3a,7a-Trihydroxy-5b-cholanoic acid	C24H40O5	137.103134 [408.287567]	0.083771	M+3H [3+]
HMDB00395	3b,7b,12a-Trihydroxy-5b-cholanoic acid	C24H40O5	137.103134 [408.287567]	0.083771	M+3H [3+]
HMDB00390	3a,7b,12b-Trihydroxy-5b-cholanoic acid	C24H40O5	137.103134 [408.287567]	0.083771	M+3H [3+]
HMDB00376	3b,7a,12a-Trihydroxy-5a-Cholanoic acid	C24H40O5	137.103134 [408.287567]	0.083771	M+3H [3+]
HMDB00371	1,3,12-Trihydroxycholan-24-oic acid	C24H40O5	137.103134 [408.287567]	0.083771	M+3H [3+]
HMDB00364	3a,6a,7b-Trihydroxy-5b-cholanoic acid	C24H40O5	137.103134 [408.287567]	0.083771	M+3H [3+]
HMDB00330	3a,4b,12a-Trihydroxy-5b-cholanoic acid	C24H40O5	137.103134 [408.287567]	0.083771	M+3H [3+]
HMDB00326	1b,3a,12a-Trihydroxy-5b-cholanoic acid	C24H40O5	137.103134 [408.287567]	0.083771	M+3H [3+]
HMDB00320	3a,4b,7a-Trihydroxy-5b-cholanoic acid	C24H40O5	137.103134 [408.287567]	0.083771	M+3H [3+]
HMDB00312	3a,7a,12b-Trihydroxy-5b-cholanoic acid	C24H40O5	137.103134 [408.287567]	0.083771	M+3H [3+]
HMDB00917	Ursocholic acid	C24H40O5	137.103134 [408.287567]	0.083771	M+3H [3+]
HMDB00865	Muricholic acid	C24H40O5	137.103134 [408.287567]	0.083771	M+3H [3+]
HMDB13299	Pentadecanol	C15H32O	137.111877 [228.245316]	0.092514	M+2Na [2+]
HMDB11684	N(6)-(Octanoyl)lysine	C14H28N2O3	137.112274 [272.209991]	0.092911	M+2H [2+]
HMDB01554	Xanthylic acid	C10H13N4O9P	137.113541 [364.042023]	0.094177	M+H+2Na [3+]
HMDB06046	5a-Androst-3-en-17-one	C19H28O	137.114288 [272.214020]	0.094925	M+2H [2+]
HMDB11572	MG(20:0/0:0/0:0)	C23H46O4	137.114456 [386.339600]	0.095093	M+2H+Na [3+]
HMDB11542	MG(0:0/20:0/0:0)	C23H46O4	137.114456 [386.339600]	0.095093	M+2H+Na [3+]
HMDB11147	DG(18:0e/2:0/0:0)	C23H46O4	137.114456 [386.339600]	0.095093	M+2H+Na [3+]
HMDB01881	Propylene glycol	C3H8O2	137.117767 [76.052429]	0.098404	M+IsoProp+H [1+]
HMDB06213	(S)-Propane-1,2-diol	C3H8O2	137.117767 [76.052429]	0.098404	M+IsoProp+H [1+]
HMDB12282	PPPi	H5O10P3	151.943985 [257.909546]	0.094025	M+2Na [2+]
HMDB00123	Glycine	C2H5NO2	151.951065 [75.032028]	0.086945	M+2K+H [1+]
HMDB01417	Permanganate	[MnO4]-	151.951187 [118.917702]	0.086823	M+CH3OH+H [1+]
HMDB02077	Chlorite	[ClO2]-	151.951187 [66.958679]	0.086823	2M+NH4 [1+]
HMDB01464	1-Methylnicotinamide iodide	C7H9IN2O	151.973190 [263.975952]	0.064819	M+H+K [2+]
HMDB01405	3-Sulfinylpyruvic acid	C3H3O5S	151.977402 [150.970123]	0.060608	M+H [1+]
HMDB12136	1-Amino-propan-2-ol	C3H9NO	151.987457 [75.068413]	0.050552	M+2K+H [1+]
HMDB00925	Trimethylamine N-oxide	C3H9NO	151.987457 [75.068413]	0.050552	M+2K+H [1+]
HMDB13698	2-aminopropanol	C3H9NO	151.987457 [75.068413]	0.050552	M+2K+H [1+]
HMDB01967	Carbon dioxide	CO2	151.995422 [43.989830]	0.042587	2M+ACN+Na [1+]
HMDB01127	6-Phosphonoglucono-D-lactone	C6H11O9P	151.996246 [258.014069]	0.041763	M+2Na [2+]
HMDB01376	2-Keto-3-deoxy-6-phosphogluconic acid	C6H11O9P	151.996246 [258.014069]	0.041763	M+2Na [2+]
HMDB01245	dCDP	C9H15N3O10P2	151.996964 [387.023254]	0.041046	M+3Na [3+]
HMDB02878	Nitrate	[NO3]-	151.998764 [61.987820]	0.039246	2M+3H2O+2H [2+]
HMDB02179	Peroxynitrite	[NO3]-	151.998764 [61.987820]	0.039246	2M+3H2O+2H [2+]
HMDB03332	3-Methoxy-4-Hydroxyphenylglycol sulfate	C9H12O7S	152.000397 [264.030365]	0.037613	M+H+K [2+]
HMDB00559	3-Methoxy-4-hydroxyphenylethyleneglycol sulfate	C9H12O7S	152.000397 [264.030365]	0.037613	M+H+K [2+]
HMDB13592	1,3-Dichloropropene	C3H4Cl2	152.002823 [109.969002]	0.035187	M+ACN+H [1+]
HMDB02899	Ellagic acid	C14H6O8	152.010406 [302.006256]	0.027603	M+2H [2+]
HMDB06875	1-Pyrroline-2-carboxylic acid	C5H7NO2	152.010834 [113.047676]	0.027176	M+K [1+]
HMDB01301	1-Pyrroline-5-carboxylic acid	C5H7NO2	152.010834 [113.047676]	0.027176	M+K [1+]
HMDB00562	Creatinine	C4H7N3O	152.022064 [113.058914]	0.015945	M+K [1+]
HMDB03538	Carbonic acid	CH2O3	152.023895 [62.000389]	0.014114	2M+3H2O+2H [2+]
HMDB02381	N-Acetylcystathionine	C9H16N2O5S	152.024216 [264.078003]	0.013794	M+H+K [2+]
HMDB05794	Quercetin	C15H10O7	152.028610 [302.042664]	0.009399	M+2H [2+]
HMDB00267	Pyroglutamic acid	C5H7NO3	152.031799 [129.042587]	0.00621	M+Na [1+]
HMDB01843	N-Acryloylglycine	C5H7NO3	152.031799 [129.042587]	0.00621	M+Na [1+]
HMDB02234	1-Pyrroline-4-hydroxy-2-carboxylate	C5H7NO3	152.031799 [129.042587]	0.00621	M+Na [1+]
HMDB01369	Pyrroline hydroxycarboxylic acid	C5H7NO3	152.031799 [129.042587]	0.00621	M+Na [1+]
HMDB00805	Pyrrolidonecarboxylic acid	C5H7NO3	152.031799 [129.042587]	0.00621	M+Na [1+]
HMDB13764	4-Oxoproline	C5H7NO3	152.031799 [129.042587]	0.00621	M+Na [1+]
HMDB04813	3-Methyluridine	C10H14N2O6	152.031799 [258.085175]	0.00621	M+2Na [2+]
HMDB02331	Imidazoleacetic acid riboside	C10H14N2O6	152.031799 [258.085175]	0.00621	M+2Na [2+]
HMDB00884	Ribothymidine	C10H14N2O6	152.031799 [258.085175]	0.00621	M+2Na [2+]
HMDB00243	Pyruvic acid	C3H4O3	152.031799 [88.016045]	0.00621	M+ACN+Na [1+]
HMDB11111	Malonic semialdehyde	C3H4O3	152.031799 [88.016045]	0.00621	M+ACN+Na [1+]
HMDB04629	O-Desmethylangolensin	C15H14O4	152.033813 [258.089203]	0.004196	M+2Na [2+]
HMDB13720	S-methyl-l-cysteine sulfoxide	C4H9NO3S	152.037598 [151.030319]	0.000412	M+H [1+]
HMDB12916	Cyanosulfurous acid anion	CHNO2S	152.038147 [90.972801]	0.000137	M+IsoProp+H [1+]
HMDB06211	2-(Formamido)-N1-(5-phospho-D-ribosyl)acetamidine	C6H12N3O8P	152.038651 [285.036194]	0.000641	M+H+NH4 [2+]
HMDB06049	O-Phosphotyrosine	C9H12NO6P	152.040665 [261.040222]	0.002655	M+ACN+2H [2+]
HMDB04259	Acetyl-N-formyl-5-methoxykynurenamine	C13H16N2O4	152.040710 [264.110992]	0.002701	M+H+K [2+]
HMDB06344	Alpha-N-Phenylacetyl-L-glutamine	C13H16N2O4	152.040710 [264.110992]	0.002701	M+H+K [2+]
HMDB13706	Benzylamine	C7H9N	152.044662 [107.073502]	0.006653	M+2Na-H [1+]
HMDB12236	Imidazole acetol-phosphate	C6H9N2O5P	152.046265 [220.024902]	0.008255	M+2ACN+2H [2+]
HMDB05782	Hesperetin	C16H14O6	152.046799 [302.079041]	0.008789	M+2H [2+]
HMDB13684	Hesperitin	C16H14O6	152.046799 [302.079041]	0.008789	M+2H [2+]
HMDB11664	3-Methylene-indolenine	C9H7N	152.047058 [129.057846]	0.009048	M+Na [1+]
HMDB01504	Aminoparathion	C10H16NO3PS	152.049973 [261.058838]	0.011963	M+ACN+2H [2+]
HMDB00706	L-Aspartyl-L-phenylalanine	C13H16N2O5	152.051208 [280.105927]	0.013199	M+H+Na [2+]
HMDB11167	L-beta-aspartyl-L-phenylalanine	C13H16N2O5	152.051208 [280.105927]	0.013199	M+H+Na [2+]
HMDB01147	Aminomalonic acid	C3H5NO4	152.055344 [119.021858]	0.017334	M+CH3OH+H [1+]
HMDB00744	Malic acid	C4H6O5	152.055359 [134.021530]	0.017349	M+NH4 [1+]
HMDB00156	L-Malic acid	C4H6O5	152.055359 [134.021530]	0.017349	M+NH4 [1+]
HMDB00542	8-Hydroxyadenine	C5H5N5O	152.056686 [151.049408]	0.018677	M+H [1+]
HMDB00403	2-Hydroxyadenine	C5H5N5O	152.056686 [151.049408]	0.018677	M+H [1+]
HMDB00132	Guanine	C5H5N5O	152.056686 [151.049408]	0.018677	M+H [1+]
HMDB02303	Dimethylsulfide	C2H6S	152.061157 [62.019020]	0.023148	2M+3H2O+2H [2+]
HMDB01005	(S)-Ureidoglycolic acid	C3H6N2O4	152.066589 [134.032761]	0.02858	M+NH4 [1+]
HMDB00716	L-Pipecolic acid	C6H11NO2	152.068192 [129.078979]	0.030182	M+Na [1+]
HMDB00070	Pipecolic acid	C6H11NO2	152.068192 [129.078979]	0.030182	M+Na [1+]
HMDB04226	N4-Acetylaminobutanal	C6H11NO2	152.068192 [129.078979]	0.030182	M+Na [1+]
HMDB05960	D-Pipecolic acid	C6H11NO2	152.068192 [129.078979]	0.030182	M+Na [1+]
HMDB00990	Acetaldehyde	C2H4O	152.068192 [44.026215]	0.030182	2M+ACN+Na [1+]
HMDB03243	Acetoin	C4H8O2	152.068192 [88.052429]	0.030182	M+ACN+Na [1+]
HMDB01873	Isobutyric acid	C4H8O2	152.068192 [88.052429]	0.030182	M+ACN+Na [1+]
HMDB00039	Butyric acid	C4H8O2	152.068192 [88.052429]	0.030182	M+ACN+Na [1+]
HMDB13781	Ethyl acetate	C4H8O2	152.068192 [88.052429]	0.030182	M+ACN+Na [1+]
HMDB11168	L-beta-aspartyl-L-serine	C7H12N2O6	152.068588 [220.069534]	0.030579	M+2ACN+2H [2+]
HMDB05923	N4-Acetylcytidine	C11H15N3O6	152.068604 [285.096100]	0.030594	M+H+NH4 [2+]
HMDB00704	Isoxanthopterin	C6H5N5O2	152.069260 [179.044327]	0.03125	M+3ACN+2H [2+]
HMDB02434	Hydroquinone	C6H6O2	152.070602 [110.036781]	0.032593	M+ACN+H [1+]
HMDB00957	Pyrocatechol	C6H6O2	152.070602 [110.036781]	0.032593	M+ACN+H [1+]
HMDB13735	1-(2-Furanyl)ethanone	C6H6O2	152.070602 [110.036781]	0.032593	M+ACN+H [1+]
HMDB12219	Dopamine quinone	C8H9NO2	152.070602 [151.063324]	0.032593	M+H [1+]
HMDB01859	Acetaminophen	C8H9NO2	152.070602 [151.063324]	0.032593	M+H [1+]
HMDB02210	2-Phenylglycine	C8H9NO2	152.070602 [151.063324]	0.032593	M+H [1+]
HMDB12992	Leukoaminochrome	C8H9NO2	152.070602 [151.063324]	0.032593	M+H [1+]
HMDB01106	3-Aminopropionaldehyde	C3H7NO	152.073975 [73.052765]	0.035965	M+DMSO+H [1+]
HMDB01888	N,N-Dimethylformamide	C3H7NO	152.073975 [73.052765]	0.035965	M+DMSO+H [1+]
HMDB02134	Aminoacetone	C3H7NO	152.073975 [73.052765]	0.035965	M+DMSO+H [1+]
HMDB00714	Hippuric acid	C9H9NO3	152.076218 [179.058243]	0.038208	M+3ACN+2H [2+]
HMDB00992	3-Succinoylpyridine	C9H9NO3	152.076218 [179.058243]	0.038208	M+3ACN+2H [2+]
HMDB12884	Adrenochrome	C9H9NO3	152.076218 [179.058243]	0.038208	M+3ACN+2H [2+]
HMDB00472	5-Hydroxy-L-tryptophan	C11H12N2O3	152.076218 [220.084793]	0.038208	M+2ACN+2H [2+]
HMDB13139	1-Hydroxypyrene	C16H12O	152.078232 [220.088821]	0.040222	M+2ACN+2H [2+]
HMDB00872	Tetradecanedioic acid	C14H26O4	152.080765 [258.183105]	0.042755	M+2Na [2+]
HMDB13133	Methylmalonylcarnitine	C11H19NO6	152.081177 [261.121246]	0.043167	M+ACN+2H [2+]
HMDB06853	3-Butyn-1-al	C4H4O	152.081329 [68.026215]	0.04332	M+IsoProp+Na+H [1+]
HMDB03905	Imidazole-4-acetaldehyde	C5H6N2O	152.081833 [110.048012]	0.043823	M+ACN+H [1+]
HMDB00530	6-Ketoestriol	C18H22O4	152.083176 [302.151794]	0.045166	M+2H [2+]
HMDB12270	Nordihydroguaiaretate	C18H22O4	152.083176 [302.151794]	0.045166	M+2H [2+]
HMDB05056	Enterodiol	C18H22O4	152.083176 [302.151794]	0.045166	M+2H [2+]
HMDB01522	Methylguanidine	C2H7N3	152.085205 [73.063995]	0.047195	M+DMSO+H [1+]
HMDB02030	Fructosamine	C6H13NO5	152.086792 [179.079376]	0.048782	M+3ACN+2H [2+]
HMDB01514	Glucosamine	C6H13NO5	152.086792 [179.079376]	0.048782	M+3ACN+2H [2+]
HMDB01104	N-Acetyl-b-glucosaminylamine	C8H16N2O5	152.086792 [220.105927]	0.048782	M+2ACN+2H [2+]
HMDB04987	Alpha-Aspartyl-lysine	C10H19N3O5	152.086792 [261.132477]	0.048782	M+ACN+2H [2+]
HMDB04985	Aspartylysine	C10H19N3O5	152.086792 [261.132477]	0.048782	M+ACN+2H [2+]
HMDB02248	Gamma glutamyl ornithine	C10H19N3O5	152.086792 [261.132477]	0.048782	M+ACN+2H [2+]
HMDB02171	Glycylprolylhydroxyproline	C12H19N3O5	152.086792 [285.132477]	0.048782	M+H+NH4 [2+]
HMDB13016	Neuromedin B (1-3)	C12H22N4O5	152.086792 [302.159027]	0.048782	M+2H [2+]
HMDB11690	7-Aminomethyl-7-carbaguanine	C7H9N5O	152.087448 [179.080704]	0.049438	M+3ACN+2H [2+]
HMDB13166	2-Hydroxymyristoylcarnitine	C21H41NO5	152.088699 [387.298462]	0.05069	M+3Na [3+]
HMDB01921	1,1-Dimethylbiguanide	C4H11N5	152.090652 [129.101440]	0.052643	M+Na [1+]
HMDB00719	L-Homoserine	C4H9NO3	152.091736 [119.058243]	0.053726	M+CH3OH+H [1+]
HMDB00167	L-Threonine	C4H9NO3	152.091736 [119.058243]	0.053726	M+CH3OH+H [1+]
HMDB04041	L-Allothreonine	C4H9NO3	152.091736 [119.058243]	0.053726	M+CH3OH+H [1+]
HMDB13775	D-Threonine	C4H9NO3	152.091736 [119.058243]	0.053726	M+CH3OH+H [1+]
HMDB03224	Deoxyribose	C5H10O4	152.091736 [134.057907]	0.053726	M+NH4 [1+]
HMDB12485	(R)-glycerol 1-acetate	C5H10O4	152.091736 [134.057907]	0.053726	M+NH4 [1+]
HMDB00421	2,3-Dihydroxyvaleric acid	C5H10O4	152.091736 [134.057907]	0.053726	M+NH4 [1+]
HMDB12141	(R)-2,3-Dihydroxy-isovalerate	C5H10O4	152.091736 [134.057907]	0.053726	M+NH4 [1+]
HMDB01292	1-Deoxy-D-xylulose	C5H10O4	152.091736 [134.057907]	0.053726	M+NH4 [1+]
HMDB01525	Imidazole	C3H4N2	152.092560 [68.037445]	0.05455	M+IsoProp+Na+H [1+]
HMDB01441	Dihydropteridine	C6H6N4	152.093079 [134.059250]	0.055069	M+NH4 [1+]
HMDB01189	2(N)-Methyl-norsalsolinol	C10H13NO2	152.094421 [179.094635]	0.056412	M+3ACN+2H [2+]
HMDB05199	(R)-Salsolinol	C10H13NO2	152.094421 [179.094635]	0.056412	M+3ACN+2H [2+]
HMDB01848	Imipramine	C19H24N2	152.095215 [280.193939]	0.057205	M+H+Na [2+]
HMDB00405	2-Methoxyestradiol	C19H26O3	152.101379 [302.188202]	0.06337	M+2H [2+]
HMDB00380	2-Hydroxyestradiol-3-methyl ether	C19H26O3	152.101379 [302.188202]	0.06337	M+2H [2+]
HMDB06774	16a-Hydroxyandrost-4-ene-3,17-dione	C19H26O3	152.101379 [302.188202]	0.06337	M+2H [2+]
HMDB06773	11b-Hydroxyandrost-4-ene-3,17-dione	C19H26O3	152.101379 [302.188202]	0.06337	M+2H [2+]
HMDB06771	7a-Hydroxyandrost-4-ene-3,17-dione	C19H26O3	152.101379 [302.188202]	0.06337	M+2H [2+]
HMDB03955	19-Hydroxyandrost-4-ene-3,17-dione	C19H26O3	152.101379 [302.188202]	0.06337	M+2H [2+]
HMDB12782	4-methoxy-17beta-estradiol	C19H26O3	152.101379 [302.188202]	0.06337	M+2H [2+]
HMDB11503	LysoPE(16:0/0:0)	C21H44NO7P	152.102463 [453.285553]	0.064453	M+3H [3+]
HMDB11473	LysoPE(0:0/16:0)	C21H44NO7P	152.102463 [453.285553]	0.064453	M+3H [3+]
HMDB12251	L-Canaline	C4H10N2O3	152.102966 [134.069138]	0.064957	M+NH4 [1+]
HMDB06007	Isopentanol	C5H12O	152.104584 [88.088814]	0.066574	M+ACN+Na [1+]
HMDB13036	1-Pentanol	C5H12O	152.104584 [88.088814]	0.066574	M+ACN+Na [1+]
HMDB01028	25-Azacholesterol	C26H45NO	152.105927 [387.350128]	0.067917	M+3Na [3+]
HMDB13736	1-(4-Methylphenyl)ethanone	C9H10O	152.106995 [134.073166]	0.068985	M+NH4 [1+]
HMDB01942	Phenylpropanolamine	C9H13NO	152.106995 [151.099716]	0.068985	M+H [1+]
HMDB03633	N-Methyltyramine	C9H13NO	152.106995 [151.099716]	0.068985	M+H [1+]
HMDB01387	N-Methylphenylethanolamine	C9H13NO	152.106995 [151.099716]	0.068985	M+H [1+]
HMDB13817	2,6-di-tert-butylbenzoquinone	C14H20O2	152.106995 [220.146332]	0.068985	M+2ACN+2H [2+]
HMDB12556	13'-carboxy-alpha-tocotrienol	C29H41O4	152.107437 [453.300476]	0.069427	M+3H [3+]
HMDB13228	Decanoylcholine	C15H32NO2	152.110870 [258.243317]	0.072861	M+2Na [2+]
HMDB01414	Putrescine	C4H12N2	152.115814 [88.100044]	0.077805	M+ACN+Na [1+]
HMDB13324	2-Octenoylcarnitine	C15H27NO4	152.117554 [285.194000]	0.079544	M+H+NH4 [2+]
HMDB12497	1-pyrroline	C4H7N	152.118225 [69.057846]	0.080215	M+2ACN+H [1+]
HMDB00673	Linoleic acid	C18H32O2	152.118362 [280.240234]	0.080353	M+H+Na [2+]
HMDB05048	10E,12Z-Octadecadienoic acid	C18H32O2	152.118362 [280.240234]	0.080353	M+H+Na [2+]
HMDB05047	9E,11E-Octadecadienoic acid	C18H32O2	152.118362 [280.240234]	0.080353	M+H+Na [2+]
HMDB03797	Bovinic acid	C18H32O2	152.118362 [280.240234]	0.080353	M+H+Na [2+]
HMDB06270	Linoelaidic acid	C18H32O2	152.118362 [280.240234]	0.080353	M+H+Na [2+]
HMDB01999	Eicosapentaenoic acid	C20H30O2	152.119568 [302.224579]	0.081558	M+2H [2+]
HMDB03598	Retinyl ester	C20H30O2	152.119568 [302.224579]	0.081558	M+2H [2+]
HMDB13688	Nootkatol	C15H24O	152.125183 [220.182709]	0.087173	M+2ACN+2H [2+]
HMDB13834	caryophyllene oxide	C15H24O	152.125183 [220.182709]	0.087173	M+2ACN+2H [2+]
HMDB13828	6-isopropenyl-4,8a-dimethyl-1,2,3,5,6,7,8,8a-octahydronaphthalen-2-ol	C15H24O	152.125183 [220.182709]	0.087173	M+2ACN+2H [2+]
HMDB11561	MG(14:0/0:0/0:0)	C17H34O4	152.130127 [302.245697]	0.092117	M+2H [2+]
HMDB11530	MG(0:0/14:0/0:0)	C17H34O4	152.130127 [302.245697]	0.092117	M+2H [2+]
HMDB13250	Myristoylglycine	C16H31NO3	152.135757 [285.230408]	0.097748	M+H+NH4 [2+]
HMDB01881	Propylene glycol	C3H8O2	152.971466 [76.052429]	0.095261	M+2K+H [1+]
HMDB06213	(S)-Propane-1,2-diol	C3H8O2	152.971466 [76.052429]	0.095261	M+2K+H [1+]
HMDB00280	Phosphoribosyl pyrophosphate	C5H13O14P3	152.973145 [389.951813]	0.093582	M+3Na [3+]
HMDB13745	2-Methoxythiophene	C5H6OS	152.977097 [114.013939]	0.08963	M+K [1+]
HMDB02332	B-Sulfinyl pyruvate	C3H4O5S	152.985229 [151.977951]	0.081497	M+H [1+]
HMDB12974	Hypothiocyanite	CNOS	152.991272 [73.970062]	0.075455	M+DMSO+H [1+]
HMDB03364	Quinone	C6H4O2	152.992279 [108.021126]	0.074448	M+2Na-H [1+]
HMDB12133	1,2-Benzoquinone	C6H4O2	152.992279 [108.021126]	0.074448	M+2Na-H [1+]
HMDB00963	5-Methylthioribose 1-phosphate	C6H13O7PS	152.995193 [260.011963]	0.071533	M+2Na [2+]
HMDB01299	5-Methylthioribulose 1-phosphate	C6H13O7PS	152.995193 [260.011963]	0.071533	M+2Na [2+]
HMDB02985	Inositol phosphate	C6H13O9P	153.004074 [260.029724]	0.062653	M+2Na [2+]
HMDB00645	Galactose 1-phosphate	C6H13O9P	153.004074 [260.029724]	0.062653	M+2Na [2+]
HMDB01078	Mannose 6-phosphate	C6H13O9P	153.004074 [260.029724]	0.062653	M+2Na [2+]
HMDB01076	Fructose 1-phosphate	C6H13O9P	153.004074 [260.029724]	0.062653	M+2Na [2+]
HMDB06873	D-Tagatose 6-phosphate	C6H13O9P	153.004074 [260.029724]	0.062653	M+2Na [2+]
HMDB06814	1D-myo-Inositol 3-phosphate	C6H13O9P	153.004074 [260.029724]	0.062653	M+2Na [2+]
HMDB06800	Beta-D-Fructose 2-phosphate	C6H13O9P	153.004074 [260.029724]	0.062653	M+2Na [2+]
HMDB00213	Myo-inositol 1-phosphate	C6H13O9P	153.004074 [260.029724]	0.062653	M+2Na [2+]
HMDB06797	Sorbose 1-phosphate	C6H13O9P	153.004074 [260.029724]	0.062653	M+2Na [2+]
HMDB00124	Fructose 6-phosphate	C6H13O9P	153.004074 [260.029724]	0.062653	M+2Na [2+]
HMDB03971	Beta-D-Fructose 6-phosphate	C6H13O9P	153.004074 [260.029724]	0.062653	M+2Na [2+]
HMDB01586	Glucose 1-phosphate	C6H13O9P	153.004074 [260.029724]	0.062653	M+2Na [2+]
HMDB06330	D-Mannose 1-phosphate	C6H13O9P	153.004074 [260.029724]	0.062653	M+2Na [2+]
HMDB06328	D-Tagatose 1-phosphate	C6H13O9P	153.004074 [260.029724]	0.062653	M+2Na [2+]
HMDB01401	Glucose 6-phosphate	C6H13O9P	153.004074 [260.029724]	0.062653	M+2Na [2+]
HMDB00994	Dolichyl phosphate D-mannose	C6H13O9P	153.004074 [260.029724]	0.062653	M+2Na [2+]
HMDB01313	D-Myo-inositol 4-phosphate	C6H13O9P	153.004074 [260.029724]	0.062653	M+2Na [2+]
HMDB03498	Beta-D-Glucose 6-phosphate	C6H13O9P	153.004074 [260.029724]	0.062653	M+2Na [2+]
HMDB00076	Dihydrouracil	C4H6N2O2	153.006088 [114.042931]	0.060638	M+K [1+]
HMDB03646	N-Methylhydantoin	C4H6N2O2	153.006088 [114.042931]	0.060638	M+K [1+]
HMDB06953	1-Phosphatidyl-D-myo-inositol	C11H19O13P	153.007996 [390.056335]	0.058731	M+3Na [3+]
HMDB00996	3-Sulfinoalanine	C3H6NO4S	153.009033 [152.001755]	0.057693	M+H [1+]
HMDB00749	Mesaconic acid	C5H6O4	153.015823 [130.026611]	0.050903	M+Na [1+]
HMDB00634	Citraconic acid	C5H6O4	153.015823 [130.026611]	0.050903	M+Na [1+]
HMDB00620	Glutaconic acid	C5H6O4	153.015823 [130.026611]	0.050903	M+Na [1+]
HMDB02092	Itaconic acid	C5H6O4	153.015823 [130.026611]	0.050903	M+Na [1+]
HMDB13233	Gamma-delta-Dioxovaleric acid	C5H6O4	153.015823 [130.026611]	0.050903	M+Na [1+]
HMDB04143	Tantalum	[Ta]5+	153.021088 [180.947983]	0.045639	M+3ACN+2H [2+]
HMDB01368	3-Mercaptopyruvic acid	C3H4O3S	153.021606 [119.988113]	0.04512	M+CH3OH+H [1+]
HMDB00119	Glyoxylic acid	C2H2O3	153.021606 [74.000397]	0.04512	M+DMSO+H [1+]
HMDB12221	Dopaxanthin	C18H18N2O8	153.024658 [390.106323]	0.042068	M+3Na [3+]
HMDB03119	Benzyl alcohol	C7H8O	153.028687 [108.057518]	0.03804	M+2Na-H [1+]
HMDB01858	p-Cresol	C7H8O	153.028687 [108.057518]	0.03804	M+2Na-H [1+]
HMDB02055	o-Cresol	C7H8O	153.028687 [108.057518]	0.03804	M+2Na-H [1+]
HMDB02048	m-Cresol	C7H8O	153.028687 [108.057518]	0.03804	M+2Na-H [1+]
HMDB13769	Anisole	C7H8O	153.028687 [108.057518]	0.03804	M+2Na-H [1+]
HMDB13762	4-Methyl-phenol	C7H8O	153.028687 [108.057518]	0.03804	M+2Na-H [1+]
HMDB01570	Thymidine 3',5'-cyclic monophosphate	C10H13N2O7P	153.030304 [304.046051]	0.036423	M+2H [2+]
HMDB00453	Delta-Hexanolactone	C6H10O2	153.031235 [114.068077]	0.035492	M+K [1+]
HMDB03843	Gamma-Caprolactone	C6H10O2	153.031235 [114.068077]	0.035492	M+K [1+]
HMDB10719	trans-Hex-2-enoic acid	C6H10O2	153.031235 [114.068077]	0.035492	M+K [1+]
HMDB00115	Glycolic acid	C2H4O3	153.039368 [76.016045]	0.027359	2M+H [1+]
HMDB11161	L-alpha-glutamyl-L-hydroxyproline	C10H16N2O6	153.039627 [260.100830]	0.0271	M+2Na [2+]
HMDB00786	Oxypurinol	C5H4N4O2	153.040710 [152.033432]	0.026016	M+H [1+]
HMDB01182	6,8-Dihydroxypurine	C5H4N4O2	153.040710 [152.033432]	0.026016	M+H [1+]
HMDB00292	Xanthine	C5H4N4O2	153.040710 [152.033432]	0.026016	M+H [1+]
HMDB01520	Flavin Mononucleotide	C17H21N4O9P	153.042145 [456.104614]	0.024582	M+3H [3+]
HMDB00323	3-Amino-2-piperidone	C5H10N2O	153.042480 [114.079315]	0.024246	M+K [1+]
HMDB01876	Epinephrine sulfate	C9H13NO6S	153.043732 [263.046356]	0.022995	M+ACN+2H [2+]
HMDB02194	N-acetyl-S-(3-oxo-3-carboxy-n-propyl)cysteine	C9H13NO6S	153.043732 [263.046356]	0.022995	M+ACN+2H [2+]
HMDB02721	1-Methylinosine	C11H14N4O5	153.046448 [282.096405]	0.020279	M+H+Na [2+]
HMDB06024	Mevalonolactone	C6H10O3	153.052200 [130.062988]	0.014526	M+Na [1+]
HMDB00695	Ketoleucine	C6H10O3	153.052200 [130.062988]	0.014526	M+Na [1+]
HMDB00491	3-Methyl-2-oxovaleric acid	C6H10O3	153.052200 [130.062988]	0.014526	M+Na [1+]
HMDB00408	2-Methyl-3-ketovaleric acid	C6H10O3	153.052200 [130.062988]	0.014526	M+Na [1+]
HMDB01864	2-Ketohexanoic acid	C6H10O3	153.052200 [130.062988]	0.014526	M+Na [1+]
HMDB10717	3-Oxohexanoic acid	C6H10O3	153.052200 [130.062988]	0.014526	M+Na [1+]
HMDB12882	Adipate semialdehyde	C6H10O3	153.052200 [130.062988]	0.014526	M+Na [1+]
HMDB01067	N-Acetylaspartylglutamic acid	C11H16N2O8	153.052612 [304.090668]	0.014114	M+2H [2+]
HMDB00703	Mandelic acid	C8H8O3	153.054626 [152.047348]	0.0121	M+H [1+]
HMDB01101	p-Anisic acid	C8H8O3	153.054626 [152.047348]	0.0121	M+H [1+]
HMDB00669	Ortho-Hydroxyphenylacetic acid	C8H8O3	153.054626 [152.047348]	0.0121	M+H [1+]
HMDB04815	4-Hydroxy-3-methylbenzoic acid	C8H8O3	153.054626 [152.047348]	0.0121	M+H [1+]
HMDB00440	3-Hydroxyphenylacetic acid	C8H8O3	153.054626 [152.047348]	0.0121	M+H [1+]
HMDB12308	Vanillin	C8H8O3	153.054626 [152.047348]	0.0121	M+H [1+]
HMDB02390	3-Cresotinic acid	C8H8O3	153.054626 [152.047348]	0.0121	M+H [1+]
HMDB00020	p-Hydroxyphenylacetic acid	C8H8O3	153.054626 [152.047348]	0.0121	M+H [1+]
HMDB03791	3,4-Dihydroxyphenylacetaldehyde	C8H8O3	153.054626 [152.047348]	0.0121	M+H [1+]
HMDB11171	L-gamma-glutamyl-L-leucine	C11H20N2O5	153.057816 [260.137207]	0.008911	M+2Na [2+]
HMDB11170	L-gamma-glutamyl-L-isoleucine	C11H20N2O5	153.057816 [260.137207]	0.008911	M+2Na [2+]
HMDB01527	3-Methylthiopropionic acid	C4H8O2S	153.057983 [120.024498]	0.008743	M+CH3OH+H [1+]
HMDB03052	Lactaldehyde	C3H6O2	153.057999 [74.036781]	0.008728	M+DMSO+H [1+]
HMDB06961	Hydroxyacetone	C3H6O2	153.057999 [74.036781]	0.008728	M+DMSO+H [1+]
HMDB00237	Propionic acid	C3H6O2	153.057999 [74.036781]	0.008728	M+DMSO+H [1+]
HMDB06458	D-Lactaldehyde	C3H6O2	153.057999 [74.036781]	0.008728	M+DMSO+H [1+]
HMDB03453	3-Hydroxypropanal	C3H6O2	153.057999 [74.036781]	0.008728	M+DMSO+H [1+]
HMDB00271	Sarcosine	C3H7NO2	153.063446 [89.047676]	0.003281	M+ACN+Na [1+]
HMDB00161	L-Alanine	C3H7NO2	153.063446 [89.047676]	0.003281	M+ACN+Na [1+]
HMDB00056	Beta-Alanine	C3H7NO2	153.063446 [89.047676]	0.003281	M+ACN+Na [1+]
HMDB01310	D-Alanine	C3H7NO2	153.063446 [89.047676]	0.003281	M+ACN+Na [1+]
HMDB04230	Pyrrole-2-carboxylic acid	C5H5NO2	153.065857 [111.032028]	0.00087	M+ACN+H [1+]
HMDB13798	Pyrrole-3-carboxylic acid	C5H5NO2	153.065857 [111.032028]	0.00087	M+ACN+H [1+]
HMDB04194	N1-Methyl-4-pyridone-3-carboxamide	C7H8N2O2	153.065857 [152.058578]	0.00087	M+H [1+]
HMDB04193	N1-Methyl-2-pyridone-5-carboxamide	C7H8N2O2	153.065857 [152.058578]	0.00087	M+H [1+]
HMDB06954	2-Methyl-3-hydroxy-5-formylpyridine-4-carboxylate	C8H7NO4	153.065857 [181.037506]	0.00087	M+3ACN+2H [2+]
HMDB06804	Propynoic acid	C3H2O2	153.065857 [70.005478]	0.00087	M+2ACN+H [1+]
HMDB01924	Atenolol	C14H22N2O3	153.066742 [266.163055]	1.5e-05	M+H+K [2+]
HMDB00455	Allocystathionine	C7H14N2O4S	153.067535 [222.067429]	0.000809	M+2ACN+2H [2+]
HMDB00099	L-Cystathionine	C7H14N2O4S	153.067535 [222.067429]	0.000809	M+2ACN+2H [2+]
HMDB04814	4-Heptanone	C7H14O	153.067627 [114.104462]	0.0009	M+K [1+]
HMDB03671	2-Heptanone	C7H14O	153.067627 [114.104462]	0.0009	M+K [1+]
HMDB05841	Ethyl isobutyl ketone	C7H14O	153.067627 [114.104462]	0.0009	M+K [1+]
HMDB13758	3-Heptanone	C7H14O	153.067627 [114.104462]	0.0009	M+K [1+]
HMDB03075	Flavone	C15H10O2	153.067871 [222.068085]	0.001144	M+2ACN+2H [2+]
HMDB00742	Homocysteine	C4H9NO2S	153.069229 [135.035400]	0.002502	M+NH4 [1+]
HMDB02108	Methylcysteine	C4H9NO2S	153.069229 [135.035400]	0.002502	M+NH4 [1+]
HMDB13656	15-Deoxy-&#916;12,14-Prostaglandin J2-2-glycerol ester	C23H34O5	153.069427 [390.240631]	0.002701	M+3Na [3+]
HMDB10325	Ethyl glucuronide	C8H14O7	153.070801 [222.073959]	0.004074	M+2ACN+2H [2+]
HMDB13068	Salsolinol 1-carboxylate	C11H12NO4	153.072144 [222.076630]	0.005417	M+2ACN+2H [2+]
HMDB00498	4-Deoxyerythronic acid	C4H8O4	153.075745 [120.042259]	0.009018	M+CH3OH+H [1+]
HMDB02649	Erythrose	C4H8O4	153.075745 [120.042259]	0.009018	M+CH3OH+H [1+]
HMDB02601	A,b-Dihydroxyisobutyric acid	C4H8O4	153.075745 [120.042259]	0.009018	M+CH3OH+H [1+]
HMDB00360	2,4-Dihydroxybutanoic acid	C4H8O4	153.075745 [120.042259]	0.009018	M+CH3OH+H [1+]
HMDB00337	(S)-3,4-Dihydroxybutyric acid	C4H8O4	153.075745 [120.042259]	0.009018	M+CH3OH+H [1+]
HMDB02453	4-Deoxythreonic acid	C4H8O4	153.075745 [120.042259]	0.009018	M+CH3OH+H [1+]
HMDB06293	L-Erythrulose	C4H8O4	153.075745 [120.042259]	0.009018	M+CH3OH+H [1+]
HMDB02917	D-Xylitol	C5H12O5	153.075760 [152.068481]	0.009033	M+H [1+]
HMDB00568	D-Arabitol	C5H12O5	153.075760 [152.068481]	0.009033	M+H [1+]
HMDB00508	Ribitol	C5H12O5	153.075760 [152.068481]	0.009033	M+H [1+]
HMDB01851	L-Arabitol	C5H12O5	153.075760 [152.068481]	0.009033	M+H [1+]
HMDB02089	N-Ribosylhistidine	C11H17N3O6	153.076416 [287.111725]	0.009689	M+H+NH4 [2+]
HMDB00630	Cytosine	C4H5N3O	153.077087 [111.043259]	0.010361	M+ACN+H [1+]
HMDB01366	Purine	C5H4N4	153.077087 [120.043594]	0.010361	M+CH3OH+H [1+]
HMDB06037	8-Hydroxy-7-methylguanine	C6H7N5O2	153.077087 [181.059982]	0.010361	M+3ACN+2H [2+]
HMDB02056	Monoisobutyl phthalic acid	C12H14O4	153.078430 [222.089203]	0.011703	M+2ACN+2H [2+]
HMDB13247	Monobutylphthalate	C12H14O4	153.078430 [222.089203]	0.011703	M+2ACN+2H [2+]
HMDB12486	(R,S)-Norlaudanosoline	C16H17NO4	153.078430 [287.115753]	0.011703	M+H+NH4 [2+]
HMDB00503	7a-Hydroxy-3-oxo-5b-cholanoic acid	C24H38O4	153.081543 [390.277008]	0.014816	M+3Na [3+]
HMDB00467	Nutriacholic acid	C24H38O4	153.081543 [390.277008]	0.014816	M+3Na [3+]
HMDB00460	7-Hydroxy-3-oxocholanoic acid	C24H38O4	153.081543 [390.277008]	0.014816	M+3Na [3+]
HMDB00328	12-Ketodeoxycholic acid	C24H38O4	153.081543 [390.277008]	0.014816	M+3Na [3+]
HMDB07856	LPA(18:2(9Z,12Z)/0:0)	C21H39O7P	153.082382 [434.243347]	0.015656	M+2H+Na [3+]
HMDB07852	LPA(0:0/18:2(9Z,12Z))	C21H39O7P	153.082382 [434.243347]	0.015656	M+2H+Na [3+]
HMDB12496	1-Lyso-2-arachidonoyl-phosphatidate	C23H37O7P	153.083176 [456.227692]	0.016449	M+3H [3+]
HMDB06050	o-Tyrosine	C9H11NO3	153.084045 [181.073898]	0.017319	M+3ACN+2H [2+]
HMDB01119	4-Hydroxy-4-(3-pyridyl)-butanoic acid	C9H11NO3	153.084045 [181.073898]	0.017319	M+3ACN+2H [2+]
HMDB00158	L-Tyrosine	C9H11NO3	153.084045 [181.073898]	0.017319	M+3ACN+2H [2+]
HMDB02184	L-Threo-3-Phenylserine	C9H11NO3	153.084045 [181.073898]	0.017319	M+3ACN+2H [2+]
HMDB03831	Beta-Tyrosine	C9H11NO3	153.084045 [181.073898]	0.017319	M+3ACN+2H [2+]
HMDB11116	Phytyl diphosphate	C20H42O7P2	153.087463 [456.240570]	0.020737	M+3H [3+]
HMDB12501	10,11-Dihydro-12R-hydroxy-leukotriene E4	C23H38NO6S	153.087936 [456.241974]	0.02121	M+3H [3+]
HMDB00034	Adenine	C5H5N5	153.088318 [135.054489]	0.021591	M+NH4 [1+]
HMDB00666	Heptanoic acid	C7H14O2	153.088593 [130.099380]	0.021866	M+Na [1+]
HMDB05771	Rigin	C18H32N8O6	153.088776 [456.244476]	0.022049	M+3H [3+]
HMDB04072	4-Hydroxystyrene	C8H8O	153.091003 [120.057518]	0.024277	M+CH3OH+H [1+]
HMDB06236	Phenylacetaldehyde	C8H8O	153.091003 [120.057518]	0.024277	M+CH3OH+H [1+]
HMDB13815	2,3-dihydrobenzofuran	C8H8O	153.091003 [120.057518]	0.024277	M+CH3OH+H [1+]
HMDB13826	4-methyl-benzaldehyde	C8H8O	153.091003 [120.057518]	0.024277	M+CH3OH+H [1+]
HMDB00907	Sulfolithocholic acid	C24H40O6S	153.092133 [456.254547]	0.025406	M+3H [3+]
HMDB06006	Isobutanol	C4H10O	153.094391 [74.073166]	0.027664	M+DMSO+H [1+]
HMDB04327	1-Butanol	C4H10O	153.094391 [74.073166]	0.027664	M+DMSO+H [1+]
HMDB11469	2-Butanol	C4H10O	153.094391 [74.073166]	0.027664	M+DMSO+H [1+]
HMDB02249	6-methyltetrahydropterin	C7H11N5O	153.095276 [181.096359]	0.028549	M+3ACN+2H [2+]
HMDB06353	Dolichol phosphate	C15H29O4P	153.097458 [304.180359]	0.030731	M+2H [2+]
HMDB02064	N-Acetylputrescine	C6H14N2O	153.099823 [130.110611]	0.033096	M+Na [1+]
HMDB10715	2-Phenylacetamide	C8H9NO	153.102249 [135.068420]	0.035522	M+NH4 [1+]
HMDB01250	N-Acetylarylamine	C8H9NO	153.102249 [135.068420]	0.035522	M+NH4 [1+]
HMDB01485	Octane	C8H18	153.104004 [114.140854]	0.037277	M+K [1+]
HMDB13136	1,2 Diaminopropane	C3H10N2	153.105621 [74.084396]	0.038895	M+DMSO+H [1+]
HMDB00002	1,3-Diaminopropane	C3H10N2	153.105621 [74.084396]	0.038895	M+DMSO+H [1+]
HMDB03536	dIDP	C10H14N4O10P2	153.105698 [412.018524]	0.038971	M+H+2Na [3+]
HMDB13132	Hydroxyvalerylcarnitine	C12H25NO5	153.107193 [263.173279]	0.040466	M+ACN+2H [2+]
HMDB06031	11-Ketoetiocholanolone	C19H28O3	153.109207 [304.203857]	0.04248	M+2H [2+]
HMDB12654	2beta-Hydroxytestosterone	C19H28O3	153.109207 [304.203857]	0.04248	M+2H [2+]
HMDB12533	11beta-Hydroxytestosterone	C19H28O3	153.109207 [304.203857]	0.04248	M+2H [2+]
HMDB00388	3a,16-Dihydroxyandrostenone	C19H28O3	153.109207 [304.203857]	0.04248	M+2H [2+]
HMDB00352	16a-Hydroxydehydroisoandrosterone	C19H28O3	153.109207 [304.203857]	0.04248	M+2H [2+]
HMDB00324	3a,16a-Dihydroxyandrostenone	C19H28O3	153.109207 [304.203857]	0.04248	M+2H [2+]
HMDB00322	16-Oxoandrostenediol	C19H28O3	153.109207 [304.203857]	0.04248	M+2H [2+]
HMDB00309	3a,16b-Dihydroxyandrostenone	C19H28O3	153.109207 [304.203857]	0.04248	M+2H [2+]
HMDB04624	7b-Hydroxydehydroepiandrosterone	C19H28O3	153.109207 [304.203857]	0.04248	M+2H [2+]
HMDB04611	7a-Hydroxydehydroepiandrosterone	C19H28O3	153.109207 [304.203857]	0.04248	M+2H [2+]
HMDB06769	19-Hydroxytestosterone	C19H28O3	153.109207 [304.203857]	0.04248	M+2H [2+]
HMDB03956	7a-Hydroxytestosterone	C19H28O3	153.109207 [304.203857]	0.04248	M+2H [2+]
HMDB06259	6beta-Hydroxytestosterone	C19H28O3	153.109207 [304.203857]	0.04248	M+2H [2+]
HMDB01432	Agmatine	C5H14N4	153.111053 [130.121841]	0.044327	M+Na [1+]
HMDB01881	Propylene glycol	C3H8O2	153.112137 [76.052429]	0.04541	2M+H [1+]
HMDB06213	(S)-Propane-1,2-diol	C3H8O2	153.112137 [76.052429]	0.04541	2M+H [1+]
HMDB01345	4-Trimethylammoniobutanal	C7H16NO	153.112396 [130.123184]	0.04567	M+Na [1+]
HMDB00131	Glycerol	C3H8O3	153.112671 [92.047340]	0.045944	M+IsoProp+H [1+]
HMDB12497	1-pyrroline	C4H7N	153.112946 [69.057846]	0.046219	M+IsoProp+Na+H [1+]
HMDB00870	Histamine	C5H9N3	153.113464 [111.079643]	0.046738	M+ACN+H [1+]
HMDB04101	Beta-Aminopropionitrile	C3H6N2	153.113464 [70.053101]	0.046738	M+2ACN+H [1+]
HMDB00359	3a,7a-Dihydroxycoprostanic acid	C27H46O4	153.114456 [434.339600]	0.047729	M+2H+Na [3+]
HMDB03533	3a,7a,12a-Trihydroxy-5b-cholestan-26-al	C27H46O4	153.114456 [434.339600]	0.047729	M+2H+Na [3+]
HMDB01183	Octanol	C8H18O	153.124969 [130.135757]	0.058243	M+Na [1+]
HMDB13818	2-ethyl-4-methyl-1-pentanol	C8H18O	153.124969 [130.135757]	0.058243	M+Na [1+]
HMDB00791	L-Octanoylcarnitine	C15H29NO4	153.125381 [287.209656]	0.058655	M+H+NH4 [2+]
HMDB03231	Vaccenic acid	C18H34O2	153.126190 [282.255890]	0.059464	M+H+Na [2+]
HMDB00573	Elaidic acid	C18H34O2	153.126190 [282.255890]	0.059464	M+H+Na [2+]
HMDB00207	Oleic acid	C18H34O2	153.126190 [282.255890]	0.059464	M+H+Na [2+]
HMDB13733	1,2,4-Trimethylbenzene	C9H12	153.127396 [120.093903]	0.060669	M+CH3OH+H [1+]
HMDB13732	1,2,3,4-Tetramethyl-benzene	C9H12	153.127396 [120.093903]	0.060669	M+CH3OH+H [1+]
HMDB03667	Alpha-Pinene-oxide	C10H16O	153.127396 [152.120117]	0.060669	M+H [1+]
HMDB03634	Perillyl alcohol	C10H16O	153.127396 [152.120117]	0.060669	M+H [1+]
HMDB03450	(-)-trans-Carveol	C10H16O	153.127396 [152.120117]	0.060669	M+H [1+]
HMDB13712	Limonene epoxide	C10H16O	153.127396 [152.120117]	0.060669	M+H [1+]
HMDB13757	3-Carvomenthenone	C10H16O	153.127396 [152.120117]	0.060669	M+H [1+]
HMDB06036	Mesterolone	C20H32O2	153.127396 [304.240234]	0.060669	M+2H [2+]
HMDB01043	Arachidonic acid	C20H32O2	153.127396 [304.240234]	0.060669	M+2H [2+]
HMDB02177	Cis-8,11,14,17-Eicosatetraenoic acid	C20H32O2	153.127396 [304.240234]	0.060669	M+2H [2+]
HMDB02395	Ursolic acid	C30H48O3	153.127396 [456.360352]	0.060669	M+3H [3+]
HMDB02388	Boswellic acid	C30H48O3	153.127396 [456.360352]	0.060669	M+3H [3+]
HMDB02364	Oleanolic acid	C30H48O3	153.127396 [456.360352]	0.060669	M+3H [3+]
HMDB13799	Toluene	C7H8	153.127930 [92.062599]	0.061203	M+IsoProp+H [1+]
HMDB04305	Farnesol	C15H26O	153.132996 [222.198364]	0.066269	M+2ACN+2H [2+]
HMDB13838	trans-nerolidol	C15H26O	153.132996 [222.198364]	0.066269	M+2ACN+2H [2+]
HMDB12128	(R)-Amphetamine	C9H13N	153.138626 [135.104797]	0.071899	M+NH4 [1+]
HMDB01958	Pristanal	C19H38O	153.144379 [282.292267]	0.077652	M+H+Na [2+]
HMDB00416	17-Hydroxypregnenolone sulfate	C21H32O6S	153.163513 [412.191956]	0.096786	M+H+2Na [3+]
HMDB00569	Deoxypyridinoline	C18H28N4O7	153.164795 [412.195801]	0.098068	M+H+2Na [3+]
HMDB02151	Dimethyl sulfoxide	C2H6OS	154.932983 [78.013939]	0.093842	M+2K+H [1+]
HMDB13592	1,3-Dichloropropene	C3H4Cl2	154.940155 [109.969002]	0.08667	M+2Na-H [1+]
HMDB01505	Benzene	C6H6	154.965988 [78.046951]	0.060837	M+2K+H [1+]
HMDB00176	Maleic acid	C4H4O4	154.974121 [116.010956]	0.052704	M+K [1+]
HMDB00134	Fumaric acid	C4H4O4	154.974121 [116.010956]	0.052704	M+K [1+]
HMDB01464	1-Methylnicotinamide iodide	C7H9IN2O	154.977188 [263.975952]	0.049637	M+2Na [2+]
HMDB12916	Cyanosulfurous acid anion	CHNO2S	154.988556 [90.972801]	0.038269	M+ACN+Na [1+]
HMDB06343	Selenocystathionine	C7H14N2O4Se	154.991150 [270.011871]	0.035675	M+H+K [2+]
HMDB11625	Dimethylarsinate	C2H6AsO2	154.992203 [136.958374]	0.034622	M+NH4 [1+]
HMDB00223	Oxalacetic acid	C4H4O5	154.995087 [132.005875]	0.031738	M+Na [1+]
HMDB03332	3-Methoxy-4-Hydroxyphenylglycol sulfate	C9H12O7S	155.004395 [264.030365]	0.02243	M+2Na [2+]
HMDB00559	3-Methoxy-4-hydroxyphenylethyleneglycol sulfate	C9H12O7S	155.004395 [264.030365]	0.02243	M+2Na [2+]
HMDB12216	Dimethylarsinous acid	C2H7AsO	155.004776 [121.971283]	0.022049	M+CH3OH+H [1+]
HMDB02434	Hydroquinone	C6H6O2	155.007935 [110.036781]	0.01889	M+2Na-H [1+]
HMDB00957	Pyrocatechol	C6H6O2	155.007935 [110.036781]	0.01889	M+2Na-H [1+]
HMDB13735	1-(2-Furanyl)ethanone	C6H6O2	155.007935 [110.036781]	0.01889	M+2Na-H [1+]
HMDB01090	5-Diphosphomevalonic acid	C6H14O10P2	155.010391 [308.006226]	0.016434	M+2H [2+]
HMDB01981	(R)-Mevalonic acid-5-pyrophosphate	C6H14O10P2	155.010391 [308.006226]	0.016434	M+2H [2+]
HMDB00720	Levulinic acid	C5H8O3	155.010498 [116.047340]	0.016327	M+K [1+]
HMDB00310	Methylacetoacetic acid	C5H8O3	155.010498 [116.047340]	0.016327	M+K [1+]
HMDB12233	Glutarate semialdehyde	C5H8O3	155.010498 [116.047340]	0.016327	M+K [1+]
HMDB01865	2-Oxovaleric acid	C5H8O3	155.010498 [116.047340]	0.016327	M+K [1+]
HMDB00019	Alpha-ketoisovaleric acid	C5H8O3	155.010498 [116.047340]	0.016327	M+K [1+]
HMDB03771	2-Methylacetoacetic acid	C5H8O3	155.010498 [116.047340]	0.016327	M+K [1+]
HMDB03217	Genistein	C15H10O5	155.011627 [270.052826]	0.015198	M+H+K [2+]
HMDB02124	Apigenin	C15H10O5	155.011627 [270.052826]	0.015198	M+H+K [2+]
HMDB03905	Imidazole-4-acetaldehyde	C5H6N2O	155.019165 [110.048012]	0.00766	M+2Na-H [1+]
HMDB13593	1,4-Dithiothreitol	C4H10O2S2	155.019501 [154.012222]	0.007324	M+H [1+]
HMDB05801	Kaempferol	C15H10O6	155.022110 [286.047729]	0.004715	M+H+Na [2+]
HMDB05800	Luteolin	C15H10O6	155.022110 [286.047729]	0.004715	M+H+Na [2+]
HMDB02022	Glycineamideribotide	C7H15N2O8P	155.026550 [286.056610]	0.000275	M+H+Na [2+]
HMDB01409	dUMP	C9H13N2O8P	155.027756 [308.040955]	0.000931	M+2H [2+]
HMDB02381	N-Acetylcystathionine	C9H16N2O5S	155.028214 [264.078003]	0.001389	M+2Na [2+]
HMDB00661	Glutaric acid	C5H8O4	155.031464 [132.042252]	0.004639	M+Na [1+]
HMDB00622	Ethylmalonic acid	C5H8O4	155.031464 [132.042252]	0.004639	M+Na [1+]
HMDB00576	Monoethyl malonic acid	C5H8O4	155.031464 [132.042252]	0.004639	M+Na [1+]
HMDB06855	(S)-2-Acetolactate	C5H8O4	155.031464 [132.042252]	0.004639	M+Na [1+]
HMDB06833	2-Acetolactate	C5H8O4	155.031464 [132.042252]	0.004639	M+Na [1+]
HMDB01844	Methylsuccinic acid	C5H8O4	155.031464 [132.042252]	0.004639	M+Na [1+]
HMDB02001	Dimethylmalonic acid	C5H8O4	155.031464 [132.042252]	0.004639	M+Na [1+]
HMDB13173	3,5-Dihydroxyphenylbenzoic acid	C7H6O4	155.033890 [154.026611]	0.007065	M+H [1+]
HMDB00397	2-Pyrocatechuic acid	C7H6O4	155.033890 [154.026611]	0.007065	M+H [1+]
HMDB00152	Gentisic acid	C7H6O4	155.033890 [154.026611]	0.007065	M+H [1+]
HMDB01856	Protocatechuic acid	C7H6O4	155.033890 [154.026611]	0.007065	M+H [1+]
HMDB13677	3,5-dihydroxybenzoic acid	C7H6O4	155.033890 [154.026611]	0.007065	M+H [1+]
HMDB13676	2,6-dihydroxybenzoic acid	C7H6O4	155.033890 [154.026611]	0.007065	M+H [1+]
HMDB01355	Parathion	C10H14NO5PS	155.037064 [291.033020]	0.010239	M+H+NH4 [2+]
HMDB02127	3-Mercaptolactic acid	C3H6O3S	155.037247 [122.003761]	0.010422	M+CH3OH+H [1+]
HMDB00115	Glycolic acid	C2H4O3	155.037262 [76.016045]	0.010437	M+DMSO+H [1+]
HMDB12265	N-Carbamoylsarcosine	C4H8N2O3	155.042709 [132.053497]	0.015884	M+Na [1+]
HMDB11733	Glycyl-glycine	C4H8N2O3	155.042709 [132.053497]	0.015884	M+Na [1+]
HMDB00168	L-Asparagine	C4H8N2O3	155.042709 [132.053497]	0.015884	M+Na [1+]
HMDB00026	Ureidopropionic acid	C4H8N2O3	155.042709 [132.053497]	0.015884	M+Na [1+]
HMDB04259	Acetyl-N-formyl-5-methoxykynurenamine	C13H16N2O4	155.044708 [264.110992]	0.017883	M+2Na [2+]
HMDB06344	Alpha-N-Phenylacetyl-L-glutamine	C13H16N2O4	155.044708 [264.110992]	0.017883	M+2Na [2+]
HMDB03441	Cinnamaldehyde	C9H8O	155.046722 [132.057510]	0.019897	M+Na [1+]
HMDB12209	Diethylphosphate	C4H11O4P	155.046768 [154.039490]	0.019943	M+H [1+]
HMDB00689	Isocaproic acid	C6H12O2	155.046890 [116.083733]	0.020065	M+K [1+]
HMDB00535	Caproic acid	C6H12O2	155.046890 [116.083733]	0.020065	M+K [1+]
HMDB03366	Propanal	C3H6O	155.046890 [58.041866]	0.020065	2M+K [1+]
HMDB01659	Acetone	C3H6O	155.046890 [58.041866]	0.020065	2M+K [1+]
HMDB06408	4-Hydroxy tolbutamide	C12H18N2O4S	155.047607 [286.098724]	0.020782	M+H+Na [2+]
HMDB01410	2-Amino-4-oxo-6-(1',2'-dioxoprolyl)-7,8-dihydroxypteridine	C9H9N5O5	155.050735 [267.060364]	0.023911	M+ACN+2H [2+]
HMDB03546	Salicin	C13H18O7	155.050873 [286.105255]	0.024048	M+H+Na [2+]
HMDB00272	Phosphoserine	C3H8NO6P	155.051559 [185.008926]	0.024734	M+3ACN+2H [2+]
HMDB01721	DL-O-Phosphoserine	C3H8NO6P	155.051559 [185.008926]	0.024734	M+3ACN+2H [2+]
HMDB01833	Aminopterin	C19H20N8O5	155.053146 [440.155670]	0.026321	M+2H+Na [3+]
HMDB00774	Pregnenolone sulfate	C21H32O5S	155.054901 [396.197052]	0.028076	M+3Na [3+]
HMDB05879	Dimethyldisulfide	C2H6S2	155.056427 [93.991089]	0.029602	M+IsoProp+H [1+]
HMDB13836	dimethyltrisulfide	C2H6S2	155.056427 [93.991089]	0.029602	M+IsoProp+H [1+]
HMDB13780	Dimethyl trisulfide	C2H6S2	155.056427 [93.991089]	0.029602	M+IsoProp+H [1+]
HMDB12283	Prephenate	C10H10O6	155.057693 [226.047745]	0.030869	M+2ACN+2H [2+]
HMDB12199	Chorismate	C10H10O6	155.057693 [226.047745]	0.030869	M+2ACN+2H [2+]
HMDB12176	5-Aminopentanamide	C5H12N2O	155.058121 [116.094963]	0.031296	M+K [1+]
HMDB02354	Hawkinsin	C11H17NO6S	155.059387 [291.077667]	0.032562	M+H+NH4 [2+]
HMDB01935	Warfarin	C19H16O4	155.059708 [308.104858]	0.032883	M+2H [2+]
HMDB02114	Bisdemethoxycurcumin	C19H16O4	155.059708 [308.104858]	0.032883	M+2H [2+]
HMDB01330	2-Amino-3-carboxymuconic acid semialdehyde	C7H7NO5	155.063309 [185.032425]	0.036484	M+3ACN+2H [2+]
HMDB01904	3-Nitrotyrosine	C9H10N2O5	155.063309 [226.058975]	0.036484	M+2ACN+2H [2+]
HMDB00145	Estrone	C18H22O2	155.066208 [270.161987]	0.039383	M+H+K [2+]
HMDB02991	Cysteamine	C2H7NS	155.067123 [77.029922]	0.040298	2M+H [1+]
HMDB00746	Hydroxyisocaproic acid	C6H12O3	155.067856 [132.078644]	0.041031	M+Na [1+]
HMDB00665	Leucinic acid	C6H12O3	155.067856 [132.078644]	0.041031	M+Na [1+]
HMDB00624	D-Leucic acid	C6H12O3	155.067856 [132.078644]	0.041031	M+Na [1+]
HMDB00525	5-Hydroxyhexanoic acid	C6H12O3	155.067856 [132.078644]	0.041031	M+Na [1+]
HMDB00409	(5R)-5-Hydroxyhexanoic acid	C6H12O3	155.067856 [132.078644]	0.041031	M+Na [1+]
HMDB00317	2-Hydroxy-3-methylpentanoic acid	C6H12O3	155.067856 [132.078644]	0.041031	M+Na [1+]
HMDB01975	2-Ethyl-2-Hydroxybutyric acid	C6H12O3	155.067856 [132.078644]	0.041031	M+Na [1+]
HMDB01624	2-Hydroxycaproic acid	C6H12O3	155.067856 [132.078644]	0.041031	M+Na [1+]
HMDB10718	(R)-3-Hydroxyhexanoic acid	C6H12O3	155.067856 [132.078644]	0.041031	M+Na [1+]
HMDB12843	6-Hydroxyhexanoic acid	C6H12O3	155.067856 [132.078644]	0.041031	M+Na [1+]
HMDB00830	Neuraminic acid	C9H17NO8	155.068268 [267.095428]	0.041443	M+ACN+2H [2+]
HMDB11105	5-Acetylamino-6-formylamino-3-methyluracil	C8H10N4O4	155.068924 [226.070206]	0.042099	M+2ACN+2H [2+]
HMDB00085	Deoxyguanosine	C10H13N5O4	155.068924 [267.096741]	0.042099	M+ACN+2H [2+]
HMDB00050	Adenosine	C10H13N5O4	155.068924 [267.096741]	0.042099	M+ACN+2H [2+]
HMDB11718	4-Hydroxybenzaldehyde	C7H6O2	155.070267 [122.036781]	0.043442	M+CH3OH+H [1+]
HMDB01870	Benzoic acid	C7H6O2	155.070267 [122.036781]	0.043442	M+CH3OH+H [1+]
HMDB05784	Hydroxytyrosol	C8H10O3	155.070267 [154.062988]	0.043442	M+H [1+]
HMDB12296	Trimethylaminoacetone	C6H14NO	155.070694 [116.107536]	0.043869	M+K [1+]
HMDB01936	Doxylamine	C17H22N2O	155.071823 [270.173218]	0.044998	M+H+K [2+]
HMDB01881	Propylene glycol	C3H8O2	155.073639 [76.052429]	0.046814	M+DMSO+H [1+]
HMDB06213	(S)-Propane-1,2-diol	C3H8O2	155.073639 [76.052429]	0.046814	M+DMSO+H [1+]
HMDB04983	Dimethyl sulfone	C2H6O2S	155.074188 [94.008850]	0.047363	M+IsoProp+H [1+]
HMDB12881	Acetylcarnosine	C11H15N4O4	155.075226 [267.109344]	0.048401	M+ACN+2H [2+]
HMDB00406	16-Ketoestradiol	C18H22O3	155.076691 [286.156891]	0.049866	M+H+Na [2+]
HMDB00343	2-Hydroxyestrone	C18H22O3	155.076691 [286.156891]	0.049866	M+H+Na [2+]
HMDB00335	16a-Hydroxyestrone	C18H22O3	155.076691 [286.156891]	0.049866	M+H+Na [2+]
HMDB00313	16b-Hydroxyestrone	C18H22O3	155.076691 [286.156891]	0.049866	M+H+Na [2+]
HMDB05895	4-Hydroxyestrone	C18H22O3	155.076691 [286.156891]	0.049866	M+H+Na [2+]
HMDB03374	D-Ornithine	C5H12N2O2	155.079086 [132.089874]	0.052261	M+Na [1+]
HMDB00214	Ornithine	C5H12N2O2	155.079086 [132.089874]	0.052261	M+Na [1+]
HMDB06875	1-Pyrroline-2-carboxylic acid	C5H7NO2	155.081497 [113.047676]	0.054672	M+ACN+H [1+]
HMDB01301	1-Pyrroline-5-carboxylic acid	C5H7NO2	155.081497 [113.047676]	0.054672	M+ACN+H [1+]
HMDB01406	Niacinamide	C6H6N2O	155.081497 [122.048012]	0.054672	M+CH3OH+H [1+]
HMDB00245	Porphobilinogen	C10H14N2O4	155.081497 [226.095352]	0.054672	M+2ACN+2H [2+]
HMDB01167	Pyruvaldehyde	C3H4O2	155.081497 [72.021126]	0.054672	M+2ACN+H [1+]
HMDB06112	Malondialdehyde	C3H4O2	155.081497 [72.021126]	0.054672	M+2ACN+H [1+]
HMDB01123	2-Aminobenzoic acid	C7H7NO2	155.081512 [137.047684]	0.054688	M+NH4 [1+]
HMDB01891	m-Aminobenzoic acid	C7H7NO2	155.081512 [137.047684]	0.054688	M+NH4 [1+]
HMDB01538	3-Pyridylacetic acid	C7H7NO2	155.081512 [137.047684]	0.054688	M+NH4 [1+]
HMDB01392	p-Aminobenzoic acid	C7H7NO2	155.081512 [137.047684]	0.054688	M+NH4 [1+]
HMDB00875	Trigonelline	C7H7NO2	155.081512 [137.047684]	0.054688	M+NH4 [1+]
HMDB10337	6-Dehydrotestosterone glucuronide	C25H34O8	155.082397 [462.225372]	0.055573	M+3H [3+]
HMDB06869	S-(2-Methylbutanoyl)-dihydrolipoamide	C13H25NO2S2	155.086884 [291.132660]	0.060059	M+H+NH4 [2+]
HMDB06867	S-(3-Methylbutanoyl)-dihydrolipoamide-E	C13H25NO2S2	155.086884 [291.132660]	0.060059	M+H+NH4 [2+]
HMDB12482	(6R)-6-(L-Erythro-1,2-Dihydroxypropyl)-5,6,7,8-tetrahydro-4a-hydroxypterin	C9H14N4O3	155.087112 [226.106583]	0.060287	M+2ACN+2H [2+]
HMDB00033	Carnosine	C9H14N4O3	155.087112 [226.106583]	0.060287	M+2ACN+2H [2+]
HMDB04136	D-Threitol	C4H10O4	155.091400 [122.057907]	0.064575	M+CH3OH+H [1+]
HMDB02994	Erythritol	C4H10O4	155.091400 [122.057907]	0.064575	M+CH3OH+H [1+]
HMDB04296	Acrylamide	C3H5NO	155.092224 [71.037117]	0.065399	M+IsoProp+Na+H [1+]
HMDB12295	Trimethyl sulfonium	C3H9S	155.092270 [77.042496]	0.065445	2M+H [1+]
HMDB00562	Creatinine	C4H7N3O	155.092743 [113.058914]	0.065918	M+ACN+H [1+]
HMDB12982	Isoniazid	C6H7N3O	155.092743 [137.058914]	0.065918	M+NH4 [1+]
HMDB10340	Retinyl beta-glucuronide	C26H38O7	155.094528 [462.261749]	0.067703	M+3H [3+]
HMDB00053	Androstenedione	C19H26O2	155.094879 [286.193268]	0.068054	M+H+Na [2+]
HMDB10733	3-Oxohexadecanoic acid	C16H30O3	155.094955 [270.219482]	0.06813	M+H+K [2+]
HMDB02720	Gestrinone	C21H24O2	155.096100 [308.177643]	0.069275	M+2H [2+]
HMDB06548	Ecgonine	C9H15NO3	155.099701 [185.105194]	0.072876	M+3ACN+2H [2+]
HMDB06348	Pseudoecgonine	C9H15NO3	155.099701 [185.105194]	0.072876	M+3ACN+2H [2+]
HMDB06848	5-Dehydroepisterol	C28H44O	155.102280 [396.339203]	0.075455	M+3Na [3+]
HMDB06838	3-Keto-4-methylzymosterol	C28H44O	155.102280 [396.339203]	0.075455	M+3Na [3+]
HMDB00981	4a-Methyl-5a-cholesta-8,24-dien-3-one	C28H44O	155.102280 [396.339203]	0.075455	M+3Na [3+]
HMDB00900	Ergocalciferol	C28H44O	155.102280 [396.339203]	0.075455	M+3Na [3+]
HMDB00878	Ergosterol	C28H44O	155.102280 [396.339203]	0.075455	M+3Na [3+]
HMDB00699	1-Methylnicotinamide	C7H9N2O	155.105316 [137.071487]	0.078491	M+NH4 [1+]
HMDB00672	Hexadecanedioic acid	C16H30O4	155.105453 [286.214417]	0.078629	M+H+Na [2+]
HMDB13814	2,2,4-trimethyl-3-carboxyisopropylpentanoic acid, isobutyl ester	C16H30O4	155.105453 [286.214417]	0.078629	M+H+Na [2+]
HMDB00228	Phenol	C6H6O	155.107208 [94.041862]	0.080383	M+IsoProp+H [1+]
HMDB12560	13'-hydroxy-alpha-tocotrienol	C29H44O3	155.110947 [440.329041]	0.084122	M+2H+Na [3+]
HMDB01932	Metoprolol	C15H25NO3	155.112274 [267.183441]	0.085449	M+ACN+2H [2+]
HMDB00305	Vitamin A	C20H30O	155.113083 [286.229675]	0.086258	M+H+Na [2+]
HMDB06221	13-cis Retinol	C20H30O	155.113083 [286.229675]	0.086258	M+H+Na [2+]
HMDB06217	9-cis-Retinol	C20H30O	155.113083 [286.229675]	0.086258	M+H+Na [2+]
HMDB06216	11-cis-Retinol	C20H30O	155.113083 [286.229675]	0.086258	M+H+Na [2+]
HMDB02259	Heptadecanoic acid	C17H34O2	155.113159 [270.255890]	0.086334	M+H+K [2+]
HMDB02172	N1,N12-Diacetylspermine	C14H30N4O2	155.116684 [286.236877]	0.089859	M+H+Na [2+]
HMDB01065	2-Hydroxyphenethylamine	C8H11NO	155.117889 [137.084061]	0.091064	M+NH4 [1+]
HMDB04989	m-Tyramine	C8H11NO	155.117889 [137.084061]	0.091064	M+NH4 [1+]
HMDB00306	Tyramine	C8H11NO	155.117889 [137.084061]	0.091064	M+NH4 [1+]
HMDB01466	Dimethylaniline-N-oxide	C8H11NO	155.117889 [137.084061]	0.091064	M+NH4 [1+]
HMDB00474	Butanone	C4H8O	155.117889 [72.057518]	0.091064	M+2ACN+H [1+]
HMDB00246	Tetrahydrofuran	C4H8O	155.117889 [72.057518]	0.091064	M+2ACN+H [1+]
HMDB03543	Butanal	C4H8O	155.117889 [72.057518]	0.091064	M+2ACN+H [1+]
HMDB02356	Hexacosanoic acid	C26H52O2	155.121460 [396.396729]	0.094635	M+3Na [3+]
HMDB01421	4,4-Dimethyl-14a-formyl-5a-cholesta-8,24-dien-3b-ol	C30H48O2	155.123062 [440.365417]	0.096237	M+2H+Na [3+]
HMDB01349	Selenium	[Se]2-	163.971619 [79.916519]	0.084457	M+IsoProp+Na+H [1+]
HMDB01096	Carbamoylphosphate	CH4NO5P	163.971924 [140.982712]	0.084152	M+Na [1+]
HMDB00251	Taurine	C2H7NO3S	163.977814 [125.014664]	0.078262	M+K [1+]
HMDB11747	Ciliatine	C2H8NO3P	163.987335 [125.024178]	0.068741	M+K [1+]
HMDB01080	4-Aminobutyraldehyde	C4H9NO	163.987457 [87.068413]	0.068619	M+2K+H [1+]
HMDB01147	Aminomalonic acid	C3H5NO4	163.993011 [119.021858]	0.063065	M+2Na-H [1+]
HMDB00998	dCTP	C9H16N3O13P3	163.997787 [466.989594]	0.058289	M+2H+Na [3+]
HMDB12216	Dimethylarsinous acid	C2H7AsO	164.005096 [121.971283]	0.05098	M+ACN+H [1+]
HMDB00224	O-Phosphoethanolamine	C2H8NO4P	164.008301 [141.019089]	0.047775	M+Na [1+]
HMDB00240	Sulfite	[SO3]2-	164.011932 [79.956818]	0.044144	M+IsoProp+Na+H [1+]
HMDB00788	Orotidine	C10H12N2O8	164.014893 [288.059357]	0.041183	M+H+K [2+]
HMDB05810	Eriodictyol	C15H12O6	164.016907 [288.063385]	0.039169	M+H+K [2+]
HMDB00595	Hydrogen carbonate	[HCO3]-	164.018951 [60.992569]	0.037125	2M+ACN+H [1+]
HMDB06095	3-Methylsulfinylpropyl isothiocyanate	C5H9NOS2	164.019836 [163.012558]	0.03624	M+H [1+]
HMDB01570	Thymidine 3',5'-cyclic monophosphate	C10H13N2O7P	164.021271 [304.046051]	0.034805	M+H+Na [2+]
HMDB02894	5-Methylcytosine	C5H7N3O	164.022064 [125.058914]	0.034012	M+K [1+]
HMDB11601	3-Methylcytosine	C5H7N3O	164.022064 [125.058914]	0.034012	M+K [1+]
HMDB04339	2-O-Methylcytosine	C5H7N3O	164.022064 [125.058914]	0.034012	M+K [1+]
HMDB01033	Hydrogen sulfite	[HSO3]-	164.025009 [80.964638]	0.031067	M+2ACN+H [1+]
HMDB00719	L-Homoserine	C4H9NO3	164.029404 [119.058243]	0.026672	M+2Na-H [1+]
HMDB00167	L-Threonine	C4H9NO3	164.029404 [119.058243]	0.026672	M+2Na-H [1+]
HMDB04041	L-Allothreonine	C4H9NO3	164.029404 [119.058243]	0.026672	M+2Na-H [1+]
HMDB13775	D-Threonine	C4H9NO3	164.029404 [119.058243]	0.026672	M+2Na-H [1+]
HMDB01280	2-Aminomuconic acid semialdehyde	C6H7NO3	164.031799 [141.042587]	0.024277	M+Na [1+]
HMDB02721	1-Methylinosine	C11H14N4O5	164.037415 [282.096405]	0.018661	M+2Na [2+]
HMDB02127	3-Mercaptolactic acid	C3H6O3S	164.037582 [122.003761]	0.018494	M+ACN+H [1+]
HMDB01890	Acetylcysteine	C5H9NO3S	164.037598 [163.030319]	0.018478	M+H [1+]
HMDB06211	2-(Formamido)-N1-(5-phospho-D-ribosyl)acetamidine	C6H12N3O8P	164.038651 [285.036194]	0.017426	M+ACN+2H [2+]
HMDB01067	N-Acetylaspartylglutamic acid	C11H16N2O8	164.043579 [304.090668]	0.012497	M+H+Na [2+]
HMDB01265	Fucose 1-phosphate	C6H13O8P	164.051224 [244.034805]	0.004852	M+2ACN+2H [2+]
HMDB05004	Sodium lauryl sulfate	C12H25NaO4S	164.053772 [288.137115]	0.002304	M+H+K [2+]
HMDB01131	Iminoaspartic acid	C4H5NO4	164.055344 [131.021851]	0.000732	M+CH3OH+H [1+]
HMDB00208	Oxoglutaric acid	C5H6O5	164.055359 [146.021530]	0.000717	M+NH4 [1+]
HMDB13701	3-oxoglutaric acid	C5H6O5	164.055359 [146.021530]	0.000717	M+NH4 [1+]
HMDB13760	3-oxoglutaric acid	C5H6O5	164.055359 [146.021530]	0.000717	M+NH4 [1+]
HMDB00802	Pterin	C6H5N5O	164.056686 [163.049408]	0.00061	M+H [1+]
HMDB01861	3-Methylhistamine	C6H11N3	164.058456 [125.095299]	0.00238	M+K [1+]
HMDB00898	1-Methylhistamine	C6H11N3	164.058456 [125.095299]	0.00238	M+K [1+]
HMDB02015	Cystathionine ketimine	C7H9NO4S	164.059708 [203.025223]	0.003632	M+3ACN+2H [2+]
HMDB10319	Inodxyl glucuronide	C14H15NO7	164.062973 [309.084839]	0.006897	M+H+NH4 [2+]
HMDB03551	Carbamic acid	CH3NO2	164.066574 [61.016376]	0.010498	2M+ACN+H [1+]
HMDB12634	20-COOH-leukotriene E4	C23H33NO7S	164.067184 [467.197784]	0.011108	M+2H+Na [3+]
HMDB06701	3-O-a-L-Fucopyranosyl-D-glucose	C12H22O10	164.067932 [326.121307]	0.011856	M+2H [2+]
HMDB06590	2-O-a-L-Fucopyranosyl-galactose	C12H22O10	164.067932 [326.121307]	0.011856	M+2H [2+]
HMDB00509	Senecioic acid	C5H8O2	164.068192 [100.052429]	0.012115	M+ACN+Na [1+]
HMDB01862	2-Ethylacrylic acid	C5H8O2	164.068192 [100.052429]	0.012115	M+ACN+Na [1+]
HMDB02167	3-Methylbutyrolactone	C5H8O2	164.068192 [100.052429]	0.012115	M+ACN+Na [1+]
HMDB01470	Tiglic acid	C5H8O2	164.068192 [100.052429]	0.012115	M+ACN+Na [1+]
HMDB00767	Pseudouridine	C9H12N2O6	164.068588 [244.069534]	0.012512	M+2ACN+2H [2+]
HMDB00296	Uridine	C9H12N2O6	164.068588 [244.069534]	0.012512	M+2ACN+2H [2+]
HMDB03826	6,7-Dimethyl-8-(1-D-ribityl)lumazine	C13H18N4O6	164.068588 [326.122620]	0.012512	M+2H [2+]
HMDB05923	N4-Acetylcytidine	C11H15N3O6	164.068604 [285.096100]	0.012527	M+ACN+2H [2+]
HMDB11501	LysoPE(14:1(9Z)/0:0)	C19H38NO7P	164.068741 [423.238586]	0.012665	M+3Na [3+]
HMDB11471	LysoPE(0:0/14:1(9Z))	C19H38NO7P	164.068741 [423.238586]	0.012665	M+3Na [3+]
HMDB11718	4-Hydroxybenzaldehyde	C7H6O2	164.070602 [122.036781]	0.014526	M+ACN+H [1+]
HMDB01870	Benzoic acid	C7H6O2	164.070602 [122.036781]	0.014526	M+ACN+H [1+]
HMDB02359	Phenylpropiolic acid	C9H6O2	164.070602 [146.036774]	0.014526	M+NH4 [1+]
HMDB01218	Coumarin	C9H6O2	164.070602 [146.036774]	0.014526	M+NH4 [1+]
HMDB04186	3-Methyldioxyindole	C9H9NO2	164.070602 [163.063324]	0.014526	M+H [1+]
HMDB01424	4-(3-Pyridyl)-3-butenoic acid	C9H9NO2	164.070602 [163.063324]	0.014526	M+H [1+]
HMDB04215	3,3',4'5-Tetrahydroxystilbene	C14H12O4	164.070602 [244.073563]	0.014526	M+2ACN+2H [2+]
HMDB00431	16,17-Epiestriol	C18H24O3	164.071487 [288.172546]	0.015411	M+H+K [2+]
HMDB00356	17-Epiestriol	C18H24O3	164.071487 [288.172546]	0.015411	M+H+K [2+]
HMDB00347	16b-Hydroxyestradiol	C18H24O3	164.071487 [288.172546]	0.015411	M+H+K [2+]
HMDB00338	2-Hydroxyestradiol	C18H24O3	164.071487 [288.172546]	0.015411	M+H+K [2+]
HMDB00153	Estriol	C18H24O3	164.071487 [288.172546]	0.015411	M+H+K [2+]
HMDB05896	4-hydroxyestradiol	C18H24O3	164.071487 [288.172546]	0.015411	M+H+K [2+]
HMDB00773	N-Acetyl-a-neuraminic acid	C11H19NO9	164.073547 [309.105988]	0.017471	M+H+NH4 [2+]
HMDB00230	N-Acetylneuraminic acid	C11H19NO9	164.073547 [309.105988]	0.017471	M+H+NH4 [2+]
HMDB02169	S-(2-carboxypropyl)-Cysteamine	C6H13NO2S	164.073975 [163.066696]	0.017899	M+H [1+]
HMDB02039	2-Pyrrolidinone	C4H7NO	164.073975 [85.052765]	0.017899	M+DMSO+H [1+]
HMDB06853	3-Butyn-1-al	C4H4O	164.075546 [68.026215]	0.01947	2M+3H2O+2H [2+]
HMDB06005	Indolylacryloylglycine	C13H12N2O3	164.076218 [244.084793]	0.020142	M+2ACN+2H [2+]
HMDB00030	Biotin	C10H16N2O3S	164.077911 [244.088165]	0.021835	M+2ACN+2H [2+]
HMDB03431	L-Histidinol	C6H11N3O	164.079422 [141.090210]	0.023346	M+Na [1+]
HMDB01406	Niacinamide	C6H6N2O	164.081833 [122.048012]	0.025757	M+ACN+H [1+]
HMDB02171	Glycylprolylhydroxyproline	C12H19N3O5	164.086792 [285.132477]	0.030716	M+ACN+2H [2+]
HMDB06353	Dolichol phosphate	C15H29O4P	164.088425 [304.180359]	0.032349	M+H+Na [2+]
HMDB06035	4-Dihydroboldenone	C19H28O2	164.089676 [288.208923]	0.0336	M+H+K [2+]
HMDB00628	Epitestosterone	C19H28O2	164.089676 [288.208923]	0.0336	M+H+K [2+]
HMDB00234	Testosterone	C19H28O2	164.089676 [288.208923]	0.0336	M+H+K [2+]
HMDB00077	Dehydroepiandrosterone	C19H28O2	164.089676 [288.208923]	0.0336	M+H+K [2+]
HMDB03959	19-Oxotestosterone	C19H28O2	164.089676 [288.208923]	0.0336	M+H+K [2+]
HMDB05962	Dehydroandrosterone	C19H28O2	164.089676 [288.208923]	0.0336	M+H+K [2+]
HMDB03769	Etiocholanedione	C19H28O2	164.089676 [288.208923]	0.0336	M+H+K [2+]
HMDB00899	Androstanedione	C19H28O2	164.089676 [288.208923]	0.0336	M+H+K [2+]
HMDB04136	D-Threitol	C4H10O4	164.091736 [122.057907]	0.03566	M+ACN+H [1+]
HMDB02994	Erythritol	C4H10O4	164.091736 [122.057907]	0.03566	M+ACN+H [1+]
HMDB00783	Propionylglycine	C5H9NO3	164.091736 [131.058243]	0.03566	M+CH3OH+H [1+]
HMDB00766	N-Acetyl-L-alanine	C5H9NO3	164.091736 [131.058243]	0.03566	M+CH3OH+H [1+]
HMDB06055	4-Hydroxy-L-proline	C5H9NO3	164.091736 [131.058243]	0.03566	M+CH3OH+H [1+]
HMDB00725	Hydroxyproline	C5H9NO3	164.091736 [131.058243]	0.03566	M+CH3OH+H [1+]
HMDB01149	5-Aminolevulinic acid	C5H9NO3	164.091736 [131.058243]	0.03566	M+CH3OH+H [1+]
HMDB02113	3-Hydroxy-L-proline	C5H9NO3	164.091736 [131.058243]	0.03566	M+CH3OH+H [1+]
HMDB02104	L-Glutamic-gamma-semialdehyde	C5H9NO3	164.091736 [131.058243]	0.03566	M+CH3OH+H [1+]
HMDB06272	5-Amino-2-oxopentanoic acid	C5H9NO3	164.091736 [131.058243]	0.03566	M+CH3OH+H [1+]
HMDB13759	3-hydroxyproline	C5H9NO3	164.091736 [131.058243]	0.03566	M+CH3OH+H [1+]
HMDB00752	Methylglutaric acid	C6H10O4	164.091736 [146.057907]	0.03566	M+NH4 [1+]
HMDB00448	Adipic acid	C6H10O4	164.091736 [146.057907]	0.03566	M+NH4 [1+]
HMDB00422	2-Methylglutaric acid	C6H10O4	164.091736 [146.057907]	0.03566	M+NH4 [1+]
HMDB06900	(S)-2-Aceto-2-hydroxybutanoic acid	C6H10O4	164.091736 [146.057907]	0.03566	M+NH4 [1+]
HMDB02173	Solerol	C6H10O4	164.091736 [146.057907]	0.03566	M+NH4 [1+]
HMDB02074	2,2-Dimethylsuccinic acid	C6H10O4	164.091736 [146.057907]	0.03566	M+NH4 [1+]
HMDB00858	Monomethyl glutaric acid	C6H10O4	164.091736 [146.057907]	0.03566	M+NH4 [1+]
HMDB11727	Bicine	C6H13NO4	164.091736 [163.084457]	0.03566	M+H [1+]
HMDB02455	Pyruvatoxime	C3H5NO3	164.092285 [103.026939]	0.036209	M+IsoProp+H [1+]
HMDB11602	3-Oxoalanine	C3H5NO3	164.092285 [103.026939]	0.036209	M+IsoProp+H [1+]
HMDB03361	Pyrimidine	C4H4N2	164.092560 [80.037445]	0.036484	M+IsoProp+Na+H [1+]
HMDB00473	6-Dimethylaminopurine	C7H9N5	164.093079 [163.085800]	0.037003	M+H [1+]
HMDB02096	3-Indolebutyric acid	C12H13NO2	164.094421 [203.094635]	0.038345	M+3ACN+2H [2+]
HMDB01525	Imidazole	C3H4N2	164.098007 [68.037445]	0.041931	2M+3H2O+2H [2+]
HMDB13318	Tryptophanamide	C11H13N3O	164.100037 [203.105865]	0.043961	M+3ACN+2H [2+]
HMDB06031	11-Ketoetiocholanolone	C19H28O3	164.100174 [304.203857]	0.044098	M+H+Na [2+]
HMDB12654	2beta-Hydroxytestosterone	C19H28O3	164.100174 [304.203857]	0.044098	M+H+Na [2+]
HMDB12533	11beta-Hydroxytestosterone	C19H28O3	164.100174 [304.203857]	0.044098	M+H+Na [2+]
HMDB00388	3a,16-Dihydroxyandrostenone	C19H28O3	164.100174 [304.203857]	0.044098	M+H+Na [2+]
HMDB00352	16a-Hydroxydehydroisoandrosterone	C19H28O3	164.100174 [304.203857]	0.044098	M+H+Na [2+]
HMDB00324	3a,16a-Dihydroxyandrostenone	C19H28O3	164.100174 [304.203857]	0.044098	M+H+Na [2+]
HMDB00322	16-Oxoandrostenediol	C19H28O3	164.100174 [304.203857]	0.044098	M+H+Na [2+]
HMDB00309	3a,16b-Dihydroxyandrostenone	C19H28O3	164.100174 [304.203857]	0.044098	M+H+Na [2+]
HMDB04624	7b-Hydroxydehydroepiandrosterone	C19H28O3	164.100174 [304.203857]	0.044098	M+H+Na [2+]
HMDB04611	7a-Hydroxydehydroepiandrosterone	C19H28O3	164.100174 [304.203857]	0.044098	M+H+Na [2+]
HMDB06769	19-Hydroxytestosterone	C19H28O3	164.100174 [304.203857]	0.044098	M+H+Na [2+]
HMDB03956	7a-Hydroxytestosterone	C19H28O3	164.100174 [304.203857]	0.044098	M+H+Na [2+]
HMDB06259	6beta-Hydroxytestosterone	C19H28O3	164.100174 [304.203857]	0.044098	M+H+Na [2+]
HMDB06469	Linoleyl carnitine	C25H45NO4	164.100830 [423.334869]	0.044754	M+3Na [3+]
HMDB06461	Linoelaidyl carnitine	C25H45NO4	164.100830 [423.334869]	0.044754	M+3Na [3+]
HMDB03039	Isoacitretin	C21H26O3	164.101379 [326.188202]	0.045303	M+2H [2+]
HMDB10379	LysoPC(14:0)	C22H46NO7P	164.101654 [467.301178]	0.045578	M+2H+Na [3+]
HMDB00064	Creatine	C4H9N3O2	164.102966 [131.069473]	0.04689	M+CH3OH+H [1+]
HMDB13222	Beta-Guanidinopropionic acid	C4H9N3O2	164.102966 [131.069473]	0.04689	M+CH3OH+H [1+]
HMDB00641	L-Glutamine	C5H10N2O3	164.102966 [146.069138]	0.04689	M+NH4 [1+]
HMDB06899	Alanylglycine	C5H10N2O3	164.102966 [146.069138]	0.04689	M+NH4 [1+]
HMDB02031	Ureidoisobutyric acid	C5H10N2O3	164.102966 [146.069138]	0.04689	M+NH4 [1+]
HMDB03423	D-Glutamine	C5H10N2O3	164.102966 [146.069138]	0.04689	M+NH4 [1+]
HMDB02939	Methyl isobutyl ketone	C6H12O	164.104584 [100.088814]	0.048508	M+ACN+Na [1+]
HMDB00753	3-Hexanone	C6H12O	164.104584 [100.088814]	0.048508	M+ACN+Na [1+]
HMDB05994	Hexanal	C6H12O	164.104584 [100.088814]	0.048508	M+ACN+Na [1+]
HMDB05846	Ethyl isopropyl ketone	C6H12O	164.104584 [100.088814]	0.048508	M+ACN+Na [1+]
HMDB05842	2-Oxohexane	C6H12O	164.104584 [100.088814]	0.048508	M+ACN+Na [1+]
HMDB01318	4-Methylpentanal	C6H12O	164.104584 [100.088814]	0.048508	M+ACN+Na [1+]
HMDB00201	L-Acetylcarnitine	C9H17NO4	164.104980 [203.115753]	0.048904	M+3ACN+2H [2+]
HMDB00466	3-Methylindole	C9H9N	164.106995 [131.073502]	0.050919	M+CH3OH+H [1+]
HMDB13746	2-Methyl-3-phenyl-2-propenal	C10H10O	164.106995 [146.073166]	0.050919	M+NH4 [1+]
HMDB11618	All-trans-13,14-dihydroretinol	C20H32O	164.107880 [288.245331]	0.051804	M+H+K [2+]
HMDB03231	Vaccenic acid	C18H34O2	164.117157 [282.255890]	0.061081	M+2Na [2+]
HMDB00573	Elaidic acid	C18H34O2	164.117157 [282.255890]	0.061081	M+2Na [2+]
HMDB00207	Oleic acid	C18H34O2	164.117157 [282.255890]	0.061081	M+2Na [2+]
HMDB02327	1,11-Undecanedicarboxylic acid	C13H24O4	164.117554 [244.167465]	0.061478	M+2ACN+2H [2+]
HMDB13324	2-Octenoylcarnitine	C15H27NO4	164.117554 [285.194000]	0.061478	M+ACN+2H [2+]
HMDB03701	Dimethylbenzimidazole	C9H10N2	164.118225 [146.084396]	0.062149	M+NH4 [1+]
HMDB06036	Mesterolone	C20H32O2	164.118362 [304.240234]	0.062286	M+H+Na [2+]
HMDB01043	Arachidonic acid	C20H32O2	164.118362 [304.240234]	0.062286	M+H+Na [2+]
HMDB02177	Cis-8,11,14,17-Eicosatetraenoic acid	C20H32O2	164.118362 [304.240234]	0.062286	M+H+Na [2+]
HMDB05943	5b-Pregnanediol	C21H36	164.126068 [288.281708]	0.069992	M+H+K [2+]
HMDB00687	L-Leucine	C6H13NO2	164.128128 [131.094635]	0.072052	M+CH3OH+H [1+]
HMDB00557	L-Alloisoleucine	C6H13NO2	164.128128 [131.094635]	0.072052	M+CH3OH+H [1+]
HMDB01901	Aminocaproic acid	C6H13NO2	164.128128 [131.094635]	0.072052	M+CH3OH+H [1+]
HMDB00172	L-Isoleucine	C6H13NO2	164.128128 [131.094635]	0.072052	M+CH3OH+H [1+]
HMDB01645	L-Norleucine	C6H13NO2	164.128128 [131.094635]	0.072052	M+CH3OH+H [1+]
HMDB03640	Beta-Leucine	C6H13NO2	164.128128 [131.094635]	0.072052	M+CH3OH+H [1+]
HMDB13812	1-nitrohexane	C6H13NO2	164.128128 [131.094635]	0.072052	M+CH3OH+H [1+]
HMDB13773	D-Leucine	C6H13NO2	164.128128 [131.094635]	0.072052	M+CH3OH+H [1+]
HMDB02207	3-Hydroxyisoheptanoic acid	C7H14O3	164.128128 [146.094299]	0.072052	M+NH4 [1+]
HMDB00650	D-Alpha-aminobutyric acid	C4H9NO2	164.128662 [103.063332]	0.072586	M+IsoProp+H [1+]
HMDB00452	L-Alpha-aminobutyric acid	C4H9NO2	164.128662 [103.063332]	0.072586	M+IsoProp+H [1+]
HMDB01906	2-Aminoisobutyric acid	C4H9NO2	164.128662 [103.063332]	0.072586	M+IsoProp+H [1+]
HMDB00112	Gamma-Aminobutyric acid	C4H9NO2	164.128662 [103.063332]	0.072586	M+IsoProp+H [1+]
HMDB02299	(R)-b-aminoisobutyric acid	C4H9NO2	164.128662 [103.063332]	0.072586	M+IsoProp+H [1+]
HMDB00092	Dimethylglycine	C4H9NO2	164.128662 [103.063332]	0.072586	M+IsoProp+H [1+]
HMDB03911	3-Aminoisobutanoic acid	C4H9NO2	164.128662 [103.063332]	0.072586	M+IsoProp+H [1+]
HMDB02166	(S)-b-aminoisobutyric acid	C4H9NO2	164.128662 [103.063332]	0.072586	M+IsoProp+H [1+]
HMDB01958	Pristanal	C19H38O	164.135345 [282.292267]	0.079269	M+2Na [2+]
HMDB02261	2-Hydroxymyristic acid	C14H28O3	164.135742 [244.203842]	0.079666	M+2ACN+2H [2+]
HMDB10731	(R)-3-Hydroxy-tetradecanoic acid	C14H28O3	164.135742 [244.203842]	0.079666	M+2ACN+2H [2+]
HMDB13250	Myristoylglycine	C16H31NO3	164.135757 [285.230408]	0.079681	M+ACN+2H [2+]
HMDB00149	Ethanolamine	C2H7NO	164.139343 [61.052765]	0.083267	2M+ACN+H [1+]
HMDB00182	L-Lysine	C6H14N2O2	164.139359 [146.105530]	0.083282	M+NH4 [1+]
HMDB12115	(3S,5S)-3,5-Diaminohexanoate	C6H14N2O2	164.139359 [146.105530]	0.083282	M+NH4 [1+]
HMDB12114	(3S)-3,6-Diaminohexanoate	C6H14N2O2	164.139359 [146.105530]	0.083282	M+NH4 [1+]
HMDB03405	D-Lysine	C6H14N2O2	164.139359 [146.105530]	0.083282	M+NH4 [1+]
HMDB01106	3-Aminopropionaldehyde	C3H7NO	164.139359 [73.052765]	0.083282	2M+NH4 [1+]
HMDB01888	N,N-Dimethylformamide	C3H7NO	164.139359 [73.052765]	0.083282	2M+NH4 [1+]
HMDB02134	Aminoacetone	C3H7NO	164.139359 [73.052765]	0.083282	2M+NH4 [1+]
HMDB01186	N1-Acetylspermine	C12H28N4O	164.146973 [244.226318]	0.090897	M+2ACN+2H [2+]
HMDB01161	4-Trimethylammoniobutanoic acid	C7H16NO2	164.151932 [146.118103]	0.095856	M+NH4 [1+]
HMDB00895	Acetylcholine	C7H16NO2	164.151932 [146.118103]	0.095856	M+NH4 [1+]
HMDB00271	Sarcosine	C3H7NO2	165.966705 [89.047676]	0.097626	M+2K+H [1+]
HMDB00161	L-Alanine	C3H7NO2	165.966705 [89.047676]	0.097626	M+2K+H [1+]
HMDB00056	Beta-Alanine	C3H7NO2	165.966705 [89.047676]	0.097626	M+2K+H [1+]
HMDB01310	D-Alanine	C3H7NO2	165.966705 [89.047676]	0.097626	M+2K+H [1+]
HMDB12974	Hypothiocyanite	CNOS	165.973953 [73.970062]	0.090378	2M+NH4 [1+]
HMDB12259	Methylarsonite	CH5AsO2	165.984375 [123.950546]	0.079956	M+ACN+H [1+]
HMDB11110	Hydrogen selenide	H2Se	165.987274 [81.932175]	0.077057	M+IsoProp+Na+H [1+]
HMDB00574	L-Cysteine	C3H7NO2S	165.990906 [121.019753]	0.073425	M+2Na-H [1+]
HMDB03417	D-Cysteine	C3H7NO2S	165.990906 [121.019753]	0.073425	M+2Na-H [1+]
HMDB01090	5-Diphosphomevalonic acid	C6H14O10P2	166.001358 [308.006226]	0.062973	M+H+Na [2+]
HMDB01981	(R)-Mevalonic acid-5-pyrophosphate	C6H14O10P2	166.001358 [308.006226]	0.062973	M+H+Na [2+]
HMDB00980	Dihydroneopterin triphosphate	C9H16N5O13P3	166.005859 [494.995758]	0.058472	M+3H [3+]
HMDB02878	Nitrate	[NO3]-	166.009460 [61.987820]	0.054871	2M+ACN+H [1+]
HMDB02179	Peroxynitrite	[NO3]-	166.009460 [61.987820]	0.054871	2M+ACN+H [1+]
HMDB01933	Furosemide	C12H11ClN2O5S	166.011139 [330.007721]	0.053192	M+2H [2+]
HMDB05801	Kaempferol	C15H10O6	166.013077 [286.047729]	0.051254	M+2Na [2+]
HMDB05800	Luteolin	C15H10O6	166.013077 [286.047729]	0.051254	M+2Na [2+]
HMDB13636	Pyrroloquinoline quinone	C14H6N2O8	166.013489 [330.012421]	0.050842	M+2H [2+]
HMDB02036	Chlorate	[ClO3]-	166.013977 [82.953598]	0.050354	M+2ACN+H [1+]
HMDB02022	Glycineamideribotide	C7H15N2O8P	166.017517 [286.056610]	0.046814	M+2Na [2+]
HMDB01409	dUMP	C9H13N2O8P	166.018723 [308.040955]	0.045609	M+H+Na [2+]
HMDB04461	Benzamide	C7H7NO	166.023926 [121.052765]	0.040405	M+2Na-H [1+]
HMDB11680	Inosine 2',3'-cyclic phosphate	C10H11N4O7P	166.025543 [330.036530]	0.038788	M+2H [2+]
HMDB01084	D-1-Piperideine-2-carboxylic acid	C6H9NO2	166.026489 [127.063332]	0.037842	M+K [1+]
HMDB12130	(S)-2,3,4,5-Tetrahydropiperidine-2-carboxylate	C6H9NO2	166.026489 [127.063332]	0.037842	M+K [1+]
HMDB13765	4-methyleneproline	C6H9NO2	166.026489 [127.063332]	0.037842	M+K [1+]
HMDB03538	Carbonic acid	CH2O3	166.034607 [62.000389]	0.029724	2M+ACN+H [1+]
HMDB02050	Dihydroxyfumaric acid	C4H4O6	166.034622 [148.000793]	0.029709	M+NH4 [1+]
HMDB00119	Glyoxylic acid	C2H2O3	166.034622 [74.000397]	0.029709	2M+NH4 [1+]
HMDB12197	Canavaninosuccinate	C9H16N4O7	166.036163 [292.101898]	0.028168	M+H+K [2+]
HMDB06408	4-Hydroxy tolbutamide	C12H18N2O4S	166.038574 [286.098724]	0.025757	M+2Na [2+]
HMDB03546	Salicin	C13H18O7	166.041840 [286.105255]	0.022491	M+2Na [2+]
HMDB03381	4-Hydroxycrotonic acid	C4H6O3	166.047455 [102.031693]	0.016876	M+ACN+Na [1+]
HMDB01172	2-Methyl-3-oxopropanoic acid	C4H6O3	166.047455 [102.031693]	0.016876	M+ACN+Na [1+]
HMDB00060	Acetoacetic acid	C4H6O3	166.047455 [102.031693]	0.016876	M+ACN+Na [1+]
HMDB02217	(S)-Methylmalonic acid semialdehyde	C4H6O3	166.047455 [102.031693]	0.016876	M+ACN+Na [1+]
HMDB00005	2-Ketobutyric acid	C4H6O3	166.047455 [102.031693]	0.016876	M+ACN+Na [1+]
HMDB01259	Succinic acid semialdehyde	C4H6O3	166.047455 [102.031693]	0.016876	M+ACN+Na [1+]
HMDB00894	Vinylacetylglycine	C6H9NO3	166.047455 [143.058243]	0.016876	M+Na [1+]
HMDB13783	Formylproline	C6H9NO3	166.047455 [143.058243]	0.016876	M+Na [1+]
HMDB13030	Noradrenochrome	C8H7NO3	166.049866 [165.042587]	0.014465	M+H [1+]
HMDB04291	5-Pyridoxolactone	C8H7NO3	166.049866 [165.042587]	0.014465	M+H [1+]
HMDB04089	Formylanthranilic acid	C8H7NO3	166.049866 [165.042587]	0.014465	M+H [1+]
HMDB03454	4-Pyridoxolactone	C8H7NO3	166.049866 [165.042587]	0.014465	M+H [1+]
HMDB01935	Warfarin	C19H16O4	166.050674 [308.104858]	0.013657	M+H+Na [2+]
HMDB02114	Bisdemethoxycurcumin	C19H16O4	166.050674 [308.104858]	0.013657	M+H+Na [2+]
HMDB01553	2-Oxo-4-methylthiobutanoic acid	C5H8O3S	166.053238 [148.019409]	0.011093	M+NH4 [1+]
HMDB02005	Methionine sulfoxide	C5H11NO3S	166.053238 [165.045959]	0.011093	M+H [1+]
HMDB03609	2-Aminoacrylic acid	C3H5NO2	166.053253 [87.032028]	0.011078	M+DMSO+H [1+]
HMDB02305	5'-phosphoribosyl-a-N-formylglycineamidine	C8H16N3O8P	166.054306 [313.067505]	0.010025	M+H+NH4 [2+]
HMDB00999	Phosphoribosylformylglycineamidine	C8H16N3O8P	166.054306 [313.067505]	0.010025	M+H+NH4 [2+]
HMDB11687	Phenylbutyrylglutamine	C15H20N2O4	166.056366 [292.142303]	0.007965	M+H+K [2+]
HMDB02140	Pteroyl-D-glutamic acid	C20H23N7O7	166.056564 [473.165894]	0.007767	M+2H+Na [3+]
HMDB01562	N5-Formyl-THF	C20H23N7O7	166.056564 [473.165894]	0.007767	M+2H+Na [3+]
HMDB00972	N10-Formyl-THF	C20H23N7O7	166.056564 [473.165894]	0.007767	M+2H+Na [3+]
HMDB01020	N,N-Dimethylaniline	C8H11N	166.060303 [121.089149]	0.004028	M+2Na-H [1+]
HMDB12275	Phenylethylamine	C8H11N	166.060303 [121.089149]	0.004028	M+2Na-H [1+]
HMDB02017	1-Phenylethylamine	C8H11N	166.060303 [121.089149]	0.004028	M+2Na-H [1+]
HMDB13699	2-methylbenzylamine	C8H11N	166.060303 [121.089149]	0.004028	M+2Na-H [1+]
HMDB12266	N-Succinyl-2-amino-6-ketopimelate	C11H15NO8	166.060440 [289.079773]	0.003891	M+ACN+2H [2+]
HMDB01555	Pyridoxamine 5'-phosphate	C8H13N2O5P	166.061920 [248.056213]	0.002411	M+2ACN+2H [2+]
HMDB11672	Aflatoxin B1 dialcohol	C18H18O6	166.062454 [330.110352]	0.001877	M+2H [2+]
HMDB11163	L-beta-aspartyl-L-aspartic acid	C8H12N2O7	166.066040 [248.064453]	0.001709	M+2ACN+2H [2+]
HMDB00406	16-Ketoestradiol	C18H22O3	166.067657 [286.156891]	0.003326	M+2Na [2+]
HMDB00343	2-Hydroxyestrone	C18H22O3	166.067657 [286.156891]	0.003326	M+2Na [2+]
HMDB00335	16a-Hydroxyestrone	C18H22O3	166.067657 [286.156891]	0.003326	M+2Na [2+]
HMDB00313	16b-Hydroxyestrone	C18H22O3	166.067657 [286.156891]	0.003326	M+2Na [2+]
HMDB05895	4-Hydroxyestrone	C18H22O3	166.067657 [286.156891]	0.003326	M+2Na [2+]
HMDB11753	Iminodiacetate	C4H7NO4	166.070999 [133.037506]	0.006668	M+CH3OH+H [1+]
HMDB00191	L-Aspartic acid	C4H7NO4	166.070999 [133.037506]	0.006668	M+CH3OH+H [1+]
HMDB06483	D-Aspartic acid	C4H7NO4	166.070999 [133.037506]	0.006668	M+CH3OH+H [1+]
HMDB00694	L-2-Hydroxyglutaric acid	C5H8O5	166.070999 [148.037170]	0.006668	M+NH4 [1+]
HMDB00606	D-2-Hydroxyglutaric acid	C5H8O5	166.070999 [148.037170]	0.006668	M+NH4 [1+]
HMDB00428	3-Hydroxyglutaric acid	C5H8O5	166.070999 [148.037170]	0.006668	M+NH4 [1+]
HMDB00426	Citramalic acid	C5H8O5	166.070999 [148.037170]	0.006668	M+NH4 [1+]
HMDB01900	Ribonolactone	C5H8O5	166.070999 [148.037170]	0.006668	M+NH4 [1+]
HMDB11676	D-Xylono-1,5-lactone	C5H8O5	166.070999 [148.037170]	0.006668	M+NH4 [1+]
HMDB13803	arabonolactone	C5H8O5	166.070999 [148.037170]	0.006668	M+NH4 [1+]
HMDB13743	2-Hydroxy-2-methylsuccinic acid	C5H8O5	166.070999 [148.037170]	0.006668	M+NH4 [1+]
HMDB13782	Ethylsuccinic acid	C5H8O5	166.070999 [148.037170]	0.006668	M+NH4 [1+]
HMDB12144	2-Amino-4-oxo-6-(1',2',3'-trihydroxypropyl)-diquinoid-7,8-dihydroxypterin	C9H15N5O6	166.071671 [289.102234]	0.007339	M+ACN+2H [2+]
HMDB02303	Dimethylsulfide	C2H6S	166.071869 [62.019020]	0.007538	2M+ACN+H [1+]
HMDB06040	N2-Methylguanine	C6H7N5O	166.072342 [165.065063]	0.008011	M+H [1+]
HMDB03282	1-Methylguanine	C6H7N5O	166.072342 [165.065063]	0.008011	M+H [1+]
HMDB01566	3-Methylguanine	C6H7N5O	166.072342 [165.065063]	0.008011	M+H [1+]
HMDB00897	7-Methylguanine	C6H7N5O	166.072342 [165.065063]	0.008011	M+H [1+]
HMDB00978	4-(2-Aminophenyl)-2,4-dioxobutanoic acid	C10H9NO4	166.073669 [207.053162]	0.009338	M+3ACN+2H [2+]
HMDB04185	5-Hydroxyindoleacetylglycine	C12H12N2O4	166.073669 [248.079712]	0.009338	M+2ACN+2H [2+]
HMDB10328	Tyramine glucuronide	C14H19NO7	166.078629 [313.116150]	0.014297	M+H+NH4 [2+]
HMDB00718	Isovaleric acid	C5H10O2	166.083832 [102.068077]	0.019501	M+ACN+Na [1+]
HMDB02176	Ethylmethylacetic acid	C5H10O2	166.083832 [102.068077]	0.019501	M+ACN+Na [1+]
HMDB00892	Valeric acid	C5H10O2	166.083832 [102.068077]	0.019501	M+ACN+Na [1+]
HMDB04827	Proline betaine	C7H13NO2	166.083847 [143.094635]	0.019516	M+Na [1+]
HMDB05765	Ophthalmic acid	C11H19N3O6	166.084244 [289.127380]	0.019913	M+ACN+2H [2+]
HMDB00985	Dihydrolipoamide	C8H17NOS2	166.084671 [207.075150]	0.02034	M+3ACN+2H [2+]
HMDB00053	Androstenedione	C19H26O2	166.085846 [286.193268]	0.021515	M+2Na [2+]
HMDB11510	LysoPE(18:4(6Z,9Z,12Z,15Z)/0:0)	C23H40NO7P	166.086014 [473.254242]	0.021683	M+2H+Na [3+]
HMDB11480	LysoPE(0:0/18:4(6Z,9Z,12Z,15Z))	C23H40NO7P	166.086014 [473.254242]	0.021683	M+2H+Na [3+]
HMDB11724	4-Hydroxybenzyl alcohol	C7H8O2	166.086243 [124.052429]	0.021912	M+ACN+H [1+]
HMDB01398	Guaiacol	C7H8O2	166.086243 [124.052429]	0.021912	M+ACN+H [1+]
HMDB00873	4-Methylcatechol	C7H8O2	166.086243 [124.052429]	0.021912	M+ACN+H [1+]
HMDB04094	Indoxyl	C8H7NO	166.086258 [133.052765]	0.021927	M+CH3OH+H [1+]
HMDB00567	Cinnamic acid	C9H8O2	166.086258 [148.052429]	0.021927	M+NH4 [1+]
HMDB00930	trans-Cinnamic acid	C9H8O2	166.086258 [148.052429]	0.021927	M+NH4 [1+]
HMDB06044	Norsalsolinol	C9H11NO2	166.086258 [165.078979]	0.021927	M+H [1+]
HMDB01007	3-Pyridinebutanoic acid	C9H11NO2	166.086258 [165.078979]	0.021927	M+H [1+]
HMDB04992	Benzocaine	C9H11NO2	166.086258 [165.078979]	0.021927	M+H [1+]
HMDB00159	L-Phenylalanine	C9H11NO2	166.086258 [165.078979]	0.021927	M+H [1+]
HMDB02720	Gestrinone	C21H24O2	166.087067 [308.177643]	0.022736	M+H+Na [2+]
HMDB01080	4-Aminobutyraldehyde	C4H9NO	166.089630 [87.068413]	0.025299	M+DMSO+H [1+]
HMDB05796	Picrocrocin	C16H26O7	166.091202 [330.167847]	0.026871	M+2H [2+]
HMDB00512	N-Acetyl-L-phenylalanine	C11H13NO3	166.091858 [207.089539]	0.027527	M+3ACN+2H [2+]
HMDB02042	3-Phenylpropionylglycine	C11H13NO3	166.091858 [207.089539]	0.027527	M+3ACN+2H [2+]
HMDB00860	Phenylpropionylglycine	C11H13NO3	166.091858 [207.089539]	0.027527	M+3ACN+2H [2+]
HMDB04081	6-Hydroxymelatonin	C13H16N2O3	166.091858 [248.116089]	0.027527	M+2ACN+2H [2+]
HMDB00712	Hexadecanedioic acid mono-L-carnitine ester	C23H43NO6	166.092224 [429.309052]	0.027893	M+3Na [3+]
HMDB00672	Hexadecanedioic acid	C16H30O4	166.096420 [286.214417]	0.032089	M+2Na [2+]
HMDB13814	2,2,4-trimethyl-3-carboxyisopropylpentanoic acid, isobutyl ester	C16H30O4	166.096420 [286.214417]	0.032089	M+2Na [2+]
HMDB00552	3-Methylglutarylcarnitine	C13H23NO6	166.096817 [289.152527]	0.032486	M+ACN+2H [2+]
HMDB13749	2-Methylfuran	C5H6O	166.096970 [82.041862]	0.032639	M+IsoProp+Na+H [1+]
HMDB04181	Methylimidazole acetaldehyde	C6H8N2O	166.097473 [124.063660]	0.033142	M+ACN+H [1+]
HMDB02053	Histidylproline diketopiperazine	C12H16N4O2	166.097473 [248.127319]	0.033142	M+2ACN+2H [2+]
HMDB11603	4-(Methylnitrosamino)-1-(3-pyridyl)-1-butanone	C10H13N3O2	166.097488 [207.100784]	0.033157	M+3ACN+2H [2+]
HMDB02121	Carnosol	C20H26O4	166.098831 [330.183105]	0.0345	M+2H [2+]
HMDB00305	Vitamin A	C20H30O	166.104050 [286.229675]	0.039719	M+2Na [2+]
HMDB06221	13-cis Retinol	C20H30O	166.104050 [286.229675]	0.039719	M+2Na [2+]
HMDB06217	9-cis-Retinol	C20H30O	166.104050 [286.229675]	0.039719	M+2Na [2+]
HMDB06216	11-cis-Retinol	C20H30O	166.104050 [286.229675]	0.039719	M+2Na [2+]
HMDB01931	Gamma-CEHC	C15H20O3	166.104446 [248.141251]	0.040115	M+2ACN+2H [2+]
HMDB00554	Dihydroandrosterone	C19H32O2	166.105331 [292.240234]	0.041	M+H+K [2+]
HMDB00551	Etiocholanediol	C19H32O2	166.105331 [292.240234]	0.041	M+H+K [2+]
HMDB00495	Androstanediol	C19H32O2	166.105331 [292.240234]	0.041	M+H+K [2+]
HMDB00493	5a-Androstane-3b,17b-diol	C19H32O2	166.105331 [292.240234]	0.041	M+H+K [2+]
HMDB00458	5a-Androstane-3a,17a-diol	C19H32O2	166.105331 [292.240234]	0.041	M+H+K [2+]
HMDB00412	3b,17a-Dihydroxy-5a-androstane	C19H32O2	166.105331 [292.240234]	0.041	M+H+K [2+]
HMDB00383	3a,17a-Dihydroxy-5b-androstane	C19H32O2	166.105331 [292.240234]	0.041	M+H+K [2+]
HMDB00369	3b,17b-Dihydroxyetiocholane	C19H32O2	166.105331 [292.240234]	0.041	M+H+K [2+]
HMDB00227	Mevalonic acid	C6H12O4	166.107391 [148.073563]	0.04306	M+NH4 [1+]
HMDB12140	(R) 2,3-Dihydroxy-3-methylvalerate	C6H12O4	166.107391 [148.073563]	0.04306	M+NH4 [1+]
HMDB03052	Lactaldehyde	C3H6O2	166.107391 [74.036781]	0.04306	2M+NH4 [1+]
HMDB06961	Hydroxyacetone	C3H6O2	166.107391 [74.036781]	0.04306	2M+NH4 [1+]
HMDB00237	Propionic acid	C3H6O2	166.107391 [74.036781]	0.04306	2M+NH4 [1+]
HMDB06458	D-Lactaldehyde	C3H6O2	166.107391 [74.036781]	0.04306	2M+NH4 [1+]
HMDB03453	3-Hydroxypropanal	C3H6O2	166.107391 [74.036781]	0.04306	2M+NH4 [1+]
HMDB01252	Betaine aldehyde	C5H12NO	166.107651 [102.091888]	0.04332	M+ACN+Na [1+]
HMDB02172	N1,N12-Diacetylspermine	C14H30N4O2	166.107651 [286.236877]	0.04332	M+2Na [2+]
HMDB00187	L-Serine	C3H7NO3	166.107941 [105.042595]	0.04361	M+IsoProp+H [1+]
HMDB03406	D-Serine	C3H7NO3	166.107941 [105.042595]	0.04361	M+IsoProp+H [1+]
HMDB03929	5-Aminoimidazole	C3H5N3	166.108719 [83.048347]	0.044388	M+2ACN+H [1+]
HMDB12789	4-Oxo-13-cis-retinoate	C20H25O3	166.110733 [313.180359]	0.046402	M+H+NH4 [2+]
HMDB12171	4alpha-hydroxymethyl-4beta-methyl-5alpha-cholesta-8-en-3beta-ol	C29H49O2	166.113632 [429.373260]	0.049301	M+3Na [3+]
HMDB00374	17-Hydroxyprogesterone	C21H30O3	166.117020 [330.219482]	0.052689	M+2H [2+]
HMDB00016	Deoxycorticosterone	C21H30O3	166.117020 [330.219482]	0.052689	M+2H [2+]
HMDB13594	11beta-Hydroxyprogesterone	C21H30O3	166.117020 [330.219482]	0.052689	M+2H [2+]
HMDB00920	11a-Hydroxyprogesterone	C21H30O3	166.117020 [330.219482]	0.052689	M+2H [2+]
HMDB06496	Clupanodonyl carnitine	C29H47NO4	166.118088 [473.350494]	0.053757	M+2H+Na [3+]
HMDB06321	Docosa-4,7,10,13,16-pentaenoyl carnitine	C29H47NO4	166.118088 [473.350494]	0.053757	M+2H+Na [3+]
HMDB10382	LysoPC(16:0)	C24H50NO7P	166.118103 [495.332489]	0.053772	M+3H [3+]
HMDB12971	1-Hexanol	C6H14O	166.120224 [102.104462]	0.055893	M+ACN+Na [1+]
HMDB12489	1,2,3,4-tetrahydroisoquinoline	C9H11N	166.122635 [133.089142]	0.058304	M+CH3OH+H [1+]
HMDB01943	Pseudoephedrine	C10H15NO	166.122635 [165.115356]	0.058304	M+H [1+]
HMDB04366	Hordenine	C10H15NO	166.122635 [165.115356]	0.058304	M+H [1+]
HMDB13708	Ephedrine	C10H15NO	166.122635 [165.115356]	0.058304	M+H [1+]
HMDB02214	Cuminaldehyde	C10H12O	166.122650 [148.088821]	0.058319	M+NH4 [1+]
HMDB13761	4-(1-Methylethyl)-benzaldehyde	C10H12O	166.122650 [148.088821]	0.058319	M+NH4 [1+]
HMDB04710	9,10,13-TriHOME	C18H34O5	166.127594 [330.240631]	0.063263	M+2H [2+]
HMDB04708	9,12,13-TriHOME	C18H34O5	166.127594 [330.240631]	0.063263	M+2H [2+]
HMDB02322	Cadaverine	C5H14N2	166.131470 [102.115700]	0.067139	M+ACN+Na [1+]
HMDB03661	N-Methylputrescine	C5H14N2	166.131470 [102.115700]	0.067139	M+ACN+Na [1+]
HMDB13205	9-Decenoylcarnitine	C17H31NO4	166.133209 [313.225311]	0.068878	M+H+NH4 [2+]
HMDB01126	Nornicotine	C9H12N2	166.133881 [148.100052]	0.06955	M+NH4 [1+]
HMDB05060	Eicosadienoic acid	C20H36O2	166.134003 [308.271515]	0.069672	M+H+Na [2+]
HMDB13123	4,7,10,13,16-Docosapentaenoic acid	C22H34O2	166.135223 [330.255890]	0.070892	M+2H [2+]
HMDB01976	Docosapentaenoic acid (22n-6)	C22H34O2	166.135223 [330.255890]	0.070892	M+2H [2+]
HMDB06528	Docosapentaenoic acid	C22H34O2	166.135223 [330.255890]	0.070892	M+2H [2+]
HMDB12497	1-pyrroline	C4H7N	166.138809 [69.057846]	0.074478	2M+3H2O+2H [2+]
HMDB06509	Nervonyl carnitine	C6H16N	166.144043 [102.128273]	0.079712	M+ACN+Na [1+]
HMDB04437	Diethanolamine	C4H11NO2	166.144318 [105.078979]	0.079987	M+IsoProp+H [1+]
HMDB11564	MG(16:0/0:0/0:0)	C19H38O4	166.145782 [330.277008]	0.081451	M+2H [2+]
HMDB11533	MG(0:0/16:0/0:0)	C19H38O4	166.145782 [330.277008]	0.081451	M+2H [2+]
HMDB13034	Palmitoylglycine	C18H35NO3	166.151398 [313.261688]	0.087067	M+H+NH4 [2+]
HMDB02659	Silver	[Ag]+	167.970428 [106.905098]	0.07045	M+IsoProp+H [1+]
HMDB01327	Rubidium	[Rb]+	167.972168 [84.911789]	0.06871	M+2ACN+H [1+]
HMDB02243	Picolinic acid	C6H5NO2	168.003189 [123.032028]	0.037689	M+2Na-H [1+]
HMDB01488	Nicotinic acid	C6H5NO2	168.003189 [123.032028]	0.037689	M+2Na-H [1+]
HMDB00267	Pyroglutamic acid	C5H7NO3	168.005737 [129.042587]	0.035141	M+K [1+]
HMDB01843	N-Acryloylglycine	C5H7NO3	168.005737 [129.042587]	0.035141	M+K [1+]
HMDB02234	1-Pyrroline-4-hydroxy-2-carboxylate	C5H7NO3	168.005737 [129.042587]	0.035141	M+K [1+]
HMDB01369	Pyrroline hydroxycarboxylic acid	C5H7NO3	168.005737 [129.042587]	0.035141	M+K [1+]
HMDB00805	Pyrrolidonecarboxylic acid	C5H7NO3	168.005737 [129.042587]	0.035141	M+K [1+]
HMDB13764	4-Oxoproline	C5H7NO3	168.005737 [129.042587]	0.035141	M+K [1+]
HMDB01068	D-Sedoheptulose 7-phosphate	C7H15O10P	168.009354 [290.040283]	0.031525	M+2Na [2+]
HMDB10716	Gamma-Glutamyl-Se-methylselenocysteine	C9H16N2O5Se	168.009460 [312.022430]	0.031418	M+H+Na [2+]
HMDB11664	3-Methylene-indolenine	C9H7N	168.020996 [129.057846]	0.019882	M+K [1+]
HMDB13680	Caftaric acid	C13H12O9	168.022308 [312.048126]	0.01857	M+H+Na [2+]
HMDB00691	Malonic acid	C3H4O4	168.026718 [104.010956]	0.01416	M+ACN+Na [1+]
HMDB06938	Tartronate semialdehyde	C3H4O4	168.026718 [104.010956]	0.01416	M+ACN+Na [1+]
HMDB01352	Hydroxypyruvic acid	C3H4O4	168.026718 [104.010956]	0.01416	M+ACN+Na [1+]
HMDB01552	2-Keto-glutaramic acid	C5H7NO4	168.026718 [145.037506]	0.01416	M+Na [1+]
HMDB02780	Catechin	C15H14O6	168.028732 [290.079041]	0.012146	M+2Na [2+]
HMDB01871	Epicatechin	C15H14O6	168.028732 [290.079041]	0.012146	M+2Na [2+]
HMDB00232	Quinolinic acid	C7H5NO4	168.029129 [167.021851]	0.011749	M+H [1+]
HMDB06552	Aflatoxin B1	C17H12O6	168.029938 [312.063385]	0.010941	M+H+Na [2+]
HMDB03903	2-Hydroxyethanesulfonate	C2H6O4S	168.032501 [125.998680]	0.008377	M+ACN+H [1+]
HMDB06462	Homocysteinesulfinic acid	C4H9NO4S	168.032501 [167.025223]	0.008377	M+H [1+]
HMDB06804	Propynoic acid	C3H2O2	168.034073 [70.005478]	0.006805	2M+3H2O+2H [2+]
HMDB00229	Nicotinamide ribotide	C11H15N2O8P	168.035583 [334.056610]	0.005295	M+2H [2+]
HMDB11685	DHAP(8:0)	C11H21O7P	168.036453 [296.102478]	0.004425	M+H+K [2+]
HMDB11649	1-(sn-Glycero-3-phospho)-1D-myo-inositol	C9H19O11P	168.040527 [334.066498]	0.000351	M+2H [2+]
HMDB12228	Ethylphosphate	C2H7O4P	168.042023 [126.008194]	0.001144	M+ACN+H [1+]
HMDB00716	L-Pipecolic acid	C6H11NO2	168.042145 [129.078979]	0.001266	M+K [1+]
HMDB00070	Pipecolic acid	C6H11NO2	168.042145 [129.078979]	0.001266	M+K [1+]
HMDB04226	N4-Acetylaminobutanal	C6H11NO2	168.042145 [129.078979]	0.001266	M+K [1+]
HMDB05960	D-Pipecolic acid	C6H11NO2	168.042145 [129.078979]	0.001266	M+K [1+]
HMDB03584	Taurocyamine	C3H9N3O3S	168.043747 [167.036469]	0.002869	M+H [1+]
HMDB12267	N-Succinyl-L,L-2,6-diaminopimelate	C11H18N2O7	168.044907 [290.111389]	0.004028	M+2Na [2+]
HMDB00956	Tartaric acid	C4H6O6	168.050262 [150.016434]	0.009384	M+NH4 [1+]
HMDB13694	Tartaric acid	C4H6O6	168.050262 [150.016434]	0.009384	M+NH4 [1+]
HMDB00052	Argininosuccinic acid	C10H18N4O6	168.050522 [290.122620]	0.009644	M+2Na [2+]
HMDB11677	Galactose-beta-1,4-xylose	C11H20O10	168.051071 [312.105652]	0.010193	M+H+Na [2+]
HMDB00401	2,8-Dihydroxyadenine	C5H5N5O2	168.051605 [167.044327]	0.010727	M+H [1+]
HMDB02032	8-Hydroxyguanine	C5H5N5O2	168.051605 [167.044327]	0.010727	M+H [1+]
HMDB04304	Nivalenol	C15H20O7	168.058701 [312.120911]	0.017822	M+H+Na [2+]
HMDB00729	Alpha-Hydroxyisobutyric acid	C4H8O3	168.063110 [104.047340]	0.022232	M+ACN+Na [1+]
HMDB00710	4-Hydroxybutyric acid	C4H8O3	168.063110 [104.047340]	0.022232	M+ACN+Na [1+]
HMDB00442	(S)-3-Hydroxybutyric acid	C4H8O3	168.063110 [104.047340]	0.022232	M+ACN+Na [1+]
HMDB00357	3-Hydroxybutyric acid	C4H8O3	168.063110 [104.047340]	0.022232	M+ACN+Na [1+]
[truncated: 9,988 more rows]

## Sheet: Overlap HMDB&iBP1870 - 65 hits
Species id iBP1870	HMDB id	KEGG id	Common name	Formula	Ratio (N/C)	Adduct MW [HMDB MW]	Adduct	Tested	Identified	Quantified
M_ade_e	HMDB00034	C00147	Adenine	C5H5N5	1	136.061768 [135.054489]	M+H [1+]	LC-MS/MS and Enzymatically	Present	Yes
M_gua_e	HMDB00132	C00242	Guanine	C5H5N5O	1	152.056686 [151.049408]	M+H [1+]	LC-MS/MS	Present	No
M_hxan_e	HMDB00157	C00262	Hypoxanthine	C5H4N4O	0.8	137.045792 [136.038513]	M+H [1+]	LC-MS/MS	Not found	-
M_xan_e	HMDB00292	C00385	Xanthine	C5H4N4O2	0.8	153.040710 [152.033432]	M+H [1+]	LC-MS/MS	Not found	-
M_adn_e	HMDB00050	C00212	Adenosine	C10H13N5O4	0.5	268.104004 [267.096741]	M+H [1+]	LC-MS/MS	Present	Yes
M_citr_L_c	HMDB00904	C00327	Citrulline	C6H13N3O3	0.5	176.102966 [175.095688]	M+H [1+]	LC-MS/MS	Present	No
M_dgsn_e	HMDB00085	C00330	Deoxyguanosine	C10H13N5O4	0.5	268.104004 [267.096741]	M+H [1+]	LC-MS/MS	Present	Yes
M_aicar_c	HMDB01517	C04677	AICAR	C9H15N4O8P	0.444444	339.070007 [338.062744]	M+H [1+]	-	-	-
M_argsuc_c	HMDB00052	C03406	Argininosuccinic acid	C10H18N4O6	0.4	291.129883 [290.122620]	M+H [1+]	LC-MS/MS	Not found	-
M_dimp_e	HMDB06555	C06196	dIMP	C10H13N4O7P	0.4	331.044922 [332.052185]	M-H [1-]	-	-	-
M_cbasp_c	HMDB00828	C00438	Ureidosuccinic acid	C5H8N2O5	0.4	177.050598 [176.043320]	M+H [1+]	LC-MS/MS	Not found	-
M_air_c	HMDB01235	C03373	5-Aminoimidazole ribonucleotide	C8H14N3O7P	0.375	294.049683 [295.056946]	M-H [1-]	-	-	-
M_cytd_e	HMDB00089	C00475	Cytidine	C9H13N3O5	0.333333	244.092804 [243.085526]	M+H [1+]	LC-MS/MS	Present	Yes
M_dcyt_e	HMDB00014	C00881	Deoxycytidine	C9H13N3O4	0.333333	228.097885 [227.090607]	M+H [1+]	LC-MS/MS	Present	Yes
M_cys_L_e	HMDB00574	C00097	L-Cysteine	C3H7NO2S	0.333333	122.027031 [121.019753]	M+H [1+]	HPEAC-IPAD	Present	Yes
M_pser_L_c	HMDB00272	C01005	Phosphoserine	C3H8NO6P	0.333333	186.016205 [185.008926]	M+H [1+]	LC-MS/MS	Not found	-
M_dmlz_c	HMDB03826	C04332	6,7-Dimethyl-8-(1-D-ribityl)lumazine	C13H18N4O6	0.307692	325.115356 [326.122620]	M-H [1-]	-	-	-
M_cyst_L_c	HMDB00099	C02291	L-Cystathionine	C7H14N2O4S	0.285714	223.074707 [222.067429]	M+H [1+]	LC-MS/MS	Not found	-
M_asp_D_e	HMDB06483	C00402	D-Aspartic acid	C4H7NO4	0.25	134.044785 [133.037506]	M+H [1+]	HPEAC-IPAD	Present	Yes
M_glucys_c	HMDB01049	C00669	Gamma-Glutamylcysteine	C8H14N2O5S	0.25	251.069626 [250.062347]	M+H [1+]	LC-MS/MS	Not found	-
M_asp_L_e	HMDB00191	C00049	L-Aspartic acid	C4H7NO4	0.25	134.044785 [133.037506]	M+H [1+]	HPEAC-IPAD	Present	Yes
M_pyam5p_c	HMDB01555	C00647	Pyridoxamine 5'-phosphate	C8H13N2O5P	0.25	249.063492 [248.056213]	M+H [1+]	-	-	-
M_ribflv_c	HMDB00244	C00255	Riboflavin	C17H20N4O6	0.235294	377.145538 [376.138275]	M+H [1+]	LC-MS/MS	Present	No
M_duri_e	HMDB00012	C00526	Deoxyuridine	C9H12N2O5	0.222222	229.081894 [228.074615]	M+H [1+]	LC-MS/MS	Not found	-
M_uri_e	HMDB00296	C00299	Uridine	C9H12N2O6	0.222222	245.076813 [244.069534]	M+H [1+]	LC-MS/MS	Present	No
M_5aop_c	HMDB01149	C00430	5-Aminolevulinic acid	C5H9NO3	0.2	132.065521 [131.058243]	M+H [1+]	LC-MS/MS	Not found	-
M_nfanth_c	HMDB04089	C05653	Formylanthranilic acid	C8H7NO3	0.2	166.049866 [165.042587]	M+H [1+]	-	-	-
M_glu5p_c	HMDB01228	C03287	L-Glutamic acid 5-phosphate	C5H10NO7P	0.2	228.026764 [227.019485]	M+H [1+]	-	-	-
M_glu5sa_c	HMDB02104	C01165	L-Glutamic-gamma-semialdehyde	C5H9NO3	0.2	132.065521 [131.058243]	M+H [1+]	-	-	-
M_acglu_c	HMDB00766	C00624	N-Acetyl-L-alanine	C5H9NO3	0.2	132.065521 [131.058243]	M+H [1+]	LC-MS/MS	Not found	-
M_ppbng_c	HMDB00245	C00931	Porphobilinogen	C10H14N2O4	0.2	227.102631 [226.095352]	M+H [1+]	LC-MS/MS	Not found	-
M_thymd_e	HMDB00273	C00214	Thymidine	C10H14N2O5	0.2	243.097549 [242.090271]	M+H [1+]	LC-MS/MS	Present	Yes
M_sl26da_c	HMDB12267	C04421	N-Succinyl-L,L-2,6-diaminopimelate	C11H18N2O7	0.181818	291.118652 [290.111389]	M+H [1+]	-	-	-
M_ile_L_e	HMDB00172	C00407	L-Isoleucine	C6H13NO2	0.166667	132.101913 [131.094635]	M+H [1+]	HPEAC-IPAD	Present	Yes
M_leu_L_e	HMDB00687	C00123	L-Leucine	C6H13NO2	0.166667	132.101913 [131.094635]	M+H [1+]	HPEAC-IPAD	Present	Yes
M_acg5sa_c	HMDB06488	C01250	N-Acetyl-L-glutamate 5-semialdehyde	C7H11NO4	0.142857	174.076080 [173.068802]	M+H [1+]	-	-	-
M_quln_c	HMDB00232	C03722	Quinolinic acid	C7H5NO4	0.142857	168.029129 [167.021851]	M+H [1+]	LC-MS/MS	Not found	-
M_pydx_c	HMDB01545	C00250	Pyridoxal	C8H9NO3	0.125	168.065521 [167.058243]	M+H [1+]	LC-MS/MS	Not found	-
M_pdx5p_c	HMDB01319	C00627	Pyridoxine 5'-phosphate	C8H12NO6P	0.125	250.047501 [249.040222]	M+H [1+]	-	-	-
M_cpppg3_c	HMDB00570	C03263	Coproporphyrin III	C36H38N4O8	0.111111	655.276245 [654.268982]	M+H [1+]	-	-	-
M_phe_L_e	HMDB00159	C00079	L-Phenylalanine	C9H11NO2	0.111111	166.086258 [165.078979]	M+H [1+]	HPEAC-IPAD	Present	Yes
M_tyr_L_e	HMDB00158	C00082	L-Tyrosine	C9H11NO3	0.111111	180.066620 [181.073898]	M-H [1-]	HPEAC-IPAD	Present	Yes
M_indac_e	HMDB00197	C00954	Indoleacetic acid	C10H9NO2	0.1	176.070602 [175.063324]	M+H [1+]	LC-MS/MS	Not found	-
M_bhb_e	HMDB00011	C01089	(R)-3-Hydroxybutyric acid	C4H8O3	0	105.054619 [104.047340]	M+H [1+]	-	-	-
M_3c3hmp_c	HMDB00402	C02504	2-Isopropylmalic acid	C7H12O5	0	177.075760 [176.068481]	M+H [1+]	LC-MS/MS	Present	Yes
M_2pg_c	HMDB03391	C00631	2-Phospho-D-glyceric acid	C3H7O7P	0	187.000214 [185.992935]	M+H [1+]	LC-MS/MS	Present	No
M_23dhb_e	HMDB00397	C00196	2-Pyrocatechuic acid	C7H6O4	0	155.033890 [154.026611]	M+H [1+]	LC-MS/MS	Not found	-
M_3c2hmp_c	HMDB12156	C04411	3-Isopropylmalate	C7H12O5	0	177.075760 [176.068481]	M+H [1+]	LC-MS/MS	Not found	-
M_4facac_c	HMDB01268	C01061	4-Fumarylacetoacetic acid	C8H8O6	0	201.039368 [200.032089]	M+H [1+]	-	-	-
M_dca_e	HMDB00511	C01571	Capric acid	C10H20O2	0	173.153610 [172.146332]	M+H [1+]	LC-MS/MS	Not found	-
M_chor_c	HMDB12199	C00251	Chorismate	C10H10O6	0	227.055023 [226.047745]	M+H [1+]	LC-MS/MS	Not found	-
M_ccmuc_c	HMDB06331	C02480	cis,cis-Muconic acid	C6H6O4	0	141.019333 [142.026611]	M-H [1-]	-	-	-
M_e4p_c	HMDB01321	C00279	D-Erythrose 4-phosphate	C4H9O7P	0	201.015869 [200.008591]	M+H [1+]	-	-	-
M_glcur1p_e	HMDB03976	C05385	D-Glucuronic acid 1-phosphate	C6H11O10P	0	275.016235 [274.008972]	M+H [1+]	-	-	-
M_s7p_c	HMDB01068	C00281	D-Sedoheptulose 7-phosphate	C7H15O10P	0	291.047546 [290.040283]	M+H [1+]	LC-MS/MS	Not found	-
M_glyc3p_e	HMDB00126	C00093	Glycerol 3-phosphate	C3H9O6P	0	173.020950 [172.013672]	M+H [1+]	-	-	-
M_hpyr_c	HMDB01352	C00168	Hydroxypyruvic acid	C3H4O4	0	105.018234 [104.010956]	M+H [1+]	LC-MS/MS	Not found	-
M_4macac_c	HMDB02052	C01036	Maleylacetoacetic acid	C8H8O6	0	201.039368 [200.032089]	M+H [1+]	-	-	-
M_micit_c	HMDB06471	C04593	Methylisocitric acid	C7H10O7	0	207.049927 [206.042648]	M+H [1+]	-	-	-
M_2hpac_c	HMDB00669	C05852	Ortho-Hydroxyphenylacetic acid	C8H8O3	0	153.054626 [152.047348]	M+H [1+]	-	-	-
M_pac_c	HMDB00209	C07086	Phenylacetic acid	C8H8O2	0	137.059708 [136.052429]	M+H [1+]	LC-MS/MS	Not found	-
M_pphn_c	HMDB12283	C00254	Prephenate	C10H10O6	0	227.055023 [226.047745]	M+H [1+]	-	-	-
M_ocdca_e	HMDB00827	C01530	Stearic acid	C18H36O2	0	283.264252 [284.271515]	M-H [1-]	-	-	-
M_2h3oppan_c	HMDB06938	C01146	Tartronate semialdehyde	C3H4O4	0	105.018234 [104.010956]	M+H [1+]	-	-	-
M_q8_c	HMDB02012	C00399	Ubiquinone Q1	C14H18O4	0	251.127792 [250.120514]	M+H [1+]	-	-	-

## Sheet: LC-MSMS characteristics
Compound	ESI mode	Precursor (m/z)	Product (m/z)	Dwell time (ms)	Quadrupole 1 (V)	Collision energy	Quadrupole 3 (V)	Retention time (min)
N-Acetyl-L-alanine	+	132.1	89.95	100	-14	-10	-18	12.4
		132.1	44	100	-14	-20	-18
		132.1	43.05	100	-14	-25	-17
Adenine	+	136	119.05	100	-17	-15	-22	11.6
		136	65.05	100	-17	-45	-12
		136	91.9	100	-17	-35	-17
Adenosine	+	268	136.05	100	-10	-20	-16	10.6
		268	119.05	100	-10	-50	-21
		268	57.1	100	-10	-30	-24
5-Aminolevulinic acid	+	132.05	86	100	-29	-15	-17	14.7
		132.05	114	100	-29	-15	-29
		132.05	54.95	100	-29	-20	-10
Argininosuccinic acid disodium salt	+	291.1	70.15	100	-21	-40	-13	16.3
		291.1	116.05	100	-21	-20	-12
		291.1	157.95	100	-21	-20	-17
Citrulline	+	176.1	70	100	-12	-25	-13	13.9
		176.1	159.05	100	-12	-10	-11
		176.1	113	100	-12	-20	-23
L-Cystathionine	+	223.1	134	100	-15	-15	-14	8.7
		223.1	87.95	100	-15	-30	-17	multiple
		223.1	56	100	-15	-25	-23
Cytidine	+	244.1	111.95	100	-17	-15	-23	11.7
		244.1	94.95	100	-17	-45	-19
		244.1	69	100	-17	-40	-13
Deoxycytidine	+	228	112.25	100	-26	-10	-22	11.3
		228	94.95	100	-26	-45	-19
		228	69	100	-26	-35	-26
Deoxyguanosine monohydrate	+	268.1	151.95	100	-13	-10	-17	12.5
		268.1	134.9	100	-13	-10	-14
		268.1	110.1	100	-13	-10	-21
Deoxyuridine	+	229.1	112.95	100	-16	-10	-23	9.4
		229.1	117	100	-16	-10	-24
		229.1	45	100	-16	-30	-19
Gamma-Glutamylcysteine	+	251.1	84	100	-29	-30	-16	16
		251.1	122.05	100	-29	-15	-25
		251.1	129.95	100	-29	-15	-14
Guanine hydrochloride	+	152	134.85	100	-11	-25	-26	12.9
		152	110	100	-11	-25	-10
		152	55.05	100	-11	-40	-19
Hypoxanthine	+	137	54.75	100	-14	-35	-20	13.1
		137	28.2	100	-14	-40	-18
		137	110	100	-14	-20	-21
Indoleacetic acid	+	176.1	130	100	-19	-15	-25	11.3
		176.1	76.95	100	-19	-45	-30
		176.1	102.95	100	-19	-35	-10
Phosphoserine	-	183.9	97.05	100	20	10	18	16.9
		183.9	79	100	20	30	15
Porphobilinogen	+	227.1	210.05	100	-11	-10	-15	16.42
		227.1	122.1	100	-11	-30	-25
		227.1	182	100	-11	-20	-20
Pyridoxal	+	168.05	149.95	100	-19	-15	-17	30
		168.05	94.05	100	-19	-25	-19
		168.05	67	100	-19	-30	-25
Quinolinic acid	+	167.8	77.85	100	-19	-20	-14	16.8
		167.8	106.05	100	-19	-20	-10
		167.8	150	100	-19	-15	-15
Riboflavin	+	376.95	43.1	100	-29	-50	-18	10.1
		376.95	172.1	100	-29	-50	-23
		376.95	57.05	100	-29	-50	-22
Thymidine	+	243.1	126.95	100	-12	-10	-13	8.6
		243.1	117.05	100	-12	-10	-12
		243.1	110	100	-12	-35	-23
Ureidosuccinic acid (carbamoyl aspartic acid)	+	177.2	133.95	100	-19	-10	-27	16.6
		177.2	74	100	-19	-20	-28
		177.2	87.95	100	-19	-15	-18
Uridine	+	245.1	112.95	100	-12	-10	-23	10.7
		245.1	70.15	100	-12	-40	-25
		245.1	132.95	100	-12	-10	-14
Xanthine	+	153	110.05	100	-10	-20	-21	16.5
		153	55	100	-10	-35	-21
		153	135.9	100	-10	-20	-14
