# Supplementary material for: Probing the Genome-Scale Metabolic Landscape of Bordetella pertussis, the Causative Agent of Whooping Cough
Source: Appl Environ Microbiol. 2017 Oct 17;83(21):e01528-17. doi: 10.1128/AEM.01528-17 (PMC5648915; doi:10.1128/AEM.01528-17)
Supplement: Supplemental material [file AEM.01528-17_zam999118131sd8.xlsx]

## Sheet: Read Me
File description
This file contains the data from the simulations of minimal growth requirements of B. pertussis Tohama I using EMAF
Sheet description
sheet name	description
EMAF constraints description	description of constraints used with EMAF for determining minimal substrate combinations (S sources, AA as C/N sources, organic acids as C sources)
EMAF constraints	list of relevant constraints used with EMAF for determining minimal substrate combinations (S sources, AA as C/N sources, organic acids as C sources)
EMAF target reactions	lits of target reactions used with EMAF (set of reactions from which the minimal number of active fluxes must be computed)
FBA AA No TCA	flux distributions for amino acids that can support growth as sole C/N source with a partially non-functional TCA cycle
FBA AA TCA	flux distributions for amino acids that can support growth as sole C/N source with a fully functional TCA cycle
FBA S No TCA	flux distributions for S-containing compounds that can support growth as sole S source with a partially non-functional TCA cycle
FBA OA No TCA	flux distributions for organic acids that can support growth as sole C source with a partially non-functional TCA cycle
FBA OA TCA	flux distributions for organic acids that can support growth as sole C source with a fully functional TCA cycle

## Sheet: EMAF constraints description
EMAF constraints description
No constraints are set on export reactions (R_EXo): LB=0 and UB=99999.
R_ATPM was constrained to account for maintenance ATP consumption (70.111 mmolATP/L), as calculated with equation 5 (supplemental text) assuming an initial biomass concentration of 0.05 gDCW/L, a final biomass of 1 gDCW/L, and a cultivation time of 24h. These values are fictive, but do not affect the qualitative output of EMAF (growth feasibility or infeasibility with all possible substrate combi…
The lower bound of import reactions for inorganic ions (Ca2+, K+, Na+, Cl-, Fe2+, Fe3+, Mg2+), niacin and inorganic phosphate were set to a non-limiting value (based on composition of MSS-CDM medium, in mM) in all simulations.
Oxygen, water, and protons were allowed to be freely imported: LB=0 and UB=99999 for the corresponding R_EXi reactions.
Except otherwise indicated (see below), all other import reactions (R_EXi) were closed (LB=UB=0).
Specific constraints for "S source" simulations
Glutamate was the sole C and N source: uptake was allowed up to 115.6 mM (concentration in MSS-CDM).
For all possible S sources to be tested (14 different S sources), the upper bound was set to 10 mM.
Specific constraints for "AA" simulations
For all 20 amino acids (sole C/N source), the upper bound of the import reaction was set to 125 mM.
Thiosulfate was the sole S source: uptake was allowed up to 10 mM.
Specific constraints for "AA" simulations
For all 24 organic acids considered (sole C source), the upper bound of the import reaction was set to 125 mM.
Thiosulfate was the sole S source: uptake was allowed up to 10 mM.
Ammonia was the sole N source: uptake was allowed up to 25 mM.

## Sheet: EMAF constraints
	AA		C		S		AA No Cys
Reaction ID	LB constraint	UB constraint	LB constraint	UB constraint	LB constraint	UB constraint	LB constraint	UB constraint
R_EXi_15dap_LPAREN_e_RPAREN_	0	0	0	0	0	0	0	0
R_EXi_23dhb_LPAREN_e_RPAREN_	0	0	0	0	0	0	0	0
R_EXi_26dap_M_LPAREN_e_RPAREN_	0	0	0	0	0	0	0	0
R_EXi_4abut_LPAREN_e_RPAREN_	0	0	0	0	0	0	0	0
R_EXi_ac_LPAREN_e_RPAREN_	0	0	0	125	0	0	0	0
R_EXi_acac_LPAREN_e_RPAREN_	0	0	0	125	0	0	0	0
R_EXi_acald_LPAREN_e_RPAREN_	0	0	0	125	0	0	0	0
R_EXi_acgal_LPAREN_e_RPAREN_	0	0	0	0	0	0	0	0
R_EXi_acgal1p_LPAREN_e_RPAREN_	0	0	0	0	0	0	0	0
R_EXi_acgam_LPAREN_e_RPAREN_	0	0	0	0	0	0	0	0
R_EXi_acgam1p_LPAREN_e_RPAREN_	0	0	0	0	0	0	0	0
R_EXi_acmum_LPAREN_e_RPAREN_	0	0	0	0	0	0	0	0
R_EXi_acser_LPAREN_e_RPAREN_	0	0	0	0	0	0	0	0
R_EXi_ade_LPAREN_e_RPAREN_	0	0	0	0	0	0	0	0
R_EXi_adn_LPAREN_e_RPAREN_	0	0	0	0	0	0	0	0
R_EXi_adocbl_LPAREN_e_RPAREN_	0	0	0	0	0	0	0	0
R_EXi_ag_LPAREN_e_RPAREN_	0	0	0	0	0	0	0	0
R_EXi_agm_LPAREN_e_RPAREN_	0	0	0	0	0	0	0	0
R_EXi_akg_LPAREN_e_RPAREN_	0	0	0	125	0	0	0	0
R_EXi_ala_B_LPAREN_e_RPAREN_	0	0	0	0	0	0	0	0
R_EXi_ala_D_LPAREN_e_RPAREN_	0	0	0	0	0	0	0	0
R_EXi_ala_L_LPAREN_e_RPAREN_	0	125	0	0	0	0	0	125
R_EXi_alaala_LPAREN_e_RPAREN_	0	0	0	0	0	0	0	0
R_EXi_ALC_LPAREN_e_RPAREN_	0	0	0	0	0	0	0	0
R_EXi_amp_LPAREN_e_RPAREN_	0	0	0	0	0	0	0	0
R_EXi_anhgm_LPAREN_e_RPAREN_	0	0	0	0	0	0	0	0
R_EXi_arbtn_fe3_LPAREN_e_RPAREN_	0	0	0	0	0	0	0	0
R_EXi_arbtn_LPAREN_e_RPAREN_	0	0	0	0	0	0	0	0
R_EXi_arg_L_LPAREN_e_RPAREN_	0	125	0	0	0	0	0	125
R_EXi_asn_L_LPAREN_e_RPAREN_	0	125	0	0	0	0	0	125
R_EXi_asp_D_LPAREN_e_RPAREN_	0	0	0	0	0	0	0	0
R_EXi_asp_L_LPAREN_e_RPAREN_	0	125	0	0	0	0	0	125
R_EXi_bhb_LPAREN_e_RPAREN_	0	0	0	125	0	0	0	0
R_EXi_blvrdn_LPAREN_e_RPAREN_	0	0	0	0	0	0	0	0
R_EXi_but_LPAREN_e_RPAREN_	0	0	0	125	0	0	0	0
R_EXi_ca2_LPAREN_e_RPAREN_	0	0.136036	0	0.136036	0	0.136036	0	0.136036
R_EXi_cd2_LPAREN_e_RPAREN_	0	0	0	0	0	0	0	0
R_EXi_cgly_LPAREN_e_RPAREN_	0	0	0	0	0	0	0	0
R_EXi_chol_LPAREN_e_RPAREN_	0	0	0	0	0	0	0	0
R_EXi_cit_LPAREN_e_RPAREN_	0	0	0	125	0	0	0	0
R_EXi_cl_LPAREN_e_RPAREN_	0	7.45133	0	7.45133	0	7.45133	0	7.45133
R_EXi_cmp_LPAREN_e_RPAREN_	0	0	0	0	0	0	0	0
R_EXi_co_LPAREN_e_RPAREN_	0	0	0	0	0	0	0	0
R_EXi_co2_LPAREN_e_RPAREN_	0	0	0	0	0	0	0	0
R_EXi_cobalt2_LPAREN_e_RPAREN_	0	0	0	0	0	0	0	0
R_EXi_cpgn_LPAREN_e_RPAREN_	0	0	0	0	0	0	0	0
R_EXi_cpgn_un_LPAREN_e_RPAREN_	0	0	0	0	0	0	0	0
R_EXi_cu_LPAREN_e_RPAREN_	0	0	0	0	0	0	0	0
R_EXi_cu2_LPAREN_e_RPAREN_	0	0	0	0	0	0	0	0
R_EXi_cyan_LPAREN_e_RPAREN_	0	0	0	0	0	0	0	0
R_EXi_cys_L_LPAREN_e_RPAREN_	0	125	0	0	0	10	0	0
R_EXi_cytd_LPAREN_e_RPAREN_	0	0	0	0	0	0	0	0
R_EXi_dad_2_LPAREN_e_RPAREN_	0	0	0	0	0	0	0	0
R_EXi_damp_LPAREN_e_RPAREN_	0	0	0	0	0	0	0	0
R_EXi_dca_LPAREN_e_RPAREN_	0	0	0	0	0	0	0	0
R_EXi_dcmp_LPAREN_e_RPAREN_	0	0	0	0	0	0	0	0
R_EXi_dcyt_LPAREN_e_RPAREN_	0	0	0	0	0	0	0	0
R_EXi_ddca_LPAREN_e_RPAREN_	0	0	0	0	0	0	0	0
R_EXi_desfbx_LPAREN_e_RPAREN_	0	0	0	0	0	0	0	0
R_EXi_desfbx_un_LPAREN_e_RPAREN_	0	0	0	0	0	0	0	0
R_EXi_dgmp_LPAREN_e_RPAREN_	0	0	0	0	0	0	0	0
R_EXi_dgsn_LPAREN_e_RPAREN_	0	0	0	0	0	0	0	0
R_EXi_dha_LPAREN_e_RPAREN_	0	0	0	125	0	0	0	0
R_EXi_dimp_LPAREN_e_RPAREN_	0	0	0	0	0	0	0	0
R_EXi_din_LPAREN_e_RPAREN_	0	0	0	0	0	0	0	0
R_EXi_dtmp_LPAREN_e_RPAREN_	0	0	0	0	0	0	0	0
R_EXi_dump_LPAREN_e_RPAREN_	0	0	0	0	0	0	0	0
R_EXi_duri_LPAREN_e_RPAREN_	0	0	0	0	0	0	0	0
R_EXi_enter_LPAREN_e_RPAREN_	0	0	0	0	0	0	0	0
R_EXi_etha_LPAREN_e_RPAREN_	0	0	0	0	0	0	0	0
R_EXi_etoh_LPAREN_e_RPAREN_	0	0	0	125	0	0	0	0
R_EXi_fald_LPAREN_e_RPAREN_	0	0	0	125	0	0	0	0
R_EXi_fe2_LPAREN_e_RPAREN_	0	0.0668919	0	0.0668919	0	0.0668919	0	0.0668919
R_EXi_fe3_LPAREN_e_RPAREN_	0	0.0668919	0	0.0668919	0	0.0668919	0	0.0668919
R_EXi_fe3dcit_LPAREN_e_RPAREN_	0	0	0	0	0	0	0	0
R_EXi_fe3dhbzs_LPAREN_e_RPAREN_	0	0	0	0	0	0	0	0
R_EXi_fe3hox_LPAREN_e_RPAREN_	0	0	0	0	0	0	0	0
R_EXi_fe3hox_un_LPAREN_e_RPAREN_	0	0	0	0	0	0	0	0
R_EXi_FEALC_LPAREN_e_RPAREN_	0	0	0	0	0	0	0	0
R_EXi_fecrm_LPAREN_e_RPAREN_	0	0	0	0	0	0	0	0
R_EXi_fecrm_un_LPAREN_e_RPAREN_	0	0	0	0	0	0	0	0
R_EXi_feenter_LPAREN_e_RPAREN_	0	0	0	0	0	0	0	0
R_EXi_feoxam_LPAREN_e_RPAREN_	0	0	0	0	0	0	0	0
R_EXi_feoxam_un_LPAREN_e_RPAREN_	0	0	0	0	0	0	0	0
R_EXi_for_LPAREN_e_RPAREN_	0	0	0	125	0	0	0	0
R_EXi_fru_LPAREN_e_RPAREN_	0	0	0	0	0	0	0	0
R_EXi_fum_LPAREN_e_RPAREN_	0	0	0	125	0	0	0	0
R_EXi_gam_LPAREN_e_RPAREN_	0	0	0	0	0	0	0	0
R_EXi_glc_LPAREN_e_RPAREN_	0	0	0	0	0	0	0	0
R_EXi_glcur_LPAREN_e_RPAREN_	0	0	0	0	0	0	0	0
R_EXi_glcur1p_LPAREN_e_RPAREN_	0	0	0	0	0	0	0	0
R_EXi_gln_L_LPAREN_e_RPAREN_	0	125	0	0	0	0	0	125
R_EXi_glu_L_LPAREN_e_RPAREN_	0	125	0	0	0	115.593	0	125
R_EXi_gly_LPAREN_e_RPAREN_	0	125	0	0	0	0	0	125
R_EXi_glyc_LPAREN_e_RPAREN_	0	0	0	125	0	0	0	0
R_EXi_glyc_R_LPAREN_e_RPAREN_	0	0	0	125	0	0	0	0
R_EXi_glyc2p_LPAREN_e_RPAREN_	0	0	0	0	0	0	0	0
R_EXi_glyc3p_LPAREN_e_RPAREN_	0	0	0	0	0	0	0	0
R_EXi_glyclt_LPAREN_e_RPAREN_	0	0	0	125	0	0	0	0
R_EXi_gmp_LPAREN_e_RPAREN_	0	0	0	0	0	0	0	0
R_EXi_gsn_LPAREN_e_RPAREN_	0	0	0	0	0	0	0	0
R_EXi_gthox_LPAREN_e_RPAREN_	0	0	0	0	0	10	0	0
R_EXi_gthrd_LPAREN_e_RPAREN_	0	0	0	0	0	10	0	0
R_EXi_gua_LPAREN_e_RPAREN_	0	0	0	0	0	0	0	0
R_EXi_h_LPAREN_e_RPAREN_	0	99999	0	99999	0	99999	0	99999
R_EXi_h2o_LPAREN_e_RPAREN_	0	99999	0	99999	0	99999	0	99999
R_EXi_h2o2_LPAREN_e_RPAREN_	0	0	0	0	0	0	0	0
R_EXi_h2s_LPAREN_e_RPAREN_	0	0	0	0	0	10	0	0
R_EXi_hdca_LPAREN_e_RPAREN_	0	0	0	0	0	0	0	0
R_EXi_hdcea_LPAREN_e_RPAREN_	0	0	0	0	0	0	0	0
R_EXi_hg2_LPAREN_e_RPAREN_	0	0	0	0	0	0	0	0
R_EXi_his_L_LPAREN_e_RPAREN_	0	125	0	0	0	0	0	125
R_EXi_hmglbn_LPAREN_e_RPAREN_	0	0	0	0	0	0	0	0
R_EXi_hmglbn_un_LPAREN_e_RPAREN_	0	0	0	0	0	0	0	0
R_EXi_hom_L_LPAREN_e_RPAREN_	0	0	0	0	0	0	0	0
R_EXi_hxa_LPAREN_e_RPAREN_	0	0	0	0	0	0	0	0
R_EXi_hxan_LPAREN_e_RPAREN_	0	0	0	0	0	0	0	0
R_EXi_ile_L_LPAREN_e_RPAREN_	0	125	0	0	0	0	0	125
R_EXi_imlac_LPAREN_e_RPAREN_	0	0	0	0	0	0	0	0
R_EXi_imp_LPAREN_e_RPAREN_	0	0	0	0	0	0	0	0
R_EXi_indac_LPAREN_e_RPAREN_	0	0	0	0	0	0	0	0
R_EXi_indole_LPAREN_e_RPAREN_	0	0	0	0	0	0	0	0
R_EXi_ins_LPAREN_e_RPAREN_	0	0	0	0	0	0	0	0
R_EXi_k_LPAREN_e_RPAREN_	0	6.3568	0	6.3568	0	6.3568	0	6.3568
R_EXi_lac_D_LPAREN_e_RPAREN_	0	0	0	125	0	0	0	0
R_EXi_lac_L_LPAREN_e_RPAREN_	0	0	0	125	0	0	0	0
R_EXi_LalaDgluMdap_LPAREN_e_RPAREN_	0	0	0	0	0	0	0	0
R_EXi_LalaDgluMdapDala_LPAREN_e_RPAREN_	0	0	0	0	0	0	0	0
R_EXi_lctfr_LPAREN_e_RPAREN_	0	0	0	0	0	0	0	0
R_EXi_lctfr_un_LPAREN_e_RPAREN_	0	0	0	0	0	0	0	0
R_EXi_leu_L_LPAREN_e_RPAREN_	0	125	0	0	0	0	0	125
R_EXi_lys_L_LPAREN_e_RPAREN_	0	125	0	0	0	0	0	125
R_EXi_mal_D_LPAREN_e_RPAREN_	0	0	0	125	0	0	0	0
R_EXi_mal_L_LPAREN_e_RPAREN_	0	0	0	125	0	0	0	0
R_EXi_mercppyr_LPAREN_e_RPAREN_	0	0	0	0	0	10	0	0
R_EXi_met_D_LPAREN_e_RPAREN_	0	0	0	0	0	0	0	0
R_EXi_met_L_LPAREN_e_RPAREN_	0	125	0	0	0	10	0	125
R_EXi_methal_LPAREN_e_RPAREN_	0	0	0	0	0	10	0	0
R_EXi_methth_LPAREN_e_RPAREN_	0	0	0	0	0	10	0	0
R_EXi_metsox_R_L_LPAREN_e_RPAREN_	0	0	0	0	0	0	0	0
R_EXi_metsox_S_L_LPAREN_e_RPAREN_	0	0	0	0	0	0	0	0
R_EXi_mg2_LPAREN_e_RPAREN_	0	0.491884	0	0.491884	0	0.491884	0	0.491884
R_EXi_mn2_LPAREN_e_RPAREN_	0	0	0	0	0	0	0	0
R_EXi_mobd_LPAREN_e_RPAREN_	0	0	0	0	0	0	0	0
R_EXi_myglbn_LPAREN_e_RPAREN_	0	0	0	0	0	0	0	0
R_EXi_myglbn_un_LPAREN_e_RPAREN_	0	0	0	0	0	0	0	0
R_EXi_na1_LPAREN_e_RPAREN_	0	106.878	0	106.878	0	106.878	0	106.878
R_EXi_nac_LPAREN_e_RPAREN_	0	0.0324913	0	0.0324913	0	0.0324913	0	0.0324913
R_EXi_nh4_LPAREN_e_RPAREN_	0	0	0	25	0	0	0	0
R_EXi_ni2_LPAREN_e_RPAREN_	0	0	0	0	0	0	0	0
R_EXi_nmn_LPAREN_e_RPAREN_	0	0	0	0	0	0	0	0
R_EXi_no_LPAREN_e_RPAREN_	0	0	0	0	0	0	0	0
R_EXi_no3_LPAREN_e_RPAREN_	0	0	0	0	0	0	0	0
R_EXi_o2_LPAREN_e_RPAREN_	0	99999	0	99999	0	99999	0	99999
R_EXi_o2s_LPAREN_e_RPAREN_	0	0	0	0	0	0	0	0
R_EXi_ocdca_LPAREN_e_RPAREN_	0	0	0	0	0	0	0	0
R_EXi_ocdcea_LPAREN_e_RPAREN_	0	0	0	0	0	0	0	0
R_EXi_octa_LPAREN_e_RPAREN_	0	0	0	0	0	0	0	0
R_EXi_orn_LPAREN_e_RPAREN_	0	0	0	0	0	0	0	0
R_EXi_orot_LPAREN_e_RPAREN_	0	0	0	0	0	0	0	0
R_EXi_pacald_LPAREN_e_RPAREN_	0	0	0	0	0	0	0	0
R_EXi_phe_D_LPAREN_e_RPAREN_	0	0	0	0	0	0	0	0
R_EXi_phe_L_LPAREN_e_RPAREN_	0	125	0	0	0	0	0	125
R_EXi_pheme_LPAREN_e_RPAREN_	0	0	0	0	0	0	0	0
R_EXi_pi_LPAREN_e_RPAREN_	0	3.67404	0	3.67404	0	3.67404	0	3.67404
R_EXi_pnto_R_LPAREN_e_RPAREN_	0	0	0	0	0	0	0	0
R_EXi_ppa_LPAREN_e_RPAREN_	0	0	0	125	0	0	0	0
R_EXi_ppal_LPAREN_e_RPAREN_	0	0	0	125	0	0	0	0
R_EXi_pro_L_LPAREN_e_RPAREN_	0	125	0	0	0	0	0	125
R_EXi_progly_LPAREN_e_RPAREN_	0	0	0	0	0	0	0	0
R_EXi_ptrc_LPAREN_e_RPAREN_	0	0	0	0	0	0	0	0
R_EXi_pyr_LPAREN_e_RPAREN_	0	0	0	125	0	0	0	0
R_EXi_ser_D_LPAREN_e_RPAREN_	0	0	0	0	0	0	0	0
R_EXi_ser_L_LPAREN_e_RPAREN_	0	125	0	0	0	0	0	125
R_EXi_skm_LPAREN_e_RPAREN_	0	0	0	0	0	0	0	0
R_EXi_so2_LPAREN_e_RPAREN_	0	0	0	0	0	10	0	0
R_EXi_so3_LPAREN_e_RPAREN_	0	0	0	0	0	10	0	0
R_EXi_so4_LPAREN_e_RPAREN_	0	0	0	0	0	10	0	0
R_EXi_spmd_LPAREN_e_RPAREN_	0	0	0	0	0	0	0	0
R_EXi_succ_LPAREN_e_RPAREN_	0	0	0	125	0	0	0	0
R_EXi_tartr_L_LPAREN_e_RPAREN_	0	0	0	125	0	0	0	0
R_EXi_taur_LPAREN_e_RPAREN_	0	0	0	0	0	10	0	0
R_EXi_tcynt_LPAREN_e_RPAREN_	0	0	0	0	0	10	0	0
R_EXi_thr_L_LPAREN_e_RPAREN_	0	125	0	0	0	0	0	125
R_EXi_thymd_LPAREN_e_RPAREN_	0	0	0	0	0	0	0	0
R_EXi_trp_L_LPAREN_e_RPAREN_	0	125	0	0	0	0	0	125
R_EXi_trsfr_LPAREN_e_RPAREN_	0	0	0	0	0	0	0	0
R_EXi_trsfr_un_LPAREN_e_RPAREN_	0	0	0	0	0	0	0	0
R_EXi_tsul_LPAREN_e_RPAREN_	0	10	0	10	0	10	0	10
R_EXi_ttdca_LPAREN_e_RPAREN_	0	0	0	0	0	0	0	0
R_EXi_ttdcea_LPAREN_e_RPAREN_	0	0	0	0	0	0	0	0
R_EXi_tungs_LPAREN_e_RPAREN_	0	0	0	0	0	0	0	0
R_EXi_tyr_L_LPAREN_e_RPAREN_	0	125	0	0	0	0	0	125
R_EXi_ump_LPAREN_e_RPAREN_	0	0	0	0	0	0	0	0
R_EXi_ura_LPAREN_e_RPAREN_	0	0	0	0	0	0	0	0
R_EXi_urea_LPAREN_e_RPAREN_	0	0	0	0	0	0	0	0
R_EXi_uri_LPAREN_e_RPAREN_	0	0	0	0	0	0	0	0
R_EXi_val_L_LPAREN_e_RPAREN_	0	125	0	0	0	0	0	125
R_EXi_xan_LPAREN_e_RPAREN_	0	0	0	0	0	0	0	0
R_EXi_xmp_LPAREN_e_RPAREN_	0	0	0	0	0	0	0	0
R_EXi_xtsn_LPAREN_e_RPAREN_	0	0	0	0	0	0	0	0
R_EXi_zn2_LPAREN_e_RPAREN_	0	0	0	0	0	0	0	0
R_EXo_15dap_LPAREN_e_RPAREN_	0	99999	0	99999	0	99999	0	99999
R_EXo_23dhb_LPAREN_e_RPAREN_	0	99999	0	99999	0	99999	0	99999
R_EXo_26dap_M_LPAREN_e_RPAREN_	0	99999	0	99999	0	99999	0	99999
R_EXo_4abut_LPAREN_e_RPAREN_	0	99999	0	99999	0	99999	0	99999
R_EXo_ac_LPAREN_e_RPAREN_	0	99999	0	99999	0	99999	0	99999
R_EXo_acac_LPAREN_e_RPAREN_	0	99999	0	99999	0	99999	0	99999
R_EXo_acald_LPAREN_e_RPAREN_	0	99999	0	99999	0	99999	0	99999
R_EXo_acgal_LPAREN_e_RPAREN_	0	99999	0	99999	0	99999	0	99999
R_EXo_acgal1p_LPAREN_e_RPAREN_	0	99999	0	99999	0	99999	0	99999
R_EXo_acgam_LPAREN_e_RPAREN_	0	99999	0	99999	0	99999	0	99999
R_EXo_acgam1p_LPAREN_e_RPAREN_	0	99999	0	99999	0	99999	0	99999
R_EXo_acmum_LPAREN_e_RPAREN_	0	99999	0	99999	0	99999	0	99999
R_EXo_acser_LPAREN_e_RPAREN_	0	99999	0	99999	0	99999	0	99999
R_EXo_ade_LPAREN_e_RPAREN_	0	99999	0	99999	0	99999	0	99999
R_EXo_adn_LPAREN_e_RPAREN_	0	99999	0	99999	0	99999	0	99999
R_EXo_adocbl_LPAREN_e_RPAREN_	0	99999	0	99999	0	99999	0	99999
R_EXo_ag_LPAREN_e_RPAREN_	0	99999	0	99999	0	99999	0	99999
R_EXo_agm_LPAREN_e_RPAREN_	0	99999	0	99999	0	99999	0	99999
R_EXo_akg_LPAREN_e_RPAREN_	0	99999	0	99999	0	99999	0	99999
R_EXo_ala_B_LPAREN_e_RPAREN_	0	99999	0	99999	0	99999	0	99999
R_EXo_ala_D_LPAREN_e_RPAREN_	0	99999	0	99999	0	99999	0	99999
R_EXo_ala_L_LPAREN_e_RPAREN_	0	99999	0	99999	0	99999	0	99999
R_EXo_alaala_LPAREN_e_RPAREN_	0	99999	0	99999	0	99999	0	99999
R_EXo_ALC_LPAREN_e_RPAREN_	0	99999	0	99999	0	99999	0	99999
R_EXo_amp_LPAREN_e_RPAREN_	0	99999	0	99999	0	99999	0	99999
R_EXo_anhgm_LPAREN_e_RPAREN_	0	99999	0	99999	0	99999	0	99999
R_EXo_arbtn_fe3_LPAREN_e_RPAREN_	0	99999	0	99999	0	99999	0	99999
R_EXo_arbtn_LPAREN_e_RPAREN_	0	99999	0	99999	0	99999	0	99999
R_EXo_arg_L_LPAREN_e_RPAREN_	0	99999	0	99999	0	99999	0	99999
R_EXo_asn_L_LPAREN_e_RPAREN_	0	99999	0	99999	0	99999	0	99999
R_EXo_asp_D_LPAREN_e_RPAREN_	0	99999	0	99999	0	99999	0	99999
R_EXo_asp_L_LPAREN_e_RPAREN_	0	99999	0	99999	0	99999	0	99999
R_EXo_bhb_LPAREN_e_RPAREN_	0	99999	0	99999	0	99999	0	99999
R_EXo_blvrdn_LPAREN_e_RPAREN_	0	99999	0	99999	0	99999	0	99999
R_EXo_but_LPAREN_e_RPAREN_	0	99999	0	99999	0	99999	0	99999
R_EXo_ca2_LPAREN_e_RPAREN_	0	99999	0	99999	0	99999	0	99999
R_EXo_cd2_LPAREN_e_RPAREN_	0	99999	0	99999	0	99999	0	99999
R_EXo_cgly_LPAREN_e_RPAREN_	0	99999	0	99999	0	99999	0	99999
R_EXo_chol_LPAREN_e_RPAREN_	0	99999	0	99999	0	99999	0	99999
R_EXo_cit_LPAREN_e_RPAREN_	0	99999	0	99999	0	99999	0	99999
R_EXo_cl_LPAREN_e_RPAREN_	0	99999	0	99999	0	99999	0	99999
R_EXo_cmp_LPAREN_e_RPAREN_	0	99999	0	99999	0	99999	0	99999
R_EXo_co_LPAREN_e_RPAREN_	0	99999	0	99999	0	99999	0	99999
R_EXo_co2_LPAREN_e_RPAREN_	0	99999	0	99999	0	99999	0	99999
R_EXo_cobalt2_LPAREN_e_RPAREN_	0	99999	0	99999	0	99999	0	99999
R_EXo_cpgn_LPAREN_e_RPAREN_	0	99999	0	99999	0	99999	0	99999
R_EXo_cpgn_un_LPAREN_e_RPAREN_	0	99999	0	99999	0	99999	0	99999
R_EXo_cu_LPAREN_e_RPAREN_	0	99999	0	99999	0	99999	0	99999
R_EXo_cu2_LPAREN_e_RPAREN_	0	99999	0	99999	0	99999	0	99999
R_EXo_cyan_LPAREN_e_RPAREN_	0	99999	0	99999	0	99999	0	99999
R_EXo_cys_L_LPAREN_e_RPAREN_	0	99999	0	99999	0	99999	0	99999
R_EXo_cytd_LPAREN_e_RPAREN_	0	99999	0	99999	0	99999	0	99999
R_EXo_dad_2_LPAREN_e_RPAREN_	0	99999	0	99999	0	99999	0	99999
R_EXo_damp_LPAREN_e_RPAREN_	0	99999	0	99999	0	99999	0	99999
R_EXo_dca_LPAREN_e_RPAREN_	0	99999	0	99999	0	99999	0	99999
R_EXo_dcmp_LPAREN_e_RPAREN_	0	99999	0	99999	0	99999	0	99999
R_EXo_dcyt_LPAREN_e_RPAREN_	0	99999	0	99999	0	99999	0	99999
R_EXo_ddca_LPAREN_e_RPAREN_	0	99999	0	99999	0	99999	0	99999
R_EXo_desfbx_LPAREN_e_RPAREN_	0	99999	0	99999	0	99999	0	99999
R_EXo_desfbx_un_LPAREN_e_RPAREN_	0	99999	0	99999	0	99999	0	99999
R_EXo_dgmp_LPAREN_e_RPAREN_	0	99999	0	99999	0	99999	0	99999
R_EXo_dgsn_LPAREN_e_RPAREN_	0	99999	0	99999	0	99999	0	99999
R_EXo_dha_LPAREN_e_RPAREN_	0	99999	0	99999	0	99999	0	99999
R_EXo_dimp_LPAREN_e_RPAREN_	0	99999	0	99999	0	99999	0	99999
R_EXo_din_LPAREN_e_RPAREN_	0	99999	0	99999	0	99999	0	99999
R_EXo_dtmp_LPAREN_e_RPAREN_	0	99999	0	99999	0	99999	0	99999
R_EXo_dump_LPAREN_e_RPAREN_	0	99999	0	99999	0	99999	0	99999
R_EXo_duri_LPAREN_e_RPAREN_	0	99999	0	99999	0	99999	0	99999
R_EXo_enter_LPAREN_e_RPAREN_	0	99999	0	99999	0	99999	0	99999
R_EXo_etha_LPAREN_e_RPAREN_	0	99999	0	99999	0	99999	0	99999
R_EXo_etoh_LPAREN_e_RPAREN_	0	99999	0	99999	0	99999	0	99999
R_EXo_fald_LPAREN_e_RPAREN_	0	99999	0	99999	0	99999	0	99999
R_EXo_fe2_LPAREN_e_RPAREN_	0	99999	0	99999	0	99999	0	99999
R_EXo_fe3_LPAREN_e_RPAREN_	0	99999	0	99999	0	99999	0	99999
R_EXo_fe3dcit_LPAREN_e_RPAREN_	0	99999	0	99999	0	99999	0	99999
R_EXo_fe3dhbzs_LPAREN_e_RPAREN_	0	99999	0	99999	0	99999	0	99999
R_EXo_fe3hox_LPAREN_e_RPAREN_	0	99999	0	99999	0	99999	0	99999
R_EXo_fe3hox_un_LPAREN_e_RPAREN_	0	99999	0	99999	0	99999	0	99999
R_EXo_FEALC_LPAREN_e_RPAREN_	0	99999	0	99999	0	99999	0	99999
R_EXo_fecrm_LPAREN_e_RPAREN_	0	99999	0	99999	0	99999	0	99999
R_EXo_fecrm_un_LPAREN_e_RPAREN_	0	99999	0	99999	0	99999	0	99999
R_EXo_feenter_LPAREN_e_RPAREN_	0	99999	0	99999	0	99999	0	99999
R_EXo_feoxam_LPAREN_e_RPAREN_	0	99999	0	99999	0	99999	0	99999
R_EXo_feoxam_un_LPAREN_e_RPAREN_	0	99999	0	99999	0	99999	0	99999
R_EXo_for_LPAREN_e_RPAREN_	0	99999	0	99999	0	99999	0	99999
R_EXo_fru_LPAREN_e_RPAREN_	0	99999	0	99999	0	99999	0	99999
R_EXo_fum_LPAREN_e_RPAREN_	0	99999	0	99999	0	99999	0	99999
R_EXo_gam_LPAREN_e_RPAREN_	0	99999	0	99999	0	99999	0	99999
R_EXo_glc_LPAREN_e_RPAREN_	0	99999	0	99999	0	99999	0	99999
R_EXo_glcur_LPAREN_e_RPAREN_	0	99999	0	99999	0	99999	0	99999
R_EXo_glcur1p_LPAREN_e_RPAREN_	0	99999	0	99999	0	99999	0	99999
R_EXo_gln_L_LPAREN_e_RPAREN_	0	99999	0	99999	0	99999	0	99999
R_EXo_glu_L_LPAREN_e_RPAREN_	0	99999	0	99999	0	99999	0	99999
R_EXo_gly_LPAREN_e_RPAREN_	0	99999	0	99999	0	99999	0	99999
R_EXo_glyc_LPAREN_e_RPAREN_	0	99999	0	99999	0	99999	0	99999
R_EXo_glyc_R_LPAREN_e_RPAREN_	0	99999	0	99999	0	99999	0	99999
R_EXo_glyc2p_LPAREN_e_RPAREN_	0	99999	0	99999	0	99999	0	99999
R_EXo_glyc3p_LPAREN_e_RPAREN_	0	99999	0	99999	0	99999	0	99999
R_EXo_glyclt_LPAREN_e_RPAREN_	0	99999	0	99999	0	99999	0	99999
R_EXo_gmp_LPAREN_e_RPAREN_	0	99999	0	99999	0	99999	0	99999
R_EXo_gsn_LPAREN_e_RPAREN_	0	99999	0	99999	0	99999	0	99999
R_EXo_gthox_LPAREN_e_RPAREN_	0	99999	0	99999	0	99999	0	99999
R_EXo_gthrd_LPAREN_e_RPAREN_	0	99999	0	99999	0	99999	0	99999
R_EXo_gua_LPAREN_e_RPAREN_	0	99999	0	99999	0	99999	0	99999
R_EXo_h_LPAREN_e_RPAREN_	0	99999	0	99999	0	99999	0	99999
R_EXo_h2o_LPAREN_e_RPAREN_	0	99999	0	99999	0	99999	0	99999
R_EXo_h2o2_LPAREN_e_RPAREN_	0	99999	0	99999	0	99999	0	99999
R_EXo_h2s_LPAREN_e_RPAREN_	0	99999	0	99999	0	99999	0	99999
R_EXo_hdca_LPAREN_e_RPAREN_	0	99999	0	99999	0	99999	0	99999
R_EXo_hdcea_LPAREN_e_RPAREN_	0	99999	0	99999	0	99999	0	99999
R_EXo_hg2_LPAREN_e_RPAREN_	0	99999	0	99999	0	99999	0	99999
R_EXo_his_L_LPAREN_e_RPAREN_	0	99999	0	99999	0	99999	0	99999
R_EXo_hmglbn_LPAREN_e_RPAREN_	0	99999	0	99999	0	99999	0	99999
R_EXo_hmglbn_un_LPAREN_e_RPAREN_	0	99999	0	99999	0	99999	0	99999
R_EXo_hom_L_LPAREN_e_RPAREN_	0	99999	0	99999	0	99999	0	99999
R_EXo_hxa_LPAREN_e_RPAREN_	0	99999	0	99999	0	99999	0	99999
R_EXo_hxan_LPAREN_e_RPAREN_	0	99999	0	99999	0	99999	0	99999
R_EXo_ile_L_LPAREN_e_RPAREN_	0	99999	0	99999	0	99999	0	99999
R_EXo_imlac_LPAREN_e_RPAREN_	0	99999	0	99999	0	99999	0	99999
R_EXo_imp_LPAREN_e_RPAREN_	0	99999	0	99999	0	99999	0	99999
R_EXo_indac_LPAREN_e_RPAREN_	0	99999	0	99999	0	99999	0	99999
R_EXo_indole_LPAREN_e_RPAREN_	0	99999	0	99999	0	99999	0	99999
R_EXo_ins_LPAREN_e_RPAREN_	0	99999	0	99999	0	99999	0	99999
R_EXo_k_LPAREN_e_RPAREN_	0	99999	0	99999	0	99999	0	99999
R_EXo_lac_D_LPAREN_e_RPAREN_	0	99999	0	99999	0	99999	0	99999
R_EXo_lac_L_LPAREN_e_RPAREN_	0	99999	0	99999	0	99999	0	99999
R_EXo_LalaDgluMdap_LPAREN_e_RPAREN_	0	99999	0	99999	0	99999	0	99999
R_EXo_LalaDgluMdapDala_LPAREN_e_RPAREN_	0	99999	0	99999	0	99999	0	99999
R_EXo_lctfr_LPAREN_e_RPAREN_	0	99999	0	99999	0	99999	0	99999
R_EXo_lctfr_un_LPAREN_e_RPAREN_	0	99999	0	99999	0	99999	0	99999
R_EXo_leu_L_LPAREN_e_RPAREN_	0	99999	0	99999	0	99999	0	99999
R_EXo_lys_L_LPAREN_e_RPAREN_	0	99999	0	99999	0	99999	0	99999
R_EXo_mal_D_LPAREN_e_RPAREN_	0	99999	0	99999	0	99999	0	99999
R_EXo_mal_L_LPAREN_e_RPAREN_	0	99999	0	99999	0	99999	0	99999
R_EXo_mercppyr_LPAREN_e_RPAREN_	0	99999	0	99999	0	99999	0	99999
R_EXo_met_D_LPAREN_e_RPAREN_	0	99999	0	99999	0	99999	0	99999
R_EXo_met_L_LPAREN_e_RPAREN_	0	99999	0	99999	0	99999	0	99999
R_EXo_methal_LPAREN_e_RPAREN_	0	99999	0	99999	0	99999	0	99999
R_EXo_methth_LPAREN_e_RPAREN_	0	99999	0	99999	0	99999	0	99999
R_EXo_metsox_R_L_LPAREN_e_RPAREN_	0	99999	0	99999	0	99999	0	99999
R_EXo_metsox_S_L_LPAREN_e_RPAREN_	0	99999	0	99999	0	99999	0	99999
R_EXo_mg2_LPAREN_e_RPAREN_	0	99999	0	99999	0	99999	0	99999
R_EXo_mn2_LPAREN_e_RPAREN_	0	99999	0	99999	0	99999	0	99999
R_EXo_mobd_LPAREN_e_RPAREN_	0	99999	0	99999	0	99999	0	99999
R_EXo_myglbn_LPAREN_e_RPAREN_	0	99999	0	99999	0	99999	0	99999
R_EXo_myglbn_un_LPAREN_e_RPAREN_	0	99999	0	99999	0	99999	0	99999
R_EXo_na1_LPAREN_e_RPAREN_	0	99999	0	99999	0	99999	0	99999
R_EXo_nac_LPAREN_e_RPAREN_	0	99999	0	99999	0	99999	0	99999
R_EXo_nh4_LPAREN_e_RPAREN_	0	99999	0	99999	0	99999	0	99999
R_EXo_ni2_LPAREN_e_RPAREN_	0	99999	0	99999	0	99999	0	99999
R_EXo_nmn_LPAREN_e_RPAREN_	0	99999	0	99999	0	99999	0	99999
R_EXo_no_LPAREN_e_RPAREN_	0	99999	0	99999	0	99999	0	99999
R_EXo_no3_LPAREN_e_RPAREN_	0	99999	0	99999	0	99999	0	99999
R_EXo_o2_LPAREN_e_RPAREN_	0	99999	0	99999	0	99999	0	99999
R_EXo_o2s_LPAREN_e_RPAREN_	0	99999	0	99999	0	99999	0	99999
R_EXo_ocdca_LPAREN_e_RPAREN_	0	99999	0	99999	0	99999	0	99999
R_EXo_ocdcea_LPAREN_e_RPAREN_	0	99999	0	99999	0	99999	0	99999
R_EXo_octa_LPAREN_e_RPAREN_	0	99999	0	99999	0	99999	0	99999
R_EXo_orn_LPAREN_e_RPAREN_	0	99999	0	99999	0	99999	0	99999
R_EXo_orot_LPAREN_e_RPAREN_	0	99999	0	99999	0	99999	0	99999
R_EXo_pacald_LPAREN_e_RPAREN_	0	99999	0	99999	0	99999	0	99999
R_EXo_phe_D_LPAREN_e_RPAREN_	0	99999	0	99999	0	99999	0	99999
R_EXo_phe_L_LPAREN_e_RPAREN_	0	99999	0	99999	0	99999	0	99999
R_EXo_pheme_LPAREN_e_RPAREN_	0	99999	0	99999	0	99999	0	99999
R_EXo_pi_LPAREN_e_RPAREN_	0	99999	0	99999	0	99999	0	99999
R_EXo_pnto_R_LPAREN_e_RPAREN_	0	99999	0	99999	0	99999	0	99999
R_EXo_ppa_LPAREN_e_RPAREN_	0	99999	0	99999	0	99999	0	99999
R_EXo_ppal_LPAREN_e_RPAREN_	0	99999	0	99999	0	99999	0	99999
R_EXo_pro_L_LPAREN_e_RPAREN_	0	99999	0	99999	0	99999	0	99999
R_EXo_progly_LPAREN_e_RPAREN_	0	99999	0	99999	0	99999	0	99999
R_EXo_ptrc_LPAREN_e_RPAREN_	0	99999	0	99999	0	99999	0	99999
R_EXo_pyr_LPAREN_e_RPAREN_	0	99999	0	99999	0	99999	0	99999
R_EXo_ser_D_LPAREN_e_RPAREN_	0	99999	0	99999	0	99999	0	99999
R_EXo_ser_L_LPAREN_e_RPAREN_	0	99999	0	99999	0	99999	0	99999
R_EXo_skm_LPAREN_e_RPAREN_	0	99999	0	99999	0	99999	0	99999
R_EXo_so2_LPAREN_e_RPAREN_	0	99999	0	99999	0	99999	0	99999
R_EXo_so3_LPAREN_e_RPAREN_	0	99999	0	99999	0	99999	0	99999
R_EXo_so4_LPAREN_e_RPAREN_	0	99999	0	99999	0	99999	0	99999
R_EXo_spmd_LPAREN_e_RPAREN_	0	99999	0	99999	0	99999	0	99999
R_EXo_succ_LPAREN_e_RPAREN_	0	99999	0	99999	0	99999	0	99999
R_EXo_tartr_L_LPAREN_e_RPAREN_	0	99999	0	99999	0	99999	0	99999
R_EXo_taur_LPAREN_e_RPAREN_	0	99999	0	99999	0	99999	0	99999
R_EXo_tcynt_LPAREN_e_RPAREN_	0	99999	0	99999	0	99999	0	99999
R_EXo_thr_L_LPAREN_e_RPAREN_	0	99999	0	99999	0	99999	0	99999
R_EXo_thymd_LPAREN_e_RPAREN_	0	99999	0	99999	0	99999	0	99999
R_EXo_trp_L_LPAREN_e_RPAREN_	0	99999	0	99999	0	99999	0	99999
R_EXo_trsfr_LPAREN_e_RPAREN_	0	99999	0	99999	0	99999	0	99999
R_EXo_trsfr_un_LPAREN_e_RPAREN_	0	99999	0	99999	0	99999	0	99999
R_EXo_tsul_LPAREN_e_RPAREN_	0	99999	0	99999	0	99999	0	99999
R_EXo_ttdca_LPAREN_e_RPAREN_	0	99999	0	99999	0	99999	0	99999
R_EXo_ttdcea_LPAREN_e_RPAREN_	0	99999	0	99999	0	99999	0	99999
R_EXo_tungs_LPAREN_e_RPAREN_	0	99999	0	99999	0	99999	0	99999
R_EXo_tyr_L_LPAREN_e_RPAREN_	0	99999	0	99999	0	99999	0	99999
R_EXo_ump_LPAREN_e_RPAREN_	0	99999	0	99999	0	99999	0	99999
R_EXo_ura_LPAREN_e_RPAREN_	0	99999	0	99999	0	99999	0	99999
R_EXo_urea_LPAREN_e_RPAREN_	0	99999	0	99999	0	99999	0	99999
R_EXo_uri_LPAREN_e_RPAREN_	0	99999	0	99999	0	99999	0	99999
R_EXo_val_L_LPAREN_e_RPAREN_	0	99999	0	99999	0	99999	0	99999
R_EXo_xan_LPAREN_e_RPAREN_	0	99999	0	99999	0	99999	0	99999
R_EXo_xmp_LPAREN_e_RPAREN_	0	99999	0	99999	0	99999	0	99999
R_EXo_xtsn_LPAREN_e_RPAREN_	0	99999	0	99999	0	99999	0	99999
R_EXo_zn2_LPAREN_e_RPAREN_	0	99999	0	99999	0	99999	0	99999
R_ATPM	70.1111	99999	70.1111	99999	70.1111	99999	70.1111	99999

## Sheet: EMAF target reactions
R_EXi_15dap_LPAREN_e_RPAREN_
R_EXi_23dhb_LPAREN_e_RPAREN_
R_EXi_26dap_M_LPAREN_e_RPAREN_
R_EXi_4abut_LPAREN_e_RPAREN_
R_EXi_ac_LPAREN_e_RPAREN_
R_EXi_acac_LPAREN_e_RPAREN_
R_EXi_acald_LPAREN_e_RPAREN_
R_EXi_acgal_LPAREN_e_RPAREN_
R_EXi_acgal1p_LPAREN_e_RPAREN_
R_EXi_acgam_LPAREN_e_RPAREN_
R_EXi_acgam1p_LPAREN_e_RPAREN_
R_EXi_acmum_LPAREN_e_RPAREN_
R_EXi_acser_LPAREN_e_RPAREN_
R_EXi_ade_LPAREN_e_RPAREN_
R_EXi_adn_LPAREN_e_RPAREN_
R_EXi_adocbl_LPAREN_e_RPAREN_
R_EXi_ag_LPAREN_e_RPAREN_
R_EXi_agm_LPAREN_e_RPAREN_
R_EXi_akg_LPAREN_e_RPAREN_
R_EXi_ala_B_LPAREN_e_RPAREN_
R_EXi_ala_D_LPAREN_e_RPAREN_
R_EXi_ala_L_LPAREN_e_RPAREN_
R_EXi_alaala_LPAREN_e_RPAREN_
R_EXi_ALC_LPAREN_e_RPAREN_
R_EXi_amp_LPAREN_e_RPAREN_
R_EXi_anhgm_LPAREN_e_RPAREN_
R_EXi_arbtn_fe3_LPAREN_e_RPAREN_
R_EXi_arbtn_LPAREN_e_RPAREN_
R_EXi_arg_L_LPAREN_e_RPAREN_
R_EXi_asn_L_LPAREN_e_RPAREN_
R_EXi_asp_D_LPAREN_e_RPAREN_
R_EXi_asp_L_LPAREN_e_RPAREN_
R_EXi_bhb_LPAREN_e_RPAREN_
R_EXi_blvrdn_LPAREN_e_RPAREN_
R_EXi_but_LPAREN_e_RPAREN_
R_EXi_ca2_LPAREN_e_RPAREN_
R_EXi_cd2_LPAREN_e_RPAREN_
R_EXi_cgly_LPAREN_e_RPAREN_
R_EXi_chol_LPAREN_e_RPAREN_
R_EXi_cit_LPAREN_e_RPAREN_
R_EXi_cl_LPAREN_e_RPAREN_
R_EXi_cmp_LPAREN_e_RPAREN_
R_EXi_co_LPAREN_e_RPAREN_
R_EXi_co2_LPAREN_e_RPAREN_
R_EXi_cobalt2_LPAREN_e_RPAREN_
R_EXi_cpgn_LPAREN_e_RPAREN_
R_EXi_cpgn_un_LPAREN_e_RPAREN_
R_EXi_cu_LPAREN_e_RPAREN_
R_EXi_cu2_LPAREN_e_RPAREN_
R_EXi_cyan_LPAREN_e_RPAREN_
R_EXi_cys_L_LPAREN_e_RPAREN_
R_EXi_cytd_LPAREN_e_RPAREN_
R_EXi_dad_2_LPAREN_e_RPAREN_
R_EXi_damp_LPAREN_e_RPAREN_
R_EXi_dca_LPAREN_e_RPAREN_
R_EXi_dcmp_LPAREN_e_RPAREN_
R_EXi_dcyt_LPAREN_e_RPAREN_
R_EXi_ddca_LPAREN_e_RPAREN_
R_EXi_desfbx_LPAREN_e_RPAREN_
R_EXi_desfbx_un_LPAREN_e_RPAREN_
R_EXi_dgmp_LPAREN_e_RPAREN_
R_EXi_dgsn_LPAREN_e_RPAREN_
R_EXi_dha_LPAREN_e_RPAREN_
R_EXi_dimp_LPAREN_e_RPAREN_
R_EXi_din_LPAREN_e_RPAREN_
R_EXi_dtmp_LPAREN_e_RPAREN_
R_EXi_dump_LPAREN_e_RPAREN_
R_EXi_duri_LPAREN_e_RPAREN_
R_EXi_enter_LPAREN_e_RPAREN_
R_EXi_etha_LPAREN_e_RPAREN_
R_EXi_etoh_LPAREN_e_RPAREN_
R_EXi_fald_LPAREN_e_RPAREN_
R_EXi_fe2_LPAREN_e_RPAREN_
R_EXi_fe3_LPAREN_e_RPAREN_
R_EXi_fe3dcit_LPAREN_e_RPAREN_
R_EXi_fe3dhbzs_LPAREN_e_RPAREN_
R_EXi_fe3hox_LPAREN_e_RPAREN_
R_EXi_fe3hox_un_LPAREN_e_RPAREN_
R_EXi_FEALC_LPAREN_e_RPAREN_
R_EXi_fecrm_LPAREN_e_RPAREN_
R_EXi_fecrm_un_LPAREN_e_RPAREN_
R_EXi_feenter_LPAREN_e_RPAREN_
R_EXi_feoxam_LPAREN_e_RPAREN_
R_EXi_feoxam_un_LPAREN_e_RPAREN_
R_EXi_for_LPAREN_e_RPAREN_
R_EXi_fru_LPAREN_e_RPAREN_
R_EXi_fum_LPAREN_e_RPAREN_
R_EXi_gam_LPAREN_e_RPAREN_
R_EXi_glc_LPAREN_e_RPAREN_
R_EXi_glcur_LPAREN_e_RPAREN_
R_EXi_glcur1p_LPAREN_e_RPAREN_
R_EXi_gln_L_LPAREN_e_RPAREN_
R_EXi_glu_L_LPAREN_e_RPAREN_
R_EXi_gly_LPAREN_e_RPAREN_
R_EXi_glyc_LPAREN_e_RPAREN_
R_EXi_glyc_R_LPAREN_e_RPAREN_
R_EXi_glyc2p_LPAREN_e_RPAREN_
R_EXi_glyc3p_LPAREN_e_RPAREN_
R_EXi_glyclt_LPAREN_e_RPAREN_
R_EXi_gmp_LPAREN_e_RPAREN_
R_EXi_gsn_LPAREN_e_RPAREN_
R_EXi_gthox_LPAREN_e_RPAREN_
R_EXi_gthrd_LPAREN_e_RPAREN_
R_EXi_gua_LPAREN_e_RPAREN_
R_EXi_h2o2_LPAREN_e_RPAREN_
R_EXi_h2s_LPAREN_e_RPAREN_
R_EXi_hdca_LPAREN_e_RPAREN_
R_EXi_hdcea_LPAREN_e_RPAREN_
R_EXi_hg2_LPAREN_e_RPAREN_
R_EXi_his_L_LPAREN_e_RPAREN_
R_EXi_hmglbn_LPAREN_e_RPAREN_
R_EXi_hmglbn_un_LPAREN_e_RPAREN_
R_EXi_hom_L_LPAREN_e_RPAREN_
R_EXi_hxa_LPAREN_e_RPAREN_
R_EXi_hxan_LPAREN_e_RPAREN_
R_EXi_ile_L_LPAREN_e_RPAREN_
R_EXi_imlac_LPAREN_e_RPAREN_
R_EXi_imp_LPAREN_e_RPAREN_
R_EXi_indac_LPAREN_e_RPAREN_
R_EXi_indole_LPAREN_e_RPAREN_
R_EXi_ins_LPAREN_e_RPAREN_
R_EXi_k_LPAREN_e_RPAREN_
R_EXi_lac_D_LPAREN_e_RPAREN_
R_EXi_lac_L_LPAREN_e_RPAREN_
R_EXi_LalaDgluMdap_LPAREN_e_RPAREN_
R_EXi_LalaDgluMdapDala_LPAREN_e_RPAREN_
R_EXi_lctfr_LPAREN_e_RPAREN_
R_EXi_lctfr_un_LPAREN_e_RPAREN_
R_EXi_leu_L_LPAREN_e_RPAREN_
R_EXi_lys_L_LPAREN_e_RPAREN_
R_EXi_mal_D_LPAREN_e_RPAREN_
R_EXi_mal_L_LPAREN_e_RPAREN_
R_EXi_mercppyr_LPAREN_e_RPAREN_
R_EXi_met_D_LPAREN_e_RPAREN_
R_EXi_met_L_LPAREN_e_RPAREN_
R_EXi_methal_LPAREN_e_RPAREN_
R_EXi_methth_LPAREN_e_RPAREN_
R_EXi_metsox_R_L_LPAREN_e_RPAREN_
R_EXi_metsox_S_L_LPAREN_e_RPAREN_
R_EXi_mg2_LPAREN_e_RPAREN_
R_EXi_mn2_LPAREN_e_RPAREN_
R_EXi_mobd_LPAREN_e_RPAREN_
R_EXi_myglbn_LPAREN_e_RPAREN_
R_EXi_myglbn_un_LPAREN_e_RPAREN_
R_EXi_na1_LPAREN_e_RPAREN_
R_EXi_nac_LPAREN_e_RPAREN_
R_EXi_nh4_LPAREN_e_RPAREN_
R_EXi_ni2_LPAREN_e_RPAREN_
R_EXi_nmn_LPAREN_e_RPAREN_
R_EXi_no_LPAREN_e_RPAREN_
R_EXi_no3_LPAREN_e_RPAREN_
R_EXi_o2s_LPAREN_e_RPAREN_
R_EXi_ocdca_LPAREN_e_RPAREN_
R_EXi_ocdcea_LPAREN_e_RPAREN_
R_EXi_octa_LPAREN_e_RPAREN_
R_EXi_orn_LPAREN_e_RPAREN_
R_EXi_orot_LPAREN_e_RPAREN_
R_EXi_pacald_LPAREN_e_RPAREN_
R_EXi_phe_D_LPAREN_e_RPAREN_
R_EXi_phe_L_LPAREN_e_RPAREN_
R_EXi_pheme_LPAREN_e_RPAREN_
R_EXi_pi_LPAREN_e_RPAREN_
R_EXi_pnto_R_LPAREN_e_RPAREN_
R_EXi_ppa_LPAREN_e_RPAREN_
R_EXi_ppal_LPAREN_e_RPAREN_
R_EXi_pro_L_LPAREN_e_RPAREN_
R_EXi_progly_LPAREN_e_RPAREN_
R_EXi_ptrc_LPAREN_e_RPAREN_
R_EXi_pyr_LPAREN_e_RPAREN_
R_EXi_ser_D_LPAREN_e_RPAREN_
R_EXi_ser_L_LPAREN_e_RPAREN_
R_EXi_skm_LPAREN_e_RPAREN_
R_EXi_so2_LPAREN_e_RPAREN_
R_EXi_so3_LPAREN_e_RPAREN_
R_EXi_so4_LPAREN_e_RPAREN_
R_EXi_spmd_LPAREN_e_RPAREN_
R_EXi_succ_LPAREN_e_RPAREN_
R_EXi_tartr_L_LPAREN_e_RPAREN_
R_EXi_taur_LPAREN_e_RPAREN_
R_EXi_tcynt_LPAREN_e_RPAREN_
R_EXi_thr_L_LPAREN_e_RPAREN_
R_EXi_thymd_LPAREN_e_RPAREN_
R_EXi_trp_L_LPAREN_e_RPAREN_
R_EXi_trsfr_LPAREN_e_RPAREN_
R_EXi_trsfr_un_LPAREN_e_RPAREN_
R_EXi_tsul_LPAREN_e_RPAREN_
R_EXi_ttdca_LPAREN_e_RPAREN_
R_EXi_ttdcea_LPAREN_e_RPAREN_
R_EXi_tungs_LPAREN_e_RPAREN_
R_EXi_tyr_L_LPAREN_e_RPAREN_
R_EXi_ump_LPAREN_e_RPAREN_
R_EXi_ura_LPAREN_e_RPAREN_
R_EXi_urea_LPAREN_e_RPAREN_
R_EXi_uri_LPAREN_e_RPAREN_
R_EXi_val_L_LPAREN_e_RPAREN_
R_EXi_xan_LPAREN_e_RPAREN_
R_EXi_xmp_LPAREN_e_RPAREN_
R_EXi_xtsn_LPAREN_e_RPAREN_
R_EXi_zn2_LPAREN_e_RPAREN_

## Sheet: FBA AA No TCA
	L-arginine		L-glutamine		L-glutamate		L-proline
reaction	flux	reduced cost	flux	reduced cost	flux	reduced cost	flux	reduced cost
R_IMLACt2rpp	0	0	0	0	0	0	0	0
R_EXi_15dap_LPAREN_e_RPAREN_	0	0	0	0	0	0	0	0
R_CTPS2	0.672025	0	0.547505	0	0.57366	0	0.672025	0
R_EXi_val_L_LPAREN_e_RPAREN_	0	-1.77636e-14	0	0.0538166	0	0.0535566	0	-8.65974e-15
R_OCTAtex	0	0	0	0	0	0	0	0
R_NACODA	0	2.22045e-16	0	0	0	6.93889e-18	0	0
R_BALAtex	0	0	0	0	0	0	0	0
R_DESFXBUtex	0	4.44089e-16	0	-0.00137991	0	-0.00137325	0	2.22045e-16
R_SPODMpp	0	0	0	0	0	0	0	0
R_EXo_mn2_LPAREN_e_RPAREN_	0	0	0	0	0	0	0	0
R_TRPTA	0	0	0	0	0	0	0	0
R_EXi_pyr_LPAREN_e_RPAREN_	0	-7.10543e-15	0	0.0220786	0	0.0219719	0	-3.55271e-15
R_ADCS	0.00536732	0	0.00437281	0	0.0045817	0	0.00536732	0
R_PDX5PS	0.00134183	0	0.0010932	0	0.00114542	0	0.00134183	0
R_3OAR140	1.36956	0	1.1158	0	1.1691	0	1.36956	0
R_3OAR141	1.12659	0	0.917841	0	0.961686	0	1.12659	0
R_GCOAS	0	4.66294e-15	0	-0.0179389	0	-0.0178522	0	4.88498e-15
R_GLUt4pp	0	0	0	0	125	0	0	0
R_DINStex	0	0	0	0	0	0	0	0
R_XANtpp	0	0	0	0	0	0	0	0
R_GUR1PPpp	0	0	0	0	0	0	0	0
R_EXi_desfbx_un_LPAREN_e_RPAREN_	0	0	0	0	0	0	0	0
R_GLUtex	0	0	0	0	125	0	0	0
R_EXo_met_D_LPAREN_e_RPAREN_	0	0	0	0	0	0	0	0
R_PPAtex	0	0	0	0	0	0	0	0
R_BLVRDNabcpp	0	0	0	0	0	0	0	0
R_GLYCL	0	-2.88658e-15	0	-0.00620961	0	-0.0061796	0	-2.88658e-15
R_GLYCK	0	0	0	0	0	8.0231e-18	0	0
R_ADCL	0.00536732	0	0.00437281	0	0.0045817	0	0.00536732	0
R_EXo_pheme_LPAREN_e_RPAREN_	0	0	0	-0.400175	0	-0.398241	0	0
R_GLYtex	0	0	0	0	0	0	0	0
R_EXi_din_LPAREN_e_RPAREN_	0	0	0	0	0	0	0	0
R_HISTA	0	0	0	0	0	0	0	0
R_EXi_acser_LPAREN_e_RPAREN_	0	0	0	0	0	0	0	0
R_DAGK120	0	0	0	0	0	0	0	0
R_UHGADA	0.0755156	0	0.0615233	0	0.0644623	0	0.0755156	0
R_KYRFOR	0	0	0	0	0	0	0	0
R_DHQTi	2.09301	0	1.7052	0	1.78665	0	2.09301	0
R_DNTPPA	0.00536732	0	0.00437281	0	0.0045817	0	0.00536732	0
R_12DGR141tipp	0	0	0	0	0	0	0	0
R_LPADSS_BP	0.0755156	0	0.0615233	0	0.0644623	0	0.0755156	0
R_FCLT	0.00268366	0	0.0021864	0	0.00229085	0	0.00268366	0
R_EXi_acmum_LPAREN_e_RPAREN_	0	0	0	0.110393	0	0.112606	0	0
R_EXi_co2_LPAREN_e_RPAREN_	0	0	0	0	0	0	0	0
R_3HAD40	2.57166	0	2.09516	0	2.19524	0	2.57166	0
R_3H2MBTCOAH	0	0	0	0	0	0	0	0
R_FMNAT	0.00134183	0	0.0010932	0	0.00114542	0	0.00134183	0
R_ALCC2	0.00201274	0	0.0016398	0	0.00171814	0	0.00201274	0
R_ALCC1	0.00201274	0	0.0016398	0	0.00171814	0	0.00201274	0
R_NNATr	0.0136867	0	0.0111507	0	0.0116833	0	0.0136867	0
R_COBALT2abcpp	0	6.66134e-16	0	-0.00275983	0	-0.00274649	0	8.88178e-16
R_L_LACt2rpp	0	0	0	0	0	0	0	0
R_FE2tex	0.0668919	0	0.0668919	0	0.0167837	0	0.0668919	0
R_PPK2r	0	0	0	0	0	0	0	0
R_ATPS4rpp	1391.81	0	1144.9	0	1080.26	0	1258.32	0
R_PLIPAE120	0	0	0	0	0	0	0	0
R_EXo_thr_L_LPAREN_e_RPAREN_	0	1.26565e-14	0	-0.0400175	0	-0.0432572	0	6.99441e-15
R_ASPt4pp	0	0	0	0	0	0	0	0
R_SULabcpp	0	4.44089e-16	0	-0.00206987	0	-0.00205987	0	7.77156e-16
R_EXo_ppal_LPAREN_e_RPAREN_	0	0	0	-0.031738	0	-0.0315846	0	0
R_EXo_hxan_LPAREN_e_RPAREN_	0	0	0	-0.0048297	0	-0.00480636	0	0
R_DASYN141	0	0	0	0	0	-0.00549298	0	0
R_PPGPPDP	0	0	0	0	0	0	0	0
R_FA120t2rpp	0	0	0	0	0	0	0	0
R_KYRH	0	2.22045e-16	0	-0.0234585	0	-0.0233452	0	-2.22045e-15
R_DGK1	0	0	0	0	0	0	0	0
R_CHRPL	0.00134183	0	0.0010932	0	0.00114542	0	0.00134183	0
R_EXo_h2s_LPAREN_e_RPAREN_	0	0	0	0	0	0	0	0
R_CYStex	0	0	0	0	0	0	0	0
R_EXo_bhb_LPAREN_e_RPAREN_	0	1.13243e-14	0	-0.0365677	0	-0.036391	0	5.21805e-15
R_EXo_dimp_LPAREN_e_RPAREN_	0	-1.63531	0	0	0	0	0	-1.63531
R_ACACtex	0	0	0	0	0	0	0	0
R_EXi_cit_LPAREN_e_RPAREN_	0	-1.39888e-14	0	0.0434673	0	0.0432572	0	-7.88258e-15
R_EXo_xtsn_LPAREN_e_RPAREN_	0	0	0	0	0	0	0	0
R_SPODM	0	0	0	0	0	0	0	0
R_GCOADH	0	0	0	0	0	0	0	0
R_SDPDS	2.85378	0	2.325	0	2.43607	0	2.85378	0
R_EXi_nh4_LPAREN_e_RPAREN_	0	0	0	0	0	0	0	0
R_EAR160y	1.05345	0	0	0	0	0	1.05345	0
R_EAR160x	0	0	0.858259	0	0.899258	0	0	0
R_ATPM	70.1111	6.66134e-16	70.1111	-0.00275983	70.1111	-0.00274649	70.1111	8.88178e-16
R_EXi_amp_LPAREN_e_RPAREN_	0	1.63531	0	0.106943	0	0.111919	0	1.63531
R_PRFGS	1.11427	0	0.907805	0	0.95117	0	1.11427	0
R_CLPNS120pp	0	0	0	0	0	0	0	0
R_ILEtex	0	0	0	0	0	0	0	0
PG_BP_130515	6.00819	0	4.89494	0	5.12877	0	6.00819	0
R_EXi_gua_LPAREN_e_RPAREN_	0	-2.10942e-14	0	0.0434673	0	0.0514967	0	1.11022e-16
R_FACOAE60	0	0	0	-0.00275983	0	-0.00274649	0	2.66454e-15
R_DDPA	2.09301	0	1.7052	0	1.78665	0	2.09301	0
R_AACPS9	0	0	0	0	0	0	0	0
R_AACPS8	0	0	0	0	0	0	0	0
R_AACPS7	0	0	0	0	0	0	0	0
R_AACPS6	0	0	0	0	0	0	0	0
R_AACPS5	0	4.44089e-16	0	-0.00448472	0	-0.00137325	0	1.33227e-15
R_AACPS4	0	4.44089e-16	0	-0.00137991	0	0	0	4.44089e-16
R_AACPS3	0	0	0	0	0	0	0	0
R_AACPS2	0	0	0	0	0	0	0	0
R_AACPS1	0	0	0	0	0	0	0	0
R_TAUDO	0	3.44169e-15	0	-0.00758952	0	-0.00755285	0	2.05391e-15
R_AACOAR	0.696602	0	0.567529	0	0.59464	0	0.696602	0
R_MLTGY2pp	0	0	0	0	0	0	0	0
R_GDPDPK	0	0	0	-0.00275983	0	-0.00274649	0	8.88178e-16
R_Htex	110.767	0	234.729	0	233.947	0	90.7964	0
R_EXi_imlac_LPAREN_e_RPAREN_	0	-1.73195e-14	0	0.0669258	0	0.0693489	0	-8.88178e-15
R_GLYCLTDx	0	1.77636e-15	0	-0.0048297	0	-0.00480636	0	8.88178e-16
R_GLYCLTDy	0	1.77636e-15	0	-0.0048297	0	-0.00480636	0	8.88178e-16
R_EXi_cobalt2_LPAREN_e_RPAREN_	0	0	0	0	0	0	0	0
R_GLUDy	-99757.2	0	-99857.8	0	-99863	0	-99775.3	0
R_HXAtex	0	0	0	0	0	0	0	0
R_SULRi2	0.381877	0	0	0	0	0	0.381877	0
R_PLIPA1A141pp	0	0	0	0	0	0	0	0
R_MANUNDFUCT_BP	0.0496137	0	0.0404208	0	0.0423517	0	0.0496137	0
R_EXi_ttdca_LPAREN_e_RPAREN_	0	0	0	0.192498	0	0.191568	0	0
R_2AGPA180tipp	0	0	0	0	0	0	0	0
R_TRPt3pp	0	8.88178e-16	0	-0.00344978	0	-0.00343311	0	1.11022e-15
R_MOAT_BP	0.0755156	0	0.0615233	0	0.0644623	0	0.0755156	0
R_NAt3pp	0	0	0	0	125	0	125	0
R_EXo_ac_LPAREN_e_RPAREN_	0	4.88498e-15	0	-0.0144891	0	-0.0144191	16.2086	0
R_EXi_so3_LPAREN_e_RPAREN_	0	1.22125e-15	0	0	0	0	0	2.77556e-16
R_MALtex	0	0	0	0	0	0	0	0
R_FALDtex	0	0	0	0	0	0	0	0
R_PGPP141pp	0	0	0	0	0	0	0	0
R_MALDDH	0	0	0	0	0	0	0	-4.55191e-15
R_EXo_hdca_LPAREN_e_RPAREN_	0	0	0	-0.222166	0	-0.221092	0	0
R_PYRtex	0	0	0	0	0	0	0	0
R_THRtex	0	0	0	0	0	0	0	0
R_MUCLACISO	0	0	0	0	0	0	0	0
R_UM4PCP	0	0	0	0	0	0	0	0
R_ACHBS	1.36899	0	1.11533	0	1.16861	0	1.36899	0
R_EXo_glc_LPAREN_e_RPAREN_	0	0	0	-0.0648559	0	-0.0645425	0	0
R_UDPG4E	0	0	0	0	0	0	0	0
R_EXo_o2_LPAREN_e_RPAREN_	0	0	0	0	0	0	0	0
R_DMPPS	0.00301623	0	0.00245735	0	0.00257474	0	0.00301623	0
R_EXo_ins_LPAREN_e_RPAREN_	0	0	0	0	0	0	0	0
R_PDXPP	0	0	0	0	0	0	0	0
R_UNDPGLCNt_BP	0.0126111	0	0.0102744	0	0.0107652	0	0.0126111	0
R_2AGPA141tipp	0	0	0	0	0	0	0	0
R_NACGALNADEACT_BP2	0.0540692	0	0.0440507	0	0.046155	0	0.0540692	0
R_NACGALNADEACT_BP1	0.00891084	0	0.00725975	0	0.00760655	0	0.00891084	0
R_CASDC	0	0	0	0	0	0	0	0
R_G5SD	0	8.88178e-16	0	8.0231e-18	0	1.97325e-17	0	0
R_ACPS1	0	-1.63531	0	-0.213197	0	-0.212166	0	-1.63531
R_CORELPSPPEAabcpp	0.0444032	0	0.0361757	0	0.0379038	0	0.0444032	0
R_ANS	0.342153	0	0.278755	0	0.292071	0	0.342153	0
R_HSTPT	0.455785	0	0.371333	0	0.389071	0	0.455785	0
R_CASDH	0	2.88658e-14	0	-0.0931441	0	-0.092694	0	1.69864e-14
R_EXi_hdca_LPAREN_e_RPAREN_	0	0	0	0.222166	0	0.221092	0	0
R_ADSL2r	1.11293	0	0.906712	0	0.950025	0	1.11293	0
R_EXo_succ_LPAREN_e_RPAREN_	0	1.02141e-14	0	-0.0296681	0	-0.0295248	0	4.77396e-15
R_PTRCabcpp	0	4.44089e-16	0	-0.00206987	0	-0.00205987	0	7.77156e-16
R_CORELPSPPEAtex	0.00370026	0	0.00301464	0	0.00315865	0	0.00370026	0
R_GLU5K	0	0	0	0	0	0	0	0
R_GSNtex	0	0	0	0	0	0	0	0
R_FEENTERtex	0	6.66134e-16	0	-0.00206987	0	-0.00205987	0	3.33067e-16
R_EXo_asp_L_LPAREN_e_RPAREN_	0	8.88178e-15	0	-0.0275983	0	-0.0274649	0	4.44089e-15
R_DTMPtex	0	0	0	0	0	0	0	0
R_EXo_fecrm_un_LPAREN_e_RPAREN_	0	0	0	0	0	0	0	0
R_DHAtpp	0	0	0	0	0	0	0	0
R_LYSDC	0	0	0	0	0	0	0	0
R_H2Stex	0	0	0	0	0	0	0	0
R_DPCOAK	0.00346192	0	0.00282046	0	0.0029552	0	0.00346192	0
R_EXo_gln_L_LPAREN_e_RPAREN_	0	1.77636e-14	0	-0.0407074	0	-0.0432572	0	8.77076e-15
R_MDDCP4pp	0.0174287	0	0	0	0	0	0.0174287	0
R_GLYt4pp	99999	0	99999	0	99999	0	99999	0
R_FECRMtonex	0	0	0	0	0	0	0	0
R_EXi_methal_LPAREN_e_RPAREN_	0	0	0	0	0	0	0	0
R_PACGAMMT	0	0	0	0	0	0	0	0
R_GLCNUNDFUCMANT_BP	0.0496137	0	0.0404208	0	0.0423517	0	0.0496137	0
R_PROGLYtex	0	0	0	0	0	0	0	0
R_HACD7i	0	1.77636e-15	0	-0.00275983	0	1.66533e-16	0	8.88178e-16
R_GALUi	0.151031	0	0.123047	0	0.128925	0	0.151031	0
R_GLCURtex	0	0	0	0	0	0	0	0
R_EXi_cd2_LPAREN_e_RPAREN_	0	0	0	0	0	0	0	0
R_PACCOAL	0	-4.90593	0	-0.350498	0	-0.308294	0	-4.90593
R_GGHHPPEALIPAabcpp	0.0125356	0	0.0102129	0	0.0107007	0	0.0125356	0
R_EXi_but_LPAREN_e_RPAREN_	0	-1.31006e-14	0	0.0413974	0	0.0411974	0	1.11022e-16
R_DESFXBexs	0	0	0	0	0	0	0	0
R_ORNDC	0.203921	0	0.166137	0	0.174073	0	0.203921	0
R_PHEMEabcpp2	0	-1.19238e-13	0	0	0	0	0	-7.68274e-14
R_SFGTHi	0	-2.4647e-14	0	0	0	0	0	0
R_GF6PTA	0.934379	0	0.761248	0	0.797613	0	0.934379	0
R_FALDtpp	0	0	0	0	0	0	0	0
R_FRUpts2pp	0	0	0	0	0	0	0	0
R_DPHETA	0	0	0	0	0	0	0	0
R_NADTRHD	263.787	0	159.368	0	155.863	0	260.588	0
R_HSK	1.82719	0	1.48863	0	1.55974	0	1.82719	0
R_MLDCP2Bpp	0	7.60125e-12	0	-0.229066	0	-0.233452	0	7.79454e-12
R_EXi_dcmp_LPAREN_e_RPAREN_	0	1.63531	0	0	0	0	0	1.63531
R_ACCOAC	17.5344	0	14.2855	0	14.9679	0	17.5344	0
R_CLPNS141pp	0	0	0	0	0	0	0	0
R_EXi_pnto_R_LPAREN_e_RPAREN_	0	-2.37588e-14	0	0.0924542	0	0.0920074	0	-1.85407e-14
R_TPI	-5.55004	0	-4.52167	0	-4.73767	0	-5.55004	0
R_PPKr	-42.7856	0	-36.3902	0	-38.1285	0	-44.6664	0
COFACTORS_BP_130515	6.00819	0	4.89494	0	5.12877	0	6.00819	0
R_EXo_acgal1p_LPAREN_e_RPAREN_	0	-1.63531	0	0	0	0	0	-1.63531
R_NTD8pp	0	0	0	0	0	0	0	0
R_NMNAT	0	8.88178e-16	0	-0.00275983	0	0	0	8.88178e-16
R_LPLIPAL2A141	0	0	0	0	0	0	0	0
R_LPLIPAL2A140	0	6.66134e-16	0	-0.00275983	0	-0.00274649	0	1.11022e-15
R_METHTHtpp	0	0	0	0	0	0	0	0
R_HSST	0	0	0	0	0	0	0	0
R_EAR60y	0	0	0	0	0	0	0	0
R_EAR60x	2.57166	0	2.09516	0	2.19524	0	2.57166	0
R_EXi_gam_LPAREN_e_RPAREN_	0	-2.02061e-14	0	0.0648559	0	0.067289	0	-9.32587e-15
R_DTDP4D6ACGAMAT_BP	0.0496137	0	0.0404208	0	0.0423517	0	0.0496137	0
R_PRMICI	0.455785	0	0.371333	0	0.389071	0	0.455785	0
R_EXi_skm_LPAREN_e_RPAREN_	0	-1.39888e-14	0	0.079345	0	0.0789616	0	-4.10783e-15
R_ILEt3pp	0	8.88178e-16	0	-0.00344978	0	-0.00343311	0	1.11022e-15
R_EXi_adn_LPAREN_e_RPAREN_	0	-3.01981e-14	0	0.106943	0	0.111919	0	-1.54321e-14
R_AHC	0.00670915	0	0.00546601	0	0.00572712	0	0.00670915	0
R_EXi_h2o_LPAREN_e_RPAREN_	0	0	0	0	0	0	0	0
R_EXo_dtmp_LPAREN_e_RPAREN_	0	-1.63531	0	0	0	0	0	-1.63531
R_BUTt2rpp	0	0	0	0	0	0	0	0
R_PPEAT161_BP	0	-7.10543e-15	0	0	0	0	0	8.88178e-16
R_EXo_pi_LPAREN_e_RPAREN_	0	-1.63531	0	0	0	0	0	-1.63531
R_EXo_cd2_LPAREN_e_RPAREN_	0	0	0	0	0	0	0	0
R_TYRTA	-0.667965	0	-0.544198	0	-0.570194	0	-0.667965	0
R_ASAD	-6.61114	0	-5.38616	0	-5.64346	0	-6.61114	0
R_AMAOTr	0	0	0	0	0	0	0	0
R_GMHEPAT	0.204345	0	0.166482	0	0.174435	0	0.204345	0
R_HBZOPT	0.00134183	0	0.0010932	0	0.00114542	0	0.00134183	0
R_MCITD	39.2232	0	55.1168	0	51.7785	0	23.0147	0
R_FA181t2rpp	0	0	0	0	0	0	0	0
R_FE3HOXUtpp	0	4.44089e-16	0	-0.00137991	0	-0.00137325	0	2.22045e-16
R_15DAPt2pp	0	2.17604e-14	0	-0.0683057	0	-0.0679756	0	1.28786e-14
R_PYDXK	0	6.66134e-16	0	-0.00275983	0	-0.00274649	0	8.88178e-16
R_PGSA120	0	0	0	0	0	0	0	0
R_FEENTERabcpp	0	0	0	0	0	0	0	0
R_G3PAT120	0	0	0	0	0	0	0	0
R_FDXR2	1.14563	0	0	-0.00229986	0	-0.00228874	1.14563	0
R_GSNt2rpp	0	0	0	0	0	0	0	0
R_TUNGSabcpp	0	6.66134e-16	0	-0.00275983	0	-0.00274649	0	8.88178e-16
R_CLPNS161pp	0.0683961	0	0.055723	0	0.0583849	0	0.0683961	0
R_NAMNPP	0.0136867	0	0.0111507	0	0.0116833	0	0.0136867	0
R_EXo_ala_D_LPAREN_e_RPAREN_	0	8.21565e-15	0	-0.0248384	0	-0.0247184	0	3.44169e-15
R_CU1Opp	0	0	0	0	0	0	0	0
R_CHLabcpp	0	0	0	-0.00275983	0	-0.00274649	0	8.88178e-16
R_UAGPT3	0.221311	0	0.180304	0	0.188917	0	0.221311	0
R_GTHRDabc2pp	0	0	0	0	0	0	0	0
R_EXi_ser_D_LPAREN_e_RPAREN_	0	-7.10543e-15	0	0.0220786	0	0.0219719	0	1.11022e-16
R_MLTGY1pp	0	0	0	0	0	0	0	0
R_CYTDt2rpp	0	0	0	0	0	0	0	0
R_DAAD	99959.8	0	99943.9	0	99947.2	0	99852.5	0
R_EXo_glcur1p_LPAREN_e_RPAREN_	0	-1.63531	0	0	0	0	0	-1.63531
R_CYANtex	0	0	0	0	0	0	0	0
R_EXi_indac_LPAREN_e_RPAREN_	0	0	0	0	0	0	0	0
R_DM_AACALD	0	0	0	0	0	0	0	0
R_PGCD	8.16377	0	6.65111	0	6.96883	0	8.16377	0
R_PLIPAG160	0	1.33227e-15	0	-0.00551965	0	-0.00549298	0	1.77636e-15
R_PLIPAG161	0	-6.43929e-15	0	-0.00551965	0	-0.00549298	0	2.66454e-15
R_MGCCOAH	0	0	0	0	0	0	0	0
R_METabcpp	0	8.88178e-16	0	0	0	-0.00343311	0	0
R_OMPHHX3	0.00134183	0	0.0010932	0	0.00114542	0	0.00134183	0
R_DSBAO1	0	-8.88178e-16	0	0	0	0	0	-4.44089e-16
R_ICL	0	4.44089e-16	0	-0.00275983	0	-0.00274649	0	1.11022e-15
R_SO3OX	0.0225888	0	0.640641	0	0.0192825	0	0.0225888	0
R_DPHEDH	0	2.22045e-16	0	2.77556e-17	0	1.38778e-17	0	-1.11022e-16
R_UDCPPtppi	0.0622249	0	0.0506952	0	0.0531169	0	0.0622249	0
R_OMBZLM	0.00134183	0	0.0010932	0	0.00114542	0	0.00134183	0
R_EXi_ala_L_LPAREN_e_RPAREN_	0	-8.65974e-15	0	0.0269083	0	0.0267783	0	-4.32987e-15
R_FEOXAMUtpp	0	0	0	0	0	0	0	0
R_EXi_h2o2_LPAREN_e_RPAREN_	0	0	0	0	0	0	0	0
R_ACOAD8f	0	0	0	0	0	0	0	0
R_HG2abcpp	0	6.66134e-16	0	-0.00275983	0	-0.00274649	0	8.88178e-16
R_EXi_chol_LPAREN_e_RPAREN_	0	0	0	0	0	0	0	0
R_NMNt7pp	0	0	0	0	0	0	0	0
R_EXi_4abut_LPAREN_e_RPAREN_	0	-1.33227e-14	0	0.0448472	0	0.0446305	0	-8.10463e-15
R_FACOAE140	0	0	0	0	0	-0.00274649	0	0
R_5DOAN	0	-2.04281e-14	0	0	0	0	0	-1.24345e-14
R_UGMDDS	0.221311	0	0.180304	0	0.188917	0	0.221311	0
R_MDDCP5pp	0	7.59992e-12	0	-0.223546	0	0	0	7.79254e-12
R_FACOAE141	0	0	0	0	0	0	0	0
R_IMLACtex	0	0	0	0	0	0	0	0
R_ENTERES	0	0	0	0	0	0	0	0
R_ASPabcpp	0	2.22045e-16	0	-0.00206987	0	-0.00205987	0	8.88178e-16
R_NI2tpp	0	0	0	0	0	0	0	0
R_PSSA161	0.38027	0	0.30981	0	0.324609	0	0.38027	0
R_EXo_met_L_LPAREN_e_RPAREN_	0	1.84297e-14	0	-0.0683057	0	-0.0714087	0	1.27259e-14
R_EXi_co_LPAREN_e_RPAREN_	0	0	0	0	0	0	0	0
R_PLIPAE181	0	0	0	-0.0296681	0	0	0	1.66533e-15
R_EXi_xan_LPAREN_e_RPAREN_	0	0	0	0	0	0	0	0
R_GMPtex	0	0	0	0	0	0	0	0
R_EXi_cpgn_un_LPAREN_e_RPAREN_	0	0	0	0	0	0	0	0
R_GLYCTOX	0.00536732	0	0.00437281	0	0.0045817	0	0.00536732	0
R_DMQMT	0.00134183	0	0.0010932	0	0.00114542	0	0.00134183	0
R_ACOAD1f	0	0	0	0	0	0	0	0
R_UDCPDPpp	0.0622249	0	0.0506952	0	0.0531169	0	0.0622249	0
R_ACt2rpp	0	0	0	0	0	0	-16.2086	0
R_AGM4PApp	0	7.60059e-12	0	-0.226306	0	-0.230705	0	7.79354e-12
R_CU2tex	0	0	0	0	0	0	0	0
R_ARGDC	0	0	0	-0.00827948	0	-0.010986	0	5.77316e-15
R_EXo_nmn_LPAREN_e_RPAREN_	0	0	0	0	0	0	0	0
R_EXo_so3_LPAREN_e_RPAREN_	0	-1.22125e-15	0	0	0.651962	0	0	-2.77556e-16
R_EXi_hxan_LPAREN_e_RPAREN_	0	0	0	0.0048297	0	0.00480636	0	0
R_PGM	19.8377	0	16.162	0	16.934	0	19.8377	0
R_PGK	11.6739	0	9.51088	0	9.96521	0	11.6739	0
R_PGI	-0.151031	0	-0.123047	0	-0.128925	0	-0.151031	0
R_URItex	0	0	0	0	0	0	0	0
R_UAPGR	0.221311	0	0.180304	0	0.188917	0	0.221311	0
R_TRPS3	0.342153	0	0.278755	0	0.292071	0	0.342153	0
R_TRPS2	0.342153	0	0.278755	0	0.292071	0	0.342153	0
R_GRXR	0.215972	0	0.175954	0	0	0	0.215972	0
R_LYSabcpp	0	8.88178e-16	0	-0.00344978	0	-0.00343311	0	8.88178e-16
R_SERTRS	1.64253	0	1.33819	0	1.40211	0	1.64253	0
R_EXi_indole_LPAREN_e_RPAREN_	0	0	0	0	0	0	0	0
R_IMPtex	0	0	0	0	0	0	0	0
R_FA100t2rpp	0	0	0	0	0	0	0	0
R_EXi_fe3_LPAREN_e_RPAREN_	0	0	0	0	0.0133474	0	0	0
R_PGPP161pp	0	0	0	0	0	0	0	0
R_NACtex	0.0136867	0	0.0111507	0	0.0116833	0	0.0136867	0
R_PG181abcpp	0	1.11022e-15	0	0	0	-0.00480636	0	0
R_PTRCt2pp	0	0	0	0	0	0	0	0
R_4PCPpp	0	6.66134e-16	0	-0.00275983	0	-0.00274649	0	9.99201e-16
R_THMDt2rpp	0	0	0	0	0	0	0	0
R_L_LACtex	0	0	0	0	0	0	0	0
R_PPEAT180_BP	0	0	0	0	0	0	0	-4.44089e-16
R_DSERtex	0	0	0	0	0	0	0	0
R_NADDP	0	0	0	0	0	-0.00274649	0	0
R_2AGPA120tipp	0	0	0	0	0	0	0	0
R_AGPR	-1.89378	0	-1.69845	0	-1.77959	0	-2.08473	0
R_ARGtex	125	0	0	0	0	0	0	0
R_DAGK140	0.0666048	0	0.0542636	0	0.0568557	0	0.0666048	0
R_DAGK141	0	0	0	-0.00275983	0	0	0	8.88178e-16
R_SHKK	2.09301	0	1.7052	0	1.78665	0	2.09301	0
R_XMPtex	0	0	0	0	0	0	0	0
R_SO4tex	0	0	-0.622238	0	0	0	0	0
R_PIuabcpp	0	4.44089e-16	0	-0.00206987	0	-0.00205987	0	8.88178e-16
R_ATPHs	0	0	0	0	0	0	0	0
R_PMPK	0.00134183	0	0.0010932	0	0.00114542	0	0.00134183	0
R_EXo_dha_LPAREN_e_RPAREN_	0	0	0	-0.0296681	0	-0.0295248	0	0
R_ANHGMtex	0	0	0	0	0	0	0	0
R_EXo_dump_LPAREN_e_RPAREN_	0	-1.63531	0	0	0	0	0	-1.63531
R_TYRtex	0	0	0	0	0	0	0	0
R_EXo_co2_LPAREN_e_RPAREN_	384.739	0	427.725	0	418.301	0	350.441	0
R_FE3HOXexs	0	0	0	0	0	0	0	0
R_MLDEP1pp	0	0	0	0	0	0	0	0
R_VALtex	0	0	0	0	0	0	0	0
R_FA60t2rpp	0	0	0	0	0	0	0	0
R_EXo_ag_LPAREN_e_RPAREN_	0	0	0	0	0	0	0	0
R_MERCPPYRST	0	-2.55351e-15	0	-0.00827948	0	-0.00823947	0	-9.71445e-17
R_CPGNUtpp	0	0	0	0	0	0	0	0
R_ACACCT	0	-8.88178e-16	0	0	0	5.55112e-17	0	1.77636e-15
R_CLPNS160pp	0.0593858	0	0.0483823	0	0.0506935	0	0.0593858	0
R_LGTHL	0	2.17604e-14	0	0	0	0	0	-4.32987e-15
R_PLIPAE180	0	4.88498e-15	0	-0.032428	0	-0.0322713	0	2.66454e-15
R_ACGAL1Ptex	0	0	0	0	0	0	0	0
R_EXi_dad_2_LPAREN_e_RPAREN_	0	0	0	0	0	0	0	0
R_EXi_urea_LPAREN_e_RPAREN_	0	0	0	0.00137991	0	0.00137325	0	0
R_AGt3	0	2.22045e-16	0	-0.000689957	0	-0.000686623	0	1.11022e-16
R_GLCAT_BP	0.0755156	0	0.0615233	0	0.0644623	0	0.0755156	0
R_PROGLYabcpp	0	0	0	0	0	0	0	8.88178e-16
R_EXo_metsox_R_L_LPAREN_e_RPAREN_	0	-6.66134e-16	0	-0.063476	0	-0.0631693	0	0
R_CYTBO3_4pp	848.438	0	696.627	0	676.163	0	783.604	0
R_TCYNTtex	0	0	0	0	0	0	0	0
R_METTA	0	0	0	0	0	0	0	0
R_FACOAE120	0	0	0	0	0	0	0	0
R_EXo_o2s_LPAREN_e_RPAREN_	0	0	0	0	0	0	0	0
R_EXo_acser_LPAREN_e_RPAREN_	0	0	0	0	0	0	0	0
R_HACD6i	0	-8.88178e-16	0	-0.00275983	0	-0.00549298	0	8.88178e-16
R_12DGR140tipp	0	0	0	0	0	0	0	0
R_NADS1	0.0136867	0	0.0111507	0	0.0116833	0	0.0136867	0
R_SPMDtex	0	0	0	0	0	0	0	0
R_METSOX2tex	0	0	0	0	0	0	0	0
R_EXo_alaala_LPAREN_e_RPAREN_	0	1.77636e-14	0	-0.0551965	0	-0.0549298	0	8.88178e-15
RNA_BP_130515	0.800976	0	0.652563	0	0.683736	0	0.800976	0
R_DB4PS	0.00536732	0	0.00437281	0	0.0045817	0	0.00536732	0
R_ANTHFOR	0	2.22045e-16	0	-0.0234585	0	-0.0233452	0	-2.22045e-15
R_HIBDH	39.2232	0	55.1168	0	51.7785	0	23.0147	0
R_ADPRDP	0	0	0	0	0	0	0	0
R_FUMtex	0	0	0	0	0	0	0	0
R_IMPD	0.712915	0	0.580819	0	0.608565	0	0.712915	0
R_DHBSH	0	0	0	0	0	0	0	0
R_FEALCexs	0	0	0	0	0	0	0	0
R_PPEAT140_BP	0.0666048	0	0.0542636	0	0.0568557	0	0.0666048	0
R_ACOAD7f	0	0	0	0	0	0	0	0
R_26DAHtex	0	0	0	0	0	0	0	0
R_EXi_dgsn_LPAREN_e_RPAREN_	0	0	0	0	0	0	0	0
R_ACtex	0	0	0	0	0	0	-16.2086	0
R_ETOHt2rpp	0	0	0	0	0	0	0	0
R_12DGR180tipp	0	0	0	0	0	0	0	0
R_LYSt2pp	0	4.44089e-16	0	-0.00137991	0	-0.00137325	0	2.22045e-16
R_EAR161y	0	-2.22045e-16	0	-8.32667e-17	0	5.55112e-17	1.12659	0
R_EXo_asp_D_LPAREN_e_RPAREN_	0	8.88178e-15	0	-0.0275983	0	-0.0274649	0	4.44089e-15
R_DSERT2rpp	0	0	0	0	0	0	0	0
R_UHGADA_BP	0.0755156	0	0.0615233	0	0.0644623	0	0.0755156	0
R_PA181abcpp	0	8.88178e-16	0	0	0	-0.0061796	0	0
R_ACt4pp	0	0	0	6.50521e-19	0	-6.50521e-19	0	0
R_A5PISO	0.0755156	0	0.0615233	0	0.0644623	0	0.0755156	0
R_NTD7pp	0	0	0	0	0	0	0	0
R_ETOHtex	0	0	0	0	0	0	0	0
R_GLYC2Ptex	0	0	0	0	0	0	0	0
R_DASYN140	0.0736274	0	0.059985	0	0.0628504	0	0.0736274	0
R_CYANt2pp	0	2.22045e-16	0	-0.000689957	0	-0.000686623	0	1.11022e-16
R_EAR120y	1.36956	0	0	0	1.1691	0	1.36956	0
R_EAR120x	0	-2.22045e-16	1.1158	0	0	0	0	1.11022e-16
R_HG2tex	0	0	0	0	0	0	0	0
R_EXo_ocdcea_LPAREN_e_RPAREN_	0	0	0	0	0	0	0	0
R_SADT2	0	-1.63531	0	-0.115913	0	-0.120846	0	-1.63531
R_EXo_fum_LPAREN_e_RPAREN_	0	9.32587e-15	0	-0.0269083	0	-0.0267783	0	4.32987e-15
R_NOtpp	0	0	0	0	0	0	0	0
R_EXi_ala_B_LPAREN_e_RPAREN_	0	-8.65974e-15	0	0.0269083	0	0.0267783	0	-4.32987e-15
R_ALAt4pp	-99999	0	-99999	-1.0842e-18	-99999	1.0842e-18	-99999	0
R_EXo_cl_LPAREN_e_RPAREN_	0	0	0	0	0	0	0	0
R_EXi_23dhb_LPAREN_e_RPAREN_	0	0	0	0	0	0	0	0
R_12DGR161tipp	0	0	0	0	0	0	0	0
R_EXo_spmd_LPAREN_e_RPAREN_	0	0	0	0	0	0	0	0
R_SO2tpp	0	0	0	0	0	0	0	0
R_U3KACGAMAAT_BP	0.0496137	0	0.0404208	0	0.0423517	0	0.0496137	0
R_MTHFR2	0.618846	0	0.50418	0	0.528265	0	0.618846	0
R_ANPRT	0.342153	0	0.278755	0	0.292071	0	0.342153	0
R_GLUt4pp2	0	4.44089e-16	0	-0.00137991	0	-0.00137325	0	2.22045e-16
R_CYSDS	0	-2.55351e-15	0	-0.00827948	0	-0.00823947	0	-9.71445e-17
R_MDDEP4pp	0.00861184	0	0.00701616	0	0.00735132	0	0.00861184	0
R_DCMPtex	0	0	0	0	0	0	0	0
R_EXi_acgal1p_LPAREN_e_RPAREN_	0	1.63531	0	0	0	0	0	1.63531
R_EXo_thymd_LPAREN_e_RPAREN_	0	0	0	0	0	0	0	0
R_EXi_imp_LPAREN_e_RPAREN_	0	1.63531	0	0	0	0	0	1.63531
R_GLCtexi	0	0	0	0	99999	0	0	0
R_FEALCabcpp	0	0	0	0	0	0	0	0
R_IMPC	-1.56871	0	-1.27804	0	-1.3391	0	-1.56871	0
R_FRUtex	0	0	0	0	0	0	0	0
R_HOMt2pp	0	1.28786e-14	0	-0.0407074	0	-0.0405107	0	7.10543e-15
R_COBALT2tex	0	0	0	0	0	0	0	0
R_EXo_h2o2_LPAREN_e_RPAREN_	0.0225888	0	0.640641	0	0.0192825	0	0.0225888	0
R_FE3tex	-0.0315941	0	-0.0381344	0	0.0133474	0	-0.0315941	0
R_EXo_4abut_LPAREN_e_RPAREN_	0	1.33227e-14	0	-0.0448472	0	-0.0446305	0	8.10463e-15
R_EXi_gthrd_LPAREN_e_RPAREN_	0	-2.24265e-14	0	0.0979738	0	0.0975004	0	-1.14075e-14
R_EXo_ser_L_LPAREN_e_RPAREN_	0	3.9968e-15	0	-0.0275983	0	-0.0274649	0	6.80012e-16
R_3OACOAL	0	0	0	0	0	0	0	0
R_EXi_h2s_LPAREN_e_RPAREN_	0	0	0	0	0	0	0	0
R_FA140t2rpp	0	0	0	0	0	0	0	0
R_PNTOt4pp	0	0	0	0	0	0	0	0
R_NTPP9	0	2.22045e-15	0	-0.00551965	0	-0.00549298	0	1.77636e-15
R_SO3t2pp	0.0225888	0	0.640641	0	0.671244	0	0.0225888	0
R_RNDR4	0	0	0	-1.38778e-17	0	0	0	0
R_PGP141abcpp	0	8.88178e-16	0	-0.00551965	0	-0.00549298	0	2.22045e-15
R_ORPT	-1.05407	0	-0.858763	0	-0.899786	0	-1.05407	0
R_RNDR3	0	0	0	-1.38778e-17	0.386777	0	0	0
R_RNDR1	0	0	0	-1.38778e-17	0	-1.38778e-17	0	0
R_EXi_myglbn_un_LPAREN_e_RPAREN_	0	0	0	0	0	0	0	0
R_DHNPA2	0.00536732	0	0.00437281	0	0.0045817	0	0.00536732	0
R_UPPRT	0	0	0	0	0	0	0	0
R_PA160abcpp	0	0	0	0	0	-0.0061796	0	0
R_3HAD161	1.12659	0	0.917841	0	0.961686	0	1.12659	0
R_3HAD160	1.05345	0	0.858259	0	0.899258	0	1.05345	0
R_CHORS	2.09301	0	1.7052	0	1.78665	0	2.09301	0
R_PSSA141	0	4.88498e-15	0	-0.0296681	0	0	0	1.67921e-15
R_ACGAM1PTT_BP	0.0496137	0	0.0404208	0	0.0423517	0	0.0496137	0
R_EXo_feoxam_LPAREN_e_RPAREN_	0	0	0	0	0	0	0	0
R_OPHHX3	0	0	0	-0.000689957	0	-0.000686623	0	1.77636e-15
R_EXi_for_LPAREN_e_RPAREN_	0	-1.33227e-15	0	0.00413974	0	0.00411974	0	-6.66134e-16
R_CHORM	1.7428	0	1.41988	0	1.48771	0	1.7428	0
R_ATPPRT	0.455785	0	0.371333	0	0.389071	0	0.455785	0
R_DGMPtex	0	0	0	0	0	0	0	0
R_RBFSa	0.00536732	0	0.00437281	0	0.0045817	0	0.00536732	0
R_3HAD80	2.57166	0	2.09516	0	2.19524	0	2.57166	0
R_DNMPPA	0.00536732	0	0.00437281	0	0.0045817	0	0.00536732	0
R_EXo_his_L_LPAREN_e_RPAREN_	0	1.75415e-14	0	-0.0683057	0	-0.0707221	0	8.99281e-15
R_EAR161x	1.12659	0	0.917841	0	0.961686	0	0	-1.11022e-16
R_AGM3PApp	0	0	0	0	0	0	0	0
R_EXi_ptrc_LPAREN_e_RPAREN_	0	-1.62093e-14	0	0.0538166	0	0.0535566	0	-9.76996e-15
R_ACONTb	0	0	0	0	0	0	0	0
R_FEALCtonex	0	0	0	0	0	0	0	0
R_ACONTa	0	0	0	0	0	0	0	0
R_EXi_phe_L_LPAREN_e_RPAREN_	0	-2.02061e-14	0	0.114533	0	0.113979	0	-6.55032e-15
R_GTPCI	0.00536732	0	0.00437281	0	0.0045817	0	0.00536732	0
R_EAR80y	2.57166	0	2.09516	0	0	4.16334e-17	2.57166	0
R_EAR80x	0	2.22045e-15	0	5.55112e-17	2.19524	0	0	-6.66134e-16
R_EXo_fe3dhbzs_LPAREN_e_RPAREN_	0	0	0	-0.0752053	0	-0.0748419	0	0
R_EXo_anhgm_LPAREN_e_RPAREN_	0	0	0	0	0	0	0	0
R_DTDPACGAMDH_BP	0.0496137	0	0.0404208	0	0.0423517	0	0.0496137	0
R_GLNt3pp	0	8.88178e-16	0	-0.00344978	0	-0.00343311	0	1.11022e-15
R_EXi_trsfr_LPAREN_e_RPAREN_	0	0	0	0	0	0	0	0
R_EXo_glyc_LPAREN_e_RPAREN_	0.133205	0	0.108524	0	0.113708	0	0.133205	0
R_PPNDH	1.07484	0	0.875683	0	0.917515	0	1.07484	0
R_PSCVT	2.09301	0	1.7052	0	1.78665	0	2.09301	0
R_PGSA140	0.00228176	0	0.00185897	0	0.00194778	0	0.00228176	0
R_PGSA141	0	1.33227e-15	0	-0.00275983	0	0	0	8.88178e-16
R_PLIPAE120pp	0	0	0	0	0	0	0	0
R_TTDCEAtexi	0	-5.4845e-14	0	0	0	0	0	-3.38618e-14
R_UACGALDH_BP	0.06298	0	0.0513105	0	0.0537615	0	0.06298	0
R_DPHEabcpp	0	4.44089e-16	0	-0.00206987	0	-0.00205987	0	8.88178e-16
R_FACOAL120t2pp	0	4.44089e-16	0	-0.00275983	0	-0.00274649	0	8.88178e-16
R_FECRMabcpp	0	1.77636e-15	0	-0.00655459	0	-0.00652291	0	1.33227e-15
R_RNDR4b	0.215972	0	0.175954	0	0	0	0.215972	0
R_EXi_ile_L_LPAREN_e_RPAREN_	0	-2.28706e-14	0	0.0717555	0	0.0714087	0	-1.40998e-14
R_NTP5	0	6.66134e-16	0	-0.00275983	0	-0.00274649	0	8.88178e-16
R_ACOTA	-1.89378	0	-1.69845	0	-1.77959	0	-2.08473	0
R_NTP1	0	6.66134e-16	0	-0.00275983	0	-0.00274649	0	8.88178e-16
R_NTP3	0	2.22045e-16	0	-0.00275983	0	-0.00274649	0	4.44089e-16
R_PACALDt2rpp	0	0	0	0	0	0	0	0
R_NAtex	0.0225888	0	0.0184034	0	0.0192825	0	0.0225888	0
R_PLIPA2A161pp	0	0	0	0	0	0	0	0
R_ACLS	44.8763	0	59.7224	0	56.6041	0	28.6678	0
R_NACGDEACT2_BP1	0.00891084	0	0.00725975	0	0.00760655	0	0.00891084	0
R_NACGDEACT2_BP2	0.0444032	0	0.0361757	0	0.0379038	0	0.0444032	0
R_PA120abcpp	0	0	0	0	0	0	0	0
R_EXi_glyc3p_LPAREN_e_RPAREN_	0	1.63531	0	0.0379476	0	0.0377642	0	1.63531
R_EXo_no_LPAREN_e_RPAREN_	0	0	0	0	0	0	0	0
R_EXo_LalaDgluMdap_LPAREN_e_RPAREN_	0	4.55191e-14	0	-0.144201	0	-0.143504	0	2.60902e-14
R_EXi_lys_L_LPAREN_e_RPAREN_	0	-2.24265e-14	0	0.0703756	0	0.0700355	0	-1.32117e-14
R_LYStex	0	0	0	0	0	0	0	0
R_ARGTRS	1.88081	0	1.53232	0	1.60552	0	1.88081	0
R_PLIPAG181	0	0	0	0	0	0	0	0
R_GTPDPK	0	1.11022e-15	0	-0.00551965	0	-0.00549298	0	9.99201e-16
R_INDALDDH	0	2.30926e-14	0	-0.132472	0	-0.134578	0	5.77316e-15
R_OCDCEAtexi	0	-0.817655	0	-0.0186288	0	-0.0216286	0	-0.817655
R_EAR180y	0.0752808	0	0.0613321	0	0.0642619	0	0.0752808	0
R_EAR180x	0	0	0	0	0	0	0	0
R_D_LACt2pp	0	0	0	0	0	0	0	0
R_UREAtex	-123.119	0	0	0	0	0	0	0
R_RNTR3c	0.453097	0	0.369143	0	0	0	0.453097	0
R_EXi_tsul_LPAREN_e_RPAREN_	0.404466	0	0.640641	0	0.671244	0	0.404466	0
R_AMPMS2	0.00134183	0	0.0010932	0	0.00114542	0	0.00134183	0
R_FACOAL161t2pp	0	-4.44089e-16	0	-0.00275983	0	-0.00274649	0	8.88178e-16
R_EXo_mg2_LPAREN_e_RPAREN_	0	0	0	0	0	0	0	0
R_LPLIPAL2A181	0	0	0	0	0	0	0	0
R_CORELPSFMGT_BP	0.00891084	0	0.00725975	0	0.00760655	0	0.00891084	0
R_PPA2	0	8.88178e-16	0	-0.00275983	0	-0.00274649	0	0
R_ASNabcpp	0	1.11022e-15	0	-0.00344978	0	0	0	1.33227e-15
R_AGMAt2pp	0	0	0	0	0	0	0	0
R_ALCA	0.00402549	0	0.00327961	0	0.00343627	0	0.00402549	0
R_PAPSR	0	3.27062	0	0.106253	0	0.111233	0	3.27062
R_EXo_etha_LPAREN_e_RPAREN_	0	0	0	0	0	0	0	0
R_ALCB	0.00402549	0	0.00327961	0	0.00343627	0	0.00402549	0
R_ALCE	0.00402549	0	0.00327961	0	0.00343627	0	0.00402549	0
R_3OAS161	1.12659	0	0.917841	0	0.961686	0	1.12659	0
R_3OAS160	1.05345	0	0.858259	0	0.899258	0	1.05345	0
R_PSD161	0.38027	0	0.30981	0	0.324609	0	0.38027	0
R_PSD160	0.330174	0	0.268996	0	0.281846	0	0.330174	0
R_BALATA	3.84892	0	3.13575	0	3.28555	0	3.84892	0
R_CUtex	0	0	0	0	0	0	0	0
R_TMPK	0.00134183	0	0.0010932	0	0.00114542	0	0.00134183	0
R_UPP3MT	0.00134183	0	0.0010932	0	0.00114542	0	0.00134183	0
R_EXo_h_LPAREN_e_RPAREN_	0	0	0	0	0	0	0	0
R_GLCNT2_BP2	0.0444032	0	0.0361757	0	0.0379038	0	0.0444032	0
R_THRS	1.82719	0	1.48863	0	1.55974	0	1.82719	0
R_GLCNT2_BP1	0.00891084	0	0.00725975	0	0.00760655	0	0.00891084	0
R_EXo_octa_LPAREN_e_RPAREN_	0	2.93099e-14	0	-0.103493	0	-0.102993	0	1.84297e-14
R_EXo_arg_L_LPAREN_e_RPAREN_	0	1.59872e-14	0	-0.0655459	0	-0.0679756	0	1.58762e-14
R_PLIPA2A140pp	0	0	0	0	0	0	0	0
R_P5CR	-99999	-6.66134e-16	-99997.8	0	-99997.7	0	-99999	-4.44089e-16
R_2AGPA160tipp	0	0	0	0	0	0	0	0
R_PDH	23.0195	0	19.6876	0	20.8305	0	39.2281	0
R_DCAtex	0	0	0	0	0	0	0	0
R_KARA1	-44.8763	0	-59.7224	0	-56.6041	0	-28.6678	0
R_KARA2	1.36899	0	1.11533	0	1.16861	0	1.36899	0
IONS_BP_130515	6.00819	0	4.89494	0	5.12877	0	6.00819	0
R_CORELPSFMGT_BPtex	0.00891084	0	0.00725975	0	0.00760655	0	0.00891084	0
R_EXo_hom_L_LPAREN_e_RPAREN_	0	0	0	0	0	0	0	0
R_AKGt2rpp	0	0	0	0	0	0	0	0
R_EXi_bhb_LPAREN_e_RPAREN_	0	-1.13243e-14	0	0.0365677	0	0.036391	0	-5.21805e-15
R_3OAR160	1.05345	0	0.858259	0	0.899258	0	1.05345	0
R_3OAR161	1.12659	0	0.917841	0	0.961686	0	1.12659	0
R_P5CD	123.329	0	-1.20579	0	-1.26339	0	123.52	0
R_FLVR	0	0	0	0	0	0	0	0
R_EXo_gly_LPAREN_e_RPAREN_	0	1.33227e-15	0	-0.0193188	0	-0.0192254	0	-6.52256e-16
R_PG160abcpp	0.124797	0	0.101674	0	0.106531	0	0.124797	0
R_EXi_nac_LPAREN_e_RPAREN_	0.0136867	0	0.0111507	0	0.0116833	0	0.0136867	0
R_ALCHY	0	4.44089e-16	0	-0.00275983	0	-0.00274649	0	8.88178e-16
R_DASPtex	0	0	0	0	0	0	0	0
R_EXo_cu2_LPAREN_e_RPAREN_	0	0	0	0	0	0	0	0
R_EXi_mal_D_LPAREN_e_RPAREN_	0	-8.65974e-15	0	0.0275983	0	0.0274649	0	1.11022e-16
R_GTHRDabcpp	0	1.33227e-15	0	-0.00551965	0	-0.00549298	0	1.77636e-15
R_5APTA	0	0	0	0	0	0	0	0
R_GLCtex	0	0	0	0	-99999	0	0	0
R_PLIPA1A120pp	0	0	0	0	0	0	0	0
R_FE3abcpp	0.0156361	0	0.0127389	0	0.0133474	0	0.0156361	0
R_EXi_succ_LPAREN_e_RPAREN_	0	-1.02141e-14	0	0.0296681	0	0.0295248	0	-4.77396e-15
R_LEUTRS	3.1399	0	2.55811	0	2.68031	0	3.1399	0
R_IGPDH	0.455785	0	0.371333	0	0.389071	0	0.455785	0
R_GK1	0.712915	0	0.580819	0	0.608565	0	0.712915	0
R_EXo_orot_LPAREN_e_RPAREN_	0	1.39888e-14	0	-0.031048	0	-0.0336445	0	8.32667e-15
R_FLDR	0	0	0	0	0	0	0	0
R_GLYTRS	3.47128	0	2.82809	0	2.96318	0	3.47128	0
R_EXi_cyan_LPAREN_e_RPAREN_	0	0	0	0	0	0	0	0
R_ECOAH5	0	0	0	0	0	0	0	0
R_ECOAH4	0	0	0	0	0	0	0	0
R_ECOAH7	0	0	0	0	0	0	0	0
R_ECOAH6	0	0	0	0	0	0	0	0
R_ECOAH1	0	0	0	0	0	0	0	0
R_GLYCLTt2rpp	0	0	0	0	0	0	0	0
R_ECOAH3	0	0	0	0	0	0	0	0
R_ECOAH2	0	0	0	0	0	0	0	0
R_PE181abcpp	0	8.88178e-16	0	-0.0331179	0	7.58942e-18	0	2.66454e-15
R_GAMtex	0	0	0	0	0	0	0	0
R_ECOAH8	0	0	0	0	0	0	0	0
R_UREAtpp	-123.119	0	0	0	0	0	0	0
R_LDH_D2	0	6.66134e-16	0	-0.00206987	0	-0.00205987	0	3.33067e-16
R_3HAD60	2.57166	0	2.09516	0	2.19524	0	2.57166	0
R_PLIPA1A161pp	0	0	0	0	0	0	0	0
R_OHPBAT	0.00134183	0	0.0010932	0	0.00114542	0	0.00134183	0
R_NTP10	0	8.88178e-16	0	-0.00275983	0	-0.00274649	0	8.88178e-16
R_EXo_hdcea_LPAREN_e_RPAREN_	0	0	0	-0.218716	0	-0.216286	0	0
R_CLPNS181pp	0	0	0	0	0	0	0	0
R_UM3PL	0	0	0	0	0	0	0	0
R_GTHRDtex	0	0	0	0	0	0	0	0
R_EXi_glyc_LPAREN_e_RPAREN_	0	0	0	0	0	0	0	0
R_SUCDi	157.543	0	174.674	0	171.076	0	141.334	0
R_LPLIPAL2A120	0	0	0	0	0	0	0	0
R_EXo_dgsn_LPAREN_e_RPAREN_	0	0	0	0	0	0	0	0
R_EXi_phe_D_LPAREN_e_RPAREN_	0	-2.02061e-14	0	0.114533	0	0.113979	0	-6.55032e-15
R_12DGR120tipp	0	0	0	0	0	0	0	0
R_EXo_cyan_LPAREN_e_RPAREN_	0	0	0	0	0	0	0	0
R_ALDD19x	0	0	0	0	0	-0.0556164	0	0
R_DASYN161	0.563293	0	0.45892	0	0.480843	0	0.563293	0
R_DASYN160	0.489086	0	0.398464	0	0.417498	0	0.489086	0
R_3OAELASE	0	0	0	0	0	0	0	0
R_UAMAGS	0.221311	0	0.180304	0	0.188917	0	0.221311	0
R_DGSNtex	0	0	0	0	0	0	0	0
R_EXi_ddca_LPAREN_e_RPAREN_	0	0	0	0.16283	0	0.162043	0	0
R_NTD12	0	0	0	0	0	0	0	0
R_NTD3	0	3.17524e-14	0	-0.100044	0	-0.105053	0	1.82077e-14
R_DHFS	0.00536732	0	0.00437281	0	0.0045817	0	0.00536732	0
R_DHFR	0.221339	0	0.180327	0	0.188941	0	0.221339	0
R_IPDPS	0.0154022	0	0.0125483	0	0.0131477	0	0.0154022	0
R_EAR121x	1.12659	0	0.917841	0	0.961686	0	1.12659	0
R_EAR121y	0	2.22045e-16	0	2.77556e-17	0	-2.77556e-17	0	1.11022e-16
R_ORNTA	1.89378	0	1.69845	0	1.77959	0	2.08473	0
R_THRabcpp	0	0	0	0	0	-0.00343311	0	0
R_CLt3_2pp	0.0135533	0	0.011042	0	0.0115695	0	0.0135533	0
R_EXo_acgam1p_LPAREN_e_RPAREN_	0	-1.63531	0	0	0	0	0	-1.63531
R_GLYt2rpp	-99999	0	-99999	-1.0842e-18	-99999	1.0842e-18	-99999	0
R_ACACT1r	0.696602	0	0.567529	0	0.59464	0	0.696602	0
R_LPLIPAL1A160pp	0	2.66454e-15	0	-0.0110393	0	-0.00480636	0	3.55271e-15
R_PYRt2rpp	0	0	0	0	0	0	0	0
R_LPLIPAL1A161pp	0	4.44089e-16	0	-0.00206987	0	-0.00480636	0	8.88178e-16
R_METTRS	0.559839	0	0.456107	0	0.477895	0	0.559839	0
R_EXi_leu_L_LPAREN_e_RPAREN_	0	-2.10942e-14	0	0.064166	0	0.067289	0	-9.4369e-15
R_CO2tpp	-384.739	0	-427.725	0	-418.301	0	-350.441	0
R_URIDK2r	-0.215972	0	-0.175954	0	-0.18436	0	-0.215972	0
R_PROD2	-99999	4.44089e-16	-99999	4.85723e-17	-99999	1.94289e-16	-99875.5	0
R_EXi_LalaDgluMdapDala_LPAREN_e_RPAREN_	0	-5.44009e-14	0	0.171799	0	0.170969	0	-3.05311e-14
R_CYSabcpp	0	8.88178e-16	0	0	0	-0.00343311	0	0
R_GLYCK2	0	2.22045e-16	0	5.85469e-18	0	0	0	1.11022e-16
R_GTHOXtex	0	0	0	0	0	0	0	0
R_SKMt2pp	0	0	0	0	0	0	0	0
R_FEOXAMUtex	0	4.44089e-16	0	-0.00137991	0	-0.00137325	0	2.22045e-16
R_EXo_acac_LPAREN_e_RPAREN_	0	9.54792e-15	0	-0.031738	0	-0.0315846	0	4.32987e-15
R_GLCNACAT_BP1	0.00891084	0	0.00725975	0	0.00760655	0	0.00891084	0
R_UNDPFUCMANGLCNt_BP	0.0496137	0	0.0404208	0	0.0423517	0	0.0496137	0
R_ZNabcpp	0	1.33227e-15	0	-0.00551965	0	-0.00549298	0	1.88738e-15
R_GLCNACAT_BP2	0.0540692	0	0.0440507	0	0.046155	0	0.0540692	0
R_EXo_co_LPAREN_e_RPAREN_	0	0	0	0	0	0	0	0
R_TARTRtex	0	0	0	0	0	0	0	0
R_CPGNR1	0	0	0	0	0	0	0	0
R_CPGNR3	0	4.44089e-16	0	0	0	2.498e-16	0	2.22045e-16
R_CPGNR2	0	4.44089e-16	0	1.17094e-17	0	2.38091e-16	0	2.22045e-16
R_SDPTA	-2.85378	0	-2.325	0	-2.43607	0	-2.85378	0
R_FADRx2	0	0	0	2.77556e-17	0	2.22045e-16	0	0
R_TMPPP	0.00134183	0	0.0010932	0	0.00114542	0	0.00134183	0
R_PLIPA1A160pp	0	0	0	0	0	0	0	0
R_UAG2E	0	0	0	0	0	0	0	0
R_PACH	0	0	0	0	0	0	0	0
R_EXo_urea_LPAREN_e_RPAREN_	123.119	0	0	-0.00137991	0	-0.00137325	0	0
R_DAMPtex	0	0	0	0	0	0	0	0
R_UAGCVT	0.221311	0	0.180304	0	0.188917	0	0.221311	0
R_DINt2rpp	0	0	0	0	0	0	0	0
R_OHPHM	0.00134183	0	0.0010932	0	0.00114542	0	0.00134183	0
R_MSADH	0	0	0	0	0	1.11022e-16	0	0
R_EXi_metsox_R_L_LPAREN_e_RPAREN_	0	6.66134e-16	0	0.063476	0	0.0631693	0	0
R_FEENTERR1	0	3.10862e-15	0	-0.0117293	0	-0.0116726	0	2.96985e-15
R_EXi_gln_L_LPAREN_e_RPAREN_	0	-1.77636e-14	125	0.0407074	0	0.0432572	0	-8.77076e-15
R_FEENTERR3	0	3.55271e-15	0	-0.0117293	0	-0.0116726	0	3.10862e-15
R_FEENTERR2	0	3.55271e-15	0	-0.0117293	0	-0.0116726	0	3.10862e-15
R_GCALDD	0.00536732	0	0.00437281	0	0.0045817	0	0.00536732	0
R_EXo_methal_LPAREN_e_RPAREN_	0	0	0	0	0	0	0	0
R_BLVRDNtex	0	0	0	0	0	0	0	0
R_TRPtex	0	0	0	0	0	0	0	0
R_ANTHDIO	0	3.55271e-15	0	-0.0455371	0	-0.0480636	0	-2.66454e-15
R_EXi_duri_LPAREN_e_RPAREN_	0	0	0	0	0	0	0	0
R_MTHFD	3.74592	0	3.05184	0	3.19763	0	3.74592	0
R_MTHFC	3.74592	0	3.05184	0	3.19763	0	3.74592	0
R_GTHS	0	-1.95399e-14	0	0	0	0	0	-9.76996e-15
R_NTD9pp	0	0	0	0	0	0	0	0
R_KDOCT2	0.0755156	0	0.0615233	0	0.0644623	0	0.0755156	0
R_EXo_tcynt_LPAREN_e_RPAREN_	0	1.22125e-15	0	0	0	0	0	2.77556e-16
R_QMO2	0	8.88178e-16	0	-0.00275983	0	-0.00274649	0	4.44089e-16
R_PGPP120	0	0	0	0	0	0	0	0
R_EAR140y	0	0	0	2.77556e-17	0	1.38778e-17	0	0
R_EAR140x	1.14301	0	0.931226	0	0.97571	0	1.14301	0
R_FORtppi	1.07771	0	0.878019	0	0.919962	0	1.07771	0
R_PPCSCT	0	0	0	0	0	5.55112e-17	0	0
R_PRAMPC	0.455785	0	0.371333	0	0.389071	0	0.455785	0
R_MOBDabcpp	0	6.66134e-16	0	-0.00275983	0	-0.00274649	0	8.88178e-16
R_TARTD	0	0	0	0	0	0	0	-3.77476e-15
R_OPHBDC	0.00134183	0	0.0010932	0	0.00114542	0	0.00134183	0
R_EXi_glyclt_LPAREN_e_RPAREN_	0	-3.55271e-15	0	0.00965939	0	0.00961272	0	-1.77636e-15
R_CYSDESULF	0	0	0	0	0	0	0	0
R_T2DECAI	1.12659	0	0.917841	0	0.961686	0	1.12659	0
R_ACMUMptspp	0	-3.41949e-14	0	0	0	0	0	-1.69864e-14
R_ARGN	123.119	0	0	-0.00827948	0	-0.010986	0	5.77316e-15
R_EXo_tartr_L_LPAREN_e_RPAREN_	0	7.32747e-15	0	-0.0227686	0	-0.0226585	0	-1.11022e-16
R_FECRMUtpp	0	0	0	0	0	0	0	0
R_MEPCT	0.0184184	0	0.0150056	0	0.0157225	0	0.0184184	0
R_EXo_pyr_LPAREN_e_RPAREN_	0	7.10543e-15	0	-0.0220786	0	-0.0219719	0	3.55271e-15
R_ENTERES2	0	0	0	0	0	0	0	0
R_GAPD	-11.6739	0	-9.51088	0	-9.96521	0	-11.6739	0
R_GLNS	8.6902	0	0	-0.00275983	9.02372	0	10.571	0
R_LPLIPAL1A120pp	0	4.44089e-16	0	-0.00206987	0	-0.00205987	0	8.88178e-16
R_EXo_fru_LPAREN_e_RPAREN_	0	1.55431e-14	0	-0.0648559	0	-0.0645425	0	7.10543e-15
R_HACD5i	0	1.77636e-15	0	1.94289e-16	0	-0.00274649	0	8.88178e-16
R_3OACOAT	0	0	0	0	0	0	0	0
R_OCTDPS	0.00134183	0	0.0010932	0	0.00114542	0	0.00134183	0
R_FUMt2_3pp	0	8.88178e-16	0	-0.000689957	0	-0.000686623	0	1.11022e-16
R_GLNN	0	4.66294e-15	116.388	0	0	-0.00274649	0	2.22045e-15
R_CUt3	0	-4.44089e-16	0	-0.000689957	0	-0.000686623	0	1.11022e-16
R_PLIPA2A160pp	0	0	0	0	0	0	0	0
R_CORELPSPPEAFMGT_BP	0.0280918	0	0.0228867	0	0.02398	0	0.0280918	0
R_ME2	107.555	0	110.787	0	110.108	0	107.555	0
R_EXo_ca2_LPAREN_e_RPAREN_	0	0	0	0	0	0	0	0
R_URAtex	0	0	0	0	0	0	0	0
R_TSULabcpp	0.404466	0	0.640641	0	0.671244	0	0.404466	0
R_SULt4pp	0.0225888	0	0.0184034	0	0.0192825	0	0.0225888	0
R_FEALCHY	0	-2.22045e-15	0	0	0	0	0	-4.44089e-16
R_EXi_tungs_LPAREN_e_RPAREN_	0	0	0	0	0	0	0	0
R_EAR181x	0	0	0	0	0	0	0	-0.817655
R_EAR181y	0	0	0	0	0	0	0	-0.817655
R_GHMT2r	4.58555	0	3.73589	0	3.91435	0	4.58555	0
R_DAPE	2.85378	0	2.325	0	2.43607	0	2.85378	0
R_HSERTA	1.93017	0	1.57253	0	1.64765	0	1.93017	0
R_Kt3pp	0	4.44089e-16	0	-0.00137991	0	-0.00137325	0	2.22045e-16
R_EXo_fecrm_LPAREN_e_RPAREN_	0	0	0	0	0	0	0	0
R_TKT1	-0.25405	0	-0.206977	0	-0.216865	0	-0.25405	0
R_DAPabcpp	0	-2.19824e-14	0	0	0	0	0	0
R_DM_4HBA	0.00134183	0	0.0010932	0	0.00114542	0	0.00134183	0
R_EXo_blvrdn_LPAREN_e_RPAREN_	0	0	0	0	0	0	0	0
R_PHPDC	0	3.55271e-15	0	-0.00965939	0	0	0	1.55431e-15
R_DHAD1	44.8763	0	59.7224	0	56.6041	0	28.6678	0
R_DHAD2	1.36899	0	1.11533	0	1.16861	0	1.36899	0
R_EXi_agm_LPAREN_e_RPAREN_	0	-1.62093e-14	0	0.0551965	0	0.0549298	0	-9.76996e-15
R_PLIPA2A120pp	0	0	0	0	0	0	0	0
R_UPPDC1	0.00268366	0	0.0021864	0	0.00229085	0	0.00268366	0
R_PGP180abcpp	0	4.44089e-16	0	-0.000689957	0	-0.000686623	0	0
R_DCYTtex	0	0	0	0	0	0	0	0
R_EXi_fe3dcit_LPAREN_e_RPAREN_	0	0	0	0.0876245	0	0.0872011	0	0
R_ALCtex	0	1.4803e-15	0	-0.00344978	0	-0.00343311	0	9.62193e-16
R_SUCCtex	0	0	0	0	0	0	0	0
R_METAT	0.00805098	0	0.00655921	0	0.00687255	0	0.00805098	0
R_TRPabcpp	0	0	0	0	0	0	0	0
R_23DHBtex	0	0	0	0	0	0	0	0
R_KAT7	0	0	0	0	0	0	0	0
R_EXi_cmp_LPAREN_e_RPAREN_	0	1.63531	0	0	0	0	0	1.63531
R_3HAD181	0	0	0	0	0	0	0	0
R_3HAD180	0.0752808	0	0.0613321	0	0.0642619	0	0.0752808	0
R_EXi_dha_LPAREN_e_RPAREN_	0	0	0	0.0296681	0	0.0295248	0	0
R_SPMDt2pp	0	0	0	0	0	0	0	0
R_GLCptspp	0	-1.55431e-14	0	0	0	0	0	-7.21645e-15
R_BHBtex	0	0	0	0	0	0	0	0
R_CBPS	1.05407	0	2.39108	0	2.5053	0	2.93488	0
R_EXi_ocdca_LPAREN_e_RPAREN_	0	0	0	0.251834	0	0.250617	0	0
R_PYDAMK	0	6.66134e-16	0	-0.00275983	0	-0.00274649	0	8.88178e-16
R_EXi_fe3dhbzs_LPAREN_e_RPAREN_	0	0	0	0.0752053	0	0.0748419	0	0
R_EXi_LalaDgluMdap_LPAREN_e_RPAREN_	0	-4.55191e-14	0	0.144201	0	0.143504	0	-2.60902e-14
R_RNDR2	0	4.44089e-16	0	6.93889e-17	0	0	0	4.44089e-16
R_ADNtex	0	0	0	0	0	0	0	0
R_CORELPSPPEAGFMGT_BP	0.0126111	0	0.0102744	0	0.0107652	0	0.0126111	0
R_ARGt3pp	0	8.88178e-16	0	0	0	0	0	0
R_PLIPAE140pp	0	5.77316e-15	0	-0.0358777	0	-0.0322713	0	3.55271e-15
R_ASP1DC	0.00346192	0	0.00282046	0	0.0029552	0	0.00346192	0
R_MDDCP2pp	0.00861184	0	0.00701616	0	0.00735132	0	0.00861184	0
R_EXi_met_D_LPAREN_e_RPAREN_	0	0	0	0	0	0	0	0
R_MDH	51.9621	0	67.0276	0	64.2582	0	37.6343	0
R_PHEMEOX	0	1.26121e-13	0	-0.418804	0	-0.41678	0	8.14904e-14
R_EXo_lys_L_LPAREN_e_RPAREN_	0	2.24265e-14	0	-0.0703756	0	-0.0700355	0	1.32117e-14
R_TTDCAtexi	0	-5.61773e-14	0	0	0	0	0	-3.45279e-14
R_RPE	-2.8068	0	-2.28673	0	-2.39596	0	-2.8068	0
R_G3PAT141	0	0	0	0	0	0	0	0
R_G3PAT140	0.00702262	0	0.0057214	0	0.00599471	0	0.00702262	0
R_PE161abcpp	0.228683	0	0.186311	0	0.195211	0	0.228683	0
R_RPI	-2.72591	0	-2.22083	0	-2.32692	0	-2.72591	0
R_BUTtex	0	0	0	0	0	0	0	0
R_IPPS	3.1399	0	2.55811	0	2.68031	0	3.1399	0
R_FE3Ri	0	3.10862e-15	0	-0.0117293	0	-0.0116726	0	3.10862e-15
R_FA180t2rpp	0	0	0	0	0	0	0	0
PROTS_BP_130515	32.8553	0	26.7675	0	28.0462	0	32.8553	0
R_ASNS1	0.977609	0	0.796468	0	0.834515	0	0.977609	0
R_EXi_alaala_LPAREN_e_RPAREN_	0	-1.77636e-14	0	0.0551965	0	0.0549298	0	-8.88178e-15
R_PAPA181	0	0	0	0	0	-0.00274649	0	0
R_PAPA180	0	6.66134e-16	0	-0.00275983	0	-0.00274649	0	8.88178e-16
R_EXo_orn_LPAREN_e_RPAREN_	0	0	0	-0.0524367	0	-0.0521833	0	0
R_OROTt2rpp	0	0	0	0	0	0	0	0
R_EXo_pacald_LPAREN_e_RPAREN_	0	1.4877e-14	0	-0.0993538	0	-0.108486	0	4.10783e-15
R_TDSR1	0	-4.4853e-14	0	0	0	0	0	0
R_THDPS	2.85378	0	2.325	0	2.43607	0	2.85378	0
R_EXo_k_LPAREN_e_RPAREN_	0	0	0	0	0	0	0	0
R_EXo_15dap_LPAREN_e_RPAREN_	0	0	0	0	0	0	0	0
R_EXi_adocbl_LPAREN_e_RPAREN_	0	0	0	0	0	0	0	0
R_EXo_ala_L_LPAREN_e_RPAREN_	0	8.65974e-15	0	-0.0269083	0	-0.0267783	0	4.32987e-15
R_METDtex	0	0	0	0	0	0	0	0
R_EAR40y	0	0	0	2.77556e-17	0	-2.77556e-17	0	0
R_ACCOAPT	0	0	0	0	0	0	0	0
R_PAPA161	0	8.88178e-16	0	-0.00275983	0	-0.00274649	0	8.88178e-16
R_PAPA160	0	6.66134e-16	0	-0.00275983	0	-0.00274649	0	8.88178e-16
R_NNDPR	0	1.77636e-15	0	0	0	0	0	-2.66454e-15
R_EXi_enter_LPAREN_e_RPAREN_	0	-5.63993e-14	0	0.224926	0	0.223839	0	-2.55768e-14
R_TAURabcpp	0	0	0	-0.00275983	0	-0.00274649	0	8.88178e-16
R_ACGK	1.89378	0	1.69845	0	1.77959	0	2.08473	0
R_ACKr	3.05943	0	2.49255	0	2.61162	0	-13.1491	0
R_EXo_cmp_LPAREN_e_RPAREN_	0	-1.63531	0	0	0	0	0	-1.63531
R_EXi_cu2_LPAREN_e_RPAREN_	0	0	0	0	0	0	0	0
R_FBA	-4.09655	0	-3.3375	0	-3.49693	0	-4.09655	0
R_DHORD2	1.05407	0	0.858763	0	0.899786	0	1.05407	0
R_OCOAT1r	0	0	0	0	0	0	0	0
R_ILEDH	0	1.77636e-15	0	-0.00758952	0	-0.00755285	0	3.55271e-15
R_EXo_mercppyr_LPAREN_e_RPAREN_	0	6.21725e-15	0	-0.032428	0	-0.0322713	0	4.6213e-15
R_PSSA180	0.0254104	0	0.0207021	0	0.0216911	0	0.0254104	0
R_PSSA181	0	3.77476e-15	0	0	0	-0.0267783	0	0
R_IG3PS	0.455785	0	0.371333	0	0.389071	0	0.455785	0
R_DMATT	0.00301623	0	0.00245735	0	0.00257474	0	0.00301623	0
R_ADNK1	0.00670915	0	0.00546601	0	0.00572712	0	0.00670915	0
R_RNTR2c	0.453097	0	0.369143	0	0.386777	0	0.453097	0
R_G1SAT	0.0322039	0	0.0262369	0	0.0274902	0	0.0322039	0
R_EXo_desfbx_LPAREN_e_RPAREN_	0	0	0	0	0	0	0	0
R_MICITL	39.2232	0	55.1168	0	51.7785	0	23.0147	0
R_EXo_nac_LPAREN_e_RPAREN_	0	0	0	0	0	0	0	0
R_ALA_Dabcpp	0.208051	0	0.169501	0	0.177598	0	0.208051	0
R_PYDXPP	0	0	0	0	0	0	0	0
R_ACOAD3f	0	0	0	0	0	0	0	0
R_SULRi	0	7.77156e-16	0	-0.00689957	0	-0.00686623	0	-1.66533e-16
R_NACGDEACT_BP2	0.0540692	0	0.0440507	0	0.046155	0	0.0540692	0
R_NACGDEACT_BP1	0.00891084	0	0.00725975	0	0.00760655	0	0.00891084	0
R_PLIPAE181pp	0	0	0	0	0	0	0	0
R_ACOAD10f	39.2232	0	55.1168	0	51.7785	0	23.0147	0
R_TYRt2pp	0	0	0	0	0	-0.00205987	0	0
R_TYRTRS	0.666623	0	0.543104	0	0.569048	0	0.666623	0
R_EXo_cytd_LPAREN_e_RPAREN_	0	0	0	0	0	0	0	0
R_XANtex	0	0	0	0	0	0	0	0
R_PTRCTA	0	0	0	0	0	0	0	0
R_PHBHD	0	1.17906e-13	0	-0.275983	0	-0.274649	0	1.03362e-13
R_EXi_octa_LPAREN_e_RPAREN_	0	-2.93099e-14	0	0.103493	0	0.102993	0	-1.84297e-14
R_ADEtex	0	0	0	0	0	0	0	0
R_EXo_ura_LPAREN_e_RPAREN_	0	1.37668e-14	0	-0.0303581	0	-0.0329579	0	8.32667e-15
R_SUCCt2_2pp	0	6.66134e-16	0	0	0	0	0	0
R_RBFSb	0.00268366	0	0.0021864	0	0.00229085	0	0.00268366	0
R_DGSNt2rpp	0	0	0	0	0	0	0	0
R_UREA	0	-4.44089e-16	0	0	0	0	0	-2.22045e-16
R_MACACISO	0	0	0	0	0	0	0	0
R_3OAS180	0.0752808	0	0.0613321	0	0.0642619	0	0.0752808	0
R_ASPCT	1.05407	0	0.858763	0	0.899786	0	1.05407	0
R_3OAR100	2.57166	0	2.09516	0	2.19524	0	2.57166	0
R_EXi_ins_LPAREN_e_RPAREN_	0	0	0	0	0	0	0	0
R_MECDPDH2	0.0184184	0	0.0150056	0	0.0157225	0	0.0184184	0
R_AKGtex	0	0	0	0	0	0	0	0
R_DPHEtex	0	0	0	0	0	0	0	0
R_GART	1.11427	0	0.907805	0	0.95117	0	1.11427	0
R_PROt2rpp	0	0	0	0	0	0	0	0
R_FEALCR3	0	0	0	-0.00344978	0	-0.00343311	0	0
R_MALDtex	0	0	0	0	0	0	0	0
R_FEALCR2	0	0	0	-0.00344978	0	-0.00343311	0	0
R_TKT2	-2.55275	0	-2.07975	0	-2.1791	0	-2.55275	0
R_EXo_cobalt2_LPAREN_e_RPAREN_	0	0	0	0	0	0	0	0
R_NADH5	0	8.88178e-16	0	-0.00206987	0	-0.00205987	0	4.44089e-16
R_FEALCR1	0	-4.44089e-16	0	-0.00344978	0	-0.00343311	0	-2.22045e-16
R_EXi_fum_LPAREN_e_RPAREN_	0	-9.32587e-15	0	0.0269083	0	0.0267783	0	-4.32987e-15
R_GLNabcpp	0	0	125	0	0	0	0	0
R_EXo_cys_L_LPAREN_e_RPAREN_	0	8.21565e-15	0	-0.0351878	0	-0.0384509	0	4.51028e-15
R_GUPT	0	0	0	0	0	0	0	-1.5099e-14
R_DHDPRy	2.85378	0	2.325	0	2.43607	0	2.85378	0
R_DAGK160	0	0	0	0	0	0	0	0
R_DAGK161	0	0	0	0	0	0	0	0
R_ADOCBLtonex	0	2.22045e-16	0	-0.000689957	0	-0.000686623	0	1.11022e-16
R_EXi_feoxam_LPAREN_e_RPAREN_	0	0	0	0	0	0	0	0
R_EXo_ade_LPAREN_e_RPAREN_	0	2.02061e-14	0	-0.0510568	0	-0.0563031	0	1.23235e-14
R_FE3DHBZStonex	0	2.22045e-16	0	0	0	0	0	1.11022e-16
R_LYSt3pp	0	0	0	0	0	0	0	0
R_ALCtpp	0	0	0	0	0	0	0	0
R_DADK	0	0	0	0	0	0	0	0
R_GLDBRAN2	0	0	0	0	0	0	0	0
R_AMPTASECG	0	0	0	0	0	0	0	0
R_PLIPAG141pp	0	0	0	0	0	0	0	0
R_ALAALAr	0.221311	0	0.180304	0	0.188917	0	0.221311	0
R_GLUPRT	1.11427	0	0.907805	0	0.95117	0	1.11427	0
R_NI2tex	0	0	0	0	0	0	0	0
R_SO2tex	0	0	0	0	0	0	0	0
R_CU1abcpp	0	0	0	-0.00275983	0	-0.00274649	0	8.88178e-16
R_EXo_progly_LPAREN_e_RPAREN_	0	-6.66134e-16	0	-0.0696856	0	-0.0693489	0	0
R_GLCTR_BP	0.0755156	0	0.0615233	0	0.0644623	0	0.0755156	0
R_CMPtex	0	0	0	0	0	0	0	0
R_HPPK2	0.00536732	0	0.00437281	0	0.0045817	0	0.00536732	0
R_EXo_lac_D_LPAREN_e_RPAREN_	0	8.65974e-15	0	-0.0269083	0	-0.0267783	0	4.32987e-15
R_UM4PL	0	0	0	0	0	-5.55112e-17	0	0
R_GLNtex	0	0	125	0	0	0	0	0
R_O2Stex	0	0	0	0	0	0	0	0
R_CO2tex	-384.739	0	-427.725	0	-418.301	0	-350.441	0
R_FACOAL160t2pp	0	4.44089e-16	0	-0.00275983	0	-0.00274649	0	8.88178e-16
R_DASYN181	0	4.44089e-16	0	0	0	-0.00549298	0	0
R_FACOAL140t2pp	0	1.11022e-15	0	-0.00275983	0	0	0	1.66533e-15
R_EXi_zn2_LPAREN_e_RPAREN_	0	0	0	0	0	0	0	0
R_SERtex	0	0	0	0	0	0	0	0
R_CGLYabcpp	0	0	0	0	0	0	0	0
R_EXi_o2_LPAREN_e_RPAREN_	424.272	0	348.982	0	338.116	0	391.854	0
R_FACACH	0	-1.11022e-15	0	-0.0462271	0	0	0	-3.66374e-15
R_EXo_fald_LPAREN_e_RPAREN_	0	-2.17604e-14	0	-0.00827948	0	-0.00823947	0	1.44329e-15
R_NO3t2rpp	0	0	0	0	0	0	0	0
R_HACD4i	0	0	0	-0.00551965	0	-0.00274649	0	8.88178e-16
R_NADH16pp	688.764	0	520.216	0	503.268	0	640.138	0
R_EXo_chol_LPAREN_e_RPAREN_	0	0	0	0	0	0	0	0
R_CYSTL	0.561181	0	0.4572	0	0.47904	0	0.561181	0
R_CYSTA	0	0	0	0	0	0	0	0
R_Zn2tex	0	0	0	0	0	0	0	0
R_EXo_asn_L_LPAREN_e_RPAREN_	0	1.4877e-14	0	-0.031738	0	-0.030898	0	7.32747e-15
R_EXi_ura_LPAREN_e_RPAREN_	0	-1.37668e-14	0	0.0303581	0	0.0329579	0	-8.32667e-15
R_EXo_mobd_LPAREN_e_RPAREN_	0	0	0	0	0	0	0	0
R_CORELPSabcpp	0.00891084	0	0.00725975	0	0.00760655	0	0.00891084	0
R_L_LACD2	0	6.66134e-16	0	-0.00206987	0	-0.00205987	0	3.33067e-16
R_LPLIPAL1A140pp	0	1.11022e-15	0	-0.0048297	0	-0.00480636	0	1.88738e-15
R_LEUt3pp	0	8.88178e-16	0	-0.00344978	0	0	0	1.11022e-15
R_KDOPP	0.0755156	0	0.0615233	0	0.0644623	0	0.0755156	0
R_PRAIi	0.342153	0	0.278755	0	0.292071	0	0.342153	0
R_KDOPS	0.0755156	0	0.0615233	0	0.0644623	0	0.0755156	0
R_ARBTNR3	0	0	0	0	0	0	0	0
R_EXo_zn2_LPAREN_e_RPAREN_	0	0	0	0	0	0	0	0
R_ACALDtpp	0	0	0	0	0	0	0	0
R_EXo_cgly_LPAREN_e_RPAREN_	0	8.88178e-15	0	-0.0551965	0	-0.0549298	0	3.96905e-15
R_EXo_arbtn_fe3_LPAREN_e_RPAREN_	0	0	0	0	0	0	0	0
R_MCOATA	17.5343	0	14.2853	0	14.9678	0	17.5343	0
R_HACD8i	0	8.88178e-16	0	-0.00551965	0	-0.00549298	0	1.77636e-15
R_PROt4pp	0	0	0	0	0	0	125	0
R_EXi_cpgn_LPAREN_e_RPAREN_	0	0	0	0	0	0	0	0
R_PAPA161pp	0	0	0	0	0	0	0	0
R_EXo_trsfr_LPAREN_e_RPAREN_	0	0	0	0	0	0	0	0
R_DDCAtexi	0	-4.75175e-14	0	0	0	0	0	-2.93099e-14
R_EXo_ump_LPAREN_e_RPAREN_	0	-1.63531	0	0	0	0	0	-1.63531
R_DXPRIi	0.0184184	0	0.0150056	0	0.0157225	0	0.0184184	0
R_TSULL	0	0	0	0	0	0	0	0
R_MALt2r	0	0	0	0	0	0	0	0
R_FACOAL141t2pp	0	6.66134e-16	0	-0.00275983	0	-0.00274649	0	1.88738e-15
R_PRAIS	1.11427	0	0.907805	0	0.95117	0	1.11427	0
R_GLCNACUNDT_BP	0.0126111	0	0.0102744	0	0.0107652	0	0.0126111	0
R_DCYTt2rpp	0	0	0	0	0	0	0	0
R_FE3HOXabcpp	0	1.9984e-15	0	-0.00655459	0	0	0	1.33227e-15
R_TDSR2	0	-4.4853e-14	0	0	0	0	0	0
LIPID_BP_130515	6.00819	0	4.89494	0	5.12877	0	6.00819	0
R_EXi_fecrm_un_LPAREN_e_RPAREN_	0	0	0	0	0	0	0	0
R_GLYCtex	-0.133205	0	-0.108524	0	-0.113708	0	-0.133205	0
R_ALDD2x	0	5.32907e-15	0	-0.00344978	0	-0.00343311	0	7.54952e-15
R_ALDD2y	0	5.32907e-15	0	-0.00344978	0	-0.00343311	0	7.99361e-15
R_EXi_anhgm_LPAREN_e_RPAREN_	0	0	0	0	0	0	0	0
R_PRPPS	2.97996	0	2.42781	0	2.54378	0	2.97996	0
R_CORELPSPPEAFMGT_BPtex	0.0280918	0	0.0228867	0	0.02398	0	0.0280918	0
R_DSBCGT	0	0	0	-0.195948	0	-0.195001	0	2.28151e-14
R_IPMD	3.1399	0	2.55811	0	2.68031	0	3.1399	0
R_EXo_26dap_M_LPAREN_e_RPAREN_	0	0	0	-0.0676158	0	-0.067289	0	1.22125e-14
R_FA80t2rpp	0	0	0	0	0	0	0	0
R_MG2t3_2pp	0.0451777	0	0.0368067	0	0.038565	0	0.0451777	0
R_ASNN	0	5.55112e-15	0	-0.00275983	0	-0.00549298	0	2.66454e-15
R_PE120abcpp	0	8.88178e-16	0	-0.00344978	0	0	0	8.88178e-16
R_METGL	0	0	0	0	0	0	0	0
R_HMGLBNHS	0	0	0	0	0	0	0	0
R_CD2tpp	0	0	0	0	0	0	0	0
R_PYDXNK	0	6.66134e-16	0	-0.00275983	0	-0.00274649	0	8.88178e-16
R_PANTS	0.00346192	0	0.00282046	0	0.0029552	0	0.00346192	0
R_FE3DHBZSabcpp	0	-1.90958e-14	0	0	0	0	0	-8.88178e-15
R_EXo_duri_LPAREN_e_RPAREN_	0	0	0	0	0	0	0	0
R_CA2tex	0.0271066	0	0.022084	0	0.023139	0	0.0271066	0
R_EXi_lctfr_LPAREN_e_RPAREN_	0	0	0	0	0	0	0	0
R_EXo_ocdca_LPAREN_e_RPAREN_	0	0	0	-0.251834	0	-0.250617	0	0
R_CLtex	0.0271066	0	0.022084	0	0.023139	0	0.0271066	0
R_PGPP160	0.158912	0	0.129467	0	0.135652	0	0.158912	0
R_DHAtex	0	0	0	0	0	0	0	0
R_PACALDtex	0	0	0	0	0	0	0	0
R_EXi_metsox_S_L_LPAREN_e_RPAREN_	0	6.66134e-16	0	0.063476	0	0.0631693	0	0
R_DHPS2	0.00536732	0	0.00437281	0	0.0045817	0	0.00536732	0
R_ORNCDA	1.48002	0	0	-0.00275983	0	-0.00274649	0	6.66134e-16
R_MERCPPYRt2rpp	0	0	0	0	0	0	0	0
R_UAC3NACGAMAE_BP	0.0496137	0	0.0404208	0	0.0423517	0	0.0496137	0
R_EXi_fru_LPAREN_e_RPAREN_	0	-1.55431e-14	0	0.0648559	0	0.0645425	0	-7.10543e-15
R_HEPT3_BP2	0.0444032	0	0.0361757	0	0.0379038	0	0.0444032	0
R_HEPT3_BP1	0.00891084	0	0.00725975	0	0.00760655	0	0.00891084	0
R_PPALtpp	0	0	0	0	0	0	0	0
R_EXi_akg_LPAREN_e_RPAREN_	0	-1.19904e-14	0	0.0379476	0	0.0377642	0	-6.66134e-15
R_EXo_taur_LPAREN_e_RPAREN_	0	-6.66134e-16	0	0	0	0	0	0
R_CAT	0.00268366	0	0.0021864	0	0.00229085	0	0.00268366	0
R_AGM4PCPpp	0	7.60125e-12	0	-0.229066	0	-0.233452	0	7.79454e-12
R_ADSS	0.855796	0	0.697226	0	0.730532	0	0.855796	0
R_EXi_xmp_LPAREN_e_RPAREN_	0	1.63531	0	0	0	0	0	1.63531
R_EXi_progly_LPAREN_e_RPAREN_	0	6.66134e-16	0	0.0696856	0	0.0693489	0	0
R_MPTG2	0.00861184	0	0.00701616	0	0.00735132	0	0.00861184	0
R_EAR100y	0	0	0	0	0	-4.16334e-17	0	0
R_EAR100x	1.36956	0	1.1158	0	1.1691	0	1.36956	0
R_CU2tpp	0	0	0	0	0	0	0	0
R_EXi_tartr_L_LPAREN_e_RPAREN_	0	-7.32747e-15	0	0.0227686	0	0.0226585	0	1.11022e-16
R_EAR141x	1.12659	0	0.917841	0	0.961686	0	1.12659	0
R_EAR141y	0	0	0	0	0	0	0	0
R_PGSA160	0.158912	0	0.129467	0	0.135652	0	0.158912	0
R_PGSA161	0.183023	0	0.149111	0	0.156234	0	0.183023	0
R_NMNDA	0	1.33227e-15	0	-0.00551965	0	-0.00274649	0	1.9984e-15
R_EXo_imp_LPAREN_e_RPAREN_	0	-1.63531	0	0	0	0	0	-1.63531
R_NOtex	0	0	0	0	0	0	0	0
R_GGHHPPEALIPAtex	0.0125356	0	0.0102129	0	0.0107007	0	0.0125356	0
R_EXo_ser_D_LPAREN_e_RPAREN_	0	7.10543e-15	0	-0.0220786	0	-0.0219719	0	-1.11022e-16
R_3PEPTabcpp	0	0	0	0	0	0	0	0
R_DHAPT	0	-9.32587e-15	0	0	0	0	0	-4.996e-15
R_PLIPA2A141pp	0	0	0	0	0	0	0	0
R_OROTtex	0	0	0	0	0	0	0	0
R_FE2tpp	0.0196616	0	0.0160185	0	0.0167837	0	0.0196616	0
R_EXi_pro_L_LPAREN_e_RPAREN_	0	-1.64313e-14	0	0.0517467	0	0.0514967	125	-9.21485e-15
R_EXi_ump_LPAREN_e_RPAREN_	0	1.63531	0	0	0	0	0	1.63531
R_PAPA141pp	0	1.55431e-15	0	-0.00344978	0	-0.0061796	0	8.88178e-16
R_CLPNH160pp	0	8.43769e-15	0	-0.0420874	0	-0.0480636	0	3.9968e-15
R_EXo_ni2_LPAREN_e_RPAREN_	0	0	0	0	0	0	0	0
R_DPHEt2rpp	0	0	0	0	0	0	0	0
R_SHK3Dr	2.09301	0	1.7052	0	1.78665	0	2.09301	0
R_SERD_L	0	0	0	0	0	0	0	-3.66374e-15
R_EAR40x	2.57166	0	2.09516	0	2.19524	0	2.57166	0
R_PRAGSr	1.11427	0	0.907805	0	0.95117	0	1.11427	0
R_EXi_glyc2p_LPAREN_e_RPAREN_	0	1.63531	0	0	0	0	0	1.63531
R_EXo_dad_2_LPAREN_e_RPAREN_	0	0	0	0	0	0	0	0
R_EXi_k_LPAREN_e_RPAREN_	1.0165	0	0.828151	0	0.867712	0	1.0165	0
R_ZN2abcpp	0	0	0	0	0	0	0	0
R_EXi_hom_L_LPAREN_e_RPAREN_	0	0	0	0	0	0	0	0
R_EXi_glu_L_LPAREN_e_RPAREN_	0	-1.35447e-14	0	0.0427773	125	0.0425706	0	-7.43849e-15
R_GGGGHHPPEALIPAtex	0.009666	0	0.00787499	0	0.00825117	0	0.009666	0
R_EXi_pheme_LPAREN_e_RPAREN_	0	0	0	0.400175	0	0.398241	0	0
R_FE3HOXtonex	0	0	0	0	0	0	0	0
DNA_BP_130515	1.33814	0	1.09019	0	1.14227	0	1.33814	0
R_ACOAD2f	0	0	0	0	0	0	0	0
R_EXi_desfbx_LPAREN_e_RPAREN_	0	0	0	0	0	0	0	0
R_TRPTRS	0.342153	0	0.278755	0	0.292071	0	0.342153	0
R_LPLIPAL2A180	0	6.66134e-16	0	-0.00275983	0	-0.00274649	0	1.33227e-15
R_GTHRDHpp	0	0	0	0	0	0	0	0
R_3HAD100	2.49615	0	2.03364	0	2.13078	0	2.49615	0
R_MOBDtex	0	0	0	0	0	0	0	0
R_PAPSR2	0	3.27062	0	0.106253	0	0.111233	0	3.27062
R_SKMtex	0	0	0	0	0	0	0	0
R_BUTCT	0	0	0	0	0	0	0	-4.44089e-15
R_EXi_tyr_L_LPAREN_e_RPAREN_	0	-1.86517e-14	0	0.109703	0	0.107113	0	-5.77316e-15
R_EXi_acgam_LPAREN_e_RPAREN_	0	0	0	0	0	0	0	0
R_MDDCP1pp	0.0736791	0	0.0742265	0	0.0777723	0	0.0736791	0
R_MMALSADH	39.2232	0	55.1168	0	51.7785	0	23.0147	0
R_H2Otex	-139.09	0	-160.246	0	-281.584	0	-233.554	0
R_NTD9	0	3.21965e-14	0	-0.104873	0	-0.112606	0	1.95399e-14
R_NTD8	0	3.35287e-14	0	-0.109703	0	-0.117412	0	1.9984e-14
R_ACODA	0	0	0	0	0	0	0	0
R_CITt2rpp	0	0	0	0	0	0	0	0
R_ACSERtex	0	0	0	0	0	0	0	0
R_NTD5	0	3.10862e-14	0	-0.109703	0	-0.111919	0	1.63203e-14
R_NTD4	0	2.9976e-14	0	-0.095214	0	-0.100247	0	1.73195e-14
R_NTD7	0	6.66134e-16	0	-0.00275983	0	-0.00274649	0	8.88178e-16
R_NTD6	0	3.26406e-14	0	-0.114533	0	-0.119472	0	1.73195e-14
R_ALAR	99999	0	99999	0	99999	0	99999	0
R_ADNt2rpp	0	0	0	0	0	0	0	0
R_3OAS100	2.57166	0	2.09516	0	2.19524	0	2.57166	0
R_HACD1	0	0	0	0	0	0	0	0
R_MERCPPYRtex	0	0	0	0	0	0	0	0
R_FEENTERexs	0	0	0	0	0	0	0	0
R_PAPA160pp	0	1.55431e-15	0	-0.00620961	0	0	0	1.77636e-15
R_TAURtex	0	0	0	0	0	0	0	0
R_CLPNS180pp	0.00457038	0	0.00372353	0	0.0039014	0	0.00457038	0
R_UDPGLCNACDH_BP	0.0496137	0	0.0404208	0	0.0423517	0	0.0496137	0
R_HEPT2_BP	0.0755156	0	0.0615233	0	0.0644623	0	0.0755156	0
R_HOMtex	0	0	0	0	0	0	0	0
R_EXi_glc_LPAREN_e_RPAREN_	0	0	0	0.0648559	0	0.0645425	0	0
R_EDTXS1_BP	0.0755156	0	0.0615233	0	0.0644623	0	0.0755156	0
R_G5SADs	123.329	0	0	-0.00275983	0	-0.00274649	0	8.88178e-16
R_EXi_mal_L_LPAREN_e_RPAREN_	0	-8.88178e-15	0	0.0275983	0	0.0274649	0	-4.44089e-15
R_GLYC3Pabcpp	0	0	0	0	0	0	0	0
R_MLTGY4pp	0.00861184	0	0.00701616	0	0.00735132	0	0.00861184	0
R_U23GAAT_BP	0.0755156	0	0.0615233	0	0.0644623	0	0.0755156	0
R_MYGLBNHS	0	0	0	0	0	0	0	0
R_EXo_tungs_LPAREN_e_RPAREN_	0	0	0	0	0	0	0	0
R_UMPK	1.36351	0	1.11086	0	1.16393	0	1.36351	0
R_NTPP10	0	3.33067e-14	0	-0.116603	0	-0.121532	0	1.82077e-14
R_NTPP11	0	5.32907e-15	0	-0.00551965	0	-0.00823947	0	5.32907e-15
R_3OAR180	0.0752808	0	0.0613321	0	0.0642619	0	0.0752808	0
R_3OAR181	0	-0.817655	0	-0.270118	0	-0.268813	0	0
R_IMLACDH	0	0	0	0	0	0	0	0
R_ASNtex	0	0	0	0	0	0	0	0
R_MUCCI	0	0	0	0	0	0	0	0
R_FMETTRS	0	1.33227e-15	0	-0.00413974	0	-0.0769017	0	1.52794e-14
R_CATECHDIO	0	0	0	0	0	0	0	0
R_GLUTRS	1.57718	0	1.28494	0	1.34632	0	1.57718	0
R_GLUTRR	0.0322039	0	0.0262369	0	0.0274902	0	0.0322039	0
R_EXo_dcmp_LPAREN_e_RPAREN_	0	-1.63531	0	0	0	0	0	-1.63531
R_EXo_imlac_LPAREN_e_RPAREN_	0	1.73195e-14	0	-0.0669258	0	-0.0693489	0	8.88178e-15
R_ACGAtex	0	0	0	0	0	0	0	0
R_EXo_hmglbn_LPAREN_e_RPAREN_	0	0	0	-1.6007	0	-1.59296	0	0
R_DHPPDA2	0.00268366	0	0.0021864	0	0.00229085	0	0.00268366	0
R_2AGPA140tipp	0	0	0	0	0	0	0	0
R_DADNtex	0	0	0	0	0	0	0	0
R_HISabcpp	0	8.88178e-16	0	-0.00344978	0	-0.00343311	0	8.88178e-16
R_PHEt2rpp	0	0	0	0	0	0	0	0
R_EXo_hg2_LPAREN_e_RPAREN_	0	0	0	0	0	0	0	0
R_RNDR1b	0	-2.22045e-16	0	-1.38778e-17	0	-1.38778e-17	0	-1.11022e-16
R_BP_biomass_130704	6.00819	0	4.89494	0	5.12877	0	6.00819	0
R_EXo_ppa_LPAREN_e_RPAREN_	0	8.65974e-15	0	-0.0269083	0	-0.0267783	0	4.32987e-15
R_THRTRS	1.82719	0	1.48863	0	1.55974	0	1.82719	0
R_EXo_fe2_LPAREN_e_RPAREN_	0	0	0	0	0	0	0	0
R_PGP160abcpp	0	4.44089e-16	0	-0.000689957	0	-0.000686623	0	4.44089e-16
R_NTD10pp	0	0	0	0	0	0	0	0
R_METSOX2abcpp	0	0	0	0	0	0	0	8.88178e-16
R_FDXR	0	0	0	-0.00229986	0	-0.00228874	0	0
R_TMDS	0.215972	0	0.175954	0	0.18436	0	0.215972	0
R_D_LACtex	0	0	0	0	0	0	0	0
R_ARBTNtonex	0	0	0	0	0	0	0	0
R_PNTK	0.00346192	0	0.00282046	0	0.0029552	0	0.00346192	0
R_ACOAD5f	0	0	0	0	0	0	0	0
R_EXo_acald_LPAREN_e_RPAREN_	0	1.17684e-14	0	-0.0227686	0	-0.0226585	0	8.53484e-15
R_ZN2tpp	0	6.66134e-16	0	-0.00275983	0	-0.00274649	0	9.99201e-16
R_PSSA120	0	4.88498e-15	0	-0.032428	0	-0.0322713	0	2.56739e-15
R_VALt2pp	0	4.44089e-16	0	0	0	0	0	0
R_PPAt2rpp	0	0	0	0	0	0	0	0
R_EXi_taur_LPAREN_e_RPAREN_	0	6.66134e-16	0	0	0	0	0	0
R_CLPNH180pp	0	9.54792e-15	0	-0.048297	0	-0.0480636	0	5.77316e-15
R_TSULGSHST	0.404466	0	0.640641	0	0.671244	0	0.404466	0
R_PHEabcpp	0	4.44089e-16	0	-0.00206987	0	-0.00205987	0	8.88178e-16
R_EXi_arbtn_fe3_LPAREN_e_RPAREN_	0	0	0	0	0	0	0	0
R_ABUTtex	0	0	0	0	0	0	0	0
R_EXi_gthox_LPAREN_e_RPAREN_	0	0	0	0	0	0	0	0
R_DESFXBUtpp	0	0	0	0	0	0	0	0
R_EXi_ALC_LPAREN_e_RPAREN_	0	-6.11363e-14	0	0.198018	0	0.197061	0	-3.67854e-14
R_PROTRS	1.48002	0	1.20579	0	1.26339	0	1.48002	0
R_FEOXAMR1	0	0	0	0	0	0	0	0
R_EXi_cytd_LPAREN_e_RPAREN_	0	0	0	0	0	0	0	0
R_FEOXAMR3	0	4.44089e-16	0	0	0	2.498e-16	0	2.22045e-16
R_FEOXAMR2	0	4.44089e-16	0	1.17094e-17	0	2.38091e-16	0	2.22045e-16
R_EXo_xmp_LPAREN_e_RPAREN_	0	-1.63531	0	0	0	0	0	-1.63531
R_FE3DCITtonex	0	2.22045e-16	0	0	0	0	0	1.11022e-16
R_PLIPA1A140pp	0	0	0	0	0	0	0	0
R_PDX5PO2	0.00134183	0	0.0010932	0	0.00114542	0	0.00134183	0
R_ASNt3pp	0	0	0	0	0	-0.00343311	0	0
R_PLIPAG180	0	8.88178e-16	0	-0.00551965	0	-0.00549298	0	1.77636e-15
R_EXi_acgal_LPAREN_e_RPAREN_	0	0	0	0	0	0	0	0
R_PAPA140pp	0	0	0	0	0	0	0	0
R_LEUDH	0	3.55271e-15	0	-0.00551965	0	-0.00549298	0	1.77636e-15
R_NACtpp	0.0136867	0	0.0111507	0	0.0116833	0	0.0136867	0
R_GRTT	0.00301623	0	0.00245735	0	0.00257474	0	0.00301623	0
R_EXi_dump_LPAREN_e_RPAREN_	0	1.63531	0	0	0	0	0	1.63531
R_ASPTA	-12.7389	0	-11.9108	0	-12.4798	0	-14.6197	0
R_NDPK8	0	0	0	0	0	0	0	0
R_NDPK7	0	0	0	0	0.386777	0	0	0
R_NDPK6	0	0	0	0	-0.18436	0	0	0
R_NDPK5	0	0	0	0	0	0	0	0
R_NDPK4	0.265585	0	0.216375	0	0.226711	0	0.265585	0
R_NDPK3	1.26104	0	1.02738	0	0.689685	0	1.26104	0
R_NDPK2	1.8739	0	1.52668	0	1.78397	0	1.8739	0
R_NDPK1	-99869	0	-99891.5	0	-99886.4	0	-99867.1	0
R_DUTPDP	0	4.44089e-16	0	-0.00275983	0	-0.00274649	0	4.44089e-16
R_FACOAE80	0	0	0	0	0	0	0	0
R_3OAR40	2.57166	0	2.09516	0	2.19524	0	2.57166	0
R_EXo_indole_LPAREN_e_RPAREN_	0	0	0	0	0	0	0	0
R_3OAS60	2.57166	0	2.09516	0	2.19524	0	2.57166	0
R_EXo_cpgn_LPAREN_e_RPAREN_	0	0	0	0	0	0	0	0
R_AKGDH	118.324	0	119.561	0	119.301	0	118.324	0
R_SARCOX	0	2.02061e-14	0	0	0	0	0	-9.02056e-16
R_H2O2tex	-0.0225888	0	-0.640641	0	-0.0192825	0	-0.0225888	0
R_ACOAD11f	0	0	0	0	0	0	0	0
R_PA161abcpp	0	1.55431e-15	0	-0.00620961	0	-0.0061796	0	1.77636e-15
R_GTPDPDPr	0	0	0	0	0	0	0	0
R_SO2H	0	5.55112e-16	0	-0.0110393	0	-0.010986	0	1.45717e-15
R_UMPtex	0	0	0	0	0	0	0	0
R_INDACtex	0	0	0	0	0	0	0	0
R_EXi_etoh_LPAREN_e_RPAREN_	0	-1.33227e-14	0	0.0269083	0	0.0267783	0	-9.312e-15
R_GLBRAN2	0	0	0	0	0	0	0	0
R_EXi_pi_LPAREN_e_RPAREN_	3.67404	1.63531	2.99328	0	3.13627	0	3.67404	1.63531
R_ENO	-19.8377	0	-16.162	0	-16.934	0	-19.8377	0
R_EXo_fe3dcit_LPAREN_e_RPAREN_	0	0	0	-0.0876245	0	-0.0872011	0	0
R_INDACt2rpp	0	0	0	0	0	0	0	0
R_HMGCOAL	0	0	0	0	0	0	0	0
R_DESFXBR1	0	0	0	0	0	-0.0130458	0	0
R_DESFXBR3	0	4.44089e-16	0	0	0	-0.0130458	0	2.22045e-16
R_DESFXBR2	0	4.44089e-16	0	1.17094e-17	0	-0.0130458	0	2.22045e-16
R_EXo_ile_L_LPAREN_e_RPAREN_	0	2.28706e-14	0	-0.0717555	0	-0.0714087	0	1.40998e-14
R_AMPN	0	0	0	0	0	0	0	0
R_CLPNH120pp	0	0	0	0	0	0	0	0
R_ORNabcpp	0	-1.59872e-14	0	0	0	0	0	-9.10383e-15
R_DIMPtex	0	0	0	0	0	0	0	0
R_MLDCP1Bpp	0	7.60125e-12	0	-0.229066	0	-0.233452	0	7.79454e-12
R_METDabcpp	0	6.66134e-16	0	-0.00275983	0	-0.00274649	0	8.88178e-16
R_CYANSTpp	0	0	0	0	0	0	0	0
R_EXo_lctfr_un_LPAREN_e_RPAREN_	0	0	0	0	0	5.55112e-17	0	0
R_EXi_hmglbn_LPAREN_e_RPAREN_	0	0	0	1.6007	0	1.59296	0	0
R_UAGAAT_BP	0.0755156	0	0.0615233	0	0.0644623	0	0.0755156	0
R_EXi_dtmp_LPAREN_e_RPAREN_	0	1.63531	0	0	0	0	0	1.63531
R_EXi_damp_LPAREN_e_RPAREN_	0	1.63531	0	0	0	0	0	1.63531
R_UPDGLCGALNACEPI_BP	0.06298	0	0.0513105	0	0.0537615	0	0.06298	0
R_PLIPAE160	0	4.88498e-15	0	-0.032428	0	-0.0322713	0	2.66454e-15
R_PLIPAE161	0	-2.44249e-15	0	-0.032428	0	-0.0322713	0	3.55271e-15
R_EXi_dgmp_LPAREN_e_RPAREN_	0	1.63531	0	0	0	0	0	1.63531
R_EXi_orn_LPAREN_e_RPAREN_	0	0	0	0.0524367	0	0.0521833	0	0
R_GUAtex	0	0	0	0	0	0	0	0
R_ADSL1r	0.855796	0	0.697226	0	0.730532	0	0.855796	0
R_EXi_gsn_LPAREN_e_RPAREN_	0	0	0	0	0	0	0	0
R_BTS4	0	3.34177e-14	0	-0.063476	0	-0.0631693	0	1.85962e-14
R_PTAr	-3.05943	0	-2.49255	0	-2.61162	0	13.1491	0
R_METt3pp	0	0	0	-0.00344978	0	0	0	1.11022e-15
R_EXi_mercppyr_LPAREN_e_RPAREN_	0	-6.21725e-15	0	0.032428	0	0.0322713	0	-4.6213e-15
R_OCBT	0	0	1.53232	0	1.60552	0	1.88081	0
R_UDPGLCNACADH_BP	0.0496137	0	0.0404208	0	0.0423517	0	0.0496137	0
R_FACOAE180	0	8.88178e-16	0	-0.00275983	0	-0.00274649	0	8.88178e-16
R_FACOAE181	0	0	0	0	0	0	0	0
R_EXo_dca_LPAREN_e_RPAREN_	0	3.84137e-14	0	-0.133162	0	-0.132518	0	2.38698e-14
R_LEUtex	0	0	0	0	0	0	0	0
R_EXo_gmp_LPAREN_e_RPAREN_	0	-1.63531	0	0	0	0	0	-1.63531
R_3HAD121	1.12659	0	0.917841	0	0.961686	0	1.12659	0
R_PPEAT160_BP	0	-4.44089e-16	0	0	0	1.11022e-16	0	-8.88178e-16
R_ABTA	0	0	0	-0.00551965	0	-0.00549298	0	2.10942e-15
R_ACM6PH	0	0	0	0	0	0	0	0
R_EXo_feenter_LPAREN_e_RPAREN_	0	5.63993e-14	0	-0.224926	0	-0.223839	0	2.55768e-14
R_PGPP140	0.00228176	0	0.00185897	0	0.00194778	0	0.000489841	0
R_NTPTP2	0	3.19744e-14	0	-0.104873	0	-0.112606	0	1.95399e-14
R_DSBDR	0	1.77636e-15	0	-0.0048297	0	-0.00480636	0	8.88178e-16
R_EXo_fe3_LPAREN_e_RPAREN_	0.0315941	0	0.0381344	0	0	0	0.0315941	0
R_NTPTP1	0	3.37508e-14	0	-0.109703	0	-0.117412	0	2.04281e-14
R_EXi_glcur1p_LPAREN_e_RPAREN_	0	1.63531	0	0	0	0	0	1.63531
R_NH4tpp	-197.259	0	-203.967	0	-76.7677	0	-68.4973	0
R_CPGNexs	0	0	0	0	0	0	0	0
R_EXi_thymd_LPAREN_e_RPAREN_	0	0	0	0	0	0	0	0
R_METtex	0	0	0	0	0	0	0	0
R_PLIPA1A181pp	0	0	0	0	0	0	0	0
R_NADN	0	-1.63531	0	-0.0696856	0	-0.0693489	0	-1.63531
R_NADK	0.00268366	0	0.0021864	0	0.00229085	0	0.00268366	0
R_SSALy	0	2.22045e-16	0	0	0	0	0	0
R_PA180abcpp	0	1.77636e-15	0	-0.00620961	0	-0.0061796	0	1.77636e-15
R_FALDH2	0	0	0	0	0	0	0	0
R_EXo_cpgn_un_LPAREN_e_RPAREN_	0	0	0	0	0	0	0	0
R_PGPP180pp	0	0	0	0	0	0	0	0
R_CYANST	0	0	0	0	0	0	0	0
R_EXi_FEALC_LPAREN_e_RPAREN_	0	-1.83409e-13	0	0.594053	0	0.591182	0	-1.10356e-13
R_CORELPSPPEAGLCNT_BP	0.0126111	0	0.0102744	0	0.0107652	0	0.0126111	0
R_PE160abcpp	0.198557	0	0.161767	0	0.169494	0	0.198557	0
R_FE3DHBZR	0	0	0	0	0	0	0	0
R_VALTA	-2.50974	0	-2.04471	0	-2.14238	0	-2.50974	0
R_DESFXBabcpp	0	1.77636e-15	0	-0.00655459	0	0	0	1.33227e-15
R_BPNT	0	0	0	0	0	0	0	0
R_EXo_mal_L_LPAREN_e_RPAREN_	0	8.88178e-15	0	-0.0275983	0	-0.0274649	0	4.44089e-15
R_HACD3i	0	-1.77636e-15	0	-0.00551965	0	-0.00549298	0	2.66454e-15
R_BHBt2rpp	0	0	0	0	0	0	0	0
R_PHETA1	-1.07484	0	-0.875683	0	-0.917515	0	-1.07484	0
R_CHLt2pp	0	-4.44089e-16	0	-0.000689957	0	-0.000686623	0	1.11022e-16
R_IGPS	0.342153	0	0.278755	0	0.292071	0	0.342153	0
R_EXo_phe_L_LPAREN_e_RPAREN_	0	2.02061e-14	0	-0.114533	0	-0.113979	0	6.55032e-15
R_KAT3	0	0	0	0	0	0	0	0
R_KAT2	0	0	0	0	0	0	0	0
R_KAT1	0	0	0	0	0	0	0	0
R_EXo_pro_L_LPAREN_e_RPAREN_	0	1.64313e-14	0	-0.0517467	0	-0.0514967	0	9.21485e-15
R_MDDEP1pp	0	0	0.0141994	0	0.0148777	0	0	0
R_KAT6	0	0	0	0	0	0	0	0
R_KAT5	0	0	0	0	0	0	0	0
R_KAT4	0	0	0	0	0	0	0	0
R_KAT8	0	0	0	0	0	0	0	0
R_EXo_leu_L_LPAREN_e_RPAREN_	0	2.10942e-14	0	-0.064166	0	-0.067289	0	9.4369e-15
R_HISt3pp	0	0	0	0	0	0	0	0
R_EXo_agm_LPAREN_e_RPAREN_	0	1.62093e-14	0	-0.0551965	0	-0.0549298	0	9.76996e-15
R_PRASCSi	1.11293	0	0.906712	0	0.950025	0	1.11293	0
R_ETHAPP	0	0	0	0	0	0	0	0
R_ILETA	-1.36899	0	-1.11533	0	-1.16861	0	-1.36899	0
R_HMBS	0.00402549	0	0.00327961	0	0.00343627	0	0.00402549	0
R_FA141t2rpp	0	0	0	0	0	0	0	0
R_EXi_na1_LPAREN_e_RPAREN_	0.0225888	0	0.0184034	0	0.0192825	0	0.0225888	0
R_EXo_ala_B_LPAREN_e_RPAREN_	0	8.65974e-15	0	-0.0269083	0	-0.0267783	0	4.32987e-15
R_EXo_adocbl_LPAREN_e_RPAREN_	0	0	0	0	0	0	0	0
R_NTD1pp	0	0	0	0	0	0	0	0
R_ACGAM1PPpp	0	0	0	0	0	0	0	0
R_THMDtex	0	0	0	0	0	0	0	0
R_EXo_gsn_LPAREN_e_RPAREN_	0	0	0	0	0	0	0	0
R_DM_5DRIB	0	0	0	0	0	0	0	0
R_GLCRAL	0	-9.10383e-15	0	0	0	0	0	-2.77556e-15
R_DM_PPPI	0	-4.90593	0	-0.00620961	0	-0.0061796	0	-4.90593
R_EXo_hmglbn_un_LPAREN_e_RPAREN_	0	0	0	0	0	0	0	0
R_EXi_ni2_LPAREN_e_RPAREN_	0	0	0	0	0	0	0	0
R_EXi_ttdcea_LPAREN_e_RPAREN_	0	0	0	0.187668	0	0.186761	0	0
R_EXi_etha_LPAREN_e_RPAREN_	0	0	0	0	0	0	0	0
R_CLPNS140pp	0.0008527	0	0.000694704	0	0.000727889	0	0.0008527	0
R_AGMabcpp	0	2.22045e-16	0	-0.00206987	0	-0.00205987	0	8.88178e-16
R_EXo_val_L_LPAREN_e_RPAREN_	0	1.77636e-14	0	-0.0538166	0	-0.0535566	0	8.65974e-15
R_PLIPAG140pp	0	1.9984e-15	0	-0.0103493	0	-0.0102993	0	3.55271e-15
R_NH4tex	-197.259	0	-203.967	0	-76.7677	0	-68.4973	0
R_EXi_ag_LPAREN_e_RPAREN_	0	0	0	0	0	0	0	0
R_EXo_cit_LPAREN_e_RPAREN_	0	1.39888e-14	0	-0.0434673	0	-0.0432572	0	7.88258e-15
R_PLIPAE180pp	0	5.77316e-15	0	-0.0358777	0	-0.0322713	0	3.55271e-15
R_NTD2pp	0	0	0	0	0	0	0	0
R_ALDD3y	0	-1.06581e-14	0	0	0	0	0	-5.32907e-15
R_PDX5POi	0	1.77636e-15	0	-0.0048297	0	-0.00480636	0	8.88178e-16
R_GMPS2	0.712915	0	0.580819	0	0.608565	0	0.712915	0
R_ACOATA	2.57166	0	2.09516	0	2.19524	0	2.57166	0
R_EXi_so2_LPAREN_e_RPAREN_	0	8.88178e-16	0	0.0103493	0	0.0102993	0	-1.06859e-15
R_HXAND	0	-1.77636e-15	0	0	0	0	0	-8.88178e-16
R_EXo_dcyt_LPAREN_e_RPAREN_	0	0	0	0	0	0	0	0
R_EXo_so2_LPAREN_e_RPAREN_	0	-8.88178e-16	0	-0.0103493	0	-0.0102993	0	1.06859e-15
R_PSD181	0	0	0	0	0	0	0	0
R_PSD180	0.0254104	0	0.0207021	0	0.0216911	0	0.0254104	0
R_2AGPA181tipp	0	0	0	0	0	0	0	0
R_EXo_glyclt_LPAREN_e_RPAREN_	0	3.55271e-15	0	-0.00965939	0	-0.00961272	0	1.77636e-15
R_AGPAT181	0	0	0	0	0	0	0	0
R_AGPAT180	0.0376404	0	0.030666	0	0.0321309	0	0.0376404	0
R_EXi_o2s_LPAREN_e_RPAREN_	0	0	0	0	0	0	0	0
R_MCITS	39.2232	0	55.1168	0	51.7785	0	23.0147	0
R_TRPOX	0	0	0	0	0	0	0	0
R_INStex	0	0	0	0	0	0	0	0
R_EXo_ttdca_LPAREN_e_RPAREN_	0	0	0	-0.192498	0	-0.191568	0	0
R_LEUTA	3.1399	0	2.55811	0	2.68031	0	3.1399	0
R_FEOXAMabcpp	0	1.77636e-15	0	-0.00655459	0	-0.00652291	0	1.33227e-15
R_25DHPACDIO	0	0	0	0	0	0	0	0
R_UDPGD	0.0755156	0	0.0615233	0	0.0644623	0	0.0755156	0
R_EXo_but_LPAREN_e_RPAREN_	0	1.31006e-14	0	-0.0413974	0	-0.0411974	0	-1.11022e-16
R_VALt3pp	0	0	0	-0.00137991	0	-0.00137325	0	2.22045e-16
R_CPGNUtex	0	4.44089e-16	0	-0.00137991	0	-0.00137325	0	2.22045e-16
R_EXi_blvrdn_LPAREN_e_RPAREN_	0	0	0	0	0	0	0	0
R_EXo_dgmp_LPAREN_e_RPAREN_	0	-1.63531	0	0	0	0	0	-1.63531
R_ABUTt2rpp	0	0	0	0	0	0	0	0
R_EXo_gthrd_LPAREN_e_RPAREN_	0	2.24265e-14	0	-0.0979738	0	-0.0975004	0	1.14075e-14
R_EXo_LalaDgluMdapDala_LPAREN_e_RPAREN_	0	5.44009e-14	0	-0.171799	0	-0.170969	0	3.05311e-14
R_AGPAT161	0.563293	0	0.45892	0	0.480843	0	0.563293	0
R_AGPAT160	0.489086	0	0.398464	0	0.417498	0	0.489086	0
R_PPNCL2	0.00346192	0	0.00282046	0	0.0029552	0	0.00346192	0
R_GMHEPPA	0.204345	0	0.166482	0	0.174435	0	0.204345	0
R_EXi_mg2_LPAREN_e_RPAREN_	0.0451777	0	0.0368067	0	0.038565	0	0.0451777	0
R_LDH_L	0	0	0	0	0	0	0	0
R_PGP120abcpp	0	8.43769e-15	0	-0.0427773	0	-0.0425706	0	3.55271e-15
R_2MCRCOAH	0	0	0	0	0	0	0	0
R_LDH_D	0	0	0	0	0	0	0	0
R_EXo_adn_LPAREN_e_RPAREN_	0	3.01981e-14	0	-0.106943	0	-0.111919	0	1.54321e-14
R_APRAUR	0.00268366	0	0.0021864	0	0.00229085	0	0.00268366	0
R_EXi_mn2_LPAREN_e_RPAREN_	0	0	0	0	0	0	0	0
R_PE140abcpp	0.00285101	0	0.00232275	0	0.00243371	0	0.00285101	0
R_ACOAD4f	0	0	0	0	0	0	0	0
R_ARBTNexs	0	0	0	0	0	0	0	0
R_EXo_ddca_LPAREN_e_RPAREN_	0	0	0	-0.16283	0	-0.162043	0	0
R_HIBCOAH	39.2232	0	55.1168	0	51.7785	0	23.0147	0
R_G2PPpp	0	0	0	0	0	0	0	0
R_AGMT	0	0	0	0	0	0	0	0
R_PSERT	8.16377	0	6.65111	0	6.96883	0	8.16377	0
R_HEMEOS	0.00134183	0	0.0010932	0	0.00114542	0	0.00134183	0
R_MALS	0.00536732	0	0.00437281	0	0.0045817	0	0.00536732	0
R_EXo_myglbn_LPAREN_e_RPAREN_	0	0	0	-0.400175	0	-0.398241	0	0
R_EXo_na1_LPAREN_e_RPAREN_	0	0	0	0	0	0	0	0
R_TALA	-0.458395	0	-0.373459	0	-0.391299	0	-0.458395	0
R_EXi_arbtn_LPAREN_e_RPAREN_	0	0	0	0	0	0	0	0
R_PHPYRDIO	0	3.33067e-15	0	-0.00965939	0	-0.0556164	0	1.66533e-15
R_ASPtex	0	0	0	0	0	0	0	0
R_3OAS181	0	0	0	0	0	0	0	0
R_PROtex	0	0	0	0	0	0	125	0
R_PAPA120pp	0	1.55431e-15	0	-0.00620961	0	-0.0061796	0	1.77636e-15
R_THIORDXi	0	1.77636e-15	0	-0.0048297	0	-0.00480636	0	8.88178e-16
R_4PCP	0	0	0	0	0	0	0	0
R_DTDPFUCMETT_BP	0.0496137	0	0.0404208	0	0.0423517	0	0.0496137	0
R_DHORTS	-1.05407	0	-0.858763	0	-0.899786	0	-1.05407	0
R_PAPA141	0	6.66134e-16	0	0	0	-0.00274649	0	0
R_PAPA140	0	6.66134e-16	0	-0.00275983	0	-0.00274649	0	8.88178e-16
R_ACGAL1PPpp	0	0	0	0	0	0	0	0
R_ALCTFexs	0	0	0	0	0	0	0	0
R_GLUR	-0.221311	0	-0.180304	0	-0.188917	0	-0.221311	0
R_PTRCtex	0	0	0	0	0	0	0	0
R_SERt2rpp	0	0	0	0	0	0	0	0
R_UAMAS	0.221311	0	0.180304	0	0.188917	0	0.221311	0
R_UNDPGLCNACDEACT_BP	0.0126111	0	0.0102744	0	0.0107652	0	0.0126111	0
LPSS_BP_130515	6.00819	0	4.89494	0	5.12877	0	6.00819	0
R_EXi_cgly_LPAREN_e_RPAREN_	0	-8.88178e-15	0	0.0551965	0	0.0549298	0	-3.96905e-15
R_PGPP181pp	0	0	0	0	0	0	0	0
R_ALAabcpp	0	2.22045e-16	0	-0.00206987	0	-0.00205987	0	8.88178e-16
R_RNTR4c	0	0	0	0	0.18436	0	0	8.88178e-16
R_INDPYRDC	0	0	0	0	0	0	0	0
R_SUCCt3pp	0	0	0	-0.00206987	0	-0.00205987	0	3.33067e-16
R_EXi_ade_LPAREN_e_RPAREN_	0	-2.02061e-14	0	0.0510568	0	0.0563031	0	-1.23235e-14
R_ACGAM1Ptex	0	0	0	0	0	0	0	0
R_EXo_fe3hox_un_LPAREN_e_RPAREN_	0	0	0	0	0	0	0	0
R_G3PD2	-1.45349	0	-1.18417	0	-1.24074	0	-1.45349	0
R_EXi_glyc_R_LPAREN_e_RPAREN_	0	-3.33067e-15	0	0.0248384	0	0.0247184	0	1.11022e-16
R_G3PAT161	0.563293	0	0.45892	0	0.480843	0	0.563293	0
R_G3PAT160	0.489086	0	0.398464	0	0.417498	0	0.489086	0
R_EXo_acgam_LPAREN_e_RPAREN_	0	0	0	0	0	0	0	0
R_CDPMEK	0.0184184	0	0.0150056	0	0.0157225	0	0.0184184	0
R_NTD5pp	0	0	0	0	0	0	0	0
R_LPLIPAL1A180pp	0	1.11022e-15	0	-0.0048297	0	-0.00480636	0	2.10942e-15
R_EXo_tyr_L_LPAREN_e_RPAREN_	0	1.86517e-14	0	-0.109703	0	-0.107113	0	5.77316e-15
R_FLDR2	1.12217	0	0.91424	0	0.755496	0	1.12217	0
R_ALAt2rpp	99999	0	99999	0	99999	0	99999	0
R_PYAM5PO	0	0	0	0	0	0	0	0
R_PG180abcpp	0.00960449	0	0.00782488	0	0.00819867	0	0.00960449	0
R_CLPNH141pp	0	5.9952e-15	0	-0.0344978	0	-0.0315846	0	1.33227e-15
R_3OAR120	1.36956	0	1.1158	0	1.1691	0	1.36956	0
R_3OAR121	1.12659	0	0.917841	0	0.961686	0	1.12659	0
R_O2tex	424.272	0	348.982	0	338.116	0	391.854	0
R_EXi_fe2_LPAREN_e_RPAREN_	0.0668919	0	0.0668919	0	0.0167837	0	0.0668919	0
R_PItex	3.67404	0	2.99328	0	3.13627	0	3.67404	0
R_METSOXR1	0	-1.64313e-14	0	0	0	0	0	-1.2837e-14
R_MN2tpp	0	0	0	0	0	0	0	0
R_METSOXR2	0	-1.64313e-14	0	0	0	0	0	-1.2837e-14
R_XTSNtex	0	0	0	0	0	0	0	0
R_EXo_methth_LPAREN_e_RPAREN_	0	0	0	0	0	0	0	0
R_CYSTGL	1.36899	0	1.11533	0	1.16861	0	1.36899	0
R_PHBS	0.00696602	0	0.00567529	0	0.0059464	0	0.00696602	0
R_ARGSL	0	0	1.53232	0	1.60552	0	1.88081	0
R_EXo_myglbn_un_LPAREN_e_RPAREN_	0	0	0	0	0	0	0	0
R_GLYC3Ptex	0	0	0	0	0	0	0	0
R_EXi_thr_L_LPAREN_e_RPAREN_	0	-1.26565e-14	0	0.0400175	0	0.0432572	0	-6.99441e-15
R_FALGTHLs	0	0	0	0	0	0	0	0
R_PYK	0	-3.77476e-15	0	-0.00275983	0	-0.00274649	0	-3.66374e-15
R_INDOLEt2pp	0	2.22045e-14	0	-0.113843	0	-0.116039	0	6.42542e-15
R_TDSK_BP	0.0755156	0	0.0615233	0	0.0644623	0	0.0755156	0
R_CPPPGO	0.00268366	0	0.0021864	0	0.00229085	0	0.00268366	0
R_GLYOX	0	-3.04201e-14	0	0	0	0	0	0
R_METHALtex	0	0	0	0	0	0	0	0
R_DCTPD	0	5.10703e-15	0	-0.00275983	0	-0.00549298	0	4.32987e-15
R_CYSt3pp	0	0	0	-0.00344978	0	0	0	1.11022e-15
R_PGAMT	-0.934379	0	-0.761248	0	-0.797613	0	-0.934379	0
R_EXo_23dhb_LPAREN_e_RPAREN_	0	0	0	0	0	0	0	0
R_HCO3E	-19.5218	0	-37.5335	0	-33.3552	0	-1.43241	0
R_FEROpp	0.0118076	0	0.0127183	0	0	0	0.0118076	0
R_ACGS	0	6.66134e-16	0	-0.00275983	0	-0.00274649	0	2.33147e-15
R_3OAS80	2.57166	0	2.09516	0	2.19524	0	2.57166	0
R_METSOX1tex	0	0	0	0	0	0	0	0
R_MCTP2App	0.00861184	0	0.00701616	0	0.00735132	0	0.00861184	0
R_GLYabcpp	0	4.44089e-16	0	-0.00206987	0	-0.00205987	0	8.88178e-16
R_CPGNabcpp	0	1.77636e-15	0	-0.00655459	0	-0.00652291	0	1.33227e-15
R_PA140abcpp	0	1.77636e-15	0	-0.00620961	0	-0.0061796	0	1.77636e-15
R_EXo_tsul_LPAREN_e_RPAREN_	0	0	0	0	0	0	0	0
R_FECRMexs	0	0	0	0	0	0	0	0
R_PPS	24.3206	0	19.8142	0	20.7607	0	24.3206	0
R_CYSabc2pp	0	4.44089e-16	0	-0.00551965	0	-0.00205987	0	2.22045e-15
R_FUM	159.511	0	177.81	0	174.362	0	145.184	0
R_PTPATi	0.00346192	0	0.00282046	0	0.0029552	0	0.00346192	0
R_PPC	0	-3.10862e-15	0	-0.00551965	0	-0.00549298	0	-2.66454e-15
R_MALDt2rpp	0	0	0	0	0	0	0	0
R_PPA	0	4.44089e-16	0	-0.00275983	0	-0.00274649	0	8.88178e-16
R_PPCDC	0.00346192	0	0.00282046	0	0.0029552	0	0.00346192	0
R_ARBTNR2	0	0	0	0	0	0	0	0
R_ARBTNR1	0	-4.44089e-16	0	-1.60462e-17	0	-2.6151e-16	0	2.22045e-16
R_EXi_hxa_LPAREN_e_RPAREN_	0	-2.19824e-14	0	0.0683057	0	0.0679756	0	-8.77076e-15
R_EXo_h2o_LPAREN_e_RPAREN_	139.09	0	160.246	0	281.584	0	233.554	0
R_EXo_fe3hox_LPAREN_e_RPAREN_	0	0	0	0	0	0	0	0
R_ALATRS	3.62895	0	2.95654	0	3.09778	0	3.62895	0
R_MACPD	0	2.22045e-16	0	-0.00275983	0	-0.00274649	0	9.99201e-16
R_ADSK	0	-1.63531	0	-0.00344978	0	-0.00343311	0	-1.63531
R_FDH4pp	1.07771	0	0.878019	0	0.919962	0	1.07771	0
R_FACOAE100	0	0	0	-0.00275983	0	0	0	0
R_URAt2rpp	0	0	0	0	0	0	0	0
R_EXi_asn_L_LPAREN_e_RPAREN_	0	-1.4877e-14	0	0.031738	0	0.030898	0	-7.32747e-15
R_DSBGGT	0	0	0	-0.195948	0	-0.195001	0	2.28151e-14
R_EXi_no3_LPAREN_e_RPAREN_	0	0	0	0	0	0	0	0
R_ASNTRS	0.977609	0	0.796468	0	0.834515	0	0.977609	0
R_DTMPK	0.265585	0	0.216375	0	0.226711	0	0.265585	0
R_DATPHs	0	0	0	0	0	0	0	0
R_MNtex	0	0	0	0	0	0	0	0
R_EXi_trp_L_LPAREN_e_RPAREN_	0	-2.59792e-14	0	0.140061	0	0.142131	0	-6.32827e-15
R_ETHAtex	0	0	0	0	0	0	0	0
R_GUAt2rpp	0	0	0	0	0	0	0	0
R_PAPA181pp	0	0	0	-0.00344978	0	0	0	8.88178e-16
R_O2tpp	424.237	0	348.328	0	338.097	0	391.82	0
R_EXo_xan_LPAREN_e_RPAREN_	0	0	0	0	0	0	0	0
R_MPTG	0.106349	0	0.086644	0	0.0907829	0	0.106349	0
R_CORELPSPPEAGFMGT_BPtex	0.0126111	0	0.0102744	0	0.0107652	0	0.0126111	0
R_MOHMT	0.00346192	0	0.00282046	0	0.0029552	0	0.00346192	0
R_EXo_lac_L_LPAREN_e_RPAREN_	0	8.65974e-15	0	-0.0269083	0	-0.0267783	0	4.32987e-15
R_HACD2i	0	0	0	0	0	0	0	0
R_SERabcpp	0	4.44089e-16	0	-0.00206987	0	-0.00205987	0	7.77156e-16
R_METHALtpp	0	0	0	0	0	0	0	0
R_EXi_trsfr_un_LPAREN_e_RPAREN_	0	0	0	0	0	-5.55112e-17	0	0
R_12DGR181tipp	0	0	0	0	0	0	0	0
R_DHQS	2.09301	0	1.7052	0	1.78665	0	2.09301	0
R_ALAtex	0	0	0	0	0	0	0	0
R_THRt3pp	0	8.88178e-16	0	-0.00344978	0	0	0	1.11022e-15
R_EXo_so4_LPAREN_e_RPAREN_	0	-1.22125e-15	0.622238	0	0	0	0	-2.77556e-16
R_FEENTERtpp	0	0	0	0	0	0	0	0
R_GGGGHHPPEALIPAabcpp	0.009666	0	0.00787499	0	0.00825117	0	0.009666	0
R_PGPP120pp	0	0	0	0	0	0	0	0
R_MLDCP2App	0	0	0	0	0	-0.227959	0	0
R_EXi_acac_LPAREN_e_RPAREN_	0	-9.54792e-15	0	0.031738	0	0.0315846	0	-4.32987e-15
R_ALAALAabcpp	0	0	0	0	0	0	0	0
R_SUCFUMtpp	0	0	0	0	0	0	0	0
R_THZPSN	0.00134183	0	0.0010932	0	0.00114542	0	0.00134183	0
R_EXi_fecrm_LPAREN_e_RPAREN_	0	0	0	0	0	0	0	0
R_DAD2t2rpp	0	0	0	0	0	0	0	0
R_PAPPT3	0.221311	0	0.180304	0	0.188917	0	0.221311	0
R_HPACH	0	0	0	0	0	0	0	0
R_DAPDC	2.63247	0	2.1447	0	2.24715	0	2.63247	0
R_EXo_cu_LPAREN_e_RPAREN_	0	0	0	0	0	0	0	0
R_PPBNGS	0.016102	0	0.0131184	0	0.0137451	0	0.016102	0
R_CYTK1	1.26104	0	1.02738	0	1.07646	0	1.26104	0
R_ARBTNtex	0	1.55431e-15	0	-0.00448472	0	-0.00446305	0	7.77156e-16
R_EXi_hdcea_LPAREN_e_RPAREN_	0	0	0	0.218716	0	0.216286	0	0
R_CYTK2	0	0	0	0	0	0	0	0
R_FMNRx2	0	0	0	0	0	0	0	0
R_EXo_pnto_R_LPAREN_e_RPAREN_	0	2.37588e-14	0	-0.0924542	0	-0.0920074	0	1.85407e-14
R_FACOAL100t2pp	0	1.33227e-15	0	0	0	-0.00274649	0	8.88178e-16
R_EXo_nh4_LPAREN_e_RPAREN_	197.259	0	203.967	0	76.7677	0	68.4973	0
R_34HPPDIO	0	0	0	0	0	-0.0460037	0	0
R_EXi_met_L_LPAREN_e_RPAREN_	0	-1.84297e-14	0	0.0683057	0	0.0714087	0	-1.27259e-14
R_EXi_uri_LPAREN_e_RPAREN_	0	0	0	0	0	0	0	0
R_ANTHDIODC	0	3.10862e-15	0	-0.0455371	0	-0.0480636	0	-2.66454e-15
R_NTD6pp	0	0	0	0	0	0	0	0
R_EXo_glu_L_LPAREN_e_RPAREN_	0	1.35447e-14	0	-0.0427773	0	-0.0425706	0	7.43849e-15
R_EXi_lac_L_LPAREN_e_RPAREN_	0	-8.65974e-15	0	0.0269083	0	0.0267783	0	-4.32987e-15
R_EXi_lctfr_un_LPAREN_e_RPAREN_	0	0	0	0	0	-5.55112e-17	0	0
R_KMBADC	0	1.64313e-14	0	-0.0655459	0	-0.0652291	0	1.2837e-14
R_GTHOr	0.620437	0	0.816595	0	0.671244	0	0.620437	0
R_G3PD5	0	8.88178e-16	0	-0.00206987	0	-0.00205987	0	4.44089e-16
R_GLCUR1Ptex	0	0	0	0	0	0	0	0
R_AIRC3	-1.11293	0	-0.906712	0	-0.950025	0	-1.11293	0
R_AIRC2	1.11293	0	0.906712	0	0.950025	0	1.11293	0
R_PGP140abcpp	0	4.44089e-16	0	-0.000689957	0	-0.000686623	0.00179192	0
R_CU2abcpp	0	6.66134e-16	0	-0.00275983	0	-0.00274649	0	8.88178e-16
R_PGSA181	0	0	0	-0.00275983	0	0	0	8.88178e-16
R_TRDR	0	0	0	0	0.386777	0	0	0
R_FE3DCITabcpp	0	-2.84217e-14	0	0	0	0	0	-1.59872e-14
R_EXo_acmum_LPAREN_e_RPAREN_	0	0	0	-0.110393	0	-0.112606	0	0
R_USHD_BP	0.0755156	0	0.0615233	0	0.0644623	0	0.0755156	0
R_DXPS	0.021102	0	0.0171921	0	0.0180133	0	0.021102	0
R_TUNGStex	0	0	0	0	0	0	0	0
R_DBTS	0	1.11022e-15	0	-0.00413974	0	-0.00411974	0	1.33227e-15
R_CHLtex	0	0	0	0	0	0	0	0
R_TYRabcpp	0	4.44089e-16	0	-0.00206987	0	0	0	7.77156e-16
R_METHTHtex	0	0	0	0	0	0	0	0
R_EXi_dcyt_LPAREN_e_RPAREN_	0	0	0	0	0	0	0	0
R_S7PI	0.204345	0	0.166482	0	0.174435	0	0.204345	0
R_KAS14	2.57166	0	2.09516	0	2.19524	0	2.57166	0
R_ILETRS	1.36899	0	1.11533	0	1.16861	0	1.36899	0
R_PHEtex	0	0	0	0	0	0	0	0
R_VALabcpp	0	8.88178e-16	0	-0.00206987	0	-0.00205987	0	7.77156e-16
R_PLIPAE160pp	0	5.77316e-15	0	-0.0358777	0	-0.0322713	0	3.55271e-15
R_ALAALAtex	0	0	0	0	0	0	0	0
R_PE141abcpp	0	8.88178e-16	0	-0.00344978	0	-0.0267783	0	8.88178e-16
R_NODOx	0	1.33227e-15	0	-0.0048297	0	-0.00480636	0	6.66134e-16
R_NODOy	0	1.33227e-15	0	-0.0048297	0	-0.00480636	0	6.66134e-16
R_1PIPDH	0	0	0	0	0	0	0	0
R_EXo_glyc3p_LPAREN_e_RPAREN_	0	-1.63531	0	-0.0379476	0	-0.0377642	0	-1.63531
R_EXi_myglbn_LPAREN_e_RPAREN_	0	0	0	0.400175	0	0.398241	0	0
R_12DGR160tipp	0	0	0	0	0	0	0	0
R_NTD12pp	0	0	0	0	0	0	0	0
R_DASPt2rpp	0	0	0	0	0	0	0	0
R_EXo_lctfr_LPAREN_e_RPAREN_	0	0	0	0	0	0	0	0
R_ARBTNtpp	0	0	0	0	0	0	0	0
R_EXo_din_LPAREN_e_RPAREN_	0	0	0	0	0	0	0	0
R_FA161t2rpp	0	0	0	0	0	0	0	0
R_CGLYtex	0	0	0	0	0	0	0	0
R_EXo_indac_LPAREN_e_RPAREN_	0	0	0	0	0	0	0	0
R_XTSNt2rpp	0	0	0	0	0	0	0	0
R_FBP	4.09655	0	3.3375	0	3.49693	0	4.09655	0
R_AICART	1.56871	0	1.27804	0	1.3391	0	1.56871	0
R_4PEPTabcpp	0	0	0	0	0	0	0	0
R_EXi_ac_LPAREN_e_RPAREN_	0	-4.88498e-15	0	0.0144891	0	0.0144191	0	0
R_BALAt2rpp	0	0	0	0	0	0	0	0
R_PLIPA2A180pp	0	0	0	0	0	0	0	0
R_FE3HOXUtex	0	0	0	0	0	0	0	0
R_FA160t2rpp	0	0	0	0	0	0	0	0
R_GLYCLTtex	0	0	0	0	0	0	0	0
R_PMDPHT	0.00268366	0	0.0021864	0	0.00229085	0	0.00268366	0
R_EXo_etoh_LPAREN_e_RPAREN_	0	1.33227e-14	0	-0.0269083	0	-0.0267783	0	9.312e-15
R_EXo_ptrc_LPAREN_e_RPAREN_	0	1.62093e-14	0	-0.0538166	0	-0.0535566	0	9.76996e-15
R_PGPP140pp	0	0	0	0	0	0	0.00179192	0
R_INDOLEtex	0	0	0	0	0	0	0	0
R_EXi_fe3hox_LPAREN_e_RPAREN_	0	0	0	0	0	0	0	0
R_HIStex	0	0	0	0	0	0	0	0
R_EXi_cu_LPAREN_e_RPAREN_	0	0	0	0	0	0	0	0
R_ETHAt2rpp	0	0	0	0	0	0	0	0
R_GLCNT_BP1	0.00891084	0	0.00725975	0	0.00760655	0	0.00891084	0
R_CADAT	0	0	0	0	0	0	0	0
R_LEUabcpp	0	0	0	0	0	-0.00343311	0	0
R_FTHFD	2.17587	0	1.77271	0	1.85739	0	2.17587	0
R_PAPA180pp	0	0	0	0	0	0	0	0
R_3HAD120	1.36956	0	1.1158	0	1.1691	0	1.36956	0
R_LPLIPAL2A161	0	0	0	0	0	-0.00274649	0	0
R_LPLIPAL2A160	0	2.22045e-15	0	-0.00896944	0	-0.00274649	0	2.77556e-15
R_SPMDabcpp	0	4.44089e-16	0	-0.00206987	0	-0.00205987	0	7.77156e-16
R_EXo_mal_D_LPAREN_e_RPAREN_	0	8.65974e-15	0	-0.0275983	0	-0.0274649	0	-1.11022e-16
R_AHSL1	1.93017	0	1.57253	0	1.64765	0	1.93017	0
R_AGPAT120	0	2.22045e-15	0	-0.00896944	0	-0.00892609	0	2.66454e-15
R_ARGSS	0	6.66134e-15	1.53232	0	1.60552	0	1.88081	0
R_CLPNH161pp	0	2.22045e-15	0	-0.048297	0	-0.0480636	0	6.66134e-15
R_EXi_asp_D_LPAREN_e_RPAREN_	0	-8.88178e-15	0	0.0275983	0	0.0274649	0	-4.44089e-15
R_SUCOAS	-115.466	0	-117.232	0	-116.861	0	-115.466	0
R_PLIPAG160pp	0	2.44249e-15	0	-0.0103493	0	-0.0102993	0	3.55271e-15
R_H2St1pp	0	3.21965e-15	0	-0.00689957	0	-0.00686623	0	1.94289e-15
R_UAAGDS	0.221311	0	0.180304	0	0.188917	0	0.221311	0
R_PSP_L	8.16377	0	6.65111	0	6.96883	0	8.16377	0
R_4PEPTtex	0	0	0	0	0	0	0	0
R_ICDHyr	0	0	0	0	0	0	0	0
R_PG141abcpp	0	8.88178e-16	0	-0.0048297	0	-0.00480636	0	1.77636e-15
R_PPALtex	0	0	0	0	0	0	0	0
R_PROabcpp	0	4.44089e-16	0	-0.00206987	0	-0.00205987	0	7.77156e-16
R_EXi_ca2_LPAREN_e_RPAREN_	0.0271066	0	0.022084	0	0.023139	0	0.0271066	0
R_EXi_ala_D_LPAREN_e_RPAREN_	0	-8.21565e-15	0	0.0248384	0	0.0247184	0	-3.44169e-15
R_EXo_gthox_LPAREN_e_RPAREN_	0	0	0	0	0	0	0	0
R_HDCAtexi	0	-6.52811e-14	0	0	0	0	0	-3.9968e-14
R_Kabcpp	0	4.44089e-16	0	-0.00206987	0	-0.00205987	0	8.88178e-16
R_EXo_ttdcea_LPAREN_e_RPAREN_	0	0	0	-0.187668	0	-0.186761	0	0
R_3OAS121	1.12659	0	0.917841	0	0.961686	0	1.12659	0
R_3OAS120	1.36956	0	1.1158	0	1.1691	0	1.36956	0
R_FECRMR1	0	0	0	0	0	0	0	0
R_FECRMR3	0	4.44089e-16	0	0	0	2.498e-16	0	2.22045e-16
R_FECRMR2	0	4.44089e-16	0	1.17094e-17	0	2.38091e-16	0	2.22045e-16
R_NMNtex	0	0	0	0	0	0	0	0
R_EXi_ocdcea_LPAREN_e_RPAREN_	0	0	0	0	0	0	0	0
R_FE3HOXR2	0	0	0	0	0	-0.0130458	0	0
R_FE3HOXR3	0	0	0	0	0	-0.0130458	0	0
R_FE3HOXR1	0	-4.44089e-16	0	-1.60462e-17	0	-0.0130458	0	0
R_PSD120	0	0	0	0	0	0	0	0
R_ARGabcpp	125	0	0	-0.00344978	0	-0.00343311	0	1.33227e-15
R_PPND	0.667965	0	0.544198	0	0.570194	0	0.667965	0
R_PNTOtex	0	0	0	0	0	0	0	0
R_PIt2rpp	3.73626	0	3.04397	0	3.18938	0	3.73806	0
R_EXo_arbtn_LPAREN_e_RPAREN_	0	0	0	0	0	0	0	0
R_PGPP141	0	0	0	0	0	0	0	0
R_PTA2	0	0	0	-5.55112e-17	0	0	0	0
R_CLPNH181pp	0	7.54952e-15	0	-0.0393275	0	-0.0377642	0	3.10862e-15
R_GMHEPK	0.204345	0	0.166482	0	0.174435	0	0.204345	0
R_PA141abcpp	0	0	0	0	0	0	0	0
R_MCTP1Bpp	0	0	0	0	0	0	0	0
R_EXi_ppal_LPAREN_e_RPAREN_	0	0	0	0.031738	0	0.0315846	0	0
R_GLYCLTt4pp	0	0	0	6.50521e-19	0	-6.50521e-19	0	0
R_NO3tex	0	0	0	0	0	0	0	0
R_EXi_orot_LPAREN_e_RPAREN_	0	-1.39888e-14	0	0.031048	0	0.0336445	0	-8.32667e-15
R_ACMUMtex	0	0	0	0	0	0	0	0
R_EXi_his_L_LPAREN_e_RPAREN_	0	-1.75415e-14	0	0.0683057	0	0.0707221	0	-8.99281e-15
R_ADOCBLabcpp	0	6.66134e-16	0	-0.00275983	0	-0.00274649	0	8.88178e-16
R_COtpp	0	0	0	0	0	0	0	0
R_UDCPDP	0.221311	0	0.180304	0	0.188917	0	0.221311	0
R_PERD	0.00134183	0	0.0010932	0	0.00114542	0	0.00134183	0
R_EXi_methth_LPAREN_e_RPAREN_	0	0	0	0	0	0	0	0
R_EXo_trsfr_un_LPAREN_e_RPAREN_	0	0	0	0	0	5.55112e-17	0	0
R_PLIPAG180pp	0	1.9984e-15	0	-0.0103493	0	-0.0102993	0	3.55271e-15
R_EXi_so4_LPAREN_e_RPAREN_	0	1.22125e-15	0	0	0	0	0	2.77556e-16
R_PLIPAG140	0	8.88178e-16	0	-0.00551965	0	-0.00549298	0	1.77636e-15
R_PLIPAG141	0	0	0	0	0	0	0	0
R_EXo_acgal_LPAREN_e_RPAREN_	0	0	0	0	0	0	0	0
R_THRD_L	0	0	0	-6.93889e-18	0	6.93889e-18	0	-1.77636e-15
R_DM_PHB	0	1.25056e-12	0	-3.93344	0	-3.91444	0	6.25278e-13
R_OMCDC	3.1399	0	2.55811	0	2.68031	0	3.1399	0
R_HDCEAtexi	0	-6.41709e-14	0	0	0	0	0	-3.9968e-14
R_FE2t3pp	0	2.22045e-16	0	-0.000689957	0	-0.000686623	0	1.11022e-16
R_MECDPS	0.0184184	0	0.0150056	0	0.0157225	0	0.0184184	0
R_METS	0.56789	0	0.462666	0	0.484768	0	0.56789	0
R_RNDR3b	0	-2.22045e-16	0	-1.38778e-17	0	0	0	-1.11022e-16
R_EXo_gua_LPAREN_e_RPAREN_	0	2.10942e-14	0	-0.0434673	0	-0.0514967	0	-1.11022e-16
R_ILEabcpp	0	0	0	0	0	0	0	0
R_GLUSADH	0	0	0	0	0	0	0	0
R_PLIPAE161pp	0	-1.55431e-15	0	-0.0358777	0	-0.0322713	0	4.44089e-15
R_EXi_glcur_LPAREN_e_RPAREN_	0	0	0	0	0	0	0	0
R_EXi_hg2_LPAREN_e_RPAREN_	0	0	0	0	0	0	0	0
R_PGMT	-0.151031	0	-0.123047	0	-0.128925	0	-0.151031	0
R_PPCOAL	0	0	0	0	0	0	0	0
R_THD2pp	0	0	0	-0.00137991	0	-0.00137325	0	0
R_2AGPA161tipp	0	0	0	0	0	0	0	0
R_EXi_fe3hox_un_LPAREN_e_RPAREN_	0	0	0	0	0	0	0	0
R_EXi_cys_L_LPAREN_e_RPAREN_	0	-8.21565e-15	0	0.0351878	0	0.0384509	0	-4.51028e-15
R_EXi_lac_D_LPAREN_e_RPAREN_	0	-8.65974e-15	0	0.0269083	0	0.0267783	0	-4.32987e-15
R_Ktex	1.0165	0	0.828151	0	0.867712	0	1.0165	0
R_CYTBDpp	0	4.44089e-16	0	-0.00137991	0	-0.00137325	0	2.22045e-16
R_DPR	0.00346192	0	0.00282046	0	0.0029552	0	0.00346192	0
R_PPAKr	0	0	0	0	0	0	0	0
R_SO3tex	0	0	0	0	-0.651962	0	0	0
R_FUCUNDT_BP	0.0496137	0	0.0404208	0	0.0423517	0	0.0496137	0
R_EXo_uri_LPAREN_e_RPAREN_	0	0	0	0	0	0	0	0
R_EXo_glyc_R_LPAREN_e_RPAREN_	0	3.33067e-15	0	-0.0248384	0	-0.0247184	0	-1.11022e-16
R_BALATA2	-3.84892	0	-3.13575	0	-3.28555	0	-3.84892	0
R_MLDCP1App	0	7.59992e-12	0	-0.223546	0	-0.227959	0	7.79254e-12
R_DURItex	0	0	0	0	0	0	0	0
R_PSSA140	0.0713456	0	0.058126	0	0.0609027	0	0.0713456	0
R_ORNtex	0	0	0	0	0	0	0	0
R_EXo_feoxam_un_LPAREN_e_RPAREN_	0	0	0	0	0	0	0	0
R_PLIPA2A181pp	0	0	0	0	0	0	0	0
R_DUMPtex	0	0	0	0	0	0	0	0
R_EXi_26dap_M_LPAREN_e_RPAREN_	0	0	0	0.0676158	0	0.067289	0	-1.22125e-14
R_HEPT1_BP	0.0755156	0	0.0615233	0	0.0644623	0	0.0755156	0
R_EXi_gmp_LPAREN_e_RPAREN_	0	1.63531	0	0	0	0	0	1.63531
R_DASYN120	0	0	0	0	0	0	0	0
R_EXo_metsox_S_L_LPAREN_e_RPAREN_	0	-6.66134e-16	0	-0.063476	0	-0.0631693	0	0
R_IPPMIa	-3.1399	0	-2.55811	0	-2.68031	0	-3.1399	0
R_IPPMIb	-3.1399	0	-2.55811	0	-2.68031	0	-3.1399	0
R_UAGAAT	0.0755156	0	0.0615233	0	0.0644623	0	0.0755156	0
R_VALDH	39.2232	0	55.1168	0	51.7785	0	23.0147	0
R_EXo_FEALC_LPAREN_e_RPAREN_	0	1.83409e-13	0	-0.594053	0	-0.591182	0	1.10356e-13
R_EXi_h_LPAREN_e_RPAREN_	110.767	0	234.729	0	233.947	0	90.7964	0
R_EXo_enter_LPAREN_e_RPAREN_	0	5.63993e-14	0	-0.224926	0	-0.223839	0	2.55768e-14
R_SULt3pp	0	0	0	0	0	0	0	0
R_SSALx	0	6.66134e-16	0	0	0	0	0	-5.55112e-16
R_OMMBLHX3	0.00134183	0	0.0010932	0	0.00114542	0	0.00134183	0
R_FEENTERtonex	0	0	0	0	0	0	0	0
R_NTD10	0	2.77556e-14	0	-0.101424	0	-0.106427	0	1.45439e-14
R_UPP3S	0.00402549	0	0.00327961	0	0.00343627	0	0.00402549	0
R_LPLIPAL1A141pp	0	4.44089e-16	0	-0.00206987	0	-0.00205987	0	7.77156e-16
R_EXo_skm_LPAREN_e_RPAREN_	0	1.39888e-14	0	-0.079345	0	-0.0789616	0	4.10783e-15
R_ABUTD	0	0	0	0	0	0	0	0
R_23DHBDC	0	0	0	0	0	0	0	0
R_EXi_arg_L_LPAREN_e_RPAREN_	125	-1.59872e-14	0	0.0655459	0	0.0679756	0	-1.58762e-14
R_EXi_asp_L_LPAREN_e_RPAREN_	0	-8.88178e-15	0	0.0275983	0	0.0274649	0	-4.44089e-15
R_DAGK180	0	0	0	0	0	0	0	0
R_DAGK181	0	1.11022e-15	0	-0.00275983	0	0	0	9.99201e-16
R_BDH	0	0	0	0	0	0	0	0
R_PPPGO	0.00268366	0	0.0021864	0	0.00229085	0	0.00268366	0
R_OMPDC	1.05407	0	0.858763	0	0.899786	0	1.05407	0
R_ADEt2rpp	0	0	0	0	0	0	0	0
R_COtex	0	0	0	0	0	0	0	0
R_PE180abcpp	0.0152811	0	0.0124497	0	0.0130444	0	0.0152811	0
R_EXi_xtsn_LPAREN_e_RPAREN_	0	0	0	0	0	0	0	0
R_PLIPAG161pp	0	-5.32907e-15	0	-0.0103493	0	-0.0102993	0	4.44089e-15
R_PGP181abcpp	0	1.33227e-15	0	-0.000689957	0	-0.00549298	0	0
R_GLUabcpp	0	4.44089e-16	0	-0.00206987	0	-0.00205987	0	8.88178e-16
R_CYTDtex	0	0	0	0	0	0	0	0
R_CYSS	0.786342	0	0.640641	0	0.671244	0	0.786342	0
R_PLIPA1A180pp	0	0	0	0	0	0	0	0
R_SERAT	0.786342	0	0.640641	0	0.671244	0	0.786342	0
R_CS	0	-1.11022e-15	0	0.00275983	0	0.00274649	0	-1.44329e-15
R_3OAR80	2.57166	0	2.09516	0	2.19524	0	2.57166	0
R_MTCCOAH	39.2232	0	55.1168	0	51.7785	0	23.0147	0
R_2ABUT2ENAH	0	4.88498e-15	0	-0.0282882	0	-0.0281515	0	3.95517e-15
R_PGPP160pp	0	0	0	0	0	0	0	0
R_UAC3NGAMANACET_BP	0.0496137	0	0.0404208	0	0.0423517	0	0.0496137	0
R_ADK1	99999	0	99999	8.32667e-17	99999	0	99999	0
R_ADK3	-99936.2	0	-99946.3	0	-99943.8	0	-99934.4	0
R_CA2t3pp	0.0271066	0	0.022084	0	0.023139	0	0.0271066	0
R_EXi_no_LPAREN_e_RPAREN_	0	0	0	0	0	0	0	0
R_ADK4	0	0	0	0	0	0	0	0
R_EXi_feenter_LPAREN_e_RPAREN_	0	-5.63993e-14	0	0.224926	0	0.223839	0	-2.55768e-14
R_GLYCAt2rpp	0	0	0	0	0	0	0	0
R_PLIPAE140	0	4.88498e-15	0	-0.032428	0	-0.0322713	0	2.66454e-15
R_PLIPAE141	0	0	0	0	0	-0.0267783	0	0
R_ACGALtex	0	0	0	0	0	0	0	0
R_GLNTRS	1.30737	0	1.06512	0	1.116	0	1.30737	0
R_HYPOE	0	0	0	0	0	0	0	0
R_KAS15	0	2.22045e-16	0	-6.93889e-18	0	2.08167e-17	0	1.11022e-16
R_PSSA160	0.330174	0	0.268996	0	0.281846	0	0.330174	0
R_MDDEP2pp	0	0	0	0	0	0	0	0
R_EXo_akg_LPAREN_e_RPAREN_	0	1.19904e-14	0	-0.0379476	0	-0.0377642	0	6.66134e-15
R_ACS	0	4.44089e-16	0	-6.93889e-17	0	-1.38778e-17	0	-1.77636e-15
R_SHCHF	0.00134183	0	0.0010932	0	0.00114542	0	0.00134183	0
R_EXo_trp_L_LPAREN_e_RPAREN_	0	2.59792e-14	0	-0.140061	0	-0.142131	0	6.32827e-15
R_DHDPS	2.85378	0	2.325	0	2.43607	0	2.85378	0
R_EXi_acald_LPAREN_e_RPAREN_	0	-1.17684e-14	0	0.0227686	0	0.0226585	0	-8.53484e-15
R_PAPA120	0	6.66134e-16	0	-0.00275983	0	-0.00274649	0	8.88178e-16
R_FUMt2_2pp	0	6.66134e-16	0	1.30104e-18	0	-1.30104e-18	0	0
R_EXi_pacald_LPAREN_e_RPAREN_	0	-1.4877e-14	0	0.0993538	0	0.108486	0	-4.10783e-15
R_MLDCP3App	0	1.51998e-11	0	-0.447092	0	-0.455917	0	1.55851e-11
R_ALATA_D	38.9846	0	54.9224	0	51.5748	0	146.296	0
R_MLDEP2pp	0	0	0	0	0	-0.227959	0	0
R_E4PD	0.00134183	0	0.0010932	0	0.00114542	0	0.00134183	0
R_EXi_fald_LPAREN_e_RPAREN_	0	2.17604e-14	0	0.00827948	0	0.00823947	0	-1.44329e-15
R_EXi_spmd_LPAREN_e_RPAREN_	0	0	0	0	0	0	0	0
R_ALATA_L	-99999	0	-99999	0	-99999	6.93889e-18	-99999	0
R_3PEPTtex	0	0	0	0	0	0	0	0
R_PLIPAG181pp	0	0	0	-0.0048297	0	0	0	1.88738e-15
R_HYXNtex	0	0	0	0	0	0	0	0
R_PGPP161	0.183023	0	0.149111	0	0.156234	0	0.183023	0
R_Kt2pp	1.0165	0	0.828151	0	0.867712	0	1.0165	0
R_ACALDtex	0	0	0	0	0	0	0	0
R_EXi_ser_L_LPAREN_e_RPAREN_	0	-3.9968e-15	0	0.0275983	0	0.0274649	0	-6.80012e-16
R_UDCPDPS	0.000332569	0	0.000270947	0	0.000283891	0	0.000332569	0
R_ARBTNabcpp	0	1.11022e-15	0	-0.00344978	0	-0.00343311	0	8.88178e-16
R_EXo_glcur_LPAREN_e_RPAREN_	0	0	0	0	0	0	0	0
R_NFKYRH	0	0	0	0	0	0	0	0
R_FACOAL60t2pp	0	-4.44089e-16	0	-4.16334e-17	0	-1.38778e-17	0	-8.88178e-16
R_CYSTRS	0.220357	0	0.179527	0	0.188103	0	0.220357	0
R_GLUSy	0	4.44089e-15	0	0	0	-0.00274649	0	2.66454e-15
R_EXi_feoxam_un_LPAREN_e_RPAREN_	0	0	0	0	0	0	0	0
R_NTD3pp	0	0	0	0	0	0	0	0
R_ADPT	0	0	0	-0.00275983	0	-0.00274649	0	8.88178e-16
R_PGPP180	0.01223	0	0.00996389	0	0.0104399	0	0.01223	0
R_PGPP181	0	0	0	0	0	0	0	0
R_EXi_gly_LPAREN_e_RPAREN_	0	-1.33227e-15	0	0.0193188	0	0.0192254	0	6.52256e-16
R_GLYK	0	-7.32747e-15	0	0	0	0	0	-2.10942e-15
R_HISTP	0.455785	0	0.371333	0	0.389071	0	0.455785	0
R_PGP161abcpp	0	4.44089e-16	0	-0.000689957	0	-0.000686623	0	4.44089e-16
R_DALAtex	0	0	0	0	0	0	0	0
R_HXCT	0	0	0	0	0	0	0	0
R_GLCNT_BP2	0.0540692	0	0.0440507	0	0.046155	0	0.0540692	0
R_ETHAPt2pp	0	0	0	0	0	-0.00343311	0	0
R_FEOXAMexs	0	0	0	0	0	0	0	0
R_FORtex	0	0	0	0	0	0	0	0
R_CITtex	0	0	0	0	0	0	0	0
R_HISTD	0.455785	0	0.371333	0	0.389071	0	0.455785	0
R_ACACt2pp	0	0	0	0	0	0	0	0
R_ALCD2x	0	0	0	0	0	0	0	0
R_CD2abcpp	0	6.66134e-16	0	-0.00275983	0	-0.00274649	0	8.88178e-16
R_ALCLFexs	0	0	0	0	0	0	0	0
R_OPHHX	0.00134183	0	0.0010932	0	0.00114542	0	0.00134183	0
R_FECRMUtex	0	4.44089e-16	0	-0.00137991	0	-0.00137325	0	2.22045e-16
R_FEOXAMtonex	0	0	0	0	0	0	0	0
R_GLYCAtex	0	0	0	0	0	0	0	0
R_CD2tex	0	0	0	0	0	0	0	0
R_EXo_phe_D_LPAREN_e_RPAREN_	0	2.02061e-14	0	-0.114533	0	-0.113979	0	6.55032e-15
R_EXo_amp_LPAREN_e_RPAREN_	0	-1.63531	0	-0.106943	0	-0.111919	0	-1.63531
R_EXo_desfbx_un_LPAREN_e_RPAREN_	0	0	0	0	0	0	0	0
R_EXi_nmn_LPAREN_e_RPAREN_	0	0	0	0	0	0	0	0
R_MDDCP3pp	0	0	0	0	0	0	0	0
R_AMPtex	0	0	0	0	0	0	0	0
R_LYSTRS	2.63247	0	2.1447	0	2.24715	0	2.63247	0
R_DASYN180	0.0376404	0	0.030666	0	0.0321309	0	0.0376404	0
R_EXo_glyc2p_LPAREN_e_RPAREN_	0	-1.63531	0	0	0	0	0	-1.63531
R_GAMptspp	0	0	0	0	0	0	0	0
R_EXo_gam_LPAREN_e_RPAREN_	0	2.02061e-14	0	-0.0648559	0	-0.067289	0	9.32587e-15
R_THRAi	0	0	0	0	0	0	0	0
R_PG140abcpp	0.00179192	0	0.0014599	0	0.00152963	0	0	0
R_MERCPLACDH	0	0	0	0	0	0	0	0
R_GTPCII2	0.00268366	0	0.0021864	0	0.00229085	0	0.00268366	0
R_HSDy	-3.75736	0	-3.06116	0	-3.20739	0	-3.75736	0
R_VALTRS	2.50974	0	2.04471	0	2.14238	0	2.50974	0
R_NADPPPS	0	8.88178e-16	0	-0.00275983	0	-0.00274649	0	4.44089e-16
R_DAPtex	0	0	0	0	0	0	0	0
R_RBFK	0.00134183	0	0.0010932	0	0.00114542	0	0.00134183	0
R_EXo_no3_LPAREN_e_RPAREN_	0	0	0	0	0	0	0	0
R_HPYRRx	0	0	0	0	0	0	0	0
R_HPYRRy	0	0	0	0	0	0	0	0
R_EXi_ppa_LPAREN_e_RPAREN_	0	-8.65974e-15	0	0.0269083	0	0.0267783	0	-4.32987e-15
R_HYXNtpp	0	0	0	0	0	0	0	0
R_3HAD141	1.12659	0	0.917841	0	0.961686	0	1.12659	0
R_3HAD140	1.14301	0	0.931226	0	0.97571	0	1.14301	0
R_TRSARr	0	0	0	0	0	0	0	0
R_CPGNtonex	0	0	0	0	0	0	0	0
R_H2Otpp	-139.277	0	-161.014	0	-281.763	0	-233.743	0
R_PG161abcpp	0.143732	0	0.1171	0	0.122694	0	0.143732	0
R_EXo_ALC_LPAREN_e_RPAREN_	0	6.11363e-14	0	-0.198018	0	-0.197061	0	3.67854e-14
R_ORNGLUTA	123.329	0	0	0	0	0	0	0
R_MICITD	39.2232	0	55.1168	0	51.7785	0	23.0147	0
R_U23GAAT	0.0755156	0	0.0615233	0	0.0644623	0	0.0755156	0
R_AOXSr	0	0	0	0	0	0	0	0
R_EXi_mobd_LPAREN_e_RPAREN_	0	0	0	0	0	0	0	0
R_NMNN	0	-1.63531	0	-0.0696856	0	-0.0666024	0	-1.63531
R_EXo_hxa_LPAREN_e_RPAREN_	0	2.19824e-14	0	-0.0683057	0	-0.0679756	0	8.77076e-15
R_EXi_tcynt_LPAREN_e_RPAREN_	0	-1.22125e-15	0	0	0	0	0	-2.77556e-16
R_G1PACT	0.934379	0	0.761248	0	0.797613	0	0.934379	0
R_LPLIPAL1A181pp	0	4.44089e-16	0	-0.00206987	0	-0.00205987	0	7.77156e-16
R_PHEMEtiex	0	0	0	0	0	0	0	0
R_FACOAL80t2pp	0	4.44089e-16	0	-0.00275983	0	-0.00274649	0	1.77636e-15
R_3OAR60	2.57166	0	2.09516	0	2.19524	0	2.57166	0
R_23DHBtpp	0	1.46549e-14	0	-0.0469171	0	-0.0466903	0	7.77156e-15
R_PGSA180	0.01223	0	0.00996389	0	0.0104399	0	0.01223	0
R_CITL	0	1.55431e-15	0	-0.00551965	0	-0.00549298	0	4.10783e-15
R_PLIPAE141pp	0	0	0	0	0	0	0	0
R_OCDCAtexi	0	-7.43849e-14	0	0	0	0	0	-4.54081e-14
R_CLPNH140pp	0	9.54792e-15	0	-0.048297	0	-0.0480636	0	5.77316e-15
R_UAGDP	0.884765	0	0.720827	0	0.755261	0	0.884765	0
R_SHSL1	0	2.22045e-16	0	-1.38778e-17	0	-2.77556e-17	0	-1.44329e-15
R_GTPHs	0	0	0	0	0	0	0	0
R_ASPTRS	2.12385	0	1.73033	0	1.81298	0	2.12385	0
R_AGPAT141	0	2.22045e-15	0	-0.00896944	0	-0.00892609	0	3.10862e-15
R_AGPAT140	0.00702262	0	0.0057214	0	0.00599471	0	0.00702262	0
R_EXo_damp_LPAREN_e_RPAREN_	0	-1.63531	0	0	0	0	0	-1.63531
R_FACOAE161	0	0	0	0	0	0	0	0
R_MCPST	0	-2.55351e-15	0	-0.00827948	0	-0.00823947	0	-9.71445e-17
R_FACOAE160	0	0	0	0	0	0	0	0
R_FACOAL180t2pp	0	0	0	0	0	0	0	0
R_ACOAD9f	0	0	0	0	0	0	0	0
R_MDDEP3pp	0.0174287	0	0	0	0	0	0.0174287	0
R_RNDR2b	0	2.22045e-16	0	6.93889e-17	0	0	0	3.33067e-16
R_EXi_hmglbn_un_LPAREN_e_RPAREN_	0	0	0	0	0	0	0	0
R_EXo_for_LPAREN_e_RPAREN_	0	1.33227e-15	0	-0.00413974	0	-0.00411974	0	6.66134e-16
R_COBALT2tpp	0	0	0	0	0	0	0	0
R_METSOX1abcpp	0	0	0	0	0	0	0	8.88178e-16
R_EXi_acgam1p_LPAREN_e_RPAREN_	0	1.63531	0	0	0	0	0	1.63531
R_NTD11pp	0	0	0	0	0	0	0	0
R_PG120abcpp	0	8.21565e-15	0	-0.0420874	0	-0.041884	0	3.9968e-15
R_EXi_dca_LPAREN_e_RPAREN_	0	-3.84137e-14	0	0.133162	0	0.132518	0	-2.38698e-14
R_MALEI	0	0	0	0	0	0	0	0
R_MALEH	0	-2.22045e-16	0	2.08167e-17	0	0	0	-4.55191e-15
R_PHETRS	1.07484	0	0.875683	0	0.917515	0	1.07484	0
R_HISTRS	0.455785	0	0.371333	0	0.389071	0	0.455785	0
R_PRATPP	0.455785	0	0.371333	0	0.389071	0	0.455785	0
R_AGMHE	0.204345	0	0.166482	0	0.174435	0	0.204345	0
R_ACSERtpp	0	9.54792e-15	0	-0.0455371	0	-0.0453171	0	3.56659e-15
R_ACOAD6f	0	0	0	0	0	0	0	0
R_SHCHD2	0.00134183	0	0.0010932	0	0.00114542	0	0.00134183	0
R_EXi_cl_LPAREN_e_RPAREN_	0.0271066	0	0.022084	0	0.023139	0	0.0271066	0
R_AMPTASEPG	0	-1.82077e-14	0	0	0	0	0	-8.78464e-15
R_AGMtex	0	0	0	0	0	0	0	0
R_MCTP1App	0.0911078	0	0.0742265	0	0.0777723	0	0.0911078	0
R_MLTGY3pp	0	0	0	0	0	0	0	0
R_EXi_dimp_LPAREN_e_RPAREN_	0	1.63531	0	0	0	0	0	1.63531
R_TSULtex	0.404466	0	0.640641	0	0.671244	0	0.404466	0
R_RNTR1c	0.215972	0	0.175954	0	0.18436	0	0.215972	0
R_MG2tex	0.0451777	0	0.0368067	0	0.038565	0	0.0451777	0
R_MCRCOAAC	0	0	0	0	0	0	0	0
R_NTD4pp	0	0	0	0	0	0	0	0
R_FACOAL181t2pp	0	4.44089e-16	0	-0.00275983	0	-0.00274649	0	1.77636e-15
R_ASPR	0	0	0	0	0	0	0	0
R_3OAS141	1.12659	0	0.917841	0	0.961686	0	1.12659	0
R_3OAS140	1.36956	0	1.1158	0	1.1691	0	1.36956	0
R_PHEMEOX2	0	1.24789e-13	0	-0.411904	0	-0.409914	0	8.08242e-14
R_DESFXBtonex	0	0	0	0	0	0	0	0
R_G3PAT181	0	0	0	0	0	0	0	0
R_G3PAT180	0.0376404	0	0.030666	0	0.0321309	0	0.0376404	0
R_PHEMEtonex	0	2.22045e-16	0	-0.000689957	0	-0.000686623	0	1.11022e-16
R_TARTt2rpp	0	0	0	0	0	0	0	0
R_ASPK	6.61114	0	5.38616	0	5.64346	0	6.61114	0
R_PSD141	0	0	0	0	0	0	0	0
R_PSD140	0.0713456	0	0.058126	0	0.0609027	0	0.0713456	0
R_TRPS1	0	0	0	0	0	0	0	-9.71445e-17

## Sheet: FBA AA TCA
	L-alanine		L-arginine		L-asparagine		L-aspartate		L-cysteine		L-glutamine		L-glutamate		glycine		L-isoleucine		L-leucine		L-lysine		L-methionine		L-phenylalanine		L-proline		L-serine		L-threonine		L-tryptophan		L-tyrosine		L-valine
reaction	flux	reduced cost	flux	reduced cost	flux	reduced cost	flux	reduced cost	flux	reduced cost	flux	reduced cost	flux	reduced cost	flux	reduced cost	flux	reduced cost	flux	reduced cost	flux	reduced cost	flux	reduced cost	flux	reduced cost	flux	reduced cost	flux	reduced cost	flux	reduced cost	flux	reduced cost	flux	reduced cost	flux	reduced cost
R_IMLACt2rpp	0	0	0	0	0	0	0	0	0	0	0	0	0	0	0	0	0	0	0	0	0	0	0	0	0	0	0	0	0	0	0	0	0	0	0	0	0	0
R_EXi_15dap_LPAREN_e_RPAREN_	0	0	0	0	0	0	0	0	0	0	0	0	0	0	0	0	0	0	0	0	0	0	0	0	0	0	0	0	0	0	0	0	0	0	0	0	0	0
R_CTPS2	0.373631	0	0.672025	0	0.35833	0	0.385735	0	0.346574	0	0.563875	0	0.588966	0	0.159916	0	0.672025	0	0.672025	0	0.672025	0	0.441182	0	0.672025	0	0.672025	0	0.275737	0	0.445453	0	0.672025	0	0.672025	0	0.672025	0
R_EXi_val_L_LPAREN_e_RPAREN_	0	0.0577002	0	1.73472e-17	0	0.058193	0	0.0568215	0	0.0564614	0	0.0584146	0	0.0568215	0	0.0583272	0	1.42109e-14	0	1.89478e-14	0	1.89478e-14	0	0.0621305	0	0	0	2.84217e-14	0	0.0569982	0	0.0627321	0	1.77636e-14	0	-1.42109e-14	125	-9.76996e-15
R_OCTAtex	0	0	0	0	0	0	0	0	0	0	0	0	0	0	0	0	0	0	0	0	0	0	0	0	0	0	0	0	0	0	0	0	0	0	0	0	0	0
R_NACODA	0	0	0	-1.43115e-17	0	-6.93889e-18	0	0	0	0	0	6.93889e-18	0	6.93889e-18	0	0	0	0	0	0	0	0	0	0	0	0	0	0	0	6.93889e-18	0	-6.93889e-18	0	0	0	0	0	0
R_BALAtex	0	0	0	0	0	0	0	0	0	0	0	0	0	0	0	0	0	0	0	0	0	0	0	0	0	0	0	0	0	0	0	0	0	0	0	0	0	0
R_DESFXBUtex	0	-0.00131137	0	-4.33681e-19	0	-0.00132257	0	-0.00132143	0	-0.00131305	0	-0.0013276	0	-0.00132143	0	-0.00132562	0	0	0	0	0	0	0	-0.00129439	0	0	0	0	0	-0.00132554	0	-0.00130692	0	0	0	0	0	0
R_SPODMpp	0	0	0	0	0	0	0	0	0	0	0	0	0	0	0	0	0	0	0	0	0	0	0	0	0	0	0	0	0	0	0	0	0	0	0	0	0	0
R_EXo_mn2_LPAREN_e_RPAREN_	0	0	0	0	0	0	0	0	0	0	0	0	0	0	0	0	0	0	0	0	0	0	0	0	0	0	0	0	0	0	0	0	0	0	0	0	0	0
R_TRPTA	0	0	0	0	0	0	0	0	0	0	0	0	0	0	0	0	0	0	0	0	0	0	0	0	0	0	0	0	0	0	0	0	0	0	0	0	0	0
R_EXi_pyr_LPAREN_e_RPAREN_	0	0.0236046	0	6.93889e-18	0	0.0238062	0	0.0237858	0	0.023635	0	0.0238969	0	0.0237858	0	0.0238611	0	7.10543e-15	0	9.4739e-15	0	9.4739e-15	0	0.0258877	0	0	0	1.42109e-14	0	0.0238597	0	0.0261384	0	8.88178e-15	0	-7.10543e-15	0	-9.76996e-15
R_ADCS	0.00298411	0	0.00536732	0	0.00286191	0	0.00308079	0	0.00276801	0	0.00450354	0	0.00470394	0	0.00127721	0	0.00536732	0	0.00536732	0	0.00536732	0	0.00352362	0	0.00536732	0	0.00536732	0	0.00220225	0	0.00355774	0	0.00536732	0	0.00536732	0	0.00536732	0
R_PDX5PS	0.000746027	0	0.00134183	0	0.000715477	0	0.000770196	0	0.000692002	0	0.00112589	0	0.00117599	0	0.000319303	0	0.00134183	0	0.00134183	0	0.00134183	0	0.000880906	0	0.00134183	0	0.00134183	0	0.000550563	0	0.000889434	0	0.00134183	0	0.00134183	0	0.00134183	0
R_3OAR140	0.761445	0	1.36956	0	0.730264	0	0.786114	0	0.706304	0	1.14916	0	1.20029	0	0.325902	0	1.36956	0	1.36956	0	1.36956	0	0.899112	0	1.36956	0	1.36956	0	0.561942	0	0.907816	0	1.36956	0	1.36956	0	1.36956	0
R_3OAR141	0.626356	0	1.12659	0	0.600707	0	0.646649	0	0.580997	0	0.945282	0	0.987345	0	0.268084	0	1.12659	0	1.12659	0	1.12659	0	0.739599	0	1.12659	0	1.12659	0	0.462247	0	0.746759	0	1.12659	0	1.12659	0	1.12659	0
R_GCOAS	0	0	0	0	0	0	0	0	0	-0.0196958	0	0	0	-0.0171786	0	-0.0198843	0	0	0	0	122.368	0	0	0	0	2.22045e-16	0	-1.35447e-14	0	-0.0198831	0	0	0	0	0	0	0	0
R_GLUt4pp	0	0	0	0	0	0	0	0	0	0	0	0	125	0	0	0	-1600.92	0	-1279.69	0	-361.819	0	0	0	-1419.79	0	-250.546	0	0	0	0	0	-2519.02	0	-1648.37	0	-414.461	0
R_DINStex	0	0	0	0	0	0	0	0	0	0	0	0	0	0	0	0	0	0	0	0	0	0	0	0	0	0	0	0	0	0	0	0	0	0	0	0	0	0
R_XANtpp	0	0	0	0	0	0	0	0	0	0	0	0	0	0	0	0	0	0	0	0	0	0	0	0	0	0	0	0	0	0	0	0	0	0	0	0	0	0
R_GUR1PPpp	0	0	0	0	0	0	0	0	0	0	0	0	0	0	0	0	0	0	0	0	0	0	0	0	0	0	0	0	0	0	0	0	0	0	0	0	0	0
R_EXi_desfbx_un_LPAREN_e_RPAREN_	0	0	0	0	0	0	0	0	0	0	0	0	0	0	0	0	0	0	0	0	0	0	0	0	0	0	0	0	0	0	0	0	0	0	0	0	0	0
R_GLUtex	0	0	0	0	0	0	0	0	0	0	0	0	125	0	0	0	0	0	0	0	0	0	0	0	0	0	0	0	0	0	0	0	0	0	0	0	0	0
R_EXo_met_D_LPAREN_e_RPAREN_	0	0	0	0	0	0	0	0	0	0	0	0	0	0	0	0	0	0	0	0	0	0	0	0	0	0	0	0	0	0	0	0	0	0	0	0	0	0
R_PPAtex	0	0	0	0	0	0	0	0	0	0	0	0	0	0	0	0	0	0	0	0	0	0	0	0	0	0	0	0	0	0	0	0	0	0	0	0	0	0
R_BLVRDNabcpp	0	0	0	0	0	0	0	0	0	0	0	0	0	0	0	0	0	0	0	0	0	0	0	0	0	0	0	0	0	0	0	0	0	0	0	0	0	0
R_GLYCL	0	-0.00852389	0	3.55271e-15	0	-0.0085967	0	-0.0085893	0	-0.00853486	0	-0.00862943	0	-0.0085893	62.3718	0	0	-1.33227e-15	0	-1.05841e-14	0	-9.69595e-15	0	-0.0110023	0	-1.24345e-14	0	-1.33227e-14	0	-0.00066277	4.69701	0	0	2.66454e-15	0	6.21725e-15	0	3.55271e-15
R_GLYCK	0	1.82146e-17	0	-2.1684e-19	0	-5.31259e-18	0	1.96241e-17	0	0	0	-1.57209e-17	0	5.31259e-18	0	0	0	0	0	-2.22045e-16	0	2.22045e-16	0	-1.0842e-19	0	0	0	-4.44089e-16	0	-1.91904e-17	0	3.03577e-18	0	2.22045e-16	0	-4.44089e-16	0	0
R_ADCL	0.00298411	0	0.00536732	0	0.00286191	0	0.00308079	0	0.00276801	0	0.00450354	0	0.00470394	0	0.00127721	0	0.00536732	0	0.00536732	0	0.00536732	0	0.00352362	0	0.00536732	0	0.00536732	0	0.00220225	0	0.00355774	0	0.00536732	0	0.00536732	0	0.00536732	0
R_EXo_pheme_LPAREN_e_RPAREN_	0	-0.42226	0	0	0	-0.404706	0	-0.404358	0	-0.422804	0	-0.406247	0	-0.404358	0	-0.426849	0	0	0	0	0	0	0	-0.416792	0	0	0	0	0	-0.426824	0	-0.420828	0	0	0	0	0	0
R_GLYtex	0	0	0	0	0	0	0	0	0	0	0	0	0	0	125	0	0	0	0	0	0	0	0	0	0	0	0	0	0	0	0	0	0	0	0	0	0	0
R_EXi_din_LPAREN_e_RPAREN_	0	0	0	0	0	0	0	0	0	0	0	0	0	0	0	0	0	0	0	0	0	0	0	0	0	0	0	0	0	0	0	0	0	0	0	0	0	0
R_HISTA	0	0	0	0	0	0	0	0	0	0	0	0	0	0	0	0	0	0	0	0	0	0	0	0	0	0	0	0	0	0	0	0	0	0	0	0	0	0
R_EXi_acser_LPAREN_e_RPAREN_	0	0	0	0	0	0	0	0	0	0	0	0	0	0	0	0	0	0	0	0	0	0	0	0	0	0	0	0	0	0	0	0	0	0	0	0	0	0
R_DAGK120	0	0	0	0	0	0	0	0	0	0	0	0	0	0	0	0	0	0	0	0	0	0	0	0	0	0	0	0	0	0	0	0	0	0	0	0	0	0
R_UHGADA	0.041985	0	0.0755156	0	0.0402657	0	0.0433452	0	0.0389446	0	0.0633627	0	0.0661822	0	0.0179698	0	0.0755156	0	0.0755156	0	0.0755156	0	0.0495757	0	0.0755156	0	0.0755156	0	0.0309846	0	0.0500557	0	0.0755156	0	0.0755156	0	0.0755156	0
R_KYRFOR	0	0	0	0	0	0	0	0	0	0	0	0	0	0	0	0	0	0	0	0	0	0	0	0	0	0	0	0	0	0	0	0	124.658	0	0	0	0	0
R_DHQTi	1.16367	0	2.09301	0	1.11601	0	1.20137	0	1.0794	0	1.75618	0	1.83432	0	0.498055	0	2.09301	0	2.09301	0	2.09301	0	1.37405	0	1.01817	0	2.09301	0	0.858778	0	1.38735	0	1.75086	0	1.42504	0	2.09301	0
R_DNTPPA	0.00298411	0	0.00536732	0	0.00286191	0	0.00308079	0	0.00276801	0	0.00450354	0	0.00470394	0	0.00127721	0	0.00536732	0	0.00536732	0	0.00536732	0	0.00352362	0	0.00536732	0	0.00536732	0	0.00220225	0	0.00355774	0	0.00536732	0	0.00536732	0	0.00536732	0
R_12DGR141tipp	0	0	0	0	0	0	0	0	0	0	0	0	0	0	0	0	0	0	0	0	0	0	0	0	0	0	0	0	0	0	0	0	0	0	0	0	0	0
R_LPADSS_BP	0.041985	0	0.0755156	0	0.0402657	0	0.0433452	0	0.0389446	0	0.0633627	0	0.0661822	0	0.0179698	0	0.0755156	0	0.0755156	0	0.0755156	0	0.0495757	0	0.0755156	0	0.0755156	0	0.0309846	0	0.0500557	0	0.0755156	0	0.0755156	0	0.0755156	0
R_FCLT	0.00149205	0	0.00268366	0	0.00143095	0	0.00154039	0	0.001384	0	0.00225177	0	0.00235197	0	0.000638606	0	0.00268366	0	0.00268366	0	0.00268366	0	0.00176181	0	0.00268366	0	0.00268366	0	0.00110113	0	0.00177887	0	0.00268366	0	0.00268366	0	0.00268366	0
R_EXi_acmum_LPAREN_e_RPAREN_	0	0.118023	0	0	0	0.119031	0	0.118929	0	0.118175	0	0.116829	0	0.118929	0	0.119306	0	0	0	0	0	0	0	0.124261	0	0	0	0	0	0.119299	0	0.125464	0	0	0	0	0	0
R_EXi_co2_LPAREN_e_RPAREN_	0	0	0	0	0	0	0	0	0	0	0	0	0	0	0	0	0	0	0	0	0	0	0	0	0	0	0	0	0	0	0	0	0	0	0	0	0	0
R_3HAD40	1.42979	0	2.57166	0	1.37124	0	1.47611	0	1.32625	0	2.1578	0	2.25382	0	0.611956	0	2.57166	0	2.57166	0	2.57166	0	1.68829	0	2.57166	0	2.57166	0	1.05517	0	1.70463	0	2.57166	0	2.57166	0	2.57166	0
R_3H2MBTCOAH	0	0	0	0	0	0	0	0	0	0	0	0	0	0	0	0	123.631	0	0	0	0	0	123.733	0	0	0	0	0	0	0	112.773	0	0	0	0	0	0	0
R_FMNAT	0.000746027	0	0.00134183	0	0.000715477	0	0.000770196	0	0.000692002	0	0.00112589	0	0.00117599	0	0.000319303	0	0.00134183	0	0.00134183	0	0.00134183	0	0.000880906	0	0.00134183	0	0.00134183	0	0.000550563	0	0.000889434	0	0.00134183	0	0.00134183	0	0.00134183	0
R_ALCC2	0.00111904	0	0.00201274	0	0.00107322	0	0.00115529	0	0.001038	0	0.00168883	0	0.00176398	0	0.000478955	0	0.00201274	0	0.00201274	0	0.00201274	0	0.00132136	0	0.00201274	0	0.00201274	0	0.000825845	0	0.00133415	0	0.00201274	0	0.00201274	0	0.00201274	0
R_ALCC1	0.00111904	0	0.00201274	0	0.00107322	0	0.00115529	0	0.001038	0	0.00168883	0	0.00176398	0	0.000478955	0	0.00201274	0	0.00201274	0	0.00201274	0	0.00132136	0	0.00201274	0	0.00201274	0	0.000825845	0	0.00133415	0	0.00201274	0	0.00201274	0	0.00201274	0
R_NNATr	0.00760947	0	0.0136867	0	0.00729787	0	0.00785601	0	0.00705842	0	0.011484	0	0.0119951	0	0.00325689	0	0.0136867	0	0.0136867	0	0.0136867	0	0.00898524	0	0.0136867	0	0.0136867	0	0.00561575	0	0.00907223	0	0.0136867	0	0.0136867	0	0.0136867	0
R_COBALT2abcpp	0	-0.00262274	0	0	0	-0.00264514	0	-0.00264286	0	-0.00262611	0	-0.00265521	0	-0.00264286	0	-0.00265124	0	4.44089e-16	0	-4.44089e-16	0	0	0	-0.00258877	0	2.22045e-16	0	2.22045e-16	0	-0.00265108	0	-0.00261384	0	0	0	-4.44089e-16	0	0
R_L_LACt2rpp	0	0	0	0	0	0	0	0	0	0	0	0	0	0	0	0	0	0	0	0	0	0	0	0	0	0	0	0	0	0	0	0	0	0	0	0	0	0
R_FE2tex	0.0668919	0	0.0668919	0	0.0668919	0	0.0668919	0	0.0101398	0	0.0668919	0	0.0668919	0	0.0046787	0	0.0668919	0	0.0668919	0	0.0668919	0	0.0668919	0	0.0668919	0	0.0668919	0	0.0668919	0	0.0668919	0	0.0668919	0	0.0668919	0	0.0668919	0
R_PPK2r	0	0	0	0	0	0	0	0	0	0	0	0	0	0	0	0	0	0	0	0	0	0	0	0	0	0	0	0	0	0	0	0	0	0	0	0	0	0
R_ATPS4rpp	741.837	0	1454.71	0	823.867	0	757.636	0	807.519	0	1124	0	1060.73	0	405.286	0	1374.02	0	1533.61	0	1408.01	0	1033.87	0	1224.58	0	1235.69	0	648.041	0	1030.63	0	1230.21	0	1353.78	0	1372.48	0
R_PLIPAE120	0	0	0	0	0	0	0	0	0	0	0	0	0	0	0	0	0	0	0	0	0	0	0	0	0	0	0	0	0	0	0	0	0	0	0	0	0	0
R_EXo_thr_L_LPAREN_e_RPAREN_	0	-0.0432751	0	0	0	-0.0409996	0	-0.0409644	0	-0.0433308	0	-0.0411557	0	-0.0409644	0	-0.0437454	0	-1.37668e-14	0	-9.99201e-15	0	-9.54792e-15	0	-0.0427148	0	2.22045e-16	0	-1.39888e-14	0	-0.0437428	0	-0.0333264	0	-8.88178e-15	0	6.66134e-15	0	1.95399e-14
R_ASPt4pp	0	0	0	0	0	0	125	0	0	0	0	0	0	0	0	0	0	0	0	0	0	0	0	0	0	0	0	0	0	0	0	0	0	0	0	0	0	0
R_SULabcpp	0	-0.00196705	0	2.1684e-19	0	-0.00198385	0	-0.00198215	0	-0.00196958	0	-0.00199141	0	-0.00198215	0	-0.00198843	0	4.44089e-16	0	-4.44089e-16	0	0	0	-0.00194158	0	2.22045e-16	0	2.22045e-16	0	-0.00198831	0	-0.00196038	0	0	0	-4.44089e-16	0	0
R_EXo_ppal_LPAREN_e_RPAREN_	0	-0.0327842	0	0	0	-0.0330642	0	-0.0330358	0	-0.0354525	0	-0.0331901	0	-0.0330358	0	-0.0357917	0	0	0	0	0	0	0	-0.0349484	0	0	0	0	0	-0.0331385	0	-0.0352868	0	0	0	0	0	0
R_EXo_hxan_LPAREN_e_RPAREN_	0	-0.00458979	0	0	0	-0.00462899	0	-0.00462501	0	-0.00459569	0	-0.00464662	0	-0.00462501	0	-0.00463966	0	0	0	0	0	0	0	-0.00453035	0	0	0	0	0	-0.00463939	0	-0.00457421	0	0	0	0	0	0
R_DASYN141	0	0	0	0	0	0	0	0	0	0	0	0	0	0	0	0	0	0	0	0	0	0	0	0	0	0	0	0	0	0	0	0	0	0	0	0	0	0
R_PPGPPDP	0	0	0	0	0	0	0	0	0	0	0	0	0	0	0	0	0	0	0	0	0	0	0	0	0	0	0	0	0	0	0	0	0	0	0	0	0	0
R_FA120t2rpp	0	0	0	0	0	0	0	0	0	0	0	0	0	0	0	0	0	0	0	0	0	0	0	0	0	0	0	0	0	0	0	0	0	0	0	0	0	0
R_KYRH	0	-0.0240417	0	6.67088e-15	0	-0.0242471	0	-0.0242262	0	-0.0240727	0	-0.0243394	0	-0.0242262	0	-0.0160179	0	5.77316e-15	0	-8.9558e-15	0	-6.29126e-15	0	-0.0254563	0	-3.21965e-14	0	-7.32747e-15	0	-0.0163483	0	-0.0165543	124.658	0	0	3.10862e-15	0	-3.10862e-15
R_DGK1	0	0	0	0	0	0	0	0	0	0	0	0	0	0	0	0	0	0	0	0	0	0	0	0	0	0	0	0	0	0	0	0	0	0	0	0	0	0
R_CHRPL	0.000746027	0	0.00134183	0	0.000715477	0	0.000770196	0	0.000692002	0	0.00112589	0	0.00117599	0	0.000319303	0	0.00134183	0	0.00134183	0	0.00134183	0	0.000880906	0	0.00134183	0	0.00134183	0	0.000550563	0	0.000889434	0	0.00134183	0	0.00134183	0	0.00134183	0
R_EXo_h2s_LPAREN_e_RPAREN_	0	0	0	0	0	0	0	0	0	0	0	0	0	0	0	0	0	0	0	0	0	0	0	0	0	0	0	0	0	0	0	0	0	0	0	0	0	0
R_CYStex	0	0	0	0	0	0	0	0	125	0	0	0	0	0	0	0	0	0	0	0	0	0	0	0	0	0	0	0	0	0	0	0	0	0	0	0	0	0
R_EXo_bhb_LPAREN_e_RPAREN_	0	-0.0399967	0	2.1684e-19	0	-0.0403383	0	-0.0403036	0	-0.0400482	0	-0.0404919	0	-0.0403036	0	-0.0404314	0	-7.10543e-15	0	-4.44089e-15	0	-4.44089e-15	0	-0.0394788	0	0	0	-1.42109e-14	0	-0.0404289	0	-0.039861	0	-8.88178e-15	0	7.10543e-15	0	9.76996e-15
R_EXo_dimp_LPAREN_e_RPAREN_	0	0	0	-1.63531	0	0	0	0	0	0	0	0	0	0	0	0	0	-1.63531	0	-1.63531	0	-1.63531	0	0	0	-1.63531	0	-1.63531	0	0	0	0	0	-1.63531	0	-1.63531	0	-1.63531
R_ACACtex	0	0	0	0	0	0	0	0	0	0	0	0	0	0	0	0	0	0	0	0	0	0	0	0	0	0	0	0	0	0	0	0	0	0	0	0	0	0
R_EXi_cit_LPAREN_e_RPAREN_	0	0.0465536	0	-2.1684e-19	0	0.044306	0	0.0442679	0	0.0466134	0	0.0444747	0	0.0442679	0	0.0470594	0	2.13163e-14	0	1.42109e-14	0	1.42109e-14	0	0.0459507	0	0	0	2.84217e-14	0	0.0470566	0	0.0463956	0	1.77636e-14	0	-1.42109e-14	0	-2.93099e-14
R_EXo_xtsn_LPAREN_e_RPAREN_	0	0	0	0	0	0	0	0	0	0	0	0	0	0	0	0	0	0	0	0	0	0	0	0	0	0	0	0	0	0	0	0	0	0	0	0	0	0
R_SPODM	0	0	0	0	0	0	0	0	0	0	0	0	0	0	0	0	0	0	0	0	0	0	0	0	0	0	0	0	0	0	0	0	0	0	0	0	0	0
R_GCOADH	0	0	0	0	0	0	0	0	0	0	0	0	0	0	0	0	0	0	0	0	122.368	0	0	0	0	0	0	0	0	0	0	0	0	0	0	0	0	0
R_SDPDS	1.58663	0	2.85378	0	1.52166	0	1.63804	0	1.47174	0	2.39451	0	2.50106	0	0.679088	0	2.85378	0	2.85378	0	0.221311	0	1.87349	0	2.85378	0	2.85378	0	1.17093	0	1.89163	0	2.85378	0	2.85378	0	2.85378	0
R_EXi_nh4_LPAREN_e_RPAREN_	0	0	0	0	0	0	0	0	0	0	0	0	0	0	0	0	0	0	0	0	0	0	0	0	0	0	0	0	0	0	0	0	0	0	0	0	0	0
R_EAR160y	0.585696	0	1.05345	0	0.561712	0	0.604672	0	0.543282	0	0.883919	0	0.923252	0	0.250681	0	1.05345	0	1.05345	0	1.05345	0	0.691588	0	1.05345	0	1.05345	0	0.43224	0	0.698284	0	1.05345	0	1.05345	0	1.05345	0
R_EAR160x	0	0	0	0	0	0	0	0	0	0	0	0	0	0	0	0	0	0	0	0	0	0	0	0	0	0	0	0	0	0	0	0	0	0	0	0	0	0
R_ATPM	70.1111	-0.00262274	70.1111	0	70.1111	-0.00264514	70.1111	-0.00264286	70.1111	-0.00262611	70.1111	-0.00265521	70.1111	-0.00264286	70.1111	-0.00265124	70.1111	4.44089e-16	70.1111	-4.44089e-16	70.1111	0	70.1111	-0.00258877	70.1111	2.22045e-16	70.1111	2.22045e-16	70.1111	-0.00265108	70.1111	-0.00261384	70.1111	0	70.1111	-4.44089e-16	70.1111	0
R_EXi_amp_LPAREN_e_RPAREN_	0	0.11387	0	1.63531	0	0.114843	0	0.114744	0	0.114017	0	0.10997	0	0.114744	0	0.107486	0	1.63531	0	1.63531	0	1.63531	0	0.119299	0	1.63531	0	1.63531	0	0.107148	0	0.115227	0	1.63531	0	1.63531	0	1.63531
R_PRFGS	0.619507	0	1.11427	0	0.594138	0	0.639578	0	0.574645	0	0.934946	0	0.976549	0	0.265152	0	1.11427	0	1.11427	0	1.11427	0	0.731512	0	1.11427	0	1.11427	0	0.457193	0	0.738594	0	1.11427	0	1.11427	0	1.11427	0
R_CLPNS120pp	0	0	0	0	0	0	0	0	0	0	0	0	0	0	0	0	0	0	0	0	0	0	0	0	0	0	0	0	0	0	0	0	0	0	0	0	0	0
R_ILEtex	0	0	0	0	0	0	0	0	0	0	0	0	0	0	0	0	125	0	0	0	0	0	0	0	0	0	0	0	0	0	0	0	0	0	0	0	0	0
PG_BP_130515	3.34042	0	6.00819	0	3.20363	0	3.44864	0	3.09852	0	5.04128	0	5.26561	0	1.42972	0	6.00819	0	6.00819	0	6.00819	0	3.94436	0	6.00819	0	6.00819	0	2.46521	0	3.98254	0	6.00819	0	6.00819	0	6.00819	0
R_EXi_gua_LPAREN_e_RPAREN_	0	0.051799	0	7.10521e-15	0	0.0522415	0	0.0521965	0	0.0518657	0	0.0444747	0	0.0521965	0	0.0447396	0	-3.55271e-15	0	1.06581e-14	0	0	0	0.053717	0	-2.26485e-14	0	0	0	0.0444056	0	0.0490094	0	-6.21725e-15	0	-2.17604e-14	0	0
R_FACOAE60	0	-0.00262274	0	0	0	-0.00264514	0	-0.00264286	0	-0.00262611	0	-0.00265521	0	-0.00264286	0	-0.00265124	0	-8.88178e-16	0	0	0	0	0	-0.00258877	0	0	0	0	0	-0.00265108	0	-0.00261384	0	0	0	0	0	0
R_DDPA	1.16367	0	2.09301	0	1.11601	0	1.20137	0	1.0794	0	1.75618	0	1.83432	0	0.498055	0	2.09301	0	2.09301	0	2.09301	0	1.37405	0	1.01817	0	2.09301	0	0.858778	0	1.38735	0	1.75086	0	1.42504	0	2.09301	0
R_AACPS9	0	0	0	0	0	0	0	0	0	0	0	0	0	0	0	0	0	0	0	0	0	0	0	0	0	0	0	0	0	0	0	0	0	0	0	0	0	0
R_AACPS8	0	0	0	0	0	0	0	0	0	0	0	0	0	0	0	0	0	0	0	0	0	0	0	0	0	0	0	0	0	0	0	0	0	0	0	0	0	0
R_AACPS7	0	0	0	0	0	0	0	0	0	0	0	0	0	0	0	0	0	0	0	0	0	0	0	0	0	0	0	0	0	0	0	0	0	0	0	0	0	0
R_AACPS6	0	0	0	0	0	0	0	0	0	0	0	0	0	0	0	0	0	0	0	0	0	0	0	0	0	0	0	0	0	0	0	0	0	0	0	0	0	0
R_AACPS5	0	-0.00262274	0	0	0	-0.00264514	0	-0.00429465	0	-0.00262611	0	-0.00265521	0	-0.00429465	0	-0.00265124	0	4.44089e-16	0	-4.44089e-16	0	0	0	-0.00258877	0	-1.24345e-14	0	0	0	-0.004308	0	-0.00261384	0	0	0	-4.44089e-16	0	0
R_AACPS4	0	-0.00426195	0	0	0	-0.00429835	0	-0.00429465	0	-0.00426743	0	-0.00431471	0	-0.00429465	0	-0.00430826	0	4.44089e-16	0	-4.44089e-16	0	0	0	-0.00420676	0	-1.24345e-14	0	0	0	-0.004308	0	-0.00424748	0	0	0	-4.44089e-16	0	0
R_AACPS3	0	0	0	0	0	0	0	0	0	0	0	0	0	0	0	0	0	0	0	0	0	0	0	0	0	0	0	0	0	0	0	0	0	0	0	0	0	0
R_AACPS2	0	0	0	0	0	0	0	0	0	0	0	0	0	0	0	0	0	0	0	0	0	0	0	0	0	0	0	0	0	0	0	0	0	0	0	0	0	0
R_AACPS1	0	0	0	0	0	0	0	0	0	0	0	0	0	0	0	0	0	0	0	0	0	0	0	0	0	0	0	0	0	0	0	0	0	0	0	0	0	0
R_TAUDO	0	-0.00721252	0	-1.51788e-18	0	-0.00727413	0	-0.00726787	0	-0.00656527	0	-0.00730182	0	-0.00726787	0	-0.0072909	0	-7.10543e-15	0	-4.73695e-15	0	-4.73695e-15	0	-0.00711913	0	0	0	-1.42109e-14	0	-0.00729047	0	-0.00718805	0	-8.88178e-15	0	7.10543e-15	0	9.76996e-15
R_AACOAR	0.387295	0	0.696602	0	0.371435	0	0.399842	0	0.359248	0	0.584497	0	0.610505	0	0.165764	0	0.696602	0	0.696602	0	0.696602	0	0.457317	0	0.696602	0	0.696602	0	0.285821	0	0.461744	0	0.696602	0	0.696602	0	0.696602	0
R_MLTGY2pp	0	0	0	0	0	0	0	0	0	0	0	0	0	0	0	0	0	0	0	0	0	0	0	0	0	0	0	0	0	0	0	0	0	0	0	0	0	0
R_GDPDPK	0	-0.00262274	0	0	0	-0.00264514	0	-0.00264286	0	-0.00262611	0	-0.00265521	0	-0.00264286	0	-0.00265124	0	0	0	-8.88178e-16	0	0	0	-0.00258877	0	-1.24345e-14	0	0	0	-0.00265108	0	-0.00261384	0	0	0	-8.88178e-16	0	0
R_Htex	114.6	0	356.241	0	240.029	0	239.261	0	115.278	0	234.271	0	233.568	0	120.525	0	106.241	0	106.241	0	106.241	0	112.708	0	106.241	0	106.241	0	117.343	0	112.588	0	231.241	0	106.241	0	106.241	0
R_EXi_imlac_LPAREN_e_RPAREN_	0	0.0705953	0	-8.89913e-16	0	0.0711983	0	0.071137	0	0.0706861	0	0.0688142	0	0.071137	0	0.0716938	0	4.44089e-16	0	7.54952e-15	0	7.10543e-15	0	0.0739958	0	4.52971e-14	0	4.44089e-15	0	0.0713582	0	0.0766725	0	-3.55271e-15	0	1.19904e-14	0	-7.10543e-15
R_GLYCLTDx	0	-0.00458979	0	0	0	-0.00462899	0	-0.00462501	0	-0.00459569	0	-0.00464662	0	-0.00462501	0	-0.00463966	0	0	0	0	0	0	0	-0.00453035	0	0	0	0	0	-0.00463939	0	-0.00457421	0	0	0	0	0	0
R_GLYCLTDy	0	-0.00458979	0	0	0	-0.00462899	0	-0.00462501	0	-0.00459569	0	-0.00464662	0	-0.00462501	0	-0.00463966	0	0	0	0	0	0	0	-0.00453035	0	0	0	0	0	-0.00463939	0	-0.00457421	0	0	0	0	0	0
R_EXi_cobalt2_LPAREN_e_RPAREN_	0	0	0	0	0	0	0	0	0	0	0	0	0	0	0	0	0	0	0	0	0	0	0	0	0	0	0	0	0	0	0	0	0	0	0	0	0	0
R_GLUDy	-99900.6	0	-99796.4	0	-99899.5	0	-99901.4	0	100.347	0	-99914.1	0	-99915.9	0	51.2529	0	-99796.8	0	-99799.9	0	-99674.4	0	-99905	0	-99921.8	0	-99798.3	0	-99999	2.77556e-17	-99910.4	0	-99921.8	0	-99921.8	0	-99802.5	0
R_HXAtex	0	0	0	0	0	0	0	0	0	0	0	0	0	0	0	0	0	0	0	0	0	0	0	0	0	0	0	0	0	0	0	0	0	0	0	0	0	0
R_SULRi2	0	0	0	0	0	0	0	0	0	-0.0137871	0	0	0	0	0	0	0	0	0	0	0	0	0	0	0	0	0	0	0	0	0	0	0	0	0	0	0	0
R_PLIPA1A141pp	0	0	0	0	0	0	0	0	0	0	0	0	0	0	0	0	0	0	0	0	0	0	0	0	0	0	0	0	0	0	0	0	0	0	0	0	0	0
R_MANUNDFUCT_BP	0.0275841	0	0.0496137	0	0.0264545	0	0.0284778	0	0.0255866	0	0.0416293	0	0.0434817	0	0.0118061	0	0.0496137	0	0.0496137	0	0.0496137	0	0.0325712	0	0.0496137	0	0.0496137	0	0.0203569	0	0.0328866	0	0.0496137	0	0.0496137	0	0.0496137	0
R_EXi_ttdca_LPAREN_e_RPAREN_	0	0.201295	0	0	0	0.203014	0	0.20284	0	0.201554	0	0.203787	0	0.20284	0	0.203482	0	0	0	0	0	0	0	0.198688	0	0	0	0	0	0.20347	0	0.200612	0	0	0	0	0	0
R_2AGPA180tipp	0	0	0	0	0	0	0	0	0	0	0	0	0	0	0	0	0	0	0	0	0	0	0	0	0	0	0	0	0	0	0	0	0	0	0	0	0	0
R_TRPt3pp	0	-0.00327842	0	-2.1684e-19	0	-0.00330642	0	-0.00330358	0	-0.00328264	0	-0.00331901	0	-0.00330358	0	-0.00331405	0	4.44089e-16	0	-4.44089e-16	0	0	0	-0.00323597	0	0	0	0	0	-0.00331385	0	-0.0032673	0	0	0	-4.44089e-16	0	0
R_MOAT_BP	0.041985	0	0.0755156	0	0.0402657	0	0.0433452	0	0.0389446	0	0.0633627	0	0.0661822	0	0.0179698	0	0.0755156	0	0.0755156	0	0.0755156	0	0.0495757	0	0.0755156	0	0.0755156	0	0.0309846	0	0.0500557	0	0.0755156	0	0.0755156	0	0.0755156	0
R_NAt3pp	0	4.33681e-18	0	0	0	1.6263e-18	0	-8.13152e-18	0	4.33681e-19	0	-1.84314e-18	0	5.31259e-18	0	-2.38524e-18	0	0	0	0	0	0	0	-1.0842e-19	0	0	0	0	0	8.5652e-18	0	3.03577e-18	0	0	0	0	0	0
R_EXo_ac_LPAREN_e_RPAREN_	0	-0.0163921	0	2.1684e-19	0	-0.0165321	0	-0.0165179	0	-0.0164132	0	-0.0165951	0	-0.0165179	0	-0.0165702	0	-7.10543e-15	0	-3.55271e-15	0	-4.44089e-15	0	-0.0161798	0	0	0	-1.42109e-14	0	-0.0165692	0	-0.0163365	0	-8.88178e-15	0	7.54952e-15	0	9.76996e-15
R_EXi_so3_LPAREN_e_RPAREN_	0	0	0	0	0	0	0	0	0	0.000656527	0	0	0	0	0	0	0	0	0	0	0	0	0	0	0	0	0	0	0	0	0	0	0	0	0	0	0	0
R_MALtex	0	0	0	0	0	0	0	0	0	0	0	0	0	0	0	0	0	0	0	0	0	0	0	0	0	0	0	0	0	0	0	0	0	0	0	0	0	0
R_FALDtex	0	0	0	0	0	0	0	0	0	0	0	0	0	0	0	0	0	0	0	0	0	0	0	0	0	0	0	0	0	0	0	0	0	0	0	0	0	0
R_PGPP141pp	0	0	0	0	0	0	0	0	0	0	0	0	0	0	0	0	0	0	0	0	0	0	0	0	0	0	0	0	0	0	0	0	0	0	0	0	0	0
R_MALDDH	0	-0.00262274	0	0	0	0	0	0	0	-0.00262611	0	0	0	0	0	-0.00265124	0	7.10543e-15	0	9.4739e-15	0	0	0	1.38778e-17	0	0	0	1.42109e-14	0	-0.00265108	0	0	0	8.88178e-15	0	-7.10543e-15	0	9.76996e-15
R_EXo_hdca_LPAREN_e_RPAREN_	0	-0.232112	0	0	0	-0.234095	0	-0.233893	0	-0.232411	0	-0.234986	0	-0.233893	0	-0.234634	0	0	0	0	0	0	0	-0.229106	0	0	0	0	0	-0.23462	0	-0.231324	0	0	0	0	0	0
R_PYRtex	0	0	0	0	0	0	0	0	0	0	0	0	0	0	0	0	0	0	0	0	0	0	0	0	0	0	0	0	0	0	0	0	0	0	0	0	0	0
R_THRtex	0	0	0	0	0	0	0	0	0	0	0	0	0	0	0	0	0	0	0	0	0	0	0	0	0	0	0	0	0	0	125	0	0	0	0	0	0	0
R_MUCLACISO	0	0	0	0	0	0	0	0	0	0	0	0	0	0	0	0	0	0	0	0	0	0	0	0	0	0	0	0	0	0	0	0	124.658	0	0	0	0	0
R_UM4PCP	0	0	0	0	0	0	0	0	0	0	0	0	0	0	0	0	0	0	0	0	0	0	0	0	0	0	0	0	0	0	0	0	0	0	0	0	0	0
R_ACHBS	0.761128	0	1.36899	0	0.72996	0	0.785787	0	0.70601	0	1.14868	0	1.19979	0	0.325767	0	0	0	1.36899	0	1.36899	0	124.632	0	1.36899	0	1.36899	0	0.561708	0	113.68	0	1.36899	0	1.36899	0	1.36899	0
R_EXo_glc_LPAREN_e_RPAREN_	0	-0.0668798	0	0	0	-0.067451	0	-0.067393	0	-0.0669658	0	-0.0677078	0	-0.067393	0	-0.0676065	0	0	0	0	0	0	0	-0.0711913	0	0	0	0	0	-0.0676025	0	-0.0718805	0	0	0	0	0	0
R_UDPG4E	0	0	0	0	0	0	0	0	0	0	0	0	0	0	0	0	0	0	0	0	0	0	0	0	0	0	0	0	0	0	0	0	0	0	0	0	0	0
R_EXo_o2_LPAREN_e_RPAREN_	0	0	0	0	0	0	0	0	0	0	0	0	0	0	0	0	0	0	0	0	0	0	0	0	0	0	0	0	0	0	0	0	0	0	0	0	0	0
R_DMPPS	0.00167695	0	0.00301623	0	0.00160828	0	0.00173128	0	0.00155552	0	0.00253082	0	0.00264344	0	0.000717745	0	0.00301623	0	0.00301623	0	0.00301623	0	0.00198014	0	0.00301623	0	0.00301623	0	0.00123758	0	0.00199931	0	0.00301623	0	0.00301623	0	0.00301623	0
R_EXo_ins_LPAREN_e_RPAREN_	0	0	0	0	0	0	0	0	0	0	0	0	0	0	0	0	0	0	0	0	0	0	0	0	0	0	0	0	0	0	0	0	0	0	0	0	0	0
R_PDXPP	0	0	0	0	0	0	0	0	0	0	0	0	0	0	0	0	0	0	0	0	0	0	0	0	0	0	0	0	0	0	0	0	0	0	0	0	0	0
R_UNDPGLCNt_BP	0.00701149	0	0.0126111	0	0.00672437	0	0.00723865	0	0.00650374	0	0.0105816	0	0.0110524	0	0.00300095	0	0.0126111	0	0.0126111	0	0.0126111	0	0.00827914	0	0.0126111	0	0.0126111	0	0.00517444	0	0.0083593	0	0.0126111	0	0.0126111	0	0.0126111	0
R_2AGPA141tipp	0	0	0	0	0	0	0	0	0	0	0	0	0	0	0	0	0	0	0	0	0	0	0	0	0	0	0	0	0	0	0	0	0	0	0	0	0	0
R_NACGALNADEACT_BP2	0.0300612	0	0.0540692	0	0.0288302	0	0.0310352	0	0.0278843	0	0.0453677	0	0.0473865	0	0.0128664	0	0.0540692	0	0.0540692	0	0.0540692	0	0.0354962	0	0.0540692	0	0.0540692	0	0.022185	0	0.0358399	0	0.0540692	0	0.0540692	0	0.0540692	0
R_NACGALNADEACT_BP1	0.00495422	0	0.00891084	0	0.00475135	0	0.00511473	0	0.00459546	0	0.0074768	0	0.0078095	0	0.00212043	0	0.00891084	0	0.00891084	0	0.00891084	0	0.00584993	0	0.00891084	0	0.00891084	0	0.00365619	0	0.00590657	0	0.00891084	0	0.00891084	0	0.00891084	0
R_CASDC	0	0	0	0	0	0	0	0	0	0	0	0	0	0	0	0	0	0	0	0	0	0	0	0	0	0	0	0	0	0	0	0	0	0	0	0	0	0
R_G5SD	1.15906	0	0	0	1.1116	0	1.19662	0	0	-4.33681e-19	1.74923	0	1.82707	0	0	2.38524e-18	2.08473	0	2.08473	0	2.08473	0	1.36862	0	2.08473	0	2.08473	0	0.855383	0	1.38187	0	2.08473	0	2.08473	0	2.08473	0
R_ACPS1	0	-0.223588	0	-1.63531	0	-0.222853	0	-0.196233	0	-0.214028	0	-0.223701	0	-0.196233	0	-0.191883	0	-1.63531	0	-1.63531	0	-1.63531	0	-0.228459	0	-1.63531	0	-1.63531	0	-0.19154	0	-0.225443	0	-1.63531	0	-1.63531	0	-1.63531
R_CORELPSPPEAabcpp	0.0246872	0	0.0444032	0	0.0236762	0	0.025487	0	0.0228994	0	0.0372573	0	0.0389152	0	0.0105662	0	0.0444032	0	0.0444032	0	0.0444032	0	0.0291505	0	0.0444032	0	0.0444032	0	0.018219	0	0.0294327	0	0.0444032	0	0.0444032	0	0.0444032	0
R_ANS	0.190229	0	0.342153	0	0.182439	0	0.196392	0	0.176453	0	0.287089	0	0.299864	0	0.081419	0	0.342153	0	0.342153	0	0.342153	0	0.224622	0	0.342153	0	0.342153	0	0.140388	0	0.226797	0	0	3.55271e-14	0.342153	0	0.342153	0
R_HSTPT	0.253406	0	0.455785	0	0.243029	0	0.261616	0	0.235056	0	0.382435	0	0.399452	0	0.108459	0	0.455785	0	0.455785	0	0.455785	0	0.299221	0	0.455785	0	0.455785	0	0.187012	0	0.302118	0	0.455785	0	0.455785	0	0.455785	0
R_CASDH	0	-0.0990083	0	-1.53957e-17	0	-0.0945636	0	-0.0944823	0	-0.0991356	0	-0.0949237	0	-0.0944823	0	-0.100084	0	-3.41949e-14	0	-2.44249e-14	0	-2.39808e-14	0	-0.0977262	0	0	0	-4.26326e-14	0	-0.100078	0	-0.0986723	0	-2.66454e-14	0	2.08722e-14	0	4.88498e-14
R_EXi_hdca_LPAREN_e_RPAREN_	0	0.232112	0	0	0	0.234095	0	0.233893	0	0.232411	0	0.234986	0	0.233893	0	0.234634	0	0	0	0	0	0	0	0.229106	0	0	0	0	0	0.23462	0	0.231324	0	0	0	0	0	0
R_ADSL2r	0.618761	0	1.11293	0	0.593423	0	0.638808	0	0.573953	0	0.93382	0	0.975373	0	0.264833	0	1.11293	0	1.11293	0	1.11293	0	0.730631	0	1.11293	0	1.11293	0	0.456642	0	0.737705	0	1.11293	0	1.11293	0	1.11293	0
R_EXo_succ_LPAREN_e_RPAREN_	0	-0.0354069	0	-9.97466e-18	0	-0.0310804	0	-0.0330358	0	-0.0334829	0	-0.0311987	0	-0.0330358	0	-0.0357917	0	-1.42109e-14	0	-9.4739e-15	0	-9.4739e-15	0	-0.0349484	0	0	0	-1.42109e-14	0	-0.0357896	0	-0.0352868	0	-8.88178e-15	0	7.10543e-15	0	1.95399e-14
R_PTRCabcpp	0	-0.00196705	0	2.1684e-19	0	-0.00198385	0	-0.00198215	0	0	0	-0.00199141	0	-0.00198215	0	-0.00198843	0	4.44089e-16	0	-4.44089e-16	0	0	0	-0.00194158	0	2.22045e-16	0	2.22045e-16	0	-0.00198831	0	-0.00196038	0	0	0	-4.44089e-16	0	0
R_CORELPSPPEAtex	0.00205726	0	0.00370026	0	0.00197302	0	0.00212391	0	0.00190828	0	0.00310477	0	0.00324293	0	0.000880519	0	0.00370026	0	0.00370026	0	0.00370026	0	0.00242921	0	0.00370026	0	0.00370026	0	0.00151825	0	0.00245273	0	0.00370026	0	0.00370026	0	0.00370026	0
R_GLU5K	1.15906	0	0	0	1.1116	0	1.19662	0	0	0	1.74923	0	1.82707	0	0	0	2.08473	0	2.08473	0	2.08473	0	1.36862	0	2.08473	0	2.08473	0	0.855383	0	1.38187	0	2.08473	0	2.08473	0	2.08473	0
R_GSNtex	0	0	0	0	0	0	0	0	0	0	0	0	0	0	0	0	0	0	0	0	0	0	0	0	0	0	0	0	0	0	0	0	0	0	0	0	0	0
R_FEENTERtex	0	-0.00196705	0	-6.50521e-19	0	-0.00198385	0	-0.00198215	0	-0.00196958	0	-0.00199141	0	-0.00198215	0	-0.00198843	0	0	0	0	0	0	0	-0.00194158	0	0	0	0	0	-0.00198831	0	-0.00196038	0	0	0	0	0	0
R_EXo_asp_L_LPAREN_e_RPAREN_	0	-0.0314728	0	-8.67362e-18	0	-0.0290965	0	-0.0290715	0	-0.0315133	0	-0.0292073	0	-0.0290715	0	-0.0318148	0	-1.42109e-14	0	-9.4739e-15	0	-9.4739e-15	0	-0.0310653	0	0	0	-1.42109e-14	0	-0.0318129	0	-0.031366	0	-8.88178e-15	0	7.10543e-15	0	1.95399e-14
R_DTMPtex	0	0	0	0	0	0	0	0	0	0	0	0	0	0	0	0	0	0	0	0	0	0	0	0	0	0	0	0	0	0	0	0	0	0	0	0	0	0
R_EXo_fecrm_un_LPAREN_e_RPAREN_	0	0	0	0	0	0	0	0	0	0	0	0	0	0	0	0	0	0	0	0	0	0	0	0	0	0	0	0	0	0	0	0	0	0	0	0	0	0
R_DHAtpp	0	0	0	0	0	0	0	0	0	0	0	0	0	0	0	0	0	0	0	0	0	0	0	0	0	0	0	0	0	0	0	0	0	0	0	0	0	0
R_LYSDC	0	-0.0196705	0	0	0	-0.0171934	0	-0.0171786	0	0	0	-0.0172589	0	0	0	0	0	-1.37668e-14	0	-1.61352e-14	122.368	0	0	-0.0220046	0	0	0	0	0	0	0	-0.0222176	0	-8.88178e-15	0	6.66134e-15	0	1.95399e-14
R_H2Stex	0	0	0	0	0	0	0	0	0	0	0	0	0	0	0	0	0	0	0	0	0	0	0	0	0	0	0	0	0	0	0	0	0	0	0	0	0	0
R_DPCOAK	0.00192475	0	0.00346192	0	0.00184593	0	0.00198711	0	0.00178537	0	0.00290479	0	0.00303404	0	0.000823803	0	0.00346192	0	0.00346192	0	0.00346192	0	0.00227274	0	0.00346192	0	0.00346192	0	0.00142045	0	0.00229474	0	0.00346192	0	0.00346192	0	0.00346192	0
R_EXo_gln_L_LPAREN_e_RPAREN_	0	-0.0465536	0	-3.55271e-15	0	-0.044306	0	-0.0442679	0	-0.0466134	0	-0.0418195	0	-0.0442679	0	-0.0470594	0	-2.13163e-14	0	-9.63465e-15	0	-1.07032e-14	0	-0.0459507	0	1.18794e-14	0	-1.15463e-14	0	-0.0470566	0	-0.0463956	0	-1.77636e-14	0	1.24345e-14	0	2.93099e-14
R_MDDCP4pp	0.012084	0	0.0217346	0	0.0115891	0	0.0100039	0	0.00898827	0	0.0182369	0	0.0190484	0	0.00414736	0	0.0217346	0	0.0217346	0	0.0217346	0	0.0142687	0	0.0174287	0	0.0217346	0	0.0089179	0	0.0144069	0	0.0217346	0	0.0217346	0	0.0217346	0
R_GLYt4pp	-99999	-3.46945e-18	-99999	0	-99999	0	-99999	6.93889e-18	-99999	0	-99999	3.46945e-18	-99999	-6.93889e-18	-99874	0	-99999	0	-99999	0	-99999	0	-99999	0	-99999	0	-99999	0	-99999	-8.67362e-18	-99999	-3.46945e-18	-99999	0	-99999	0	-99999	0
R_FECRMtonex	0	0	0	0	0	0	0	0	0	0	0	0	0	0	0	0	0	0	0	0	0	0	0	0	0	0	0	0	0	0	0	0	0	0	0	0	0	0
R_EXi_methal_LPAREN_e_RPAREN_	0	0	0	0	0	0	0	0	0	0	0	0	0	0	0	0	0	0	0	0	0	0	0	0	0	0	0	0	0	0	0	0	0	0	0	0	0	0
R_PACGAMMT	0	0	0	0	0	0	0	0	0	0	0	0	0	0	0	0	0	0	0	0	0	0	0	0	0	0	0	0	0	0	0	0	0	0	0	0	0	0
R_GLCNUNDFUCMANT_BP	0.0275841	0	0.0496137	0	0.0264545	0	0.0284778	0	0.0255866	0	0.0416293	0	0.0434817	0	0.0118061	0	0.0496137	0	0.0496137	0	0.0496137	0	0.0325712	0	0.0496137	0	0.0496137	0	0.0203569	0	0.0328866	0	0.0496137	0	0.0496137	0	0.0496137	0
R_PROGLYtex	0	0	0	0	0	0	0	0	0	0	0	0	0	0	0	0	0	0	0	0	0	0	0	0	0	0	0	0	0	0	0	0	0	0	0	0	0	0
R_HACD7i	0	-0.00262274	0	0	0	-0.00264514	0	-0.00264286	0	-0.00262611	0	-0.00265521	0	-0.00264286	0	-0.00265124	0	0	0	8.88178e-16	0	0	0	-0.00258877	0	0	0	0	0	-0.00265108	0	-0.00261384	0	0	0	0	0	0
R_GALUi	0.0839699	0	0.151031	0	0.0805314	0	0.0866904	0	0.0778891	0	0.126725	0	0.132364	0	0.0359396	0	0.151031	0	0.151031	0	0.151031	0	0.0991514	0	0.151031	0	0.151031	0	0.0619693	0	0.100111	0	0.151031	0	0.151031	0	0.151031	0
R_GLCURtex	0	0	0	0	0	0	0	0	0	0	0	0	0	0	0	0	0	0	0	0	0	0	0	0	0	0	0	0	0	0	0	0	0	0	0	0	0	0
R_EXi_cd2_LPAREN_e_RPAREN_	0	0	0	0	0	0	0	0	0	0	0	0	0	0	0	0	0	0	0	0	0	0	0	0	0	0	0	0	0	0	0	0	0	0	0	0	0	0
R_PACCOAL	0	-0.325001	0	-4.90593	0	-0.322486	0	-0.367358	0	-0.357807	0	-0.318404	0	-0.322209	0	-0.313288	0	-4.90593	0	-4.90593	0	-4.90593	0	-0.335462	0	-4.90593	0	-4.90593	0	-0.312606	0	-0.328254	0	-4.90593	0	-4.90593	0	-4.90593
R_GGHHPPEALIPAabcpp	0.0069695	0	0.0125356	0	0.0066841	0	0.0071953	0	0.0064648	0	0.0105182	0	0.0109863	0	0.00298298	0	0.0125356	0	0.0125356	0	0.0125356	0	0.00822957	0	0.0125356	0	0.0125356	0	0.00514345	0	0.00830924	0	0.0125356	0	0.0125356	0	0.0125356	0
R_EXi_but_LPAREN_e_RPAREN_	0	0.0445865	0	-2.1684e-19	0	0.0449673	0	0.0449287	0	0.0446439	0	0.0451385	0	0.0449287	0	0.045071	0	0	0	0	0	8.88178e-15	0	0.0440091	0	0	0	0	0	0.0450683	0	0.0444352	0	0	0	0	0	-1.95399e-14
R_DESFXBexs	0	0	0	0	0	0	0	0	0	0	0	0	0	0	0	0	0	0	0	0	0	0	0	0	0	0	0	0	0	0	0	0	0	0	0	0	0	0
R_ORNDC	0.113375	0	103.835	0	0.108733	0	0.117049	0	0.105165	0	0.171104	0	0.178717	0	0.0485253	0	0.203921	0	0.203921	0	0.203921	0	0.133873	0	0.203921	0	0.203921	0	0.0836704	0	0.135169	0	0.203921	0	0.203921	0	0.203921	0
R_PHEMEabcpp2	0	0	0	0	0	0	0	0	0	0	0	0	0	0	0	0	0	1.63869e-13	0	1.13243e-13	0	1.13687e-13	0	0	0	9.9698e-14	0	2.27596e-13	0	0	0	0	0	1.42109e-13	0	-1.14131e-13	0	-2.34479e-13
R_SFGTHi	0	0	0	0	0	0	0	0	0	0	0	0	0	0	0	0	0	2.44249e-14	0	3.53051e-14	0	0	0	0	0	0	0	5.52891e-14	0	0	0	0	0	1.24345e-14	0	0	0	0
R_GF6PTA	0.519493	0	0.934379	0	0.49822	0	0.536324	0	0.481874	0	0.784008	0	0.818894	0	0.222346	0	0.934379	0	0.934379	0	0.934379	0	0.613416	0	0.934379	0	0.934379	0	0.383383	0	0.619355	0	0.934379	0	0.934379	0	0.934379	0
R_FALDtpp	0	0	0	0	0	0	0	0	0	0	0	0	0	0	0	0	0	0	0	0	0	0	0	0	0	0	0	0	0	0	0	0	0	0	0	0	0	0
R_FRUpts2pp	0	0	0	0	0	0	0	0	0	0	0	0	0	0	0	0	0	7.54952e-15	0	2.21304e-14	0	0	0	0	0	0	0	2.77556e-14	0	0	0	0	0	7.32747e-15	0	0	0	0
R_DPHETA	-0.00223808	0	-0.00402549	0	-0.00214643	0	0	0	0	0	-0.00337766	0	-0.00352796	0	0	0	0	0	0	0	0	0	0	0	0	0	0	0	0	0	0	0	-0.00402549	0	-0.00402549	0	0	0
R_NADTRHD	136.806	0	397.875	0	174.652	0	166.689	0	143.296	0	131.431	0	121.793	0	15.11	0	304.453	0	419.366	0	548.368	0	0	0	352.706	0	235.356	0	44.2511	0	17.3865	0	313.165	0	354.858	0	177.058	0
R_HSK	1.01588	0	1.82719	0	0.974277	0	1.83458	0	0.942311	0	1.53314	0	1.60136	0	0.4348	0	1.82719	0	1.82719	0	1.82719	0	1.19954	0	1.82719	0	1.82719	0	0.749711	0	0	-0.00980189	1.82719	0	1.82719	0	1.82719	0
R_MLDCP2Bpp	0	-0.241292	0	8.09759e-15	0	-0.243353	0	-0.243143	0	-0.241602	0	-0.238969	0	-0.243143	0	-0.243914	0	-1.34093e-14	0	-6.01001e-14	0	-4.91278e-14	0	-0.251111	0	1.31686e-11	0	-5.87931e-14	0	-0.243899	0	-0.253542	0	-6.61802e-15	0	3.61012e-14	0	3.69027e-14
R_EXi_dcmp_LPAREN_e_RPAREN_	0	0	0	1.63531	0	0	0	0	0	0	0	0	0	0	0	0	0	1.63531	0	1.63531	0	1.63531	0	0	0	1.63531	0	1.63531	0	0	0	0	0	1.63531	0	1.63531	0	1.63531
R_ACCOAC	9.74876	0	17.5344	0	9.34954	0	10.0646	0	9.04279	0	14.7126	0	15.3673	0	4.17252	0	17.5344	0	17.5344	0	17.5344	0	11.5113	0	17.5344	0	17.5344	0	7.19452	0	11.6227	0	17.5344	0	17.5344	0	17.5344	0
R_CLPNS141pp	0	0	0	0	0	0	0	0	0	0	0	0	0	0	0	0	0	0	0	0	0	0	0	0	0	0	0	0	0	0	0	0	0	0	0	0	0	0
R_EXi_pnto_R_LPAREN_e_RPAREN_	0	0.0983526	0	8.87962e-16	0	0.0965475	0	0.0964645	0	0.0984791	0	0.0969151	0	0.0964645	0	0.0997528	0	0	0	0	0	3.19744e-14	0	0.102257	0	1.24345e-14	0	0	0	0.0994155	0	0.105207	0	0	0	0	0	-2.84217e-14
R_TPI	-3.0857	0	-5.55004	0	-2.95934	0	-3.18567	0	-2.86224	0	-4.65686	0	-4.86408	0	-1.32069	0	-5.55004	0	-5.55004	0	-5.55004	0	-3.64358	0	-5.19176	0	-5.55004	0	-2.27723	0	-3.67886	0	-5.20789	0	-5.32738	0	-5.55004	0
R_PPKr	-24.8335	0	-42.7856	0	-23.2953	0	-25.6381	0	-23.0351	0	-37.4781	0	-39.1458	0	-10.6289	0	-44.6664	0	-44.6664	0	-44.6664	0	-29.3233	0	-44.6664	0	-44.6664	0	-18.327	0	-29.6072	0	-44.3242	0	-44.6664	0	-44.6664	0
COFACTORS_BP_130515	3.34042	0	6.00819	0	3.20363	0	3.44864	0	3.09852	0	5.04128	0	5.26561	0	1.42972	0	6.00819	0	6.00819	0	6.00819	0	3.94436	0	6.00819	0	6.00819	0	2.46521	0	3.98254	0	6.00819	0	6.00819	0	6.00819	0
R_EXo_acgal1p_LPAREN_e_RPAREN_	0	0	0	-1.63531	0	0	0	0	0	0	0	0	0	0	0	0	0	-1.63531	0	-1.63531	0	-1.63531	0	0	0	-1.63531	0	-1.63531	0	0	0	0	0	-1.63531	0	-1.63531	0	-1.63531
R_NTD8pp	0	0	0	0	0	0	0	0	0	0	0	0	0	0	0	0	0	0	0	0	0	0	0	0	0	0	0	0	0	0	0	0	0	0	0	0	0	0
R_NMNAT	0	0	0	0	0	0	0	0	0	0	0	0	0	0	0	0	0	0	0	0	0	0	0	0	0	0	0	0	0	0	0	0	0	0	0	0	0	0
R_LPLIPAL2A141	0	0	0	0	0	0	0	0	0	0	0	0	0	0	0	0	0	0	0	0	0	0	0	0	0	0	0	0	0	0	0	0	0	0	0	0	0	0
R_LPLIPAL2A140	0	-0.00262274	0	-4.33681e-19	0	-0.00264514	0	-0.00264286	0	-0.00262611	0	-0.00265521	0	-0.00264286	0	-0.00265124	0	4.44089e-16	0	-4.44089e-16	0	0	0	-0.00258877	0	-2.5091e-14	0	-2.22045e-16	0	-0.00265108	0	-0.00261384	0	0	0	-4.44089e-16	0	0
R_METHTHtpp	0	0	0	0	0	0	0	0	0	0	0	0	0	0	0	0	0	0	0	0	0	0	124.632	0	0	0	0	0	0	0	0	0	0	0	0	0	0	0
R_HSST	1.07313	0	1.93017	0	1.02919	0	0.322112	0	0.99542	0	1.61955	0	1.69161	0	0.459306	0	0.561181	0	1.93017	0	1.93017	0	0	0	1.93017	0	1.93017	0	0.791965	0	0.37198	0	1.93017	0	1.93017	0	1.93017	0
R_EAR60y	1.42979	0	2.57166	0	1.37124	0	1.47611	0	1.32625	0	2.1578	0	2.25382	0	0.611956	0	2.57166	0	2.57166	0	2.57166	0	1.68829	0	2.57166	0	2.57166	0	1.05517	0	1.70463	0	2.57166	0	2.57166	0	2.57166	0
R_EAR60x	0	0	0	2.1684e-19	0	0	0	6.93889e-18	0	0	0	0	0	6.93889e-18	0	3.46945e-18	0	0	0	0	0	0	0	0	0	0	0	0	0	-6.93889e-18	0	0	0	0	0	0	0	0
R_EXi_gam_LPAREN_e_RPAREN_	0	0.0695025	0	8.88178e-16	0	0.0700961	0	0.0700358	0	0.0695919	0	0.0677078	0	0.0700358	0	0.0702578	0	0	0	0	0	1.5099e-14	0	0.07378	0	1.33227e-15	0	0	0	0.0702536	0	0.0744943	0	0	0	-1.06581e-14	0	-1.42109e-14
R_DTDP4D6ACGAMAT_BP	0.0275841	0	0.0496137	0	0.0264545	0	0.0284778	0	0.0255866	0	0.0416293	0	0.0434817	0	0.0118061	0	0.0496137	0	0.0496137	0	0.0496137	0	0.0325712	0	0.0496137	0	0.0496137	0	0.0203569	0	0.0328866	0	0.0496137	0	0.0496137	0	0.0496137	0
R_PRMICI	0.253406	0	0.455785	0	0.243029	0	0.261616	0	0.235056	0	0.382435	0	0.399452	0	0.108459	0	0.455785	0	0.455785	0	0.455785	0	0.299221	0	0.455785	0	0.455785	0	0.187012	0	0.302118	0	0.455785	0	0.455785	0	0.455785	0
R_EXi_skm_LPAREN_e_RPAREN_	0	0.0815234	0	-7.10564e-15	0	0.0822197	0	0.082149	0	0.0816282	0	0.0825327	0	0.082149	0	0.0824093	0	2.22045e-15	0	0	0	2.24265e-14	0	0.0865082	0	2.90878e-14	0	0	0	0.0824044	0	0.0873457	0	0	0	-1.33227e-14	0	-8.88178e-15
R_ILEt3pp	0	-0.00327842	0	-2.1684e-19	0	-0.00330642	0	-0.00330358	0	-0.00328264	0	-0.00331901	0	-0.00330358	0	0	0	4.44089e-16	0	-4.44089e-16	0	0	0	-0.00323597	0	0	0	0	0	-0.00331385	0	-0.0032673	0	0	0	-4.44089e-16	0	0
R_EXi_adn_LPAREN_e_RPAREN_	0	0.11387	0	-1.77657e-15	0	0.114843	0	0.114744	0	0.114017	0	0.10997	0	0.114744	0	0.107486	0	-8.88178e-16	0	2.39808e-14	0	1.9984e-14	0	0.119299	0	2.22045e-14	0	1.33227e-15	0	0.107148	0	0.115227	0	-1.02141e-14	0	4.88498e-15	0	-7.10543e-15
R_AHC	0.00373013	0	0.00670915	0	0.00357738	0	0.00385098	0	0.00346001	0	0.00562943	0	0.00587993	0	0.00159652	0	0.00670915	0	0.00670915	0	0.00670915	0	0.00440453	0	0.00670915	0	0.00670915	0	0.00275282	0	0.00444717	0	0.00670915	0	0.00670915	0	0.00670915	0
R_EXi_h2o_LPAREN_e_RPAREN_	0	0	0	0	0	0	0	0	0	0	0	0	0	0	0	0	0	0	0	0	0	0	0	0	0	0	0	0	0	0	0	0	0	0	0	0	0	0
R_EXo_dtmp_LPAREN_e_RPAREN_	0	0	0	-1.63531	0	0	0	0	0	0	0	0	0	0	0	0	0	-1.63531	0	-1.63531	0	-1.63531	0	0	0	-1.63531	0	-1.63531	0	0	0	0	0	-1.63531	0	-1.63531	0	-1.63531
R_BUTt2rpp	0	0	0	0	0	0	0	0	0	0	0	0	0	0	0	0	0	0	0	0	0	0	0	0	0	0	0	0	0	0	0	0	0	0	0	0	0	0
R_PPEAT161_BP	0	1.11022e-16	0	-4.44089e-16	0	-2.22045e-16	0	1.11022e-16	0	2.22045e-16	0	0	0	1.11022e-16	0	0	0	0	0	-2.22045e-16	0	-6.66134e-16	0	1.11022e-16	0	-2.22045e-16	0	-2.22045e-16	0	1.11022e-16	0	1.11022e-16	0	2.22045e-16	0	8.88178e-16	0	4.44089e-16
R_EXo_pi_LPAREN_e_RPAREN_	0	0	0	-1.63531	0	0	0	0	0	0	0	0	0	0	0	0	0	-1.63531	0	-1.63531	0	-1.63531	0	0	0	-1.63531	0	-1.63531	0	0	0	0	0	-1.63531	0	-1.63531	0	-1.63531
R_EXo_cd2_LPAREN_e_RPAREN_	0	0	0	0	0	0	0	0	0	0	0	0	0	0	0	0	0	0	0	0	0	0	0	0	0	0	0	0	0	0	0	0	0	0	0	0	0	0
R_TYRTA	-0.371373	0	-0.667965	0	-0.356165	0	-0.383405	0	-0.34448	0	-0.560468	0	-0.585407	0	-0.15895	0	-0.667965	0	-0.667965	0	-0.667965	0	-0.438516	0	-0.667965	0	-0.667965	0	-0.274071	0	-0.442762	0	-0.667965	0	124.332	0	-0.667965	0
R_ASAD	-3.67564	0	-6.61114	0	-3.52513	0	-3.79473	0	-3.40947	0	-5.5472	0	-5.79403	0	-1.57319	0	-5.24215	0	-6.61114	0	-3.97867	0	-3.07304	0	-6.61114	0	-6.61114	0	-2.7126	0	-2.26361	0	-6.61114	0	-6.61114	0	-6.61114	0
R_AMAOTr	0	0	0	0	0	0	0	0	0	0	0	0	0	0	0	0	0	0	0	0	0	0	0	0	0	0	0	0	0	0	0	0	0	0	0	0	0	0
R_GMHEPAT	0.113611	0	0.204345	0	0.108959	0	0.117292	0	0.105384	0	0.17146	0	0.179089	0	0.0486262	0	0.204345	0	0.204345	0	0.204345	0	0.134152	0	0.204345	0	0.204345	0	0.0838445	0	0.135451	0	0.204345	0	0.204345	0	0.204345	0
R_HBZOPT	0.000746027	0	0.00134183	0	0.000715477	0	0.000770196	0	0.000692002	0	0.00112589	0	0.00117599	0	0.000319303	0	0.00134183	0	0.00134183	0	0.00134183	0	0.000880906	0	0.00134183	0	0.00134183	0	0.000550563	0	0.000889434	0	0.00134183	0	0.00134183	0	0.00134183	0
R_MCITD	0	0	0	0	0	0	0	0	0	0	0	0	0	0	0	0	123.631	0	0	0	0	0	123.733	0	0	0	0	0	0	0	112.773	0	0	0	0	0	119.347	0
R_FA181t2rpp	0	0	0	0	0	0	0	0	0	0	0	0	0	0	0	0	0	0	0	0	0	0	0	0	0	0	0	0	0	0	0	0	0	0	0	0	0	0
R_FE3HOXUtpp	0	-0.00131137	0	-4.33681e-19	0	-0.00132257	0	-0.00132143	0	-0.00131305	0	-0.0013276	0	-0.00132143	0	-0.00132562	0	0	0	0	0	0	0	-0.00129439	0	0	0	0	0	-0.00132554	0	-0.00130692	0	0	0	0	0	0
R_15DAPt2pp	0	-0.0531104	0	-5.20417e-18	0	-0.053564	0	-0.053518	0	-0.0728745	0	-0.053768	0	-0.0706966	0	-0.0735718	0	-1.42109e-14	0	-7.99361e-15	0	-8.88178e-15	0	-0.0524226	0	0	0	-4.26326e-14	0	-0.0735674	0	-0.0529302	0	-1.77636e-14	0	1.42109e-14	0	1.95399e-14
R_PYDXK	0	-0.00262274	0	0	0	-0.00264514	0	-0.00264286	0	-0.00262611	0	-0.00265521	0	-0.00264286	0	-0.00265124	0	4.44089e-16	0	-4.44089e-16	0	0	0	-0.00258877	0	2.22045e-16	0	2.22045e-16	0	-0.00265108	0	-0.00261384	0	0	0	-4.44089e-16	0	0
R_PGSA120	0	0	0	0	0	0	0	0	0	0	0	0	0	0	0	0	0	0	0	0	0	0	0	0	0	0	0	0	0	0	0	0	0	0	0	0	0	0
R_FEENTERabcpp	0	0	0	0	0	0	0	0	0	0	0	0	0	0	0	0	0	0	0	0	0	0	0	0	0	0	0	0	0	0	0	0	0	0	0	0	0	0
R_G3PAT120	0	0	0	0	0	0	0	0	0	0	0	0	0	0	0	0	0	0	0	0	0	0	0	0	0	0	0	0	0	0	0	0	0	0	0	0	0	0
R_FDXR2	0	-0.00218561	0	-6.93889e-18	0	-0.00220428	0	-0.00220239	0	-1.38778e-17	0	-0.00221267	0	-0.00220239	0	-0.00220936	0	-1.4803e-16	0	-4.959e-15	0	-4.959e-15	0	-0.00474608	0	-2.96059e-16	0	0	0	-0.00220923	0	-0.00479203	0	1.4803e-16	0	1.4803e-16	0	0
R_GSNt2rpp	0	0	0	0	0	0	0	0	0	0	0	0	0	0	0	0	0	0	0	0	0	0	0	0	0	0	0	0	0	0	0	0	0	0	0	0	0	0
R_TUNGSabcpp	0	-0.00262274	0	0	0	-0.00264514	0	-0.00264286	0	-0.00262611	0	-0.00265521	0	-0.00264286	0	-0.00265124	0	4.44089e-16	0	-4.44089e-16	0	0	0	-0.00258877	0	2.22045e-16	0	2.22045e-16	0	-0.00265108	0	-0.00261384	0	0	0	-4.44089e-16	0	0
R_CLPNS161pp	0.0380267	0	0.0683961	0	0.0364695	0	0.0392587	0	0.0352729	0	0.057389	0	0.0599427	0	0.0162756	0	0.0683961	0	0.0683961	0	0.0683961	0	0.0449018	0	0.0683961	0	0.0683961	0	0.0280635	0	0.0453365	0	0.0683961	0	0.0683961	0	0.0683961	0
R_NAMNPP	0.00760947	0	0.0136867	0	0.00729787	0	0.00785601	0	0.00705842	0	0.011484	0	0.0119951	0	0.00325689	0	0.0136867	0	0.0136867	0	0.0136867	0	0.00898524	0	0.0136867	0	0.0136867	0	0.00561575	0	0.00907223	0	0.0136867	0	0.0136867	0	0.0136867	0
R_EXo_ala_D_LPAREN_e_RPAREN_	0	-0.0262274	0	3.92095e-16	0	-0.0264514	0	-0.0264286	0	-0.0262611	0	-0.0265521	0	-0.0264286	0	-0.0265124	0	-7.5062e-15	0	-9.4739e-15	0	-1.00751e-14	0	-0.0284765	0	0	0	-1.50124e-14	0	-0.0265108	0	-0.0287522	0	-8.6814e-15	0	7.70658e-15	0	9.97035e-15
R_CU1Opp	0	0	0	0	0	0	0	0	0	0	0	0	0	0	0	0	0	0	0	0	0	0	0	0	0	0	0	0	0	0	0	0	0	0	0	0	0	0
R_CHLabcpp	0	-0.00262274	0	0	0	-0.00264514	0	-0.00264286	0	-0.00262611	0	-0.00265521	0	-0.00264286	0	-0.00265124	0	4.44089e-16	0	-4.44089e-16	0	0	0	-0.00258877	0	0	0	0	0	-0.00265108	0	-0.00261384	0	0	0	-4.44089e-16	0	0
R_UAGPT3	0.123044	0	0.221311	0	0.118005	0	0.12703	0	0.114133	0	0.185695	0	0.193958	0	0.0526633	0	0.221311	0	0.221311	0	0.221311	0	0.14529	0	0.221311	0	0.221311	0	0.0908055	0	0.146696	0	0.221311	0	0.221311	0	0.221311	0
R_GTHRDabc2pp	0	0	0	0	0	0	0	0	0	0	0	0	0	0	0	0	0	0	0	0	0	0	0	0	0	0	0	0	0	0	0	0	0	0	0	0	0	0
R_EXi_ser_D_LPAREN_e_RPAREN_	0	0.0236046	0	6.93889e-18	0	0.0238062	0	0.0237858	0	0.023635	0	0.0238969	0	0.0237858	0	0.0238611	0	0	0	0	0	9.4739e-15	0	0.0258877	0	0	0	0	0	0.0238597	0	0.0261384	0	0	0	0	0	-9.76996e-15
R_MLTGY1pp	0.00239399	0	0.00430592	0	0.00229596	0	0	2.22045e-16	0	0	0.00361296	0	0.00377373	0	0	0	0.00430592	0	0.00430592	0	0.00430592	0	0.00282682	0	0	0	0.00430592	0	0.00176675	0	0.00285419	0	0.00430592	0	0.00430592	0	0.00430592	0
R_CYTDt2rpp	0	0	0	0	0	0	0	0	0	0	0	0	0	0	0	0	0	0	0	0	0	0	0	0	0	0	0	0	0	0	0	0	0	0	0	0	0	0
R_DAAD	99999	-3.1225e-17	99999	7.15573e-18	99999	3.46945e-18	99999	-1.04083e-17	0.00207601	0	99999	-3.46945e-18	99999	0	0.00095791	0	99875.4	0	99877.1	0	99876.6	0	99875.3	0	99999	0	99875.5	0	99982.7	0	99886.2	0	99999	0	99999	0	99879.7	0
R_EXo_glcur1p_LPAREN_e_RPAREN_	0	0	0	-1.63531	0	0	0	0	0	0	0	0	0	0	0	0	0	-1.63531	0	-1.63531	0	-1.63531	0	0	0	-1.63531	0	-1.63531	0	0	0	0	0	-1.63531	0	-1.63531	0	-1.63531
R_CYANtex	0	0	0	0	0	0	0	0	0	0	0	0	0	0	0	0	0	0	0	0	0	0	0	0	0	0	0	0	0	0	0	0	0	0	0	0	0	0
R_EXi_indac_LPAREN_e_RPAREN_	0	0	0	0	0	0	0	0	0	0	0	0	0	0	0	0	0	0	0	0	0	0	0	0	0	0	0	0	0	0	0	0	0	0	0	0	0	0
R_DM_AACALD	0	0	0	0	0	0	0	0	0	0	0	0	0	0	0	0	0	0	0	0	0	0	0	0	0	0	0	0	0	0	0	0	0	0	0	0	0	0
R_PGCD	4.53887	0	8.16377	0	4.35301	0	4.68592	0	3.80466	0	6.84996	0	7.15477	0	0	0	8.16377	0	8.16377	0	8.16377	0	4.99107	0	8.16377	0	8.16377	0	0	0	0	0	7.82162	0	8.16377	0	8.16377	0
R_PLIPAG160	0	-0.00524547	0	0	0	-0.00529027	0	-0.00528572	0	-0.00525222	0	-0.00531042	0	-0.00528572	0	-0.00530247	0	8.88178e-16	0	-8.88178e-16	0	0	0	-0.00517755	0	2.22045e-16	0	2.22045e-16	0	-0.00530216	0	-0.00522767	0	0	0	-8.88178e-16	0	0
R_PLIPAG161	0	-0.00524547	0	-1.77636e-15	0	-0.00529027	0	-0.00528572	0	-0.00525222	0	-0.00531042	0	-0.00528572	0	-0.00530247	0	8.88178e-16	0	-8.88178e-16	0	0	0	-0.00517755	0	2.22045e-16	0	2.22045e-16	0	-0.00530216	0	-0.00522767	0	0	0	-8.88178e-16	0	0
R_MGCCOAH	0	0	0	0	0	0	0	0	0	0	0	0	0	0	0	0	0	0	121.86	0	0	0	0	0	0	0	0	0	0	0	0	0	0	0	0	0	0	0
R_METabcpp	0	-0.00327842	0	0	0	-0.00330642	0	-0.00330358	0	-0.00328264	0	-0.00331901	0	-0.00330358	0	-0.00331405	0	4.44089e-16	0	-4.44089e-16	0	0	125	0	0	2.22045e-16	0	2.22045e-16	0	-0.00331385	0	-0.0032673	0	0	0	-4.44089e-16	0	0
R_OMPHHX3	0.000746027	0	0.00134183	0	0.000715477	0	0.000770196	0	0.000692002	0	0.00112589	0	0.00117599	0	0.000319303	0	0.00134183	0	0.00134183	0	0.00134183	0	0.000880906	0	0.00134183	0	0.00134183	0	0.000550563	0	0.000889434	0	0.00134183	0	0.00134183	0	0.00134183	0
R_DSBAO1	0	0	0	8.67362e-19	0	0	0	0	0	0	0	0	0	0	0	0	0	0	0	0	0	0	0	0	0	0	0	0	0	0	0	0	0	0	0	0	0	0
R_ICL	9.69923	0	0	1.86483e-17	0	-0.00264514	0	-0.00264286	8.99684	0	0	-0.00265521	0	-0.00264286	4.15132	0	16.0764	0	54.2096	0	55.2245	0	38.4439	0	0	0	0	-1.42109e-14	7.15797	0	32.5656	0	0	-8.88178e-15	0	7.10543e-15	17.4454	0
R_SO3OX	0.0125589	0	0.0225888	0	0.0120446	0	0.0129658	0	0.0116494	0	0.0189536	0	0.019797	0	0.187119	0	0.0225888	0	0.0225888	0	0.0225888	0	0.0148295	0	0.0225888	0	0.0225888	0	0.00926838	0	0.0149731	0	0.0225888	0	0.0225888	0	0.0225888	0
R_DPHEDH	0.00223808	0	0.00402549	0	0.00214643	0	0	-2.77556e-17	0	0	0.00337766	0	0.00352796	0	0	1.38778e-17	0	0	0	0	0	0	0	2.77556e-17	0	0	0	0	0	-2.77556e-17	0	2.77556e-17	0.00402549	0	0.00402549	0	0	0
R_UDCPPtppi	0.0345956	0	0.0622249	0	0.0331789	0	0.0357164	0	0.0320903	0	0.0522109	0	0.0545342	0	0.0148071	0	0.0622249	0	0.0622249	0	0.0622249	0	0.0408504	0	0.0622249	0	0.0622249	0	0.0255313	0	0.0412459	0	0.0622249	0	0.0622249	0	0.0622249	0
R_OMBZLM	0.000746027	0	0.00134183	0	0.000715477	0	0.000770196	0	0.000692002	0	0.00112589	0	0.00117599	0	0.000319303	0	0.00134183	0	0.00134183	0	0.00134183	0	0.000880906	0	0.00134183	0	0.00134183	0	0.000550563	0	0.000889434	0	0.00134183	0	0.00134183	0	0.00134183	0
R_EXi_ala_L_LPAREN_e_RPAREN_	125	0.0281944	0	8.45678e-18	0	0.0284352	0	0.0284108	0	0.0282307	0	0.0285435	0	0.0284108	0	0.0285008	0	7.10543e-15	0	9.4739e-15	0	9.4739e-15	0	0.0304181	0	0	0	1.42109e-14	0	0.0284991	0	0.0307126	0	8.88178e-15	0	-7.10543e-15	0	-9.76996e-15
R_FEOXAMUtpp	0	0	0	0	0	0	0	0	0	0	0	0	0	0	0	0	0	0	0	0	0	0	0	0	0	0	0	0	0	0	0	0	0	0	0	0	0	0
R_EXi_h2o2_LPAREN_e_RPAREN_	0	0	0	0	0	0	0	0	0	0	0	0	0	0	0	0	0	0	0	0	0	0	0	0	0	0	0	0	0	0	0	0	0	0	0	0	0	0
R_ACOAD8f	0	0	0	0	0	0	0	0	0	0	0	0	0	0	0	0	0	0	0	0	0	0	0	0	0	0	0	0	0	0	0	0	0	0	0	0	0	0
R_HG2abcpp	0	-0.00262274	0	0	0	-0.00264514	0	-0.00264286	0	-0.00262611	0	-0.00265521	0	-0.00264286	0	-0.00265124	0	4.44089e-16	0	-4.44089e-16	0	0	0	-0.00258877	0	2.22045e-16	0	2.22045e-16	0	-0.00265108	0	-0.00261384	0	0	0	-4.44089e-16	0	0
R_EXi_chol_LPAREN_e_RPAREN_	0	0	0	0	0	0	0	0	0	0	0	0	0	0	0	0	0	0	0	0	0	0	0	0	0	0	0	0	0	0	0	0	0	0	0	0	0	0
R_NMNt7pp	0	0	0	0	0	0	0	0	0	0	0	0	0	0	0	0	0	0	0	0	0	0	0	0	0	0	0	0	0	0	0	0	0	0	0	0	0	0
R_EXi_4abut_LPAREN_e_RPAREN_	0	0.0478649	0	1.36609e-17	0	0.0456286	0	0.0455894	0	0.0479265	0	0.0458023	0	0.0455894	0	0.0483851	0	2.08722e-14	0	1.46549e-14	0	1.42109e-14	0	0.0472451	0	0	0	2.84217e-14	0	0.0483822	0	0.0477025	0	1.77636e-14	0	-1.37668e-14	0	-2.93099e-14
R_FACOAE140	0	0	0	0	0	0	0	0	0	0	0	0	0	0	0	0	0	0	0	0	0	0	0	0	0	0	0	0	0	0	0	0	0	0	0	0	0	0
R_5DOAN	0	0	0	4.44089e-15	0	0	0	0	0	0	0	0	0	0	0	0	0	-2.66454e-15	0	5.32907e-15	0	4.44089e-15	0	0	0	8.88178e-16	0	-2.08722e-14	0	0	0	0	0	-6.21725e-15	0	1.55431e-14	0	0
R_UGMDDS	0.123044	0	0.221311	0	0.118005	0	0.12703	0	0.114133	0	0.185695	0	0.193958	0	0.0526633	0	0.221311	0	0.221311	0	0.221311	0	0.14529	0	0.221311	0	0.221311	0	0.0908055	0	0.146696	0	0.221311	0	0.221311	0	0.221311	0
R_MDDCP5pp	0	0	0	0	0	0	0	0	0	0	0	0	0	0	0	-0.238611	0	0	0	0	0	0	0	0	0	0	0	0	0	0	0	0	0	0	0	0	0	0
R_FACOAE141	0	0	0	0	0	0	0	0	0	0	0	0	0	0	0	0	0	0	0	0	0	0	0	0	0	0	0	0	0	0	0	0	0	0	0	0	0	0
R_IMLACtex	0	0	0	0	0	0	0	0	0	0	0	0	0	0	0	0	0	0	0	0	0	0	0	0	0	0	0	0	0	0	0	0	0	0	0	0	0	0
R_ENTERES	0	0	0	0	0	0	0	0	0	0	0	0	0	0	0	0	0	0	0	0	0	0	0	0	0	0	0	0	0	0	0	0	0	0	0	0	0	0
R_ASPabcpp	0	-0.00196705	0	0	0	-0.00198385	0	-0.00198215	0	-0.00196958	0	-0.00199141	0	-0.00198215	0	-0.00198843	0	4.44089e-16	0	-4.44089e-16	0	0	0	-0.00194158	0	2.22045e-16	0	2.22045e-16	0	-0.00198831	0	-0.00196038	0	0	0	-4.44089e-16	0	0
R_NI2tpp	0	0	0	0	0	0	0	0	0	0	0	0	0	0	0	0	0	0	0	0	0	0	0	0	0	0	0	0	0	0	0	0	0	0	0	0	0	0
R_PSSA161	0.211421	0	0.38027	0	0.202764	0	0.218271	0	0.196111	0	0.319072	0	0.33327	0	0.0904894	0	0.38027	0	0.38027	0	0.38027	0	0.249646	0	0.38027	0	0.38027	0	0.156028	0	0.252063	0	0.38027	0	0.38027	0	0.38027	0
R_EXo_met_L_LPAREN_e_RPAREN_	0	-0.0734366	0	3.55553e-15	0	-0.0714187	0	-0.0713573	0	-0.0636832	0	-0.0716906	0	-0.0713573	0	-0.0666123	0	-1.46549e-14	0	-1.67274e-14	0	-1.45069e-14	0	-0.0330069	0	-1.15463e-14	0	-2.75335e-14	0	-0.066277	0	-0.0679597	0	-6.43929e-15	0	1.19904e-14	0	2.30926e-14
R_EXi_co_LPAREN_e_RPAREN_	0	0	0	0	0	0	0	0	0	0	0	0	0	0	0	0	0	0	0	0	0	0	0	0	0	0	0	0	0	0	0	0	0	0	0	0	0	0
R_PLIPAE181	0	0	0	0	0	0	0	0	0	0	0	0	0	0	0	-0.0231983	0	0	0	0	0	0	0	0	0	0	0	0	0	0	0	0	0	0	0	0	0	0
R_EXi_xan_LPAREN_e_RPAREN_	0	0	0	0	0	0	0	0	0	0	0	0	0	0	0	0	0	0	0	0	0	0	0	0	0	0	0	0	0	0	0	0	0	0	0	0	0	0
R_GMPtex	0	0	0	0	0	0	0	0	0	0	0	0	0	0	0	0	0	0	0	0	0	0	0	0	0	0	0	0	0	0	0	0	0	0	0	0	0	0
R_EXi_cpgn_un_LPAREN_e_RPAREN_	0	0	0	0	0	0	0	0	0	0	0	0	0	0	0	0	0	0	0	0	0	0	0	0	0	0	0	0	0	0	0	0	0	0	0	0	0	0
R_GLYCTOX	0.00298411	0	0.00536732	0	0.00286191	0	0.00308079	0	0.00276801	0	0.00450354	0	0.00470394	0	0.00127721	0	0.00536732	0	0.00536732	0	0.00536732	0	0.00352362	0	0.00536732	0	0.00536732	0	0.00220225	0	0.00355774	0	0.00536732	0	0.00536732	0	0.00536732	0
R_DMQMT	0.000746027	0	0.00134183	0	0.000715477	0	0.000770196	0	0.000692002	0	0.00112589	0	0.00117599	0	0.000319303	0	0.00134183	0	0.00134183	0	0.00134183	0	0.000880906	0	0.00134183	0	0.00134183	0	0.000550563	0	0.000889434	0	0.00134183	0	0.00134183	0	0.00134183	0
R_ACOAD1f	0	0	0	0	0	0	0	0	0	0	0	0	0	0	0	0	0	0	0	0	0	0	0	0	0	0	0	0	0	0	0	0	0	0	0	0	0	0
R_UDCPDPpp	0.0345956	0	0.0622249	0	0.0331789	0	0.0357164	0	0.0320903	0	0.0522109	0	0.0545342	0	0.0148071	0	0.0622249	0	0.0622249	0	0.0622249	0	0.0408504	0	0.0622249	0	0.0622249	0	0.0255313	0	0.0412459	0	0.0622249	0	0.0622249	0	0.0622249	0
R_ACt2rpp	0	0	0	0	0	0	0	0	0	0	0	0	0	0	0	0	0	0	0	0	0	0	0	0	0	0	0	0	0	0	0	0	0	0	0	0	0	0
R_AGM4PApp	0	0	0	0	0	0	0	-0.2405	0	-0.238976	0	0	0	0	0	-0.241262	0	0	0	0	0	0	0	0	0	1.31686e-11	0	0	0	0	0	0	0	0	0	0	0	0
R_CU2tex	0	0	0	0	0	0	0	0	0	0	0	0	0	0	0	0	0	0	0	0	0	0	0	0	0	0	0	0	0	0	0	0	0	0	0	0	0	0
R_ARGDC	0	-0.0104909	0	0	0	-0.0105805	0	-0.0105714	0	-0.0105044	0	1.84314e-18	0	-0.0105714	0	0	0	1.77636e-15	0	2.88658e-15	0	3.55271e-15	0	-0.0103551	0	4.44089e-16	0	1.77636e-14	0	-0.0106043	0	-0.0104553	0	4.44089e-16	0	-3.55271e-15	0	0
R_EXo_nmn_LPAREN_e_RPAREN_	0	0	0	0	0	0	0	0	0	0	0	0	0	0	0	0	0	0	0	0	0	0	0	0	0	0	0	0	0	0	0	0	0	0	0	0	0	0
R_EXo_so3_LPAREN_e_RPAREN_	0.42463	0	0.763753	0	0.407241	0	0.438387	0	0	-0.000656527	0.640841	0	0.669357	0	0	0	0.763753	0	0.763753	0	0.763753	0	0.132988	0	0.763753	0	0.763753	0	0.313374	0	0.506256	0	0.763753	0	0.763753	0	0.763753	0
R_EXi_hxan_LPAREN_e_RPAREN_	0	0.00458979	0	0	0	0.00462899	0	0.00462501	0	0.00459569	0	0.00464662	0	0.00462501	0	0.00463966	0	0	0	0	0	0	0	0.00453035	0	0	0	0	0	0.00463939	0	0.00457421	0	0	0	0	0	0
R_PGM	11.0293	0	19.8377	0	10.5777	0	11.3866	0	9.82509	0	16.6452	0	17.3859	0	2.77794	0	19.8377	0	19.8377	0	19.8377	0	12.655	0	18.4046	0	19.8377	0	4.78991	0	7.7381	0	18.8113	0	18.9471	0	19.8377	0
R_PGK	6.49045	0	11.6739	0	6.22466	0	6.70072	0	6.02043	0	9.79523	0	10.2311	0	2.77794	0	11.6739	0	11.6739	0	11.6739	0	7.6639	0	10.2408	0	11.6739	0	4.78991	0	7.7381	0	10.9896	0	10.7833	0	11.6739	0
R_PGI	-0.0839699	0	-0.151031	0	-0.0805314	0	-0.0866904	0	-0.0778891	0	-0.126725	0	-0.132364	0	-0.0359396	0	-0.151031	0	-0.151031	0	-0.151031	0	-0.0991514	0	-0.151031	0	-0.151031	0	-0.0619693	0	-0.100111	0	-0.151031	0	-0.151031	0	-0.151031	0
R_URItex	0	0	0	0	0	0	0	0	0	0	0	0	0	0	0	0	0	0	0	0	0	0	0	0	0	0	0	0	0	0	0	0	0	0	0	0	0	0
R_UAPGR	0.123044	0	0.221311	0	0.118005	0	0.12703	0	0.114133	0	0.185695	0	0.193958	0	0.0526633	0	0.221311	0	0.221311	0	0.221311	0	0.14529	0	0.221311	0	0.221311	0	0.0908055	0	0.146696	0	0.221311	0	0.221311	0	0.221311	0
R_TRPS3	0.190229	0	0.342153	0	0.182439	0	0.196392	0	0.176453	0	0.287089	0	0.299864	0	0.081419	0	0.342153	0	0.342153	0	0.342153	0	0.224622	0	0.342153	0	0.342153	0	0.140388	0	0.226797	0	0	0	0.342153	0	0.342153	0
R_TRPS2	0.190229	0	0.342153	0	0.182439	0	0.196392	0	0.176453	0	0.287089	0	0.299864	0	0.081419	0	0.342153	0	0.342153	0	0.342153	0	0.224622	0	0.342153	0	0.342153	0	0.140388	0	0.226797	0	0	0	0.342153	0	0.342153	0
R_GRXR	0.120075	0	0.215972	0	0.115158	0	0.123965	0	0	0	0.181215	0	0.189279	0	0.10782	0	0.215972	0	0.215972	0	0.215972	0	0.439241	0	0.215972	0	0.215972	0	0.0886148	0	0.143157	0	0.215972	0	0.215972	0	0.215972	0
R_LYSabcpp	0	-0.00196705	0	0	0	-0.00198385	0	-0.00198215	0	-0.00196958	0	-0.00199141	0	-0.00198215	0	-0.00198843	0	4.44089e-16	0	-4.44089e-16	0	0	0	-0.00194158	0	2.22045e-16	0	2.22045e-16	0	-0.00198831	0	-0.00196038	0	0	0	-4.44089e-16	0	0
R_SERTRS	0.913212	0	1.64253	0	0.875816	0	0.942798	0	0.84708	0	1.3782	0	1.43952	0	0.390859	0	1.64253	0	1.64253	0	1.64253	0	1.07832	0	1.64253	0	1.64253	0	0.673945	0	1.08876	0	1.64253	0	1.64253	0	1.64253	0
R_EXi_indole_LPAREN_e_RPAREN_	0	0	0	0	0	0	0	0	0	0	0	0	0	0	0	0	0	0	0	0	0	0	0	0	0	0	0	0	0	0	0	0	0	0	0	0	0	0
R_IMPtex	0	0	0	0	0	0	0	0	0	0	0	0	0	0	0	0	0	0	0	0	0	0	0	0	0	0	0	0	0	0	0	0	0	0	0	0	0	0
R_FA100t2rpp	0	0	0	0	0	0	0	0	0	0	0	0	0	0	0	0	0	0	0	0	0	0	0	0	0	0	0	0	0	0	0	0	0	0	0	0	0	0
R_EXi_fe3_LPAREN_e_RPAREN_	0	0	0	0	0	0	0	0	0.00806379	0	0	0	0	0	0.00372079	0	0	0	0	0	0	0	0	0	0	0	0	0	0	0	0	0	0	0	0	0	0	0
R_PGPP161pp	0	0	0	0	0	0	0	0	0	0	0	0	0	0	0	0	0	0	0	0	0	0	0	0	0	0	0	0	0	0	0	0	0	0	0	0	0	0
R_NACtex	0.00760947	0	0.0136867	0	0.00729787	0	0.00785601	0	0.00705842	0	0.011484	0	0.0119951	0	0.00325689	0	0.0136867	0	0.0136867	0	0.0136867	0	0.00898524	0	0.0136867	0	0.0136867	0	0.00561575	0	0.00907223	0	0.0136867	0	0.0136867	0	0.0136867	0
R_PG181abcpp	0	-0.00721252	0	0	0	-0.00727413	0	-0.00462501	0	-0.00459569	0	-0.00730182	0	-0.00726787	0	-0.0072909	0	1.33227e-15	0	-1.33227e-15	0	0	0	-0.00711913	0	2.22045e-16	0	2.22045e-16	0	-0.00729047	0	-0.00718805	0	0	0	-1.33227e-15	0	0
R_PTRCt2pp	0	0	0	0	0	0	0	0	0	-0.00196958	0	0	0	0	0	0	0	0	0	0	0	0	0	0	0	0	0	0	0	0	0	0	0	0	0	0	0	0
R_4PCPpp	0	-0.241292	0	8.09759e-15	0	-0.243353	0	-0.00264286	0	-0.00262611	0	-0.238969	0	-0.243143	0	-0.00265124	0	-1.34093e-14	0	-6.01001e-14	0	-4.91278e-14	0	-0.251111	0	0	0	-5.87931e-14	0	-0.243899	0	-0.253542	0	-6.61802e-15	0	3.61012e-14	0	3.69027e-14
R_THMDt2rpp	0	0	0	0	0	0	0	0	0	0	0	0	0	0	0	0	0	0	0	0	0	0	0	0	0	0	0	0	0	0	0	0	0	0	0	0	0	0
R_L_LACtex	0	0	0	0	0	0	0	0	0	0	0	0	0	0	0	0	0	0	0	0	0	0	0	0	0	0	0	0	0	0	0	0	0	0	0	0	0	0
R_PPEAT180_BP	0	1.11022e-16	0	1.33227e-15	0	-2.22045e-16	0	1.11022e-16	0	1.11022e-16	0	0	0	0	0	1.11022e-16	0	-4.44089e-16	0	-6.66134e-16	0	-6.66134e-16	0	1.11022e-16	0	-2.22045e-16	0	-2.22045e-16	0	0	0	0	0	2.22045e-16	0	4.44089e-16	0	4.44089e-16
R_DSERtex	0	0	0	0	0	0	0	0	0	0	0	0	0	0	0	0	0	0	0	0	0	0	0	0	0	0	0	0	0	0	0	0	0	0	0	0	0	0
R_NADDP	0	-0.00262274	0	0	0	-0.00264514	0	-0.00264286	0	-0.00262611	0	-0.00265521	0	-0.00264286	0	-0.00265124	0	4.44089e-16	0	-4.44089e-16	0	0	0	-0.00258877	0	-1.24345e-14	0	0	0	-0.00265108	0	-0.00261384	0	0	0	-4.44089e-16	0	0
R_2AGPA120tipp	0	0	0	0	0	0	0	0	0	0	0	0	0	0	0	0	0	0	0	0	0	0	0	0	0	0	0	0	0	0	0	0	0	0	0	0	0	0
R_AGPR	0	0	0	0	0	0	0	0	-1.07513	0	0	0	0	0	-0.496085	0	0	0	0	0	0	0	0	0	0	0	0	0	0	0	0	0	0	0	0	0	0	0
R_ARGtex	0	0	125	0	0	0	0	0	0	0	0	0	0	0	0	0	0	0	0	0	0	0	0	0	0	0	0	0	0	0	0	0	0	0	0	0	0	0
R_DAGK140	0.0370307	0	0.0666048	0	0.0355143	0	0.0382305	0	0.0343491	0	0.0558859	0	0.0583727	0	0.0158493	0	0.0666048	0	0.0666048	0	0.0666048	0	0.0437258	0	0.0666048	0	0.0666048	0	0.0273285	0	0.0441491	0	0.0666048	0	0.0666048	0	0.0666048	0
R_DAGK141	0	0	0	0	0	0	0	0	0	0	0	0	0	0	0	0	0	0	0	0	0	0	0	0	0	0	0	0	0	0	0	0	0	0	0	0	0	0
R_SHKK	1.16367	0	2.09301	0	1.11601	0	1.20137	0	1.0794	0	1.75618	0	1.83432	0	0.498055	0	2.09301	0	2.09301	0	2.09301	0	1.37405	0	1.01817	0	2.09301	0	0.858778	0	1.38735	0	1.75086	0	1.42504	0	2.09301	0
R_XMPtex	0	0	0	0	0	0	0	0	0	0	0	0	0	0	0	0	0	0	0	0	0	0	0	0	0	0	0	0	0	0	0	0	0	0	0	0	0	0
R_SO4tex	0	0	0	0	0	0	0	0	0	0	0	0	0	0	-0.181744	0	0	0	0	0	0	0	0	0	0	0	0	0	0	0	0	0	0	0	0	0	0	0
R_PIuabcpp	0	-0.00196705	0	0	0	-0.00198385	0	-0.00198215	0	-0.00196958	0	-0.00199141	0	-0.00198215	0	-0.00198843	0	4.44089e-16	0	-4.44089e-16	0	0	0	-0.00194158	0	2.22045e-16	0	2.22045e-16	0	-0.00198831	0	-0.00196038	0	0	0	-4.44089e-16	0	0
R_ATPHs	0	0	0	0	0	0	0	0	0	0	0	0	0	0	0	0	0	0	0	0	0	0	0	0	0	0	0	0	0	0	0	0	0	0	0	0	0	0
R_PMPK	0.000746027	0	0.00134183	0	0.000715477	0	0.000770196	0	0.000692002	0	0.00112589	0	0.00117599	0	0.000319303	0	0.00134183	0	0.00134183	0	0.00134183	0	0.000880906	0	0.00134183	0	0.00134183	0	0.000550563	0	0.000889434	0	0.00134183	0	0.00134183	0	0.00134183	0
R_EXo_dha_LPAREN_e_RPAREN_	0	-0.0308171	0	0	0	-0.0310804	0	-0.0310536	0	-0.0308568	0	-0.0311987	0	-0.0310536	0	-0.031152	0	0	0	0	0	0	0	-0.0330069	0	0	0	0	0	-0.0311502	0	-0.0333264	0	0	0	0	0	0
R_ANHGMtex	0	0	0	0	0	0	0	0	0	0	0	0	0	0	0	0	0	0	0	0	0	0	0	0	0	0	0	0	0	0	0	0	0	0	0	0	0	0
R_EXo_dump_LPAREN_e_RPAREN_	0	0	0	-1.63531	0	0	0	0	0	0	0	0	0	0	0	0	0	-1.63531	0	-1.63531	0	-1.63531	0	0	0	-1.63531	0	-1.63531	0	0	0	0	0	-1.63531	0	-1.63531	0	-1.63531
R_TYRtex	0	0	0	0	0	0	0	0	0	0	0	0	0	0	0	0	0	0	0	0	0	0	0	0	0	0	0	0	0	0	0	0	0	0	125	0	0	0
R_EXo_co2_LPAREN_e_RPAREN_	240.375	0	507.858	0	370.888	0	361.013	0	250.124	0	421.826	0	412.786	0	192.38	0	507.858	0	507.858	0	507.858	0	341.403	0	882.858	0	382.858	0	275.647	0	339.496	0	1132.86	0	882.858	0	382.858	0
R_FE3HOXexs	0	0	0	0	0	0	0	0	0	0	0	0	0	0	0	0	0	0	0	0	0	0	0	0	0	0	0	0	0	0	0	0	0	0	0	0	0	0
R_MLDEP1pp	0	0	0	0	0	0	0	0	0	0	0	0	0	0	0	0	0	0	0	0	0	0	0	0	0	0	0	0	0	0	0	0	0	0	0	0	0	0
R_VALtex	0	0	0	0	0	0	0	0	0	0	0	0	0	0	0	0	0	0	0	0	0	0	0	0	0	0	0	0	0	0	0	0	0	0	0	0	125	0
R_FA60t2rpp	0	0	0	0	0	0	0	0	0	0	0	0	0	0	0	0	0	0	0	0	0	0	0	0	0	0	0	0	0	0	0	0	0	0	0	0	0	0
R_EXo_ag_LPAREN_e_RPAREN_	0	0	0	0	0	0	0	0	0	0	0	0	0	0	0	0	0	0	0	0	0	0	0	0	0	0	0	0	0	0	0	0	0	0	0	0	0	0
R_MERCPPYRST	0	-0.00786821	0	3.56117e-15	0	-0.00793541	0	-0.00792859	0	-0.00459569	0	-0.00796563	0	-0.00792859	0	-2.60209e-18	0	5.77316e-15	0	-1.62833e-15	0	-2.96059e-16	0	-0.00776632	0	-1.15463e-14	0	8.88178e-16	0	1.73472e-18	0	-0.000653459	0	1.13243e-14	0	-1.33227e-15	0	-6.21725e-15
R_CPGNUtpp	0	0	0	0	0	0	0	0	0	0	0	0	0	0	0	0	0	0	0	0	0	0	0	0	0	0	0	0	0	0	0	0	0	0	0	0	0	0
R_ACACCT	0	3.88578e-16	0	0	0	5.55112e-17	0	-3.33067e-16	0	-6.66134e-16	0	1.66533e-16	0	5.55112e-17	0	5.55112e-17	0	7.10543e-15	0	3.55271e-15	0	4.44089e-15	0	-1.66533e-16	0	0	0	1.42109e-14	0	1.11022e-16	0	-5.55112e-17	0	8.88178e-15	0	-7.10543e-15	0	-9.76996e-15
R_CLPNS160pp	0.0330172	0	0.0593858	0	0.0316651	0	0.0340869	0	0.0306262	0	0.0498288	0	0.052046	0	0.0141315	0	0.0593858	0	0.0593858	0	0.0593858	0	0.0389866	0	0.0593858	0	0.0593858	0	0.0243665	0	0.039364	0	0.0593858	0	0.0593858	0	0.0593858	0
R_LGTHL	0	0	0	-2.1684e-19	0	0	0	0	0	0	0	0	0	0	0	0	0	-2.44249e-14	0	-3.53051e-14	0	9.32587e-15	0	0	0	0	0	-5.52891e-14	0	0	0	0	0	-1.24345e-14	0	-7.10543e-15	0	-9.76996e-15
R_PLIPAE180	0	-0.0334399	0	3.55271e-15	0	-0.0337255	0	-0.0336965	0	-0.0334829	0	-0.0338539	0	-0.0336965	0	-0.0258496	0	-4.44089e-16	0	-1.13243e-14	0	-9.54792e-15	0	-0.0355956	0	-1.19904e-14	0	-1.33227e-14	0	-0.025848	0	-0.0287522	0	2.88658e-15	0	5.32907e-15	0	3.55271e-15
R_ACGAL1Ptex	0	0	0	0	0	0	0	0	0	0	0	0	0	0	0	0	0	0	0	0	0	0	0	0	0	0	0	0	0	0	0	0	0	0	0	0	0	0
R_EXi_dad_2_LPAREN_e_RPAREN_	0	0	0	0	0	0	0	0	0	0	0	0	0	0	0	0	0	0	0	0	0	0	0	0	0	0	0	0	0	0	0	0	0	0	0	0	0	0
R_EXi_urea_LPAREN_e_RPAREN_	0	0.00131137	0	4.33681e-19	0	0.00132257	0	0.00132143	0	0.00131305	0	0.00929323	0	0.00132143	0	0.0119306	0	0	0	0	0	0	0	0.00129439	0	0	0	0	0	0.00132554	0	0.00130692	0	0	0	0	0	0
R_AGt3	0	-0.000655684	0	-2.1684e-19	0	-0.000661284	0	-0.000660716	0	-0.000656527	0	-0.000663802	0	-0.000660716	0	-0.000662809	0	0	0	0	0	0	0	-0.000647193	0	0	0	0	0	-0.00066277	0	-0.000653459	0	0	0	0	0	0
R_GLCAT_BP	0.041985	0	0.0755156	0	0.0402657	0	0.0433452	0	0.0389446	0	0.0633627	0	0.0661822	0	0.0179698	0	0.0755156	0	0.0755156	0	0.0755156	0	0.0495757	0	0.0755156	0	0.0755156	0	0.0309846	0	0.0500557	0	0.0755156	0	0.0755156	0	0.0755156	0
R_PROGLYabcpp	0	0	0	0	0	0	0	0	0	0	0	0	0	0	0	0	0	4.44089e-16	0	-4.44089e-16	0	0	0	0	0	0	0	0	0	0	0	0	0	0	0	-4.44089e-16	0	0
R_EXo_metsox_R_L_LPAREN_e_RPAREN_	0	-0.0655684	0	0	0	-0.0634833	0	-0.0634287	0	-0.0558048	0	-0.063725	0	-0.0634287	0	-0.0586586	0	0	0	0	0	0	0	-0.0284765	0	0	0	0	0	-0.0583237	0	-0.0601182	0	0	0	0	0	0
R_CYTBO3_4pp	457.668	0	849.202	0	469.639	0	448.197	0	478.838	0	683.819	0	664.188	0	249.88	0	1349.2	0	1349.2	0	979.467	0	656.289	0	1230.65	0	849.202	0	409.261	0	651.474	0	1601.25	0	1351.87	0	974.202	0
R_TCYNTtex	0	0	0	0	0	0	0	0	0	0	0	0	0	0	0	0	0	0	0	0	0	0	0	0	0	0	0	0	0	0	0	0	0	0	0	0	0	0
R_METTA	0	0	0	0	0	0	0	0	0	0	0	0	0	0	0	0	0	0	0	0	0	0	0	0	0	0	0	0	0	0	0	0	0	0	0	0	0	0
R_FACOAE120	0	0	0	0	0	0	0	0	0	0	0	0	0	0	0	0	0	0	0	0	0	0	0	0	0	0	0	0	0	0	0	0	0	0	0	0	0	0
R_EXo_o2s_LPAREN_e_RPAREN_	0	0	0	0	0	0	0	0	0	0	0	0	0	0	0	0	0	0	0	0	0	0	0	0	0	0	0	0	0	0	0	0	0	0	0	0	0	0
R_EXo_acser_LPAREN_e_RPAREN_	0	0	0	0	0	0	0	0	0	0	0	0	0	0	0	0	0	0	0	0	0	0	0	0	0	0	0	0	0	0	0	0	0	0	0	0	0	0
R_HACD6i	0	-0.00262274	0	0	0	-0.00264514	0	-0.00264286	0	-0.00262611	0	-0.00265521	0	-0.00264286	0	-0.00265124	0	1.77636e-15	0	-8.88178e-16	0	0	0	-0.00258877	0	0	0	0	0	-0.00265108	0	-0.00261384	0	0	0	0	0	0
R_12DGR140tipp	0	0	0	0	0	0	0	0	0	0	0	0	0	0	0	0	0	0	0	0	0	0	0	0	0	0	0	0	0	0	0	0	0	0	0	0	0	0
R_NADS1	0.00760947	0	0.0136867	0	0.00729787	0	0.00785601	0	0.00705842	0	0.011484	0	0.0119951	0	0.00325689	0	0.0136867	0	0.0136867	0	0.0136867	0	0.00898524	0	0.0136867	0	0.0136867	0	0.00561575	0	0.00907223	0	0.0136867	0	0.0136867	0	0.0136867	0
R_SPMDtex	0	0	0	0	0	0	0	0	0	0	0	0	0	0	0	0	0	0	0	0	0	0	0	0	0	0	0	0	0	0	0	0	0	0	0	0	0	0
R_METSOX2tex	0	0	0	0	0	0	0	0	0	0	0	0	0	0	0	0	0	0	0	0	0	0	0	0	0	0	0	0	0	0	0	0	0	0	0	0	0	0
R_EXo_alaala_LPAREN_e_RPAREN_	0	-0.0577002	0	-1.73472e-17	0	-0.058193	0	-0.058143	0	-0.0577744	0	-0.0584146	0	-0.058143	0	-0.0583272	0	-1.42109e-14	0	-1.89478e-14	0	-1.89478e-14	0	-0.0621305	0	0	0	-2.84217e-14	0	-0.0583237	0	-0.0627321	0	-1.77636e-14	0	1.42109e-14	0	1.95399e-14
RNA_BP_130515	0.445324	0	0.800976	0	0.427088	0	0.459752	0	0.413076	0	0.672073	0	0.701979	0	0.190601	0	0.800976	0	0.800976	0	0.800976	0	0.525837	0	0.800976	0	0.800976	0	0.328647	0	0.530928	0	0.800976	0	0.800976	0	0.800976	0
R_DB4PS	0.00298411	0	0.00536732	0	0.00286191	0	0.00308079	0	0.00276801	0	0.00450354	0	0.00470394	0	0.00127721	0	0.00536732	0	0.00536732	0	0.00536732	0	0.00352362	0	0.00536732	0	0.00536732	0	0.00220225	0	0.00355774	0	0.00536732	0	0.00536732	0	0.00536732	0
R_ANTHFOR	0	-0.0240417	0	6.67088e-15	0	-0.0242471	0	-0.0242262	0	-0.0240727	0	-0.0243394	0	-0.0242262	0	-0.0160179	0	5.77316e-15	0	-8.9558e-15	0	-6.29126e-15	0	-0.0254563	0	-3.21965e-14	0	-7.32747e-15	0	-0.0163483	0	-0.0165543	0	0	0	3.10862e-15	0	-3.10862e-15
R_HIBDH	0	0	0	0	0	0	0	0	0	0	0	0	0	0	0	0	0	0	0	0	0	0	0	0	0	0	0	0	0	0	0	0	0	0	0	0	119.347	0
R_ADPRDP	0	0	0	0	0	0	0	0	0	0	0	0	0	0	0	0	0	0	0	0	0	0	0	0	0	0	0	0	0	0	0	0	0	0	0	0	0	0
R_FUMtex	0	0	0	0	0	0	0	0	0	0	0	0	0	0	0	0	0	0	0	0	0	0	0	0	0	0	0	0	0	0	0	0	0	0	0	0	0	0
R_IMPD	0.396364	0	0.712915	0	0.380133	0	0.409206	0	0.367661	0	0.598184	0	0.624802	0	0.169646	0	0.712915	0	0.712915	0	0.712915	0	0.468026	0	0.712915	0	0.712915	0	0.292515	0	0.472557	0	0.712915	0	0.712915	0	0.712915	0
R_DHBSH	0	0	0	0	0	0	0	0	0	0	0	0	0	0	0	0	0	0	0	0	0	0	0	0	0	0	0	0	0	0	0	0	0	0	0	0	0	0
R_FEALCexs	0	0	0	0	0	0	0	0	0	0	0	0	0	0	0	0	0	0	0	0	0	0	0	0	0	0	0	0	0	0	0	0	0	0	0	0	0	0
R_PPEAT140_BP	0.0370307	0	0.0666048	0	0.0355143	0	0.0382305	0	0.0343491	0	0.0558859	0	0.0583727	0	0.0158493	0	0.0666048	0	0.0666048	0	0.0666048	0	0.0437258	0	0.0666048	0	0.0666048	0	0.0273285	0	0.0441491	0	0.0666048	0	0.0666048	0	0.0666048	0
R_ACOAD7f	0	0	0	0	0	0	0	0	0	0	0	0	0	0	0	0	0	0	0	0	0	0	0	0	0	0	0	0	0	0	0	0	0	0	0	0	0	0
R_26DAHtex	0	0	0	0	0	0	0	0	0	0	0	0	0	0	0	0	0	0	0	0	0	0	0	0	0	0	0	0	0	0	0	0	0	0	0	0	0	0
R_EXi_dgsn_LPAREN_e_RPAREN_	0	0	0	0	0	0	0	0	0	0	0	0	0	0	0	0	0	0	0	0	0	0	0	0	0	0	0	0	0	0	0	0	0	0	0	0	0	0
R_ACtex	0	0	0	0	0	0	0	0	0	0	0	0	0	0	0	0	0	0	0	0	0	0	0	0	0	0	0	0	0	0	0	0	0	0	0	0	0	0
R_ETOHt2rpp	0	0	0	0	0	0	0	0	0	0	0	0	0	0	0	0	0	0	0	0	0	0	0	0	0	0	0	0	0	0	0	0	0	0	0	0	0	0
R_12DGR180tipp	0	0	0	0	0	0	0	0	0	0	0	0	0	0	0	0	0	0	0	0	0	0	0	0	0	0	0	0	0	0	0	0	0	0	0	0	0	0
R_LYSt2pp	0	0	0	0	0	0	0	0	0	0	0	0	0	0	0	0	0	0	0	0	125	0	0	0	0	0	0	0	0	0	0	0	0	0	0	0	0	0
R_EAR161y	0.626356	0	1.12659	0	0	-8.32667e-17	0.646649	0	0.580997	0	0	0	0.987345	0	0.268084	0	1.12659	0	1.12659	0	1.12659	0	0	-2.77556e-17	1.12659	0	0	1.77636e-15	0.462247	0	0.746759	0	1.12659	0	1.12659	0	1.12659	0
R_EXo_asp_D_LPAREN_e_RPAREN_	0	-0.0314728	0	-8.67362e-18	0	-0.0290965	0	-0.0290715	0	-0.0315133	0	-0.0292073	0	-0.0290715	0	-0.0318148	0	-1.42109e-14	0	-9.4739e-15	0	-9.4739e-15	0	-0.0310653	0	0	0	-1.42109e-14	0	-0.0318129	0	-0.031366	0	-8.88178e-15	0	7.10543e-15	0	1.95399e-14
R_DSERT2rpp	0	0	0	0	0	0	0	0	0	0	0	0	0	0	0	0	0	0	0	0	0	0	0	0	0	0	0	0	0	0	0	0	0	0	0	0	0	0
R_UHGADA_BP	0.041985	0	0.0755156	0	0.0402657	0	0.0433452	0	0.0389446	0	0.0633627	0	0.0661822	0	0.0179698	0	0.0755156	0	0.0755156	0	0.0755156	0	0.0495757	0	0.0755156	0	0.0755156	0	0.0309846	0	0.0500557	0	0.0755156	0	0.0755156	0	0.0755156	0
R_PA181abcpp	0	-0.00327842	0	0	0	-0.00330642	0	0	0	-0.00328264	0	-0.00331901	0	0	0	-0.00331405	0	4.44089e-16	0	-4.44089e-16	0	0	0	-0.00323597	0	0	0	2.22045e-16	0	0	0	-0.0032673	0	0	0	-4.44089e-16	0	0
R_ACt4pp	0	-3.46945e-18	0	0	0	0	0	6.93889e-18	0	0	0	3.46945e-18	0	-6.93889e-18	0	3.46945e-18	0	0	0	0	0	0	0	0	0	0	0	0	0	-6.93889e-18	0	-3.46945e-18	0	0	0	0	0	0
R_A5PISO	0.041985	0	0.0755156	0	0.0402657	0	0.0433452	0	0.0389446	0	0.0633627	0	0.0661822	0	0.0179698	0	0.0755156	0	0.0755156	0	0.0755156	0	0.0495757	0	0.0755156	0	0.0755156	0	0.0309846	0	0.0500557	0	0.0755156	0	0.0755156	0	0.0755156	0
R_NTD7pp	0	0	0	0	0	0	0	0	0	0	0	0	0	0	0	0	0	0	0	0	0	0	0	0	0	0	0	0	0	0	0	0	0	0	0	0	0	0
R_ETOHtex	0	0	0	0	0	0	0	0	0	0	0	0	0	0	0	0	0	0	0	0	0	0	0	0	0	0	0	0	0	0	0	0	0	0	0	0	0	0
R_GLYC2Ptex	0	0	0	0	0	0	0	0	0	0	0	0	0	0	0	0	0	0	0	0	0	0	0	0	0	0	0	0	0	0	0	0	0	0	0	0	0	0
R_DASYN140	0.0409351	0	0.0736274	0	0.0392589	0	0.0422614	0	0.0379708	0	0.0617784	0	0.0645274	0	0.0175205	0	0.0736274	0	0.0736274	0	0.0736274	0	0.0483361	0	0.0736274	0	0.0736274	0	0.0302099	0	0.0488041	0	0.0736274	0	0.0736274	0	0.0736274	0
R_CYANt2pp	0	-0.000655684	0	-2.1684e-19	0	-0.000661284	0	-0.000660716	0	-0.00131305	0	-0.000663802	0	-0.000660716	0	-0.000662809	0	0	0	0	0	0	0	-0.000647193	0	0	0	0	0	-0.00066277	0	-0.000653459	0	0	0	0	0	0
R_EAR120y	0.761445	0	1.36956	0	0.730264	0	0.786114	0	0.706304	0	1.14916	0	1.20029	0	0.325902	0	1.36956	0	1.36956	0	1.36956	0	0	0	1.36956	0	1.36956	0	0.561942	0	0.907816	0	1.36956	0	1.36956	0	1.36956	0
R_EAR120x	0	-1.38778e-17	0	2.1684e-19	0	0	0	0	0	0	0	1.38778e-17	0	2.77556e-17	0	0	0	0	0	0	0	0	0.899112	0	0	0	0	0	0	2.77556e-17	0	0	0	0	0	0	0	0
R_HG2tex	0	0	0	0	0	0	0	0	0	0	0	0	0	0	0	0	0	0	0	0	0	0	0	0	0	0	0	0	0	0	0	0	0	0	0	0	0	0
R_EXo_ocdcea_LPAREN_e_RPAREN_	0	0	0	0	0	0	0	0	0	0	0	0	0	0	0	0	0	0	0	0	0	0	0	0	0	0	0	0	0	0	0	0	0	0	0	0	0	0
R_SADT2	0	-0.122394	0	-1.63531	0	-0.12344	0	-0.123334	0	-0.123208	0	-0.118599	0	-0.123334	0	-0.116102	0	-1.63531	0	-1.63531	0	-1.63531	0	-0.127713	0	-1.63531	0	-1.63531	0	-0.115764	0	-0.123722	0	-1.63531	0	-1.63531	0	-1.63531
R_EXo_fum_LPAREN_e_RPAREN_	0	-0.0327842	0	-9.1073e-18	0	-0.0284352	0	-0.0303929	0	-0.0308568	0	-0.0285435	0	-0.0303929	0	-0.0331405	0	-1.42109e-14	0	-9.4739e-15	0	-9.4739e-15	0	-0.0323597	0	0	0	-1.42109e-14	0	-0.0331385	0	-0.032673	0	-8.88178e-15	0	7.10543e-15	0	1.95399e-14
R_NOtpp	0	0	0	0	0	0	0	0	0	0	0	0	0	0	0	0	0	0	0	0	0	0	0	0	0	0	0	0	0	0	0	0	0	0	0	0	0	0
R_EXi_ala_B_LPAREN_e_RPAREN_	0	0.0308171	0	8.45678e-18	0	0.0284352	0	0.0284108	0	0.0308568	0	0.0285435	0	0.0284108	0	0.031152	0	1.42109e-14	0	9.4739e-15	0	9.4739e-15	0	0.0304181	0	0	0	1.42109e-14	0	0.0311502	0	0.0307126	0	8.88178e-15	0	-7.10543e-15	0	-1.95399e-14
R_ALAt4pp	0	0	0	0	0	0	-125	0	0	0	0	0	-125	0	0	0	-3201.84	0	-2559.37	0	-723.638	0	0	0	-2839.59	0	0	0	0	0	0	0	-5038.04	0	-3296.74	0	-828.922	0
R_EXo_cl_LPAREN_e_RPAREN_	0	0	0	0	0	0	0	0	0	0	0	0	0	0	0	0	0	0	0	0	0	0	0	0	0	0	0	0	0	0	0	0	0	0	0	0	0	0
R_EXi_23dhb_LPAREN_e_RPAREN_	0	0	0	0	0	0	0	0	0	0	0	0	0	0	0	0	0	0	0	0	0	0	0	0	0	0	0	0	0	0	0	0	0	0	0	0	0	0
R_12DGR161tipp	0	0	0	0	0	0	0	0	0	0	0	0	0	0	0	0	0	0	0	0	0	0	0	0	0	0	0	0	0	0	0	0	0	0	0	0	0	0
R_EXo_spmd_LPAREN_e_RPAREN_	0	0	0	0	0	0	0	0	0	0	0	0	0	0	0	0	0	0	0	0	0	0	0	0	0	0	0	0	0	0	0	0	0	0	0	0	0	0
R_SO2tpp	0	0	0	0	0	0	0	0	-124.583	0	0	0	0	0	0	0	0	0	0	0	0	0	0	0	0	0	0	0	0	0	0	0	0	0	0	0	0	0
R_U3KACGAMAAT_BP	0.0275841	0	0.0496137	0	0.0264545	0	0.0284778	0	0.0255866	0	0.0416293	0	0.0434817	0	0.0118061	0	0.0496137	0	0.0496137	0	0.0496137	0	0.0325712	0	0.0496137	0	0.0496137	0	0.0203569	0	0.0328866	0	0.0496137	0	0.0496137	0	0.0496137	0
R_MTHFR2	0.344064	0	0.618846	0	0.329975	0	0.355211	0	0.319148	0	0.519254	0	0.54236	0	0.147261	0	0.618846	0	0.618846	0	0.618846	0	0.0378567	0	0.618846	0	0.618846	0	0.253917	0	0.410203	0	0.618846	0	0.618846	0	0.618846	0
R_ANPRT	0.190229	0	0.342153	0	0.182439	0	0.196392	0	0.176453	0	0.287089	0	0.299864	0	0.081419	0	0.342153	0	0.342153	0	0.342153	0	0.224622	0	0.342153	0	0.342153	0	0.140388	0	0.226797	0	0	0	0.342153	0	0.342153	0
R_GLUt4pp2	0	-0.00131137	0	-4.33681e-19	0	-0.00132257	0	-0.00132143	0	-0.00131305	0	-0.0013276	0	-0.00132143	0	-0.00132562	1600.92	0	1279.69	0	361.819	0	0	-0.00129439	1419.79	0	250.546	0	0	-0.00132554	0	-0.00130692	2519.02	0	1648.37	0	414.461	0
R_CYSDS	0	-0.00786821	0	3.55965e-15	0	-0.00793541	0	-0.00792859	0	-0.00459569	0	-0.00796563	0	-0.00792859	0	-1.04083e-17	0	5.77316e-15	0	-1.85037e-15	0	-7.40149e-17	0	-0.00776632	0	-1.24345e-14	0	8.88178e-16	121.65	0	0	-0.000653459	0	1.17684e-14	0	-1.33227e-15	0	-6.21725e-15
R_MDDEP4pp	0	0	0	0	0	0	0.00494311	0	0.00444126	0	0	0	0	0	0.00204928	0	0	0	0	0	0	0	0	0	0.00861184	0	0	0	0	0	0	0	0	0	0	0	0	0
R_DCMPtex	0	0	0	0	0	0	0	0	0	0	0	0	0	0	0	0	0	0	0	0	0	0	0	0	0	0	0	0	0	0	0	0	0	0	0	0	0	0
R_EXi_acgal1p_LPAREN_e_RPAREN_	0	0	0	1.63531	0	0	0	0	0	0	0	0	0	0	0	0	0	1.63531	0	1.63531	0	1.63531	0	0	0	1.63531	0	1.63531	0	0	0	0	0	1.63531	0	1.63531	0	1.63531
R_EXo_thymd_LPAREN_e_RPAREN_	0	0	0	0	0	0	0	0	0	0	0	0	0	0	0	0	0	0	0	0	0	0	0	0	0	0	0	0	0	0	0	0	0	0	0	0	0	0
R_EXi_imp_LPAREN_e_RPAREN_	0	0	0	1.63531	0	0	0	0	0	0	0	0	0	0	0	0	0	1.63531	0	1.63531	0	1.63531	0	0	0	1.63531	0	1.63531	0	0	0	0	0	1.63531	0	1.63531	0	1.63531
R_GLCtexi	99999	0	0	0	99999	0	0	0	99999	0	0	0	99999	0	99999	0	99999	0	99999	0	99999	0	99999	0	99999	0	0	0	0	0	99999	0	99999	0	99999	0	99999	0
R_FEALCabcpp	0	0	0	0	0	0	0	0	0	0	0	0	0	0	0	0	0	0	0	0	0	0	0	0	0	0	0	0	0	0	0	0	0	0	0	0	0	0
R_IMPC	-0.872167	0	-1.56871	0	-0.836452	0	-0.900424	0	-0.809008	0	-1.31626	0	-1.37483	0	-0.373292	0	-1.56871	0	-1.56871	0	-1.56871	0	-1.02985	0	-1.56871	0	-1.56871	0	-0.643654	0	-1.03982	0	-1.56871	0	-1.56871	0	-1.56871	0
R_FRUtex	0	0	0	0	0	0	0	0	0	0	0	0	0	0	0	0	0	0	0	0	0	0	0	0	0	0	0	0	0	0	0	0	0	0	0	0	0	0
R_HOMt2pp	0	-0.0439308	0	-2.1684e-19	0	-0.0416609	0	-0.0416251	0	-0.0439873	0	-0.0418195	0	-0.0416251	0	-0.0444082	0	-1.37668e-14	0	-9.91799e-15	0	-9.4739e-15	0	-0.0433619	0	0	0	-1.42109e-14	0	-0.0444056	0	-0.0437818	0	-8.88178e-15	0	6.66134e-15	0	1.95399e-14
R_COBALT2tex	0	0	0	0	0	0	0	0	0	0	0	0	0	0	0	0	0	0	0	0	0	0	0	0	0	0	0	0	0	0	0	0	0	0	0	0	0	0
R_EXo_h2o2_LPAREN_e_RPAREN_	0.0125589	0	0.0225888	0	0.0120446	0	0.0129658	0	0.0116494	0	0.0189536	0	0.019797	0	0.187119	0	0.0225888	0	0.0225888	0	0.0225888	0	0.0148295	0	0.0225888	0	0.0225888	0	0.00926838	0	0.0149731	0	0.0225888	0	0.0225888	0	0.0225888	0
R_FE3tex	-0.0472671	0	-0.0315941	0	-0.0480708	0	-0.0466313	0	0.00806379	0	-0.0372747	0	-0.0359568	0	0.00372079	0	-0.0315941	0	-0.0315941	0	-0.0315941	0	-0.043719	0	-0.0315941	0	-0.0315941	0	-0.0524089	0	-0.0434947	0	-0.0315941	0	-0.0315941	0	-0.0315941	0
R_EXo_4abut_LPAREN_e_RPAREN_	0	-0.0478649	0	-1.36609e-17	0	-0.0456286	0	-0.0455894	0	-0.0479265	0	-0.0458023	0	-0.0455894	0	-0.0483851	0	-2.08722e-14	0	-1.46549e-14	0	-1.42109e-14	0	-0.0472451	0	0	0	-2.84217e-14	0	-0.0483822	0	-0.0477025	0	-1.77636e-14	0	1.37668e-14	0	2.93099e-14
R_EXi_gthrd_LPAREN_e_RPAREN_	0	0.103598	0	-7.09263e-15	0	0.101838	0	0.10175	0	0.0938834	0	0.102226	0	0.10175	0	0.088485	0	2.39808e-14	0	3.57492e-14	0	3.35287e-14	0	0.107434	0	2.37588e-14	0	5.52891e-14	0	0.0888111	0	0.0921377	0	1.24345e-14	0	-2.62013e-14	0	-3.64153e-14
R_EXo_ser_L_LPAREN_e_RPAREN_	0	-0.0288501	0	3.55293e-15	0	-0.0290965	0	-0.0290715	0	-0.0288872	0	-0.0292073	0	-0.0290715	0	-0.0212099	0	-1.33227e-15	0	-1.04361e-14	0	-9.54792e-15	0	-0.0310653	0	-1.22125e-14	0	-1.35447e-14	0	-0.0212086	0	-0.024178	0	2.88658e-15	0	6.21725e-15	0	3.55271e-15
R_3OACOAL	0	0	0	0	0	0	0	0	0	0	0	0	0	0	0	0	0	0	0	0	0	0	0	0	0	0	0	0	0	0	0	0	124.658	0	0	0	0	0
R_EXi_h2s_LPAREN_e_RPAREN_	0	0	0	0	0	0	0	0	0	0	0	0	0	0	0	0	0	0	0	0	0	0	0	0	0	0	0	0	0	0	0	0	0	0	0	0	0	0
R_FA140t2rpp	0	0	0	0	0	0	0	0	0	0	0	0	0	0	0	0	0	0	0	0	0	0	0	0	0	0	0	0	0	0	0	0	0	0	0	0	0	0
R_PNTOt4pp	0	0	0	0	0	0	0	0	0	0	0	0	0	0	0	0	0	2.93099e-14	0	2.66454e-14	0	0	0	0	0	0	0	4.26326e-14	0	0	0	0	0	2.55351e-14	0	-2.04281e-14	0	0
R_NTPP9	0	-0.00524547	0	-8.88178e-16	0	-0.00529027	0	-0.00528572	0	-0.00525222	0	-0.00531042	0	-0.00528572	0	-0.00530247	0	0	0	8.43769e-15	0	5.32907e-15	0	-0.00517755	0	-2.4869e-14	0	0	0	-0.00530216	0	-0.00522767	0	-4.44089e-16	0	-2.17604e-14	0	0
R_SO3t2pp	0.437188	0	0.786342	0	0.419286	0	0.451352	0	0.0116494	0	0.659795	0	0.689154	0	0.187119	0	0.786342	0	0.786342	0	0.786342	0	0.147817	0	0.786342	0	0.786342	0	0.322642	0	0.521229	0	0.786342	0	0.786342	0	0.786342	0
R_RNDR4	0	-1.38778e-17	0.215972	0	0	-2.77556e-17	0	1.38778e-17	0	0	0	-4.16334e-17	0	1.38778e-17	0	-5.55112e-17	0	0	0.215972	0	0.215972	0	0.141784	0	0.215972	0	0	0	0	1.38778e-17	0.143157	0	0	0	0	4.44089e-16	0	0
R_PGP141abcpp	0	-0.00524547	0	0	0	-0.00529027	0	-0.00528572	0	-0.00525222	0	-0.00531042	0	-0.00528572	0	-0.00530247	0	1.33227e-15	0	-1.33227e-15	0	4.44089e-16	0	-0.00517755	0	0	0	6.66134e-16	0	-0.00530216	0	-0.00522767	0	4.44089e-16	0	-8.88178e-16	0	0
R_ORPT	-0.58604	0	-1.05407	0	-0.562041	0	-0.605026	0	-0.543601	0	-0.884438	0	-0.923793	0	-0.250828	0	-1.05407	0	-1.05407	0	-1.05407	0	-0.691994	0	-1.05407	0	-1.05407	0	-0.432494	0	-0.698693	0	-1.05407	0	-1.05407	0	-1.05407	0
R_RNDR3	0.251912	0	0.453097	0	0.241596	0	0.260073	0	0	0	0.38018	0	0.397097	0	0	0	0.453097	0	0.453097	0	0.453097	0	0.297457	0	0.453097	0	0.453097	0	0.185909	0	0.300337	0	0.453097	0	0.453097	0	0.453097	0
R_RNDR1	0	-4.16334e-17	0	0	0	-2.77556e-17	0	0	0	1.38778e-17	0	0	0	-1.38778e-17	0	-5.55112e-17	0	0	0	0	0	0	0	0	0	0	0	0	0	0	0	-2.77556e-17	0	0	0	0	0	0
R_EXi_myglbn_un_LPAREN_e_RPAREN_	0	0	0	0	0	0	0	0	0	0	0	0	0	0	0	0	0	0	0	0	0	0	0	0	0	0	0	0	0	0	0	0	0	0	0	0	0	0
R_DHNPA2	0.00298411	0	0.00536732	0	0.00286191	0	0.00308079	0	0.00276801	0	0.00450354	0	0.00470394	0	0.00127721	0	0.00536732	0	0.00536732	0	0.00536732	0	0.00352362	0	0.00536732	0	0.00536732	0	0.00220225	0	0.00355774	0	0.00536732	0	0.00536732	0	0.00536732	0
R_UPPRT	0	0	0	0	0	0	0	0	0	0	0	0	0	0	0	0	0	1.28786e-14	0	6.43929e-15	0	0	0	0	0	0	0	-3.55271e-15	0	0	0	0	0	8.88178e-15	0	-4.44089e-15	0	0
R_PA160abcpp	0	-0.00590116	0	0	0	-0.00595156	0	-0.00594644	0	-0.00590875	0	-0.00597422	0	-0.00594644	0	-0.00596528	0	8.88178e-16	0	-8.88178e-16	0	0	0	-0.00582474	0	4.44089e-16	0	4.44089e-16	0	-0.00596493	0	-0.00588113	0	0	0	-8.88178e-16	0	0
R_3HAD161	0.626356	0	1.12659	0	0.600707	0	0.646649	0	0.580997	0	0.945282	0	0.987345	0	0.268084	0	1.12659	0	1.12659	0	1.12659	0	0.739599	0	1.12659	0	1.12659	0	0.462247	0	0.746759	0	1.12659	0	1.12659	0	1.12659	0
R_3HAD160	0.585696	0	1.05345	0	0.561712	0	0.604672	0	0.543282	0	0.883919	0	0.923252	0	0.250681	0	1.05345	0	1.05345	0	1.05345	0	0.691588	0	1.05345	0	1.05345	0	0.43224	0	0.698284	0	1.05345	0	1.05345	0	1.05345	0
R_CHORS	1.16367	0	2.09301	0	1.11601	0	1.20137	0	1.0794	0	1.75618	0	1.83432	0	0.498055	0	2.09301	0	2.09301	0	2.09301	0	1.37405	0	1.01817	0	2.09301	0	0.858778	0	1.38735	0	1.75086	0	1.42504	0	2.09301	0
R_PSSA141	0	-0.0334399	0	3.55271e-15	0	-0.0337255	0	-0.0336965	0	-0.0334829	0	-0.0338539	0	-0.0336965	0	0	0	-4.44089e-16	0	-1.13243e-14	0	-9.54792e-15	0	-0.0355956	0	-1.19904e-14	0	-1.33227e-14	0	-0.025848	0	-0.0287522	0	2.88658e-15	0	5.32907e-15	0	3.55271e-15
R_ACGAM1PTT_BP	0.0275841	0	0.0496137	0	0.0264545	0	0.0284778	0	0.0255866	0	0.0416293	0	0.0434817	0	0.0118061	0	0.0496137	0	0.0496137	0	0.0496137	0	0.0325712	0	0.0496137	0	0.0496137	0	0.0203569	0	0.0328866	0	0.0496137	0	0.0496137	0	0.0496137	0
R_EXo_feoxam_LPAREN_e_RPAREN_	0	0	0	0	0	0	0	0	0	0	0	0	0	0	0	0	0	0	0	0	0	0	0	0	0	0	0	0	0	0	0	0	0	0	0	0	0	0
R_OPHHX3	0	-0.000655684	0	0	0	-0.000661284	0	-0.000660716	0	-0.000656527	0	-0.000663802	0	-0.000660716	0	-0.000662809	0	8.88178e-16	0	-8.88178e-16	0	0	0	-0.000647193	0	4.44089e-16	0	4.44089e-16	0	-0.00066277	0	-0.000653459	0	0	0	-8.88178e-16	0	0
R_EXi_for_LPAREN_e_RPAREN_	0	0.0039341	0	1.30104e-18	0	0.00396771	0	0.00396429	0	0.00393916	0	0.00398281	0	0.00396429	0	0.00430826	0	0	0	0	0	0	0	0.00388316	0	0	0	0	0	0.00397662	0	0.00588113	0	0	0	0	0	0
R_CHORM	0.96896	0	1.7428	0	0.929281	0	1.00035	0	0.898791	0	1.46233	0	1.5274	0	0.41472	0	1.7428	0	1.7428	0	1.7428	0	1.14414	0	0.667965	0	1.7428	0	0.715087	0	1.15522	0	1.7428	0	1.07484	0	1.7428	0
R_ATPPRT	0.253406	0	0.455785	0	0.243029	0	0.261616	0	0.235056	0	0.382435	0	0.399452	0	0.108459	0	0.455785	0	0.455785	0	0.455785	0	0.299221	0	0.455785	0	0.455785	0	0.187012	0	0.302118	0	0.455785	0	0.455785	0	0.455785	0
R_DGMPtex	0	0	0	0	0	0	0	0	0	0	0	0	0	0	0	0	0	0	0	0	0	0	0	0	0	0	0	0	0	0	0	0	0	0	0	0	0	0
R_RBFSa	0.00298411	0	0.00536732	0	0.00286191	0	0.00308079	0	0.00276801	0	0.00450354	0	0.00470394	0	0.00127721	0	0.00536732	0	0.00536732	0	0.00536732	0	0.00352362	0	0.00536732	0	0.00536732	0	0.00220225	0	0.00355774	0	0.00536732	0	0.00536732	0	0.00536732	0
R_3HAD80	1.42979	0	2.57166	0	1.37124	0	1.47611	0	1.32625	0	2.1578	0	2.25382	0	0.611956	0	2.57166	0	2.57166	0	2.57166	0	1.68829	0	2.57166	0	2.57166	0	1.05517	0	1.70463	0	2.57166	0	2.57166	0	2.57166	0
R_DNMPPA	0.00298411	0	0.00536732	0	0.00286191	0	0.00308079	0	0.00276801	0	0.00450354	0	0.00470394	0	0.00127721	0	0.00536732	0	0.00536732	0	0.00536732	0	0.00352362	0	0.00536732	0	0.00536732	0	0.00220225	0	0.00355774	0	0.00536732	0	0.00536732	0	0.00536732	0
R_EXo_his_L_LPAREN_e_RPAREN_	0	-0.0719067	0	8.87962e-16	0	-0.0725208	0	-0.0724585	0	-0.0719992	0	-0.0701418	0	-0.0724585	0	-0.0730195	0	-4.44089e-16	0	-7.54952e-15	0	-7.10543e-15	0	-0.0752901	0	-4.52971e-14	0	-4.44089e-15	0	-0.0726837	0	-0.0779794	0	3.55271e-15	0	-1.19904e-14	0	7.10543e-15
R_EAR161x	0	0	0	6.50521e-19	0.600707	0	0	2.77556e-17	0	0	0.945282	0	0	2.77556e-17	0	0	0	2.22045e-16	0	-2.22045e-16	0	0	0.739599	0	0	0	1.12659	0	0	-2.77556e-17	0	2.77556e-17	0	0	0	2.22045e-16	0	0
R_AGM3PApp	0	0	0	0	0	0	0	0	0	0	0	0	0	0	0	0	0	0	0	0	0	0	0	0	0	0	0	0	0	0	0	0	0	0	0	0	0	0
R_EXi_ptrc_LPAREN_e_RPAREN_	0	0.0563888	0	1.51788e-17	0	0.0542253	0	0.0541787	0	0.0544918	0	0.0544318	0	0.0541787	0	0.0570016	0	2.08722e-14	0	1.46549e-14	0	1.42109e-14	0	0.0556586	0	0	0	2.84217e-14	0	0.0569982	0	0.0561975	0	1.77636e-14	0	-1.37668e-14	0	-2.93099e-14
R_ACONTb	77.3101	0	39.2232	0	79.263	0	75.765	0	80.7636	0	53.0274	0	49.8248	0	42.2167	0	164.223	0	289.223	0	164.223	0	68.6879	0	289.582	0	39.2232	0	89.8051	0	73.5541	0	289.565	0	289.446	0	44.8763	0
R_FEALCtonex	0	0	0	0	0	0	0	0	0	0	0	0	0	0	0	0	0	0	0	0	0	0	0	0	0	0	0	0	0	0	0	0	0	0	0	0	0	0
R_ACONTa	77.3101	0	39.2232	0	79.263	0	75.765	0	80.7636	0	53.0274	0	49.8248	0	42.2167	0	164.223	0	289.223	0	164.223	0	68.6879	0	289.582	0	39.2232	0	89.8051	0	73.5541	0	289.565	0	289.446	0	44.8763	0
R_EXi_phe_L_LPAREN_e_RPAREN_	0	0.117586	0	-1.06571e-14	0	0.11859	0	0.118488	0	0.117737	0	0.119042	0	0.118488	0	0.118864	0	3.10862e-15	0	3.73035e-14	0	3.19744e-14	0	0.124693	125	0	0	4.52971e-14	0	0.118857	0	0.1259	0	-8.88178e-15	0	-1.90958e-14	0	-1.24345e-14
R_GTPCI	0.00298411	0	0.00536732	0	0.00286191	0	0.00308079	0	0.00276801	0	0.00450354	0	0.00470394	0	0.00127721	0	0.00536732	0	0.00536732	0	0.00536732	0	0.00352362	0	0.00536732	0	0.00536732	0	0.00220225	0	0.00355774	0	0.00536732	0	0.00536732	0	0.00536732	0
R_EAR80y	1.42979	0	2.57166	0	1.37124	0	1.47611	0	1.32625	0	2.1578	0	2.25382	0	0.611956	0	0	8.88178e-16	2.57166	0	2.57166	0	0.402256	0	2.57166	0	0	1.77636e-15	1.05517	0	1.70463	0	2.57166	0	2.57166	0	2.57166	0
R_EAR80x	0	2.77556e-17	0	6.50521e-19	0	-5.55112e-17	0	-3.46945e-17	0	0	0	8.32667e-17	0	-3.46945e-17	0	-2.08167e-17	2.57166	0	0	-1.77636e-15	0	-1.77636e-15	1.28603	0	0	0	2.57166	0	0	3.46945e-17	0	0	0	0	0	0	0	-1.77636e-15
R_EXo_fe3dhbzs_LPAREN_e_RPAREN_	0	-0.0819605	0	0	0	-0.0800154	0	-0.0799466	0	-0.0820659	0	-0.0803201	0	-0.0799466	0	-0.0748974	0	0	0	0	0	0	0	-0.0834879	0	0	0	0	0	-0.074893	0	-0.0771082	0	0	0	0	0	0
R_EXo_anhgm_LPAREN_e_RPAREN_	0	0	0	0	0	0	0	0	0	0	0	0	0	0	0	0	0	0	0	0	0	0	0	0	0	0	0	0	0	0	0	0	0	0	0	0	0	0
R_DTDPACGAMDH_BP	0.0275841	0	0.0496137	0	0.0264545	0	0.0284778	0	0.0255866	0	0.0416293	0	0.0434817	0	0.0118061	0	0.0496137	0	0.0496137	0	0.0496137	0	0.0325712	0	0.0496137	0	0.0496137	0	0.0203569	0	0.0328866	0	0.0496137	0	0.0496137	0	0.0496137	0
R_GLNt3pp	0	-0.00327842	0	-2.1684e-19	0	-0.00330642	0	-0.00330358	0	-0.00328264	0	-0.00331901	0	-0.00330358	0	-0.00331405	0	4.44089e-16	0	-4.44089e-16	0	0	0	-0.00323597	0	0	0	0	0	-0.00331385	0	-0.0032673	0	0	0	-4.44089e-16	0	0
R_EXi_trsfr_LPAREN_e_RPAREN_	0	0	0	0	0	0	0	0	0	0	0	0	0	0	0	0	0	0	0	0	0	0	0	0	0	0	0	0	0	0	0	0	0	0	0	0	0	0
R_EXo_glyc_LPAREN_e_RPAREN_	0.074059	0	0.133205	0	0.0710263	0	0.0764583	0	0.0686959	0	0.111768	0	0.116742	0	0.0316976	0	0.133205	0	0.133205	0	0.133205	0	0.0874486	0	0.133205	0	0.133205	0	0.0546551	0	0.0882952	0	0.133205	0	0.133205	0	0.133205	0
R_PPNDH	0.597587	0	1.07484	0	0.573116	0	0.616947	0	0.554312	0	0.901864	0	0.941995	0	0.25577	0	1.07484	0	1.07484	0	1.07484	0	0.705629	0	0	-4.10783e-14	1.07484	0	0.441015	0	0.71246	0	1.07484	0	1.07484	0	1.07484	0
R_PSCVT	1.16367	0	2.09301	0	1.11601	0	1.20137	0	1.0794	0	1.75618	0	1.83432	0	0.498055	0	2.09301	0	2.09301	0	2.09301	0	1.37405	0	1.01817	0	2.09301	0	0.858778	0	1.38735	0	1.75086	0	1.42504	0	2.09301	0
R_PGSA140	0.00126861	0	0.00228176	0	0.00121666	0	0.00130971	0	0.00117674	0	0.00191455	0	0.00199975	0	0.00054297	0	0.00228176	0	0.00228176	0	0.00228176	0	0.00149797	0	0.00228176	0	0.00228176	0	0.000936225	0	0.00151247	0	0.00228176	0	0.00228176	0	0.00228176	0
R_PGSA141	0	-0.00524547	0	0	0	-0.00529027	0	-0.00528572	0	-0.00525222	0	-0.00531042	0	-0.00528572	0	-0.00530247	0	8.88178e-16	0	-8.88178e-16	0	0	0	-0.00517755	0	0	0	0	0	-0.00530216	0	-0.00522767	0	0	0	-8.88178e-16	0	0
R_PLIPAE120pp	0	0	0	0	0	0	0	0	0	0	0	0	0	0	0	0	0	0	0	0	0	0	0	0	0	0	0	0	0	0	0	0	0	0	0	0	0	0
R_TTDCEAtexi	0	0	0	-6.50521e-19	0	0	0	0	0	0	0	0	0	0	0	0	0	4.996e-14	0	3.08642e-14	0	2.9754e-14	0	0	0	-1.28786e-14	0	1.01252e-13	0	0	0	0	0	6.12843e-14	0	-4.95159e-14	0	-7.01661e-14
R_UACGALDH_BP	0.0350155	0	0.06298	0	0.0335816	0	0.0361499	0	0.0324798	0	0.0528445	0	0.055196	0	0.0149868	0	0.06298	0	0.06298	0	0.06298	0	0.0413461	0	0.06298	0	0.06298	0	0.0258412	0	0.0417464	0	0.06298	0	0.06298	0	0.06298	0
R_DPHEabcpp	0	-0.00196705	0	0	0	-0.00198385	0	-0.00198215	0	-0.00196958	0	-0.00199141	0	-0.00198215	0	-0.00198843	0	4.44089e-16	0	-4.44089e-16	0	0	0	-0.00194158	0	2.22045e-16	0	2.22045e-16	0	-0.00198831	0	-0.00196038	0	0	0	-4.44089e-16	0	0
R_FACOAL120t2pp	0	-0.00262274	0	0	0	-0.00264514	0	-0.00264286	0	-0.00262611	0	-0.00265521	0	-0.00264286	0	-0.00265124	0	4.44089e-16	0	-2.22045e-15	0	-8.88178e-16	0	-0.00258877	0	-1.33227e-14	0	8.88178e-16	0	-0.00265108	0	-0.00261384	0	8.88178e-16	0	-1.33227e-15	0	0
R_FECRMabcpp	0	-0.006229	0	0	0	-0.0062822	0	-0.0062768	0	-0.00623701	0	-0.00630612	0	-0.0062768	0	-0.00629669	0	4.44089e-16	0	-4.44089e-16	0	0	0	-0.00614834	0	2.22045e-16	0	2.22045e-16	0	-0.00629631	0	-0.00620786	0	0	0	-4.44089e-16	0	0
R_RNDR4b	0	0	0	0	0	0	0	0	0	0	0	-2.77556e-17	0	0	0	-5.55112e-17	0	0	0	0	0	0	0	0	0	0	0	0	0	2.77556e-17	0	0	0	0	0	4.44089e-16	0	0
R_EXi_ile_L_LPAREN_e_RPAREN_	0	0.0760593	0	6.93889e-18	0	0.0740638	0	0.0740001	0	0.0761572	0	0.0743458	0	0.0740001	0	0.0801999	125	1.5099e-14	0	2.32407e-14	0	2.36848e-14	0	0.0679553	0	0	0	4.26326e-14	0	0.0768813	0	0.0686132	0	2.66454e-14	0	-2.17604e-14	0	-3.90799e-14
R_NTP5	0	-0.00262274	0	0	0	-0.00264514	0	-0.00264286	0	-0.00262611	0	-0.00265521	0	-0.00264286	0	-0.00265124	0	4.44089e-16	0	-4.44089e-16	0	0	0	-0.00258877	0	2.22045e-16	0	2.22045e-16	0	-0.00265108	0	-0.00261384	0	0	0	-4.44089e-16	0	0
R_ACOTA	0	0	0	0	0	0	0	0	-1.07513	0	0	0	0	0	-0.496085	0	0	0	0	0	0	0	0	0	0	0	0	0	0	0	0	0	0	0	0	0	0	0
R_NTP1	0	-0.00262274	0	0	0	-0.00264514	0	-0.00264286	0	-0.00262611	0	-0.00265521	0	-0.00264286	0	-0.00265124	0	4.44089e-16	0	-4.44089e-16	0	0	0	-0.00258877	0	2.22045e-16	0	2.22045e-16	0	-0.00265108	0	-0.00261384	0	0	0	-4.44089e-16	0	0
R_NTP3	0	-0.00262274	0	0	0	-0.00264514	0	-0.00264286	0	-0.00262611	0	-0.00265521	0	-0.00264286	0	-0.00265124	0	0	0	2.66454e-15	0	1.77636e-15	0	-0.00258877	0	-1.17684e-14	0	6.66134e-16	0	-0.00265108	0	-0.00261384	0	0	0	-1.90958e-14	0	0
R_PACALDt2rpp	0	0	0	0	0	0	0	0	0	0	0	0	0	0	0	0	0	0	0	0	0	0	0	0	0	0	0	0	0	0	0	0	0	0	0	0	0	0
R_NAtex	0.0125589	0	0.0225888	0	0.0120446	0	0.0129658	0	0.0116494	0	0.0189536	0	0.019797	0	0.00537526	0	0.0225888	0	0.0225888	0	0.0225888	0	0.0148295	0	0.0225888	0	0.0225888	0	0.00926838	0	0.0149731	0	0.0225888	0	0.0225888	0	0.0225888	0
R_PLIPA2A161pp	0	0	0	0	0	0	0	0	0	0	0	0	0	0	0	0	0	0	0	0	0	0	0	0	0	0	0	0	0	0	0	0	0	0	0	0	0	0
R_ACLS	3.143	0	5.6531	0	3.01429	0	3.24482	0	2.91539	0	4.74334	0	4.9544	0	1.34522	0	5.6531	0	2.5132	0	5.6531	0	3.71124	0	5.6531	0	5.6531	0	2.31951	0	3.74717	0	5.6531	0	5.6531	0	0	0
R_NACGDEACT2_BP1	0.00495422	0	0.00891084	0	0.00475135	0	0.00511473	0	0.00459546	0	0.0074768	0	0.0078095	0	0.00212043	0	0.00891084	0	0.00891084	0	0.00891084	0	0.00584993	0	0.00891084	0	0.00891084	0	0.00365619	0	0.00590657	0	0.00891084	0	0.00891084	0	0.00891084	0
R_NACGDEACT2_BP2	0.0246872	0	0.0444032	0	0.0236762	0	0.025487	0	0.0228994	0	0.0372573	0	0.0389152	0	0.0105662	0	0.0444032	0	0.0444032	0	0.0444032	0	0.0291505	0	0.0444032	0	0.0444032	0	0.018219	0	0.0294327	0	0.0444032	0	0.0444032	0	0.0444032	0
R_PA120abcpp	0	0	0	0	0	0	0	0	0	0	0	0	0	0	0	0	0	0	0	0	0	0	0	0	0	0	0	0	0	0	0	0	0	0	0	0	0	0
R_EXi_glyc3p_LPAREN_e_RPAREN_	0	0.0386854	0	1.63531	0	0.0390158	0	0.0389822	0	0.0387351	0	0.0391643	0	0.0389822	0	0.0391057	0	1.63531	0	1.63531	0	1.63531	0	0.0407732	0	1.63531	0	1.63531	0	0.0391034	0	0.0411679	0	1.63531	0	1.63531	0	1.63531
R_EXo_no_LPAREN_e_RPAREN_	0	0	0	0	0	0	0	0	0	0	0	0	0	0	0	0	0	0	0	0	0	0	0	0	0	0	0	0	0	0	0	0	0	0	0	0	0	0
R_EXo_LalaDgluMdap_LPAREN_e_RPAREN_	0	-0.152774	0	0	0	-0.148789	0	-0.148661	0	-0.152971	0	-0.149355	0	-0.148661	0	-0.154435	0	-5.59552e-14	0	-4.79616e-14	0	-4.61853e-14	0	-0.155974	0	0	0	-8.52651e-14	0	-0.154425	0	-0.157484	0	-5.32907e-14	0	4.17444e-14	0	7.81597e-14
R_EXi_lys_L_LPAREN_e_RPAREN_	0	0.0734366	0	5.42101e-18	0	0.0714187	0	0.0713573	0	0.0735311	0	0.0716906	0	0.0713573	0	0.0742346	0	2.79776e-14	0	2.41288e-14	125	8.88178e-15	0	0.0750744	0	0	0	4.26326e-14	0	0.0742302	0	0.0758012	0	2.66454e-14	0	-2.08722e-14	0	-3.90799e-14
R_LYStex	0	0	0	0	0	0	0	0	0	0	0	0	0	0	0	0	0	0	0	0	125	0	0	0	0	0	0	0	0	0	0	0	0	0	0	0	0	0
R_ARGTRS	1.04569	0	1.88081	0	1.00287	0	1.07957	0	0.969964	0	1.57813	0	1.64835	0	0.44756	0	1.88081	0	1.88081	0	1.88081	0	1.23475	0	1.88081	0	1.88081	0	0.771712	0	1.2467	0	1.88081	0	1.88081	0	1.88081	0
R_PLIPAG181	0	-0.00262274	0	0	0	-0.00264514	0	0	0	0	0	-0.00265521	0	-0.00264286	0	-0.00265124	0	4.44089e-16	0	-4.44089e-16	0	0	0	-0.00258877	0	0	0	0	0	-0.00265108	0	-0.00261384	0	0	0	-4.44089e-16	0	0
R_GTPDPK	0	-0.00524547	0	-2.1684e-19	0	-0.00529027	0	-0.00528572	0	-0.00525222	0	-0.00531042	0	-0.00528572	0	-0.00530247	0	0	0	1.77636e-15	0	1.77636e-15	0	-0.00517755	0	-2.30926e-14	0	8.88178e-16	0	-0.00530216	0	-0.00522767	0	-8.88178e-16	0	-1.95399e-14	0	0
R_INDALDDH	0	-0.139005	0	1.37668e-14	0	-0.140192	0	-0.140072	0	-0.139184	0	-0.138071	0	-0.140072	0	-0.132562	0	3.10862e-15	0	-4.21885e-14	0	-3.4639e-14	0	-0.14756	0	-6.12843e-14	0	-3.55271e-14	0	-0.132554	0	-0.141801	0	-2.66454e-14	0	1.9984e-14	0	9.32587e-15
R_OCDCEAtexi	0	-0.020654	0	-0.817655	0	-0.0208305	0	-0.0191607	0	-0.0206806	0	-0.0209098	0	-0.0191607	0	-0.0208785	0	-0.817655	0	-0.817655	0	-0.817655	0	-0.021681	0	-0.817655	0	-0.817655	0	-0.0192203	0	-0.0218909	0	-0.817655	0	-0.817655	0	-0.817655
R_EAR180y	0.0418544	0	0.0752808	0	0.0401405	0	0.0432104	0	0.0388235	0	0.0631658	0	0.0659765	0	0.0179139	0	0.0752808	0	0.0752808	0	0.0752808	0	0.0494216	0	0.0752808	0	0.0752808	0	0.0308883	0	0.0499001	0	0.0752808	0	0.0752808	0	0.0752808	0
R_EAR180x	0	0	0	0	0	0	0	0	0	0	0	0	0	0	0	0	0	0	0	0	0	0	0	0	0	0	0	0	0	0	0	0	0	0	0	0	0	0
R_D_LACt2pp	0	0	0	0	0	0	0	0	0	0	0	0	0	0	0	0	0	0	0	0	0	0	0	0	0	0	0	0	0	0	0	0	0	0	0	0	0	0
R_UREAtex	0	0	0	0	0	0	0	0	0	0	0	0	0	0	0	0	0	0	0	0	0	0	0	0	0	0	0	0	0	0	0	0	0	0	0	0	0	0
R_RNTR3c	0	1.38778e-17	0	0	0	2.77556e-17	0	-1.38778e-17	0.233669	0	0	4.16334e-17	0	-1.38778e-17	0	5.55112e-17	0	0	0	0	0	0	0	0	0	0	0	0	0	-1.38778e-17	0	0	0	0	0	0	0	0
R_EXi_tsul_LPAREN_e_RPAREN_	0.437188	0	0.786342	0	0.419286	0	0.451352	0	0	0	0.659795	0	0.689154	0	0.187119	0	0.786342	0	0.786342	0	0.786342	0	0.147817	0	0.786342	0	0.786342	0	0.322642	0	0.521229	0	0.786342	0	0.786342	0	0.786342	0
R_AMPMS2	0.000746027	0	0.00134183	0	0.000715477	0	0.000770196	0	0.000692002	0	0.00112589	0	0.00117599	0	0.000319303	0	0.00134183	0	0.00134183	0	0.00134183	0	0.000880906	0	0.00134183	0	0.00134183	0	0.000550563	0	0.000889434	0	0.00134183	0	0.00134183	0	0.00134183	0
R_FACOAL161t2pp	0	-0.00262274	0	0	0	-0.00264514	0	-0.00264286	0	-0.00262611	0	-0.00265521	0	-0.00264286	0	-0.00265124	0	4.44089e-16	0	-4.44089e-16	0	-8.88178e-16	0	-0.00258877	0	-1.42109e-14	0	8.88178e-16	0	-0.00265108	0	-0.00261384	0	0	0	-4.44089e-16	0	0
R_EXo_mg2_LPAREN_e_RPAREN_	0	0	0	0	0	0	0	0	0	0	0	0	0	0	0	0	0	0	0	0	0	0	0	0	0	0	0	0	0	0	0	0	0	0	0	0	0	0
R_LPLIPAL2A181	0	0	0	0	0	0	0	0	0	0	0	0	0	0	0	0	0	0	0	0	0	0	0	0	0	0	0	0	0	0	0	0	0	0	0	0	0	0
R_CORELPSFMGT_BP	0.00495422	0	0.00891084	0	0.00475135	0	0.00511473	0	0.00459546	0	0.0074768	0	0.0078095	0	0.00212043	0	0.00891084	0	0.00891084	0	0.00891084	0	0.00584993	0	0.00891084	0	0.00891084	0	0.00365619	0	0.00590657	0	0.00891084	0	0.00891084	0	0.00891084	0
R_PPA2	0	-0.00262274	0	0	0	-0.00264514	0	-0.00264286	0	-0.00262611	0	-0.00265521	0	-0.00264286	0	-0.00265124	0	8.88178e-16	0	-8.88178e-16	0	0	0	-0.00258877	0	0	0	0	0	-0.00265108	0	-0.00261384	0	0	0	0	0	0
R_ASNabcpp	0	0	0	0	125	0	0	0	0	0	0	0	0	0	0	-0.00331405	0	0	0	0	0	0	0	0	0	0	0	0	0	0	0	0	0	0	0	0	0	0
R_AGMAt2pp	0	-0.00196705	0	2.1684e-19	0	-0.00198385	0	-0.00198215	0	-0.00196958	0	-0.00199141	0	0	0	0	0	4.44089e-16	0	-4.44089e-16	0	0	0	-0.00194158	0	0	0	0	0	-0.00198831	0	-0.00196038	0	0	0	-4.44089e-16	0	0
R_ALCA	0.00223808	0	0.00402549	0	0.00214643	0	0.00231059	0	0.00207601	0	0.00337766	0	0.00352796	0	0.00095791	0	0.00402549	0	0.00402549	0	0.00402549	0	0.00264272	0	0.00402549	0	0.00402549	0	0.00165169	0	0.0026683	0	0.00402549	0	0.00402549	0	0.00402549	0
R_PAPSR	0	0.113215	0	3.27062	0	0.114182	0	0.114084	0	0.114017	0	0.109306	0	0.114084	0	0.106823	0	3.27062	0	3.27062	0	3.27062	0	0.118652	0	3.27062	0	3.27062	0	0.106485	0	0.114573	0	3.27062	0	3.27062	0	3.27062
R_EXo_etha_LPAREN_e_RPAREN_	0	0	0	0	0	0	0	0	0	0	0	0	0	0	0	0	0	0	0	0	0	0	0	0	0	0	0	0	0	0	0	0	0	0	0	0	0	0
R_ALCB	0.00223808	0	0.00402549	0	0.00214643	0	0.00231059	0	0.00207601	0	0.00337766	0	0.00352796	0	0.00095791	0	0.00402549	0	0.00402549	0	0.00402549	0	0.00264272	0	0.00402549	0	0.00402549	0	0.00165169	0	0.0026683	0	0.00402549	0	0.00402549	0	0.00402549	0
R_ALCE	0.00223808	0	0.00402549	0	0.00214643	0	0.00231059	0	0.00207601	0	0.00337766	0	0.00352796	0	0.00095791	0	0.00402549	0	0.00402549	0	0.00402549	0	0.00264272	0	0.00402549	0	0.00402549	0	0.00165169	0	0.0026683	0	0.00402549	0	0.00402549	0	0.00402549	0
R_3OAS161	0.626356	0	1.12659	0	0.600707	0	0.646649	0	0.580997	0	0.945282	0	0.987345	0	0.268084	0	1.12659	0	1.12659	0	1.12659	0	0.739599	0	1.12659	0	1.12659	0	0.462247	0	0.746759	0	1.12659	0	1.12659	0	1.12659	0
R_3OAS160	0.585696	0	1.05345	0	0.561712	0	0.604672	0	0.543282	0	0.883919	0	0.923252	0	0.250681	0	1.05345	0	1.05345	0	1.05345	0	0.691588	0	1.05345	0	1.05345	0	0.43224	0	0.698284	0	1.05345	0	1.05345	0	1.05345	0
R_PSD161	0.211421	0	0.38027	0	0.202764	0	0.218271	0	0.196111	0	0.319072	0	0.33327	0	0.0904894	0	0.38027	0	0.38027	0	0.38027	0	0.249646	0	0.38027	0	0.38027	0	0.156028	0	0.252063	0	0.38027	0	0.38027	0	0.38027	0
R_PSD160	0.183569	0	0.330174	0	0.176052	0	0.189517	0	0.170276	0	0.277039	0	0.289366	0	0.0785687	0	0.330174	0	0.330174	0	0.330174	0	0.216758	0	0.330174	0	0.330174	0	0.135473	0	0.218857	0	0.330174	0	0.330174	0	0.330174	0
R_BALATA	-99999	0	-99994.9	0	-99906.6	0	-99908.7	0	-99999	0	-99925.3	0	-99927	0	-99999	0	-99999	0	-99999	0	-99999	0	-99999	0	-99932	0	-99934.7	0	-99999	0	-99999	0	-99891.8	0	-99933.6	0	-99999	0
R_CUtex	0	0	0	0	0	0	0	0	0	0	0	0	0	0	0	0	0	0	0	0	0	0	0	0	0	0	0	0	0	0	0	0	0	0	0	0	0	0
R_TMPK	0.000746027	0	0.00134183	0	0.000715477	0	0.000770196	0	0.000692002	0	0.00112589	0	0.00117599	0	0.000319303	0	0.00134183	0	0.00134183	0	0.00134183	0	0.000880906	0	0.00134183	0	0.00134183	0	0.000550563	0	0.000889434	0	0.00134183	0	0.00134183	0	0.00134183	0
R_UPP3MT	0.000746027	0	0.00134183	0	0.000715477	0	0.000770196	0	0.000692002	0	0.00112589	0	0.00117599	0	0.000319303	0	0.00134183	0	0.00134183	0	0.00134183	0	0.000880906	0	0.00134183	0	0.00134183	0	0.000550563	0	0.000889434	0	0.00134183	0	0.00134183	0	0.00134183	0
R_EXo_h_LPAREN_e_RPAREN_	0	0	0	0	0	0	0	0	0	0	0	0	0	0	0	0	0	0	0	0	0	0	0	0	0	0	0	0	0	0	0	0	0	0	0	0	0	0
R_GLCNT2_BP2	0.0246872	0	0.0444032	0	0.0236762	0	0.025487	0	0.0228994	0	0.0372573	0	0.0389152	0	0.0105662	0	0.0444032	0	0.0444032	0	0.0444032	0	0.0291505	0	0.0444032	0	0.0444032	0	0.018219	0	0.0294327	0	0.0444032	0	0.0444032	0	0.0444032	0
R_THRS	1.01588	0	1.82719	0	0.974277	0	1.83458	0	0.942311	0	1.53314	0	1.60136	0	0.4348	0	1.82719	0	1.82719	0	1.82719	0	1.19954	0	1.82719	0	1.82719	0	0.749711	0	0	0	1.82719	0	1.82719	0	1.82719	0
R_GLCNT2_BP1	0.00495422	0	0.00891084	0	0.00475135	0	0.00511473	0	0.00459546	0	0.0074768	0	0.0078095	0	0.00212043	0	0.00891084	0	0.00891084	0	0.00891084	0	0.00584993	0	0.00891084	0	0.00891084	0	0.00365619	0	0.00590657	0	0.00891084	0	0.00891084	0	0.00891084	0
R_EXo_octa_LPAREN_e_RPAREN_	0	-0.108844	0	0	0	-0.109773	0	-0.109679	0	-0.108984	0	-0.110191	0	-0.109679	0	-0.110026	0	-2.9754e-14	0	-1.55431e-14	0	-1.59872e-14	0	-0.107434	0	1.24345e-14	0	-5.86198e-14	0	-0.11002	0	-0.108474	0	-3.55271e-14	0	2.88658e-14	0	4.08562e-14
R_EXo_arg_L_LPAREN_e_RPAREN_	0	-0.0701582	0	-1.60462e-17	0	-0.0681123	0	-0.0680537	0	-0.0702484	0	-0.0657164	0	-0.0680537	0	-0.0709206	0	-1.90958e-14	0	-1.17684e-14	0	-1.06581e-14	0	-0.0692497	0	4.44089e-16	0	-1.06581e-14	0	-0.0709164	0	-0.0699201	0	-1.73195e-14	0	1.02141e-14	0	2.93099e-14
R_PLIPA2A140pp	0	0	0	0	0	0	0	0	0	0	0	0	0	0	0	0	0	0	0	0	0	0	0	0	0	0	0	0	0	0	0	0	0	0	0	0	0	0
R_P5CR	-99998.2	0	-99999	1.56125e-17	-99998.2	0	-99998.2	0	-99998.2	0	-99997.8	0	-99997.7	0	-99998.6	0	-99997.5	0	-99997.5	0	-99997.5	0	-99998	0	-99997.5	0	-99999	0	-99998.4	0	-99998	0	-99997.5	0	-99997.5	0	-99997.5	0
R_2AGPA160tipp	0	0	0	0	0	0	0	0	0	0	0	0	0	0	0	0	0	0	0	0	0	0	0	0	0	0	0	0	0	0	0	0	0	0	0	0	0	0
R_PDH	100.696	0	60.4231	0	0	-3.46945e-18	0	1.04083e-17	102.111	0	0	3.1225e-17	0	0	52.1748	0	81.2869	0	0	-5.03301e-15	0	-5.03301e-15	0	-0.00258877	0	0	0	0	107.064	0	0	-0.00261384	82.3133	0	0	0	86.94	0
R_DCAtex	0	0	0	0	0	0	0	0	0	0	0	0	0	0	0	0	0	0	0	0	0	0	0	0	0	0	0	0	0	0	0	0	0	0	0	0	0	0
R_KARA1	-3.143	0	-5.6531	0	-3.01429	0	-3.24482	0	-2.91539	0	-4.74334	0	-4.9544	0	-1.34522	0	-5.6531	0	-2.5132	0	-5.6531	0	-3.71124	0	-5.6531	0	-5.6531	0	-2.31951	0	-3.74717	0	-5.6531	0	-5.6531	0	0	0
R_KARA2	0.761128	0	1.36899	0	0.72996	0	0.785787	0	0.70601	0	1.14868	0	1.19979	0	0.325767	0	0	0	1.36899	0	1.36899	0	124.632	0	1.36899	0	1.36899	0	0.561708	0	113.68	0	1.36899	0	1.36899	0	1.36899	0
IONS_BP_130515	3.34042	0	6.00819	0	3.20363	0	3.44864	0	3.09852	0	5.04128	0	5.26561	0	1.42972	0	6.00819	0	6.00819	0	6.00819	0	3.94436	0	6.00819	0	6.00819	0	2.46521	0	3.98254	0	6.00819	0	6.00819	0	6.00819	0
R_CORELPSFMGT_BPtex	0.00495422	0	0.00891084	0	0.00475135	0	0.00511473	0	0.00459546	0	0.0074768	0	0.0078095	0	0.00212043	0	0.00891084	0	0.00891084	0	0.00891084	0	0.00584993	0	0.00891084	0	0.00891084	0	0.00365619	0	0.00590657	0	0.00891084	0	0.00891084	0	0.00891084	0
R_EXo_hom_L_LPAREN_e_RPAREN_	0	0	0	0	0	0	0	0	0	0	0	0	0	0	0	0	0	0	0	0	0	0	0	0	0	0	0	0	0	0	0	0	0	0	0	0	0	0
R_AKGt2rpp	0	0	0	0	0	0	0	0	0	0	0	0	0	0	0	0	0	0	0	0	0	0	0	0	0	0	0	0	0	0	0	0	0	0	0	0	0	0
R_EXi_bhb_LPAREN_e_RPAREN_	0	0.0399967	0	-2.1684e-19	0	0.0403383	0	0.0403036	0	0.0400482	0	0.0404919	0	0.0403036	0	0.0404314	0	7.10543e-15	0	4.44089e-15	0	4.44089e-15	0	0.0394788	0	0	0	1.42109e-14	0	0.0404289	0	0.039861	0	8.88178e-15	0	-7.10543e-15	0	-9.76996e-15
R_3OAR160	0.585696	0	1.05345	0	0.561712	0	0.604672	0	0.543282	0	0.883919	0	0.923252	0	0.250681	0	1.05345	0	1.05345	0	1.05345	0	0.691588	0	1.05345	0	1.05345	0	0.43224	0	0.698284	0	1.05345	0	1.05345	0	1.05345	0
R_3OAR161	0.626356	0	1.12659	0	0.600707	0	0.646649	0	0.580997	0	0.945282	0	0.987345	0	0.268084	0	1.12659	0	1.12659	0	1.12659	0	0.739599	0	1.12659	0	1.12659	0	0.462247	0	0.746759	0	1.12659	0	1.12659	0	1.12659	0
R_P5CD	-0.82286	0	17.8044	0	-0.789164	0	-0.849519	0	-0.763271	0	-1.24184	0	-1.2971	0	-0.352188	0	-1.48002	0	-1.48002	0	-1.48002	0	-0.97163	0	-1.48002	0	123.52	0	-0.607266	0	-0.981037	0	-1.48002	0	-1.48002	0	-1.48002	0
R_FLVR	0	0	0	0	0	0	0	0	0	0	0	0	0	0	0	0	0	0	0	0	0	0	0	0	0	0	0	0	0	0	0	0	0	0	0	0	0	0
R_EXo_gly_LPAREN_e_RPAREN_	0	-0.0209819	0	3.55293e-15	0	-0.0211611	0	-0.0211429	0	-0.0210089	0	-0.0212417	0	-0.0211429	0	-0.0129248	0	-1.33227e-15	0	-1.04361e-14	0	-9.54792e-15	0	-0.023299	0	-1.22125e-14	0	-1.35447e-14	0	-0.0132554	0	-0.0143761	0	2.88658e-15	0	6.21725e-15	0	3.55271e-15
R_PG160abcpp	0.0693845	0	0.124797	0	0.0665432	0	0.0716324	0	0.0643599	0	0.104713	0	0.109373	0	0.0296969	0	0.124797	0	0.124797	0	0.124797	0	0.081929	0	0.124797	0	0.124797	0	0.0512053	0	0.0827222	0	0.124797	0	0.124797	0	0.124797	0
R_EXi_nac_LPAREN_e_RPAREN_	0.00760947	0	0.0136867	0	0.00729787	0	0.00785601	0	0.00705842	0	0.011484	0	0.0119951	0	0.00325689	0	0.0136867	0	0.0136867	0	0.0136867	0	0.00898524	0	0.0136867	0	0.0136867	0	0.00561575	0	0.00907223	0	0.0136867	0	0.0136867	0	0.0136867	0
R_ALCHY	0	-0.00262274	0	0	0	-0.00264514	0	-0.00264286	0	-0.00262611	0	-0.00265521	0	-0.00264286	0	-0.00265124	0	4.44089e-16	0	-4.44089e-16	0	0	0	-0.00258877	0	-1.24345e-14	0	0	0	-0.00265108	0	-0.00261384	0	0	0	-4.44089e-16	0	0
R_DASPtex	0	0	0	0	0	0	0	0	0	0	0	0	0	0	0	0	0	0	0	0	0	0	0	0	0	0	0	0	0	0	0	0	0	0	0	0	0	0
R_EXo_cu2_LPAREN_e_RPAREN_	0	0	0	0	0	0	0	0	0	0	0	0	0	0	0	0	0	0	0	0	0	0	0	0	0	0	0	0	0	0	0	0	0	0	0	0	0	0
R_EXi_mal_D_LPAREN_e_RPAREN_	0	0.0314728	0	-2.1684e-19	0	0.0290965	0	0.0290715	0	0.0315133	0	0.0292073	0	0.0290715	0	0.0318148	0	0	0	0	0	9.32587e-15	0	0.0310653	0	0	0	0	0	0.0318129	0	0.031366	0	0	0	0	0	-1.95399e-14
R_GTHRDabcpp	0	-0.00524547	0	0	0	-0.00529027	0	-0.00528572	0	-0.00525222	0	-0.00531042	0	-0.00528572	0	-0.00530247	0	8.88178e-16	0	-8.88178e-16	0	0	0	-0.00517755	0	2.22045e-16	0	2.22045e-16	0	-0.00530216	0	-0.00522767	0	0	0	-8.88178e-16	0	0
R_5APTA	0	0	0	0	0	0	0	0	0	0	0	0	0	0	0	0	0	0	0	0	122.368	0	0	0	0	0	0	0	0	0	0	0	0	0	0	0	0	0
R_GLCtex	-99999	0	0	0	-99999	0	0	0	-99999	0	0	0	-99999	0	-99999	0	-99999	0	-99999	0	-99999	0	-99999	0	-99999	0	0	0	0	0	-99999	0	-99999	0	-99999	0	-99999	0
R_PLIPA1A120pp	0	0	0	0	0	0	0	0	0	0	0	0	0	0	0	0	0	0	0	0	0	0	0	0	0	0	0	0	0	0	0	0	0	0	0	0	0	0
R_FE3abcpp	0.00869333	0	0.0156361	0	0.00833734	0	0.00897498	0	0.00806379	0	0.0131198	0	0.0137036	0	0.00372079	0	0.0156361	0	0.0156361	0	0.0156361	0	0.0102651	0	0.0156361	0	0.0156361	0	0.00641563	0	0.0103644	0	0.0156361	0	0.0156361	0	0.0156361	0
R_EXi_succ_LPAREN_e_RPAREN_	0	0.0354069	0	9.97466e-18	0	0.0310804	0	0.0330358	0	0.0334829	0	0.0311987	0	0.0330358	0	0.0357917	0	1.42109e-14	0	9.4739e-15	0	9.4739e-15	0	0.0349484	0	0	0	1.42109e-14	0	0.0357896	0	0.0352868	0	8.88178e-15	0	-7.10543e-15	0	-1.95399e-14
R_LEUTRS	1.74571	0	3.1399	0	1.67423	0	1.80227	0	1.6193	0	2.63459	0	2.75183	0	0.747174	0	3.1399	0	3.1399	0	3.1399	0	2.06133	0	3.1399	0	3.1399	0	1.28833	0	2.08129	0	3.1399	0	3.1399	0	3.1399	0
R_IGPDH	0.253406	0	0.455785	0	0.243029	0	0.261616	0	0.235056	0	0.382435	0	0.399452	0	0.108459	0	0.455785	0	0.455785	0	0.455785	0	0.299221	0	0.455785	0	0.455785	0	0.187012	0	0.302118	0	0.455785	0	0.455785	0	0.455785	0
R_GK1	0.396364	0	0.712915	0	0.380133	0	0.409206	0	0.367661	0	0.598184	0	0.624802	0	0.169646	0	0.712915	0	0.712915	0	0.712915	0	0.468026	0	0.712915	0	0.712915	0	0.292515	0	0.472557	0	0.712915	0	0.712915	0	0.712915	0
R_EXo_orot_LPAREN_e_RPAREN_	0	-0.037374	0	-3.5525e-15	0	-0.0350481	0	-0.0350179	0	-0.0374221	0	-0.0325263	0	-0.0350179	0	-0.0377801	0	-1.28786e-14	0	-6.43929e-15	0	-6.66134e-15	0	-0.03689	0	1.28786e-14	0	3.55271e-15	0	-0.0377779	0	-0.0372472	0	-8.88178e-15	0	4.44089e-15	0	1.95399e-14
R_FLDR	0	-2.77556e-17	0	0	0	-2.77556e-17	0.384039	0	0	0	0	-2.77556e-17	0.586375	0	0	-5.55112e-17	0	0	0	0	0	0	0	0	0.453097	0	0	0	0	2.77556e-17	0	0	0	0	0	0	0	0
R_GLYTRS	1.92995	0	3.47128	0	1.85092	0	1.99248	0	1.79019	0	2.91264	0	3.04225	0	0.826029	0	3.47128	0	3.47128	0	3.47128	0	2.27888	0	3.47128	0	3.47128	0	1.42429	0	2.30094	0	3.47128	0	3.47128	0	3.47128	0
R_EXi_cyan_LPAREN_e_RPAREN_	0	0	0	0	0	0	0	0	0	0.000656527	0	0	0	0	0	0	0	0	0	0	0	0	0	0	0	0	0	0	0	0	0	0	0	0	0	0	0	0
R_ECOAH5	0	0	0	0	0	0	0	0	0	0	0	0	0	0	0	0	0	0	0	0	0	0	0	0	0	0	0	0	0	0	0	0	0	0	0	0	0	0
R_ECOAH4	0	0	0	0	0	0	0	0	0	0	0	0	0	0	0	0	0	0	0	0	0	0	0	0	0	0	0	0	0	0	0	0	0	0	0	0	0	0
R_ECOAH7	0	0	0	0	0	0	0	0	0	0	0	0	0	0	0	0	0	0	0	0	0	0	0	0	0	0	0	0	0	0	0	0	0	0	0	0	0	0
R_ECOAH6	0	0	0	0	0	0	0	0	0	0	0	0	0	0	0	0	0	0	0	0	0	0	0	0	0	0	0	0	0	0	0	0	0	0	0	0	0	0
R_ECOAH1	0	0	0	0	0	0	0	0	0	0	0	0	0	0	0	0	0	0	0	0	-122.368	0	0	0	0	0	0	0	0	0	0	0	0	0	0	0	0	0
R_GLYCLTt2rpp	-99999	0	-99999	0	-99999	1.6263e-18	-99999	0	-99999	0	-99999	-1.84314e-18	-99999	5.31259e-18	-99874	0	-99999	0	-99999	0	-99999	0	-99999	-1.0842e-19	-99999	0	-99372.9	0	-99999	8.5652e-18	-99999	3.03577e-18	-99999	0	-99999	0	-99999	0
R_ECOAH3	0	0	0	0	0	0	0	0	0	0	0	0	0	0	0	0	0	0	0	0	0	0	0	0	0	0	0	0	0	0	0	0	0	0	0	0	0	0
R_ECOAH2	0	0	0	0	0	0	0	0	0	0	0	0	0	0	0	0	0	0	0	0	0	0	0	0	0	0	0	0	0	0	0	0	0	0	0	0	0	0
R_PE181abcpp	0	4.33681e-18	0	0	0	-5.20417e-18	0	3.36103e-17	0	4.33681e-19	0	1.22515e-17	0	-8.67362e-18	0	-0.0231983	0	0	0	0	0	0	0	2.7864e-17	0	2.22045e-16	0	2.22045e-16	0	8.78204e-18	0	1.69136e-17	0	0	0	0	0	0
R_GAMtex	0	0	0	0	0	0	0	0	0	0	0	0	0	0	0	0	0	0	0	0	0	0	0	0	0	0	0	0	0	0	0	0	0	0	0	0	0	0
R_ECOAH8	0	0	0	0	0	0	0	0	0	0	0	0	0	0	0	0	0	0	0	0	0	0	0	0	0	0	0	0	0	0	0	0	0	0	0	0	0	0
R_UREAtpp	0	0	0	0	0	0	0	0	0	0	0	0	0	0	0	0	0	0	0	0	0	0	0	0	0	0	0	0	0	0	0	0	0	0	0	0	0	0
R_LDH_D2	0	-0.00196705	0	8.0231e-18	0	-0.00198385	0	-0.00198215	0	-0.00196958	0	-0.00199141	0	-0.00198215	0	-0.00198843	0	0	0	1.4803e-16	0	1.4803e-16	0	-0.00194158	0	0	0	0	0	-0.00198831	0	-0.00196038	0	0	0	0	0	0
R_3HAD60	1.42979	0	2.57166	0	1.37124	0	1.47611	0	1.32625	0	2.1578	0	2.25382	0	0.611956	0	2.57166	0	2.57166	0	2.57166	0	1.68829	0	2.57166	0	2.57166	0	1.05517	0	1.70463	0	2.57166	0	2.57166	0	2.57166	0
R_PLIPA1A161pp	0	0	0	0	0	0	0	0	0	0	0	0	0	0	0	0	0	0	0	0	0	0	0	0	0	0	0	0	0	0	0	0	0	0	0	0	0	0
R_OHPBAT	0.000746027	0	0.00134183	0	0.000715477	0	0.000770196	0	0.000692002	0	0.00112589	0	0.00117599	0	0.000319303	0	0.00134183	0	0.00134183	0	0.00134183	0	0.000880906	0	0.00134183	0	0.00134183	0	0.000550563	0	0.000889434	0	0.00134183	0	0.00134183	0	0.00134183	0
R_NTP10	0	-0.00262274	0	0	0	-0.00264514	0	-0.00264286	0	-0.00262611	0	-0.00265521	0	-0.00264286	0	-0.00265124	0	4.44089e-16	0	-4.44089e-16	0	0	0	-0.00258877	0	-1.22125e-14	0	2.22045e-16	0	-0.00265108	0	-0.00261384	0	0	0	-4.44089e-16	0	0
R_EXo_hdcea_LPAREN_e_RPAREN_	0	-0.231784	0	0	0	-0.233764	0	-0.233563	0	-0.232082	0	-0.234654	0	-0.233563	0	-0.234303	0	0	0	0	0	0	0	-0.228783	0	0	0	0	0	-0.234289	0	-0.230998	0	0	0	0	0	0
R_CLPNS181pp	0	0	0	0	0	0	0	0	0	0	0	0	0	0	0	0	0	0	0	0	0	0	0	0	0	0	0	0	0	0	0	0	0	0	0	0	0	0
R_UM3PL	0	0	0	0	0	0	0	0	0	0	0	0	0	0	0	0	0	0	0	0	0	0	0	0	0	0	0	0	0	0	0	0	0	0	0	0	0	0
R_GTHRDtex	0	0	0	0	0	0	0	0	0	0	0	0	0	0	0	0	0	0	0	0	0	0	0	0	0	0	0	0	0	0	0	0	0	0	0	0	0	0
R_EXi_glyc_LPAREN_e_RPAREN_	0	0	0	0	0	0	0	0	0	0	0	0	0	0	0	0	0	0	0	0	0	0	0	0	0	0	0	0	0	0	0	0	0	0	0	0	0	0
R_SUCDi	73.5958	0	157.543	0	75.7008	0	71.9304	0	77.3183	0	172.422	0	168.97	0	40.627	0	281.174	0	282.543	0	157.543	0	188.035	0	282.901	0	157.543	0	87.064	0	181.899	0	407.543	0	282.765	0	157.543	0
R_LPLIPAL2A120	0	0	0	0	0	0	0	0	0	0	0	0	0	0	0	0	0	0	0	0	0	0	0	0	0	0	0	0	0	0	0	0	0	0	0	0	0	0
R_EXo_dgsn_LPAREN_e_RPAREN_	0	0	0	0	0	0	0	0	0	0	0	0	0	0	0	0	0	0	0	0	0	0	0	0	0	0	0	0	0	0	0	0	0	0	0	0	0	0
R_EXi_phe_D_LPAREN_e_RPAREN_	0	0.117586	0	-1.06571e-14	0	0.11859	0	0.118488	0	0.117737	0	0.119042	0	0.118488	0	0.118864	0	3.10862e-15	0	3.73035e-14	0	3.19744e-14	0	0.124693	0	0	0	4.52971e-14	0	0.118857	0	0.1259	0	-8.88178e-15	0	-1.90958e-14	0	-1.24345e-14
R_12DGR120tipp	0	0	0	0	0	0	0	0	0	0	0	0	0	0	0	0	0	0	0	0	0	0	0	0	0	0	0	0	0	0	0	0	0	0	0	0	0	0
R_EXo_cyan_LPAREN_e_RPAREN_	0	0	0	0	0	0	0	0	0	-0.000656527	0	0	0	0	0	0	0	0	0	0	0	0	0	0	0	0	0	0	0	0	0	0	0	0	0	0	0	0
R_ALDD19x	0	0	0	0	0	0	0	0	0	0	0	0	0	0	0	0	0	0	0	0	0	0	0	0	0	0	0	0	0	0	0	0	0	0	0	0	0	0
R_DASYN161	0.313178	0	0.563293	0	0.300353	0	0.323324	0	0.290499	0	0.472641	0	0.493672	0	0.134042	0	0.563293	0	0.563293	0	0.563293	0	0.369799	0	0.563293	0	0.563293	0	0.231123	0	0.37338	0	0.563293	0	0.563293	0	0.563293	0
R_DASYN160	0.271921	0	0.489086	0	0.260786	0	0.280731	0	0.252229	0	0.410377	0	0.428638	0	0.116384	0	0.489086	0	0.489086	0	0.489086	0	0.321083	0	0.489086	0	0.489086	0	0.200676	0	0.324192	0	0.489086	0	0.489086	0	0.489086	0
R_3OAELASE	0	0	0	0	0	0	0	0	0	0	0	0	0	0	0	0	0	0	0	0	0	0	0	0	0	0	0	0	0	0	0	0	124.658	0	0	0	0	0
R_UAMAGS	0.123044	0	0.221311	0	0.118005	0	0.12703	0	0.114133	0	0.185695	0	0.193958	0	0.0526633	0	0.221311	0	0.221311	0	0.221311	0	0.14529	0	0.221311	0	0.221311	0	0.0908055	0	0.146696	0	0.221311	0	0.221311	0	0.221311	0
R_DGSNtex	0	0	0	0	0	0	0	0	0	0	0	0	0	0	0	0	0	0	0	0	0	0	0	0	0	0	0	0	0	0	0	0	0	0	0	0	0	0
R_EXi_ddca_LPAREN_e_RPAREN_	0	0.170478	0	0	0	0.171934	0	0.171786	0	0.170697	0	0.172589	0	0.171786	0	0.17233	0	0	0	0	0	0	0	0.16827	0	0	0	0	0	0.17232	0	0.169899	0	0	0	0	0	0
R_NTD12	0	0	0	0	0	0	0	0	0	0	0	0	0	0	0	0	0	0	0	0	0	0	0	0	0	0	0	0	0	0	0	0	0	0	0	0	0	0
R_NTD3	0	-0.109936	0	-1.77636e-15	0	-0.10823	0	-0.108137	0	-0.110078	0	-0.103332	0	-0.108137	0	-0.111131	0	-1.28786e-14	0	-2.26485e-14	0	-1.90958e-14	0	-0.112827	0	-8.65974e-15	0	-1.11022e-15	0	-0.111124	0	-0.11392	0	-4.88498e-15	0	1.15463e-14	0	2.66454e-14
R_DHFS	0.00298411	0	0.00536732	0	0.00286191	0	0.00308079	0	0.00276801	0	0.00450354	0	0.00470394	0	0.00127721	0	0.00536732	0	0.00536732	0	0.00536732	0	0.00352362	0	0.00536732	0	0.00536732	0	0.00220225	0	0.00355774	0	0.00536732	0	0.00536732	0	0.00536732	0
R_DHFR	0.123059	0	0.221339	0	0.11802	0	0.127046	0	0.114148	0	0.185718	0	0.193982	0	0.05267	0	0.221339	0	0.221339	0	0.221339	0	0.145308	0	0.221339	0	0.221339	0	0.0908171	0	0.146715	0	0.221339	0	0.221339	0	0.221339	0
R_IPDPS	0.00856325	0	0.0154022	0	0.00821258	0	0.00884068	0	0.00794313	0	0.0129235	0	0.0134985	0	0.00366511	0	0.0154022	0	0.0154022	0	0.0154022	0	0.0101115	0	0.0154022	0	0.0154022	0	0.00631963	0	0.0102094	0	0.0154022	0	0.0154022	0	0.0154022	0
R_EAR121x	0.626356	0	1.12659	0	0.600707	0	0.646649	0	0	0	0.945282	0	0.987345	0	0	0	1.12659	0	1.12659	0	1.12659	0	0.739599	0	1.12659	0	1.12659	0	0.462247	0	0.746759	0	1.12659	0	1.12659	0	1.12659	0
R_EAR121y	0	2.77556e-17	0	2.1684e-19	0	-2.77556e-17	0	0	0.580997	0	0	-1.38778e-17	0	2.77556e-17	0.268084	0	0	2.22045e-16	0	-2.22045e-16	0	4.44089e-16	0	-2.77556e-17	0	-4.44089e-16	0	0	0	-2.77556e-17	0	0	0	0	0	2.22045e-16	0	0
R_ORNTA	0	0	0	0	0	0	0	0	1.07513	0	0	0	0	0	0.496085	0	0	0	0	0	0	0	0	0	0	0	0	0	0	0	0	0	0	0	0	0	0	0
R_THRabcpp	0	0	0	0	0	0	0	0	0	0	0	0	0	0	0	0	0	0	0	0	0	0	0	0	0	0	0	0	0	0	125	0	0	0	0	0	0	0
R_CLt3_2pp	0.00753533	0	0.0135533	0	0.00722676	0	0.00777946	0	0.00698965	0	0.0113721	0	0.0118782	0	0.00322516	0	0.0135533	0	0.0135533	0	0.0135533	0	0.00889769	0	0.0135533	0	0.0135533	0	0.00556103	0	0.00898383	0	0.0135533	0	0.0135533	0	0.0135533	0
R_EXo_acgam1p_LPAREN_e_RPAREN_	0	0	0	-1.63531	0	0	0	0	0	0	0	0	0	0	0	0	0	-1.63531	0	-1.63531	0	-1.63531	0	0	0	-1.63531	0	-1.63531	0	0	0	0	0	-1.63531	0	-1.63531	0	-1.63531
R_GLYt2rpp	99999	0	99999	0	99999	0	99999	0	99999	0	99999	0	99999	0	99999	-2.38524e-18	99999	0	99999	0	99999	0	99999	0	99999	0	99999	0	99999	0	99999	0	99999	0	99999	0	99999	0
R_ACACT1r	0.387295	0	0.696602	0	0.371435	0	0.399842	0	0.359248	0	0.584497	0	0.610505	0	0.165764	0	0.696602	0	-121.163	0	-121.671	0	0.457317	0	-123.229	0	0.696602	0	0.285821	0	0.461744	0	0.696602	0	-123.635	0	0.696602	0
R_LPLIPAL1A160pp	0	-0.00458979	0	-4.33681e-19	0	-0.00462899	0	-0.00462501	0	-0.00459569	0	-0.00464662	0	-0.00462501	0	-0.00463966	0	8.88178e-16	0	-8.88178e-16	0	0	0	-0.00453035	0	-2.5091e-14	0	-2.22045e-16	0	-0.00463939	0	-0.00457421	0	0	0	-8.88178e-16	0	0
R_PYRt2rpp	0	0	0	0	0	0	0	0	0	0	0	0	0	0	0	0	0	0	0	0	0	0	0	0	0	0	0	0	0	0	0	0	0	0	0	0	0	0
R_LPLIPAL1A161pp	0	-0.00196705	0	-2.1684e-19	0	-0.00198385	0	-0.00198215	0	-0.00196958	0	-0.00199141	0	-0.00198215	0	-0.00198843	0	4.44089e-16	0	-4.44089e-16	0	0	0	-0.00194158	0	0	0	0	0	-0.00198831	0	-0.00196038	0	0	0	-4.44089e-16	0	0
R_METTRS	0.311258	0	0.559839	0	0.298512	0	0.321342	0	0.288718	0	0.469743	0	0.490646	0	0.13322	0	0.559839	0	0.559839	0	0.559839	0	0.367532	0	0.559839	0	0.559839	0	0.229707	0	0.371091	0	0.559839	0	0.559839	0	0.559839	0
R_EXi_leu_L_LPAREN_e_RPAREN_	0	0.0688468	0	1.30104e-18	0	0.0694348	0	0.0693751	0	0.0689354	0	0.0696992	0	0.0693751	0	0.069595	0	2.17604e-14	125	7.54952e-15	0	2.35367e-14	0	0.0731328	0	0	0	4.26326e-14	0	0.0695908	0	0.0738409	0	2.66454e-14	0	-2.17604e-14	0	-1.95399e-14
R_CO2tpp	-240.375	0	-507.858	0	-370.888	0	-361.013	0	-250.124	0	-421.826	0	-412.786	0	-192.38	0	-507.858	0	-507.858	0	-507.858	0	-341.403	0	-882.858	0	-382.858	0	-275.647	0	-339.496	0	-1132.86	0	-882.858	0	-382.858	0
R_URIDK2r	-0.120075	0	-0.215972	0	-0.115158	0	-0.123965	0	-0.11138	0	-0.181215	0	-0.189279	0	-0.0513928	0	-0.215972	0	-0.215972	0	-0.215972	0	-0.141784	0	-0.215972	0	-0.215972	0	-0.0886148	0	-0.143157	0	-0.215972	0	-0.215972	0	-0.215972	0
R_PROD2	-99999	-6.93889e-18	-99999	-1.58294e-17	-99999	-6.93889e-18	-99999	-3.46945e-17	-99999	0	-99999	-4.16334e-17	-99999	4.85723e-17	-99999	0	-99999	0	-99999	0	-99999	0	-99999	5.55112e-17	-99999	0	-99875.5	0	-99999	-2.08167e-17	-99999	5.55112e-17	-99999	0	-99999	0	-99999	0
R_EXi_LalaDgluMdapDala_LPAREN_e_RPAREN_	0	0.420293	0	-8.48969e-15	0	0.418593	0	0.177732	0	0.181858	0	0.414876	0	0.418233	0	0.183598	0	7.68708e-14	0	1.17536e-13	0	1.05388e-13	0	0.435561	0	0	0	1.59071e-13	0	0.424835	0	0.439778	0	6.85901e-14	0	-8.55522e-14	0	-1.25033e-13
R_CYSabcpp	0	0	0	0	0	0	0	0	125	0	0	0	0	0	0	0	0	0	0	0	0	0	0	0	0	0	0	0	0	0	0	0	0	0	0	0	0	0
R_GLYCK2	0	0	0	0	0	0	0	0	0	1.43115e-17	0	0	0	0	0	8.0231e-18	0	0	0	0	0	0	0	0	0	0	0	0	0	0	0	0	0	0	0	0	0	0
R_GTHOXtex	0	0	0	0	0	0	0	0	0	0	0	0	0	0	0	0	0	0	0	0	0	0	0	0	0	0	0	0	0	0	0	0	0	0	0	0	0	0
R_SKMt2pp	0	0	0	0	0	0	0	0	0	0	0	0	0	0	0	0	0	0	0	2.64233e-14	0	0	0	0	0	0	0	3.19744e-14	0	0	0	0	0	-5.9952e-15	0	0	0	0
R_FEOXAMUtex	0	-0.00131137	0	-4.33681e-19	0	-0.00132257	0	-0.00132143	0	-0.00131305	0	-0.0013276	0	-0.00132143	0	-0.00132562	0	0	0	0	0	0	0	-0.00129439	0	0	0	0	0	-0.00132554	0	-0.00130692	0	0	0	0	0	0
R_EXo_acac_LPAREN_e_RPAREN_	0	-0.0354069	0	2.1684e-19	0	-0.0357093	0	-0.0356786	0	-0.0354525	0	-0.0358453	0	-0.0356786	0	-0.0357917	0	-7.10543e-15	0	-4.44089e-15	0	-4.44089e-15	0	-0.0349484	0	0	0	-1.42109e-14	0	-0.0357896	0	-0.0352868	0	-8.88178e-15	0	7.10543e-15	0	9.76996e-15
R_GLCNACAT_BP1	0.00495422	0	0.00891084	0	0.00475135	0	0.00511473	0	0.00459546	0	0.0074768	0	0.0078095	0	0.00212043	0	0.00891084	0	0.00891084	0	0.00891084	0	0.00584993	0	0.00891084	0	0.00891084	0	0.00365619	0	0.00590657	0	0.00891084	0	0.00891084	0	0.00891084	0
R_UNDPFUCMANGLCNt_BP	0.0275841	0	0.0496137	0	0.0264545	0	0.0284778	0	0.0255866	0	0.0416293	0	0.0434817	0	0.0118061	0	0.0496137	0	0.0496137	0	0.0496137	0	0.0325712	0	0.0496137	0	0.0496137	0	0.0203569	0	0.0328866	0	0.0496137	0	0.0496137	0	0.0496137	0
R_ZNabcpp	0	-0.00524547	0	0	0	-0.00529027	0	-0.00528572	0	-0.00525222	0	-0.00531042	0	-0.00528572	0	-0.00530247	0	8.88178e-16	0	-8.88178e-16	0	0	0	-0.00517755	0	2.22045e-16	0	2.22045e-16	0	-0.00530216	0	-0.00522767	0	0	0	-8.88178e-16	0	0
R_GLCNACAT_BP2	0.0300612	0	0.0540692	0	0.0288302	0	0.0310352	0	0.0278843	0	0.0453677	0	0.0473865	0	0.0128664	0	0.0540692	0	0.0540692	0	0.0540692	0	0.0354962	0	0.0540692	0	0.0540692	0	0.022185	0	0.0358399	0	0.0540692	0	0.0540692	0	0.0540692	0
R_EXo_co_LPAREN_e_RPAREN_	0	0	0	0	0	0	0	0	0	0	0	0	0	0	0	0	0	0	0	0	0	0	0	0	0	0	0	0	0	0	0	0	0	0	0	0	0	0
R_TARTRtex	0	0	0	0	0	0	0	0	0	0	0	0	0	0	0	0	0	0	0	0	0	0	0	0	0	0	0	0	0	0	0	0	0	0	0	0	0	0
R_CPGNR1	0	0	0	0	0	0	0	0	0	0	0	0	0	0	0	0	0	0	0	0	0	0	0	0	0	0	0	0	0	0	0	0	0	0	0	0	0	0
R_CPGNR3	0	-5.55112e-17	0	-4.33681e-19	0	-2.77556e-17	0	-5.55112e-17	0	0	0	0	0	0	0	0	0	0	0	0	0	0	0	2.77556e-17	0	0	0	0	0	0	0	2.77556e-17	0	0	0	0	0	0
R_CPGNR2	0	-4.68375e-17	0	-4.33681e-19	0	-3.83808e-17	0	-4.40186e-17	0	8.67362e-19	0	-3.68629e-18	0	1.06252e-17	0	-4.77049e-18	0	0	0	0	0	0	0	5.52943e-17	0	0	0	0	0	-1.06252e-17	0	3.38271e-17	0	0	0	0	0	0
R_SDPTA	-1.58663	0	-2.85378	0	-1.52166	0	-1.63804	0	-1.47174	0	-2.39451	0	-2.50106	0	-0.679088	0	-2.85378	0	-2.85378	0	-0.221311	0	-1.87349	0	-2.85378	0	-2.85378	0	-1.17093	0	-1.89163	0	-2.85378	0	-2.85378	0	-2.85378	0
R_FADRx2	0	-2.77556e-17	0	0	0	-2.77556e-17	0.00231059	0	99999	0	0	-2.77556e-17	0	2.77556e-17	99999	0	0	0	0	0	0	0	0	2.77556e-17	0.00402549	0	0	0	16.2644	0	0	2.77556e-17	0	0	0	0	0	0
R_TMPPP	0.000746027	0	0.00134183	0	0.000715477	0	0.000770196	0	0.000692002	0	0.00112589	0	0.00117599	0	0.000319303	0	0.00134183	0	0.00134183	0	0.00134183	0	0.000880906	0	0.00134183	0	0.00134183	0	0.000550563	0	0.000889434	0	0.00134183	0	0.00134183	0	0.00134183	0
R_PLIPA1A160pp	0	0	0	0	0	0	0	0	0	0	0	0	0	0	0	0	0	0	0	0	0	0	0	0	0	0	0	0	0	0	0	0	0	0	0	0	0	0
R_UAG2E	0	0	0	0	0	0	0	0	0	0	0	0	0	0	0	0	0	0	0	0	0	0	0	0	0	0	0	0	0	0	0	0	0	0	0	0	0	0
R_PACH	0	0	0	0	0	0	0	0	0	0	0	0	0	0	0	0	0	0	0	0	0	0	0	0	0	0	0	0	0	0	0	0	0	0	0	0	0	0
R_EXo_urea_LPAREN_e_RPAREN_	0	-0.00131137	0	-4.33681e-19	0	-0.00132257	0	-0.00132143	0	-0.00131305	0	-0.00929323	0	-0.00132143	0	-0.0119306	0	0	0	0	0	0	0	-0.00129439	0	0	0	0	0	-0.00132554	0	-0.00130692	0	0	0	0	0	0
R_DAMPtex	0	0	0	0	0	0	0	0	0	0	0	0	0	0	0	0	0	0	0	0	0	0	0	0	0	0	0	0	0	0	0	0	0	0	0	0	0	0
R_UAGCVT	0.123044	0	0.221311	0	0.118005	0	0.12703	0	0.114133	0	0.185695	0	0.193958	0	0.0526633	0	0.221311	0	0.221311	0	0.221311	0	0.14529	0	0.221311	0	0.221311	0	0.0908055	0	0.146696	0	0.221311	0	0.221311	0	0.221311	0
R_DINt2rpp	0	0	0	0	0	0	0	0	0	0	0	0	0	0	0	0	0	0	0	0	0	0	0	0	0	0	0	0	0	0	0	0	0	0	0	0	0	0
R_OHPHM	0.000746027	0	0.00134183	0	0.000715477	0	0.000770196	0	0.000692002	0	0.00112589	0	0.00117599	0	0.000319303	0	0.00134183	0	0.00134183	0	0.00134183	0	0.000880906	0	0.00134183	0	0.00134183	0	0.000550563	0	0.000889434	0	0.00134183	0	0.00134183	0	0.00134183	0
R_MSADH	0	-0.00262274	4.08752	0	92.3897	0	90.2797	0	0	-0.00262611	73.6838	0	71.9868	0	0	-0.00265124	0	-7.10543e-15	0	-4.88498e-15	0	-4.88498e-15	0	-0.00258877	67.0185	0	64.2946	0	0	-0.00265108	0	-0.00261384	107.212	0	65.4001	0	0	9.76996e-15
R_EXi_metsox_R_L_LPAREN_e_RPAREN_	0	0.0655684	0	0	0	0.0634833	0	0.0634287	0	0.0558048	0	0.063725	0	0.0634287	0	0.0586586	0	0	0	0	0	0	0	0.0284765	0	0	0	0	0	0.0583237	0	0.0601182	0	0	0	0	0	0
R_FEENTERR1	0	-0.0111466	0	2.1684e-18	0	-0.0112418	0	-0.0112322	0	-0.011161	0	-0.0112846	0	-0.0112322	0	-0.0112678	0	8.88178e-16	0	-8.88178e-16	0	0	0	-0.0110023	0	0	0	0	0	-0.0112671	0	-0.0111088	0	0	0	-8.88178e-16	0	0
R_EXi_gln_L_LPAREN_e_RPAREN_	0	0.0465536	0	3.55271e-15	0	0.044306	0	0.0442679	0	0.0466134	125	0.0418195	0	0.0442679	0	0.0470594	0	2.13163e-14	0	9.63465e-15	0	1.07032e-14	0	0.0459507	0	-1.18794e-14	0	1.15463e-14	0	0.0470566	0	0.0463956	0	1.77636e-14	0	-1.24345e-14	0	-2.93099e-14
R_FEENTERR3	0	-0.0111466	0	-4.33681e-19	0	-0.0112418	0	-0.0112322	0	-0.011161	0	-0.0112846	0	-0.0112322	0	-0.0112678	0	8.88178e-16	0	-8.88178e-16	0	0	0	-0.0110023	0	0	0	0	0	-0.0112671	0	-0.0111088	0	0	0	-8.88178e-16	0	0
R_FEENTERR2	0	-0.0111466	0	-4.33681e-19	0	-0.0112418	0	-0.0112322	0	-0.011161	0	-0.0112846	0	-0.0112322	0	-0.0112678	0	8.88178e-16	0	-8.88178e-16	0	0	0	-0.0110023	0	0	0	0	0	-0.0112671	0	-0.0111088	0	0	0	-8.88178e-16	0	0
R_GCALDD	0.00298411	0	0.00536732	0	0.00286191	0	0.00308079	0	0.00276801	0	0.00450354	0	0.00470394	0	0.00127721	0	0.00536732	0	0.00536732	0	0.00536732	0	0.00352362	0	0.00536732	0	0.00536732	0	0.00220225	0	0.00355774	0	0.00536732	0	0.00536732	0	0.00536732	0
R_EXo_methal_LPAREN_e_RPAREN_	0	0	0	0	0	0	0	0	0	0	0	0	0	0	0	0	0	0	0	0	0	0	0	0	0	0	0	0	0	0	0	0	0	0	0	0	0	0
R_BLVRDNtex	0	0	0	0	0	0	0	0	0	0	0	0	0	0	0	0	0	0	0	0	0	0	0	0	0	0	0	0	0	0	0	0	0	0	0	0	0	0
R_TRPtex	0	0	0	0	0	0	0	0	0	0	0	0	0	0	0	0	0	0	0	0	0	0	0	0	0	0	0	0	0	0	0	0	125	0	0	0	0	0
R_ANTHDIO	0	-0.0441494	0	7.10543e-15	0	-0.0471716	0	-0.047131	0	-0.0442062	0	-0.044696	0	-0.047131	0	-0.0446291	0	2.57572e-14	0	-9.76996e-15	0	-4.44089e-15	0	-0.0496181	0	-2.93099e-14	0	1.42109e-14	0	-0.0446265	0	-0.0500985	0	0	0	-4.44089e-15	0	-2.66454e-14
R_EXi_duri_LPAREN_e_RPAREN_	0	0	0	0	0	0	0	0	0	0	0	0	0	0	0	0	0	0	0	0	0	0	0	0	0	0	0	0	0	0	0	0	0	0	0	0	0	0
R_MTHFD	2.08265	0	3.74592	0	1.99736	0	2.15012	0	1.93183	0	3.14309	0	3.28295	0	0.634932	0	3.74592	0	3.74592	0	3.74592	0	2.8276	0	3.74592	0	3.74592	0	1.53698	0	1.76863	0	3.74592	0	3.74592	0	3.74592	0
R_MTHFC	2.08265	0	3.74592	0	1.99736	0	2.15012	0	1.93183	0	3.14309	0	3.28295	0	0.634932	0	3.74592	0	3.74592	0	3.74592	0	2.8276	0	3.74592	0	3.74592	0	1.53698	0	1.76863	0	3.74592	0	3.74592	0	3.74592	0
R_GTHS	0	0	0	-3.55271e-15	0	0	0	0	0	0	0	0	0	0	0	0	0	2.35367e-14	0	2.44249e-14	0	2.39808e-14	0	0	0	1.17684e-14	0	4.19664e-14	0	0	0	0	0	1.53211e-14	0	-2.08722e-14	0	-3.28626e-14
R_NTD9pp	0	0	0	0	0	0	0	0	0	0	0	0	0	0	0	0	0	0	0	0	0	0	0	0	0	0	0	0	0	0	0	0	0	0	0	0	0	0
R_KDOCT2	0.041985	0	0.0755156	0	0.0402657	0	0.0433452	0	0.0389446	0	0.0633627	0	0.0661822	0	0.0179698	0	0.0755156	0	0.0755156	0	0.0755156	0	0.0495757	0	0.0755156	0	0.0755156	0	0.0309846	0	0.0500557	0	0.0755156	0	0.0755156	0	0.0755156	0
R_EXo_tcynt_LPAREN_e_RPAREN_	0	0	0	0	0	0	0	0	0	0	0	0	0	0	0	0	0	0	0	0	0	0	0	0	0	0	0	0	0	0	0	0	0	0	0	0	0	0
R_QMO2	0	-0.00262274	0	-8.67362e-19	0	-0.00264514	0	-0.00264286	0	-0.00262611	0	-0.00265521	0	-0.00264286	0	-0.00265124	0	0	0	0	0	0	0	-0.00258877	0	0	0	0	0	-0.00265108	0	-0.00261384	0	0	0	0	0	0
R_PGPP120	0	0	0	0	0	0	0	0	0	0	0	0	0	0	0	0	0	0	0	0	0	0	0	0	0	0	0	0	0	0	0	0	0	0	0	0	0	0
R_EAR140y	0	-2.77556e-17	0	0	0	2.77556e-17	0	2.77556e-17	0.58947	0	0	2.77556e-17	1.00174	0	0.271993	0	0	0	0	0	0	0	0	0	0	0	0	0	0	2.77556e-17	0	0	0	0	0	0	0	0
R_EAR140x	0.63549	0	1.14301	0	0.609467	0	0.656079	0	0	0	0.959067	0	0	-2.77556e-17	0	0	1.14301	0	1.14301	0	1.14301	0	0.750385	0	1.14301	0	1.14301	0	0.468988	0	0.757649	0	1.14301	0	1.14301	0	1.14301	0
R_FORtppi	0.599181	0	1.07771	0	0.574644	0	0.618593	0	0.55579	0	0.90427	0	0.944508	0	0	0	1.07771	0	1.07771	0	1.07771	0	1.07592	0	1.07771	0	1.07771	0	0.442192	0	0	0	125.736	0	1.07771	0	1.07771	0
R_PPCSCT	99937.8	0	99949.9	0	99925.9	0	99929	0	99933.1	0	99830.6	0	99834.2	0	99963.7	0	99860.9	0	99897.3	0	99898.8	0	99975	0	99844.8	0	99846.2	0	99921.1	0	99964.7	0	99720.9	0	99845.4	0	99983	0
R_PRAMPC	0.253406	0	0.455785	0	0.243029	0	0.261616	0	0.235056	0	0.382435	0	0.399452	0	0.108459	0	0.455785	0	0.455785	0	0.455785	0	0.299221	0	0.455785	0	0.455785	0	0.187012	0	0.302118	0	0.455785	0	0.455785	0	0.455785	0
R_MOBDabcpp	0	-0.00262274	0	0	0	-0.00264514	0	-0.00264286	0	-0.00262611	0	-0.00265521	0	-0.00264286	0	-0.00265124	0	4.44089e-16	0	-4.44089e-16	0	0	0	-0.00258877	0	2.22045e-16	0	2.22045e-16	0	-0.00265108	0	-0.00261384	0	0	0	-4.44089e-16	0	0
R_TARTD	0	0	0	0	0	0	0	0	0	0	0	0	0	0	0	0	0	1.42109e-14	0	9.4739e-15	0	0	0	0	0	0	0	1.42109e-14	0	0	0	0	0	8.88178e-15	0	-7.10543e-15	0	0
R_OPHBDC	0.000746027	0	0.00134183	0	0.000715477	0	0.000770196	0	0.000692002	0	0.00112589	0	0.00117599	0	0.000319303	0	0.00134183	0	0.00134183	0	0.00134183	0	0.000880906	0	0.00134183	0	0.00134183	0	0.000550563	0	0.000889434	0	0.00134183	0	0.00134183	0	0.00134183	0
R_EXi_glyclt_LPAREN_e_RPAREN_	0	0.0118023	0	8.67362e-18	0	0.00925798	0	0.00925002	0	0.0118175	0	0.00929323	0	0.00925002	0	0.0119306	0	7.10543e-15	0	4.73695e-15	0	4.73695e-15	0	0.0116495	0	0	0	0	0	0.0119299	0	0.0117623	0	0	0	0	0	-9.76996e-15
R_CYSDESULF	0	0	0	0	0	0	0	0	124.594	0	0	0	0	0	0	0	0	0	0	0	0	0	0	0	0	0	0	0	0	0	0	0	0	0	0	0	0	0
R_T2DECAI	0.626356	0	1.12659	0	0.600707	0	0.646649	0	0.580997	0	0.945282	0	0.987345	0	0.268084	0	1.12659	0	1.12659	0	1.12659	0	0.739599	0	1.12659	0	1.12659	0	0.462247	0	0.746759	0	1.12659	0	1.12659	0	1.12659	0
R_ACMUMptspp	0	0	0	8.95334e-16	0	0	0	0	0	0	0	0	0	0	0	0	0	2.13163e-14	0	3.14563e-14	0	2.87918e-14	0	0	0	1.33227e-15	0	3.90799e-14	0	0	0	0	0	2.5091e-14	0	-2.4869e-14	0	-3.37508e-14
R_ARGN	0	-0.0104909	123.119	0	0	-0.0105805	0	-0.0105714	0	-0.0105044	0	0	0	-0.0105714	0	0	0	1.77636e-15	0	2.88658e-15	0	3.55271e-15	0	-0.0103551	0	4.44089e-16	0	1.77636e-14	0	-0.0106043	0	-0.0104553	0	4.44089e-16	0	-3.55271e-15	0	0
R_EXo_tartr_L_LPAREN_e_RPAREN_	0	-0.026883	0	-7.15573e-18	0	-0.0244675	0	-0.0244465	0	-0.0269176	0	-0.0245607	0	-0.0244465	0	-0.0271752	0	0	0	0	0	-9.4739e-15	0	-0.0265349	0	0	0	0	0	-0.0271736	0	-0.0267918	0	0	0	0	0	1.95399e-14
R_FECRMUtpp	0	0	0	0	0	0	0	0	0	0	0	0	0	0	0	0	0	0	0	0	0	0	0	0	0	0	0	0	0	0	0	0	0	0	0	0	0	0
R_MEPCT	0.0102402	0	0.0184184	0	0.00982087	0	0.010572	0	0.00949865	0	0.0154543	0	0.016142	0	0.00438286	0	0.0184184	0	0.0184184	0	0.0184184	0	0.0120916	0	0.0184184	0	0.0184184	0	0.00755721	0	0.0122087	0	0.0184184	0	0.0184184	0	0.0184184	0
R_EXo_pyr_LPAREN_e_RPAREN_	0	-0.0236046	0	-6.93889e-18	0	-0.0238062	0	-0.0237858	0	-0.023635	0	-0.0238969	0	-0.0237858	0	-0.0238611	0	-7.10543e-15	0	-9.4739e-15	0	-9.4739e-15	0	-0.0258877	0	0	0	-1.42109e-14	0	-0.0238597	0	-0.0261384	0	-8.88178e-15	0	7.10543e-15	0	9.76996e-15
R_ENTERES2	0	0	0	0	0	0	0	0	0	0	0	0	0	0	0	0	0	0	0	0	0	0	0	0	0	0	0	0	0	0	0	0	0	0	0	0	0	0
R_GAPD	-6.49045	0	-11.6739	0	-6.22466	0	-6.70072	0	-6.02043	0	-9.79523	0	-10.2311	0	-2.77794	0	-11.6739	0	-11.6739	0	-11.6739	0	-7.6639	0	-10.2408	0	-11.6739	0	-4.78991	0	-7.7381	0	-10.9896	0	-10.7833	0	-11.6739	0
R_GLNS	5.87724	0	8.6902	0	5.1153	0	6.06766	0	5.45164	0	0	-0.00265521	9.26449	0	2.51549	0	10.571	0	10.571	0	10.571	0	6.93983	0	10.571	0	10.571	0	4.33737	0	7.00702	0	10.2289	0	10.571	0	10.571	0
R_LPLIPAL1A120pp	0	-0.00196705	0	0	0	-0.00198385	0	-0.00198215	0	-0.00196958	0	-0.00199141	0	-0.00198215	0	-0.00198843	0	4.44089e-16	0	-4.44089e-16	0	0	0	-0.00194158	0	0	0	0	0	-0.00198831	0	-0.00196038	0	0	0	-4.44089e-16	0	0
R_EXo_fru_LPAREN_e_RPAREN_	0	-0.0668798	0	2.66454e-15	0	-0.067451	0	-0.067393	0	-0.0669658	0	-0.0677078	0	-0.067393	0	-0.0676065	0	0	0	0	0	-1.85777e-14	0	-0.0711913	0	-1.31006e-14	0	0	0	-0.0676025	0	-0.0718805	0	0	0	1.28786e-14	0	1.42109e-14
R_HACD5i	0	-0.00262274	0	0	0	-0.00264514	0	-0.00264286	0	-0.00262611	0	-0.00265521	0	-0.00264286	0	-0.00265124	0	0	0	8.88178e-16	0	0	0	-0.00258877	0	0	0	0	0	-0.00265108	0	-0.00261384	0	0	0	0	0	0
R_3OACOAT	0	0	0	0	0	0	0	0	0	0	0	0	0	0	0	0	0	0	0	0	0	0	0	0	0	0	0	0	0	0	0	0	124.658	0	0	0	0	0
R_OCTDPS	0.000746027	0	0.00134183	0	0.000715477	0	0.000770196	0	0.000692002	0	0.00112589	0	0.00117599	0	0.000319303	0	0.00134183	0	0.00134183	0	0.00134183	0	0.000880906	0	0.00134183	0	0.00134183	0	0.000550563	0	0.000889434	0	0.00134183	0	0.00134183	0	0.00134183	0
R_FUMt2_3pp	0	-0.00262274	0	-8.67362e-19	0	-0.000661284	0	-0.00264286	0	-0.000656527	0	-0.000663802	0	-0.00264286	0	-0.00265124	0	0	0	0	0	0	0	-0.00258877	0	0	0	0	0	-0.00265108	0	-0.00261384	0	0	0	0	0	0
R_GLNN	0	-0.00262274	0	-3.53992e-15	0	-0.00264514	0	-0.00264286	0	-0.00262611	116.13	0	0	-0.00264286	0	-0.00265124	0	4.44089e-16	0	4.13211e-15	0	3.50761e-15	0	-0.00258877	0	1.18794e-14	0	1.68754e-14	0	-0.00265108	0	-0.00261384	0	0	0	-2.22045e-15	0	0
R_CUt3	0	-0.000655684	0	-2.1684e-19	0	-0.000661284	0	-0.000660716	0	-0.000656527	0	-0.000663802	0	-0.000660716	0	-0.000662809	0	0	0	0	0	0	0	-0.000647193	0	0	0	0	0	-0.00066277	0	-0.000653459	0	0	0	0	0	0
R_PLIPA2A160pp	0	0	0	0	0	0	0	0	0	0	0	0	0	0	0	0	0	0	0	0	0	0	0	0	0	0	0	0	0	0	0	0	0	0	0	0	0	0
R_CORELPSPPEAFMGT_BP	0.0156184	0	0.0280918	0	0.0149788	0	0.0161244	0	0.0144874	0	0.0235709	0	0.0246198	0	0.00668476	0	0.0280918	0	0.0280918	0	0.0280918	0	0.0184422	0	0.0280918	0	0.0280918	0	0.0115263	0	0.0186207	0	0.0280918	0	0.0280918	0	0.0280918	0
R_ME2	0	-0.00262274	103.467	0	23.3083	0	24.7069	0	0	-0.00262611	36.6783	0	37.724	0	0	-0.00265124	0	-7.10543e-15	36.7643	0	40.4116	0	28.2583	0	39.4613	0	43.26	0	0	-0.00265108	23.1205	0	0	0	41.4866	0	0	9.76996e-15
R_EXo_ca2_LPAREN_e_RPAREN_	0	0	0	0	0	0	0	0	0	0	0	0	0	0	0	0	0	0	0	0	0	0	0	0	0	0	0	0	0	0	0	0	0	0	0	0	0	0
R_URAtex	0	0	0	0	0	0	0	0	0	0	0	0	0	0	0	0	0	0	0	0	0	0	0	0	0	0	0	0	0	0	0	0	0	0	0	0	0	0
R_TSULabcpp	0.437188	0	0.786342	0	0.419286	0	0.451352	0	0	-0.00590875	0.659795	0	0.689154	0	0.187119	0	0.786342	0	0.786342	0	0.786342	0	0.147817	0	0.786342	0	0.786342	0	0.322642	0	0.521229	0	0.786342	0	0.786342	0	0.786342	0
R_SULt4pp	0.0125589	0	0.0225888	0	0.0120446	0	0.0129658	0	0.0116494	0	0.0189536	0	0.019797	0	0.00537526	0	0.0225888	0	0.0225888	0	0.0225888	0	0.0148295	0	0.0225888	0	0.0225888	0	0.00926838	0	0.0149731	0	0.0225888	0	0.0225888	0	0.0225888	0
R_FEALCHY	0	0	0	0	0	0	0	0	0	0	0	0	0	0	0	0	0	0	0	0	0	0	0	0	0	0	0	0	0	0	0	0	0	0	0	0	0	0
R_EXi_tungs_LPAREN_e_RPAREN_	0	0	0	0	0	0	0	0	0	0	0	0	0	0	0	0	0	0	0	0	0	0	0	0	0	0	0	0	0	0	0	0	0	0	0	0	0	0
R_EAR181x	0	0	0	0	0	0	0	0	0	0	0	0	0	0	0	0	0	0	0	0	0	0	0	0	0	0	0	0	0	0	0	0	0	0	0	0	0	0
R_EAR181y	0	0	0	0	0	0	0	0	0	0	0	0	0	0	0	0	0	0	0	0	0	0	0	0	0	0	0	0	0	0	0	0	0	0	0	0	0	0
R_GHMT2r	2.54946	0	4.58555	0	2.44506	0	2.63206	0	2.36484	0	3.84759	0	4.0188	0	-61.537	0	4.58555	0	4.58555	0	4.58555	0	3.01039	0	4.58555	0	4.58555	0	1.88149	0	-2.37184	0	4.58555	0	4.58555	0	4.58555	0
R_DAPE	1.58663	0	2.85378	0	1.52166	0	1.63804	0	1.47174	0	2.39451	0	2.50106	0	0.679088	0	2.85378	0	2.85378	0	0.221311	0	1.87349	0	2.85378	0	2.85378	0	1.17093	0	1.89163	0	2.85378	0	2.85378	0	2.85378	0
R_HSERTA	0	0	0	0	0	0	0	0	0	0	0	0	0	0	0	0	0	0	0	0	0	0	0	0	0	0	0	0	0	0	0	0	0	0	0	0	0	0
R_Kt3pp	0	-0.00131137	0	-4.33681e-19	0	-0.00132257	0	-0.00132143	0	-0.00131305	0	-0.0013276	0	-0.00132143	0	-0.00132562	0	0	0	0	0	0	0	-0.00129439	0	0	0	0	0	-0.00132554	0	-0.00130692	0	0	0	0	0	0
R_EXo_fecrm_LPAREN_e_RPAREN_	0	0	0	0	0	0	0	0	0	0	0	0	0	0	0	0	0	0	0	0	0	0	0	0	0	0	0	0	0	0	0	0	0	0	0	0	0	0
R_TKT1	-0.141246	0	-0.25405	0	-0.135462	0	-0.145822	0	-0.131018	0	-0.213165	0	-0.222651	0	-0.0604541	0	-0.25405	0	-0.25405	0	-0.25405	0	-0.166783	0	-0.61233	0	-0.25405	0	-0.104239	0	-0.168398	0	-0.25405	0	-0.476705	0	-0.25405	0
R_DAPabcpp	0	0	0	0	0	0	0	0	0	0	0	0	0	0	0	0	0	2.84217e-14	0	2.35367e-14	0	0	0	0	0	0	0	4.28546e-14	0	0	0	0	0	2.66454e-14	0	-2.13163e-14	0	0
R_DM_4HBA	0.000746027	0	0.00134183	0	0.000715477	0	0.000770196	0	0.000692002	0	0.00112589	0	0.00117599	0	0.000319303	0	0.00134183	0	0.00134183	0	0.00134183	0	0.000880906	0	0.00134183	0	0.00134183	0	0.000550563	0	0.000889434	0	0.00134183	0	0.00134183	0	0.00134183	0
R_EXo_blvrdn_LPAREN_e_RPAREN_	0	0	0	0	0	0	0	0	0	0	0	0	0	0	0	0	0	0	0	0	0	0	0	0	0	0	0	0	0	0	0	0	0	0	0	0	0	0
R_PHPDC	0	-0.0513619	0	1.0667e-14	0	-0.0544457	0	-0.00925002	0	-0.00919138	0	-0.054653	0	-0.0543989	0	-0.05192	0	1.82077e-14	0	-2.33887e-14	0	-1.80596e-14	0	-0.059326	0	0	0	-1.68754e-14	0	-0.051917	0	-0.0599004	0	2.66454e-14	0	4.88498e-15	0	-1.68754e-14
R_DHAD1	3.143	0	5.6531	0	3.01429	0	3.24482	0	2.91539	0	4.74334	0	4.9544	0	1.34522	0	5.6531	0	2.5132	0	5.6531	0	3.71124	0	5.6531	0	5.6531	0	2.31951	0	3.74717	0	5.6531	0	5.6531	0	0	9.76996e-15
R_DHAD2	0.761128	0	1.36899	0	0.72996	0	0.785787	0	0.70601	0	1.14868	0	1.19979	0	0.325767	0	0	0	1.36899	0	1.36899	0	124.632	0	1.36899	0	1.36899	0	0.561708	0	113.68	0	1.36899	0	1.36899	0	1.36899	0
R_EXi_agm_LPAREN_e_RPAREN_	0	0.0557331	0	1.58294e-17	0	0.053564	0	0.053518	0	0.0558048	0	0.0617336	0	0.0555001	0	0.0689321	0	2.13163e-14	0	1.42109e-14	0	1.42109e-14	0	0.0550114	0	0	0	2.84217e-14	0	0.0563354	0	0.055544	0	1.77636e-14	0	-1.42109e-14	0	-2.93099e-14
R_PLIPA2A120pp	0	0	0	0	0	0	0	0	0	0	0	0	0	0	0	0	0	0	0	0	0	0	0	0	0	0	0	0	0	0	0	0	0	0	0	0	0	0
R_UPPDC1	0.00149205	0	0.00268366	0	0.00143095	0	0.00154039	0	0.001384	0	0.00225177	0	0.00235197	0	0.000638606	0	0.00268366	0	0.00268366	0	0.00268366	0	0.00176181	0	0.00268366	0	0.00268366	0	0.00110113	0	0.00177887	0	0.00268366	0	0.00268366	0	0.00268366	0
R_PGP180abcpp	0	-0.000655684	0	0	0	-0.000661284	0	-0.000660716	0	-0.000656527	0	-0.000663802	0	-0.000660716	0	-0.000662809	0	4.44089e-16	0	-4.44089e-16	0	-4.44089e-16	0	-0.000647193	0	2.22045e-16	0	6.66134e-16	0	-0.00066277	0	-0.000653459	0	4.44089e-16	0	0	0	0
R_DCYTtex	0	0	0	0	0	0	0	0	0	0	0	0	0	0	0	0	0	0	0	0	0	0	0	0	0	0	0	0	0	0	0	0	0	0	0	0	0	0
R_EXi_fe3dcit_LPAREN_e_RPAREN_	0	0.0937628	0	0	0	0.0892734	0	0.0891966	0	0.0938834	0	0.0896133	0	0.0891966	0	0.0947817	0	0	0	0	0	0	0	0.0925486	0	0	0	0	0	0.0947761	0	0.0934446	0	0	0	0	0	0
R_ALCtex	0	-0.00327842	0	-5.05961e-19	0	-0.00330642	0	-0.00330358	0	-0.00328264	0	-0.00331901	0	-0.00330358	0	-0.00331405	0	2.96059e-16	0	-2.96059e-16	0	0	0	-0.00323597	0	-1.24345e-14	0	0	0	-0.00331385	0	-0.0032673	0	0	0	-2.96059e-16	0	0
R_SUCCtex	0	0	0	0	0	0	0	0	0	0	0	0	0	0	0	0	0	0	0	0	0	0	0	0	0	0	0	0	0	0	0	0	0	0	0	0	0	0
R_METAT	0.00447616	0	0.00805098	0	0.00429286	0	0.00462118	0	0.00415201	0	0.00675532	0	0.00705592	0	0.00191582	0	0.00805098	0	0.00805098	0	0.00805098	0	0.00528544	0	0.00805098	0	0.00805098	0	0.00330338	0	0.00533661	0	0.00805098	0	0.00805098	0	0.00805098	0
R_TRPabcpp	0	0	0	0	0	0	0	0	0	0	0	0	0	0	0	0	0	0	0	0	0	0	0	0	0	0	0	0	0	0	0	0	125	0	0	0	0	0
R_23DHBtex	0	0	0	0	0	0	0	0	0	0	0	0	0	0	0	0	0	0	0	0	0	0	0	0	0	0	0	0	0	0	0	0	0	0	0	0	0	0
R_KAT7	0	0	0	0	0	0	0	0	0	0	0	0	0	0	0	0	0	0	0	0	0	0	0	0	0	0	0	0	0	0	0	0	0	0	0	0	0	0
R_EXi_cmp_LPAREN_e_RPAREN_	0	0	0	1.63531	0	0	0	0	0	0	0	0	0	0	0	0	0	1.63531	0	1.63531	0	1.63531	0	0	0	1.63531	0	1.63531	0	0	0	0	0	1.63531	0	1.63531	0	1.63531
R_3HAD181	0	0	0	0	0	0	0	0	0	0	0	0	0	0	0	0	0	0	0	0	0	0	0	0	0	0	0	0	0	0	0	0	0	0	0	0	0	0
R_3HAD180	0.0418544	0	0.0752808	0	0.0401405	0	0.0432104	0	0.0388235	0	0.0631658	0	0.0659765	0	0.0179139	0	0.0752808	0	0.0752808	0	0.0752808	0	0.0494216	0	0.0752808	0	0.0752808	0	0.0308883	0	0.0499001	0	0.0752808	0	0.0752808	0	0.0752808	0
R_EXi_dha_LPAREN_e_RPAREN_	0	0.0308171	0	0	0	0.0310804	0	0.0310536	0	0.0308568	0	0.0311987	0	0.0310536	0	0.031152	0	0	0	0	0	0	0	0.0330069	0	0	0	0	0	0.0311502	0	0.0333264	0	0	0	0	0	0
R_SPMDt2pp	0	0	0	0	0	0	0	0	0	0	0	0	0	0	0	0	0	0	0	0	0	0	0	0	0	0	0	0	0	0	0	0	0	0	0	0	0	0
R_GLCptspp	0	0	0	-2.65738e-15	0	0	0	0	0	0	0	0	0	0	0	0	0	7.54952e-15	0	2.21304e-14	0	1.85777e-14	0	0	0	1.31006e-14	0	2.77556e-14	0	0	0	0	0	7.32747e-15	0	-1.28786e-14	0	-1.42109e-14
R_BHBtex	0	0	0	0	0	0	0	0	0	0	0	0	0	0	0	0	0	0	0	0	0	0	0	0	0	0	0	0	0	0	0	0	0	0	0	0	0	0
R_CBPS	1.63173	0	1.05407	0	1.56491	0	1.68459	0	1.51356	0	2.46257	0	2.57215	0	0.698388	0	2.93488	0	2.93488	0	2.93488	0	1.92674	0	2.93488	0	2.93488	0	1.20421	0	1.94539	0	2.93488	0	2.93488	0	2.93488	0
R_EXi_ocdca_LPAREN_e_RPAREN_	0	0.262929	0	0	0	0.265175	0	0.264947	0	0.263267	0	0.266185	0	0.264947	0	0.265786	0	0	0	0	0	0	0	0.259524	0	0	0	0	0	0.265771	0	0.262037	0	0	0	0	0	0
R_PYDAMK	0	-0.00262274	0	0	0	-0.00264514	0	-0.00264286	0	-0.00262611	0	-0.00265521	0	-0.00264286	0	-0.00265124	0	4.44089e-16	0	-4.44089e-16	0	0	0	-0.00258877	0	2.22045e-16	0	2.22045e-16	0	-0.00265108	0	-0.00261384	0	0	0	-4.44089e-16	0	0
R_EXi_fe3dhbzs_LPAREN_e_RPAREN_	0	0.0819605	0	0	0	0.0800154	0	0.0799466	0	0.0820659	0	0.0803201	0	0.0799466	0	0.0748974	0	0	0	0	0	0	0	0.0834879	0	0	0	0	0	0.074893	0	0.0771082	0	0	0	0	0	0
R_EXi_LalaDgluMdap_LPAREN_e_RPAREN_	0	0.152774	0	0	0	0.148789	0	0.148661	0	0.152971	0	0.149355	0	0.148661	0	0.154435	0	5.59552e-14	0	4.79616e-14	0	4.61853e-14	0	0.155974	0	0	0	8.52651e-14	0	0.154425	0	0.157484	0	5.32907e-14	0	-4.17444e-14	0	-7.81597e-14
R_RNDR2	0	-2.77556e-17	0.453097	0	0	-1.38778e-17	0	0	0	0	0	-4.16334e-17	0	1.38778e-17	0	-5.55112e-17	0	4.44089e-16	0.453097	0	0.453097	0	0	0	0	1.19904e-14	0.453097	0	0	1.38778e-17	0.300337	0	0	0	0	1.86517e-14	0	0
R_ADNtex	0	0	0	0	0	0	0	0	0	0	0	0	0	0	0	0	0	0	0	0	0	0	0	0	0	0	0	0	0	0	0	0	0	0	0	0	0	0
R_CORELPSPPEAGFMGT_BP	0.00701149	0	0.0126111	0	0.00672437	0	0.00723865	0	0.00650374	0	0.0105816	0	0.0110524	0	0.00300095	0	0.0126111	0	0.0126111	0	0.0126111	0	0.00827914	0	0.0126111	0	0.0126111	0	0.00517444	0	0.0083593	0	0.0126111	0	0.0126111	0	0.0126111	0
R_ARGt3pp	0	0	0	-2.1684e-19	0	0	0	0	0	0	0	0	0	0	0	0	0	0	0	0	0	0	0	0	0	0	0	0	0	0	0	0	0	0	0	0	0	0
R_PLIPAE140pp	0	-0.0334399	0	3.55271e-15	0	-0.0337255	0	-0.0336965	0	-0.0334829	0	-0.0338539	0	-0.0336965	0	-0.0258496	0	-4.44089e-16	0	-1.13243e-14	0	-9.54792e-15	0	-0.0355956	0	-1.19904e-14	0	-1.33227e-14	0	-0.025848	0	-0.0287522	0	2.88658e-15	0	5.32907e-15	0	3.55271e-15
R_ASP1DC	0.00192475	0	4.09098	0	92.3915	0	90.2817	0	0.00178537	0	73.6868	0	71.9898	0	0.000823803	0	0.00346192	0	0.00346192	0	0.00346192	0	0.00227274	0	67.022	0	64.2981	0	0.00142045	0	0.00229474	0	107.216	0	65.4035	0	0.00346192	0
R_MDDCP2pp	0	0	0	0	0	0	0.00494311	0	0.00444126	0	0	0	0	0	0.00204928	0	0	0	0	0	0	0	0	0	0.00861184	0	0	0	0	0	0	0	0	0	0	0	0	0
R_EXi_met_D_LPAREN_e_RPAREN_	0	0	0	0	0	0	0	0	0	0	0	0	0	0	0	0	0	0	0	0	0	0	0	0	0	0	0	0	0	0	0	0	0	0	0	0	0	0
R_MDH	85.4383	0	56.0496	0	54.448	0	49.4362	0	88.3032	0	138.978	0	134.624	0	45.6956	0	301.105	0	303.843	0	176.21	0	200.751	0	371.22	0	118.137	0	95.8037	0	193.899	0	411.398	0	369.466	0	178.843	0
R_PHEMEOX	0	-0.439964	0	1.30104e-18	0	-0.422561	0	-0.422197	0	-0.44053	0	-0.42417	0	-0.422197	0	-0.444745	0	-1.62981e-13	0	-1.14131e-13	0	-1.13687e-13	0	-0.434267	0	-9.9476e-14	0	-2.27374e-13	0	-0.444718	0	-0.438471	0	-1.42109e-13	0	1.13243e-13	0	2.34479e-13
R_EXo_lys_L_LPAREN_e_RPAREN_	0	-0.0734366	0	-5.42101e-18	0	-0.0714187	0	-0.0713573	0	-0.0735311	0	-0.0716906	0	-0.0713573	0	-0.0742346	0	-2.79776e-14	0	-2.41288e-14	0	-8.88178e-15	0	-0.0750744	0	0	0	-4.26326e-14	0	-0.0742302	0	-0.0758012	0	-2.66454e-14	0	2.08722e-14	0	3.90799e-14
R_TTDCAtexi	0	0	0	-2.1684e-19	0	0	0	0	0	0	0	0	0	0	0	0	0	5.01821e-14	0	2.88658e-14	0	2.93099e-14	0	0	0	-1.24345e-14	0	1.01252e-13	0	0	0	0	0	6.21725e-14	0	-5.01821e-14	0	-7.01661e-14
R_RPE	-1.56051	0	-2.8068	0	-1.49661	0	-1.61107	0	-1.44751	0	-2.35509	0	-2.45989	0	-0.667908	0	-2.8068	0	-2.8068	0	-2.8068	0	-1.84265	0	-2.44852	0	-2.8068	0	-1.15165	0	-1.86049	0	-2.46464	0	-2.58414	0	-2.8068	0
R_G3PAT141	0	0	0	0	0	0	0	0	0	0	0	0	0	0	0	0	0	0	0	0	0	0	0	0	0	0	0	0	0	0	0	0	0	0	0	0	0	0
R_G3PAT140	0.00390441	0	0.00702262	0	0.00374453	0	0.00403091	0	0.00362167	0	0.00589245	0	0.00615466	0	0.00167111	0	0.00702262	0	0.00702262	0	0.00702262	0	0.00461032	0	0.00702262	0	0.00702262	0	0.00288143	0	0.00465496	0	0.00702262	0	0.00702262	0	0.00702262	0
R_PE161abcpp	0.127143	0	0.228683	0	0.121936	0	0.131262	0	0.117936	0	0.191881	0	0.200419	0	0.0544178	0	0.228683	0	0.228683	0	0.228683	0	0.15013	0	0.228683	0	0.228683	0	0.0938306	0	0.151583	0	0.228683	0	0.228683	0	0.228683	0
R_RPI	-1.51555	0	-2.72591	0	-1.45348	0	-1.56465	0	-1.4058	0	-2.28723	0	-2.389	0	-0.648661	0	-2.72591	0	-2.72591	0	-2.72591	0	-1.78955	0	-2.36763	0	-2.72591	0	-1.11846	0	-1.80688	0	-2.38376	0	-2.50326	0	-2.72591	0
R_BUTtex	0	0	0	0	0	0	0	0	0	0	0	0	0	0	0	0	0	0	0	0	0	0	0	0	0	0	0	0	0	0	0	0	0	0	0	0	0	0
R_IPPS	1.74571	0	3.1399	0	1.67423	0	1.80227	0	1.6193	0	2.63459	0	2.75183	0	0.747174	0	3.1399	0	0	-1.5099e-14	3.1399	0	2.06133	0	3.1399	0	3.1399	0	1.28833	0	2.08129	0	3.1399	0	3.1399	0	3.1399	0
R_FE3Ri	0	-0.0111466	0	-4.33681e-19	0	-0.0112418	0	-0.0112322	0	-0.011161	0	-0.0112846	0	-0.0112322	0	-0.0112678	0	8.88178e-16	0	-8.88178e-16	0	0	0	-0.0110023	0	0	0	0	0	-0.0112671	0	-0.0111088	0	0	0	-8.88178e-16	0	0
R_FA180t2rpp	0	0	0	0	0	0	0	0	0	0	0	0	0	0	0	0	0	0	0	0	0	0	0	0	0	0	0	0	0	0	0	0	0	0	0	0	0	0
PROTS_BP_130515	18.2668	0	32.8553	0	17.5188	0	18.8586	0	16.944	0	27.5678	0	28.7945	0	7.81828	0	32.8553	0	32.8553	0	32.8553	0	21.5694	0	32.8553	0	32.8553	0	13.4808	0	21.7782	0	32.8553	0	32.8553	0	32.8553	0
R_ASNS1	0.543528	0	0.977609	0	0	-0.00529027	0.561137	0	0.504168	0	0.82028	0	0.856781	0	0.232633	0	0.977609	0	0.977609	0	0.977609	0	0.641796	0	0.977609	0	0.977609	0	0.401121	0	0.64801	0	0.977609	0	0.977609	0	0.977609	0
R_EXi_alaala_LPAREN_e_RPAREN_	0	0.0577002	0	1.73472e-17	0	0.058193	0	0.058143	0	0.0577744	0	0.0584146	0	0.058143	0	0.0583272	0	1.42109e-14	0	1.89478e-14	0	1.89478e-14	0	0.0621305	0	0	0	2.84217e-14	0	0.0583237	0	0.0627321	0	1.77636e-14	0	-1.42109e-14	0	-1.95399e-14
R_PAPA181	0	0	0	0	0	0	0	-0.00264286	0	0	0	0	0	0	0	0	0	0	0	0	0	0	0	0	0	2.22045e-16	0	0	0	0	0	0	0	0	0	0	0	0
R_PAPA180	0	-0.00262274	0	0	0	-0.00264514	0	-0.00264286	0	-0.00262611	0	-0.00265521	0	-0.00264286	0	-0.00265124	0	4.44089e-16	0	-4.44089e-16	0	0	0	-0.00258877	0	2.22045e-16	0	2.22045e-16	0	-0.00265108	0	-0.00261384	0	0	0	-4.44089e-16	0	0
R_EXo_orn_LPAREN_e_RPAREN_	0	-0.0550774	0	-1.56125e-17	0	-0.0529027	0	-0.0528572	0	-0.0551483	0	-0.0531042	0	-0.0528572	0	-0.055676	0	0	0	0	0	-1.42109e-14	0	-0.0543642	0	0	0	0	0	-0.0556727	0	-0.0548906	0	0	0	0	0	2.93099e-14
R_OROTt2rpp	0	0	0	0	0	0	0	0	0	0	0	0	0	0	0	0	0	0	0	0	0	0	0	0	0	0	0	0	0	0	0	0	0	0	0	0	0	0
R_EXo_pacald_LPAREN_e_RPAREN_	0	-0.0609786	0	-8.23994e-18	0	-0.0588543	0	-0.103953	0	-0.103294	0	-0.0590784	0	-0.0588037	0	-0.0616412	0	-2.13163e-14	0	-1.39148e-14	0	-1.39148e-14	0	-0.060189	0	0	0	-2.84217e-14	0	-0.0616376	0	-0.0607717	0	-1.77636e-14	0	1.42109e-14	0	2.93099e-14
R_TDSR1	0	0	0	0	0	0	0	0	0	0	0	0	0	0	0	0	0	4.79616e-14	0	7.14984e-14	0	0	0	0	0	0	0	1.10578e-13	0	0	0	0	0	2.4869e-14	0	0	0	0
R_THDPS	1.58663	0	2.85378	0	1.52166	0	1.63804	0	1.47174	0	2.39451	0	2.50106	0	0.679088	0	2.85378	0	2.85378	0	0.221311	0	1.87349	0	2.85378	0	2.85378	0	1.17093	0	1.89163	0	2.85378	0	2.85378	0	2.85378	0
R_EXo_k_LPAREN_e_RPAREN_	0	0	0	0	0	0	0	0	0	0	0	0	0	0	0	0	0	0	0	0	0	0	0	0	0	0	0	0	0	0	0	0	0	0	0	0	0	0
R_EXo_15dap_LPAREN_e_RPAREN_	0	0	0	0	0	0	0	0	0	0	0	0	0	0	0	0	0	0	0	0	0	0	0	0	0	0	0	0	0	0	0	0	0	0	0	0	0	0
R_EXi_adocbl_LPAREN_e_RPAREN_	0	0	0	0	0	0	0	0	0	0	0	0	0	0	0	0	0	0	0	0	0	0	0	0	0	0	0	0	0	0	0	0	0	0	0	0	0	0
R_EXo_ala_L_LPAREN_e_RPAREN_	0	-0.0281944	0	-8.45678e-18	0	-0.0284352	0	-0.0284108	0	-0.0282307	0	-0.0285435	0	-0.0284108	0	-0.0285008	0	-7.10543e-15	0	-9.4739e-15	0	-9.4739e-15	0	-0.0304181	0	0	0	-1.42109e-14	0	-0.0284991	0	-0.0307126	0	-8.88178e-15	0	7.10543e-15	0	9.76996e-15
R_METDtex	0	0	0	0	0	0	0	0	0	0	0	0	0	0	0	0	0	0	0	0	0	0	0	0	0	0	0	0	0	0	0	0	0	0	0	0	0	0
R_EAR40y	0	-5.55112e-17	0	0	0	-8.32667e-17	0	0	0	0	0	0	0	0	0	0	0	0	0	0	0	0	0	2.77556e-17	0	0	0	0	0	0	0	2.77556e-17	0	0	0	0	0	0
R_ACCOAPT	0	0	0	0	0	0	0	0	0	0	0	0	0	0	0	0	123.631	0	0	0	0	0	123.733	0	0	0	0	0	0	0	112.773	0	0	0	0	0	0	0
R_PAPA161	0	-0.00262274	0	0	0	-0.00264514	0	-0.00264286	0	-0.00262611	0	-0.00265521	0	-0.00264286	0	-0.00265124	0	4.44089e-16	0	-4.44089e-16	0	0	0	-0.00258877	0	2.22045e-16	0	2.22045e-16	0	-0.00265108	0	-0.00261384	0	0	0	-4.44089e-16	0	0
R_PAPA160	0	-0.00262274	0	0	0	-0.00264514	0	-0.00264286	0	-0.00262611	0	-0.00265521	0	-0.00264286	0	-0.00265124	0	4.44089e-16	0	-4.44089e-16	0	0	0	-0.00258877	0	2.22045e-16	0	2.22045e-16	0	-0.00265108	0	-0.00261384	0	0	0	-4.44089e-16	0	0
R_NNDPR	0	0	0	8.88178e-16	0	0	0	0	0	0	0	0	0	0	0	0	0	-1.77636e-15	0	-8.88178e-16	0	8.88178e-16	0	0	0	0	0	8.88178e-16	0	0	0	0	0	-8.88178e-16	0	0	0	0
R_EXi_enter_LPAREN_e_RPAREN_	0	0.245226	0	-1.06597e-14	0	0.239385	0	0.239179	0	0.245541	0	0.240296	0	0.239179	0	0.224029	0	6.79456e-14	0	7.39409e-14	0	7.12763e-14	0	0.249817	0	3.66374e-14	0	1.25899e-13	0	0.224016	0	0.230671	0	4.4631e-14	0	-6.12843e-14	0	-9.85878e-14
R_TAURabcpp	0	-0.00262274	0	0	0	-0.00264514	0	-0.00264286	0	-0.00262611	0	-0.00265521	0	-0.00264286	0	-0.00265124	0	4.44089e-16	0	-4.44089e-16	0	0	0	-0.00258877	0	0	0	0	0	-0.00265108	0	-0.00261384	0	0	0	-4.44089e-16	0	0
R_ACGK	0	0	0	0	0	0	0	2.77556e-17	1.07513	0	0	-1.38778e-17	0	0	0.496085	0	0	8.88178e-16	0	8.88178e-16	0	8.88178e-16	0	0	0	0	0	8.88178e-16	0	-2.77556e-17	0	1.38778e-17	0	0	0	0	0	0
R_ACKr	0.627842	0	1.12926	0	0.602132	0	0.648183	0	0.176847	0	0.947525	0	0.989688	0	60.9543	0	1.12926	0	1.12926	0	1.12926	0	0.372941	0	1.12926	0	1.12926	0	122.114	0	10.8569	0	1.12926	0	1.12926	0	1.12926	0
R_EXo_cmp_LPAREN_e_RPAREN_	0	0	0	-1.63531	0	0	0	0	0	0	0	0	0	0	0	0	0	-1.63531	0	-1.63531	0	-1.63531	0	0	0	-1.63531	0	-1.63531	0	0	0	0	0	-1.63531	0	-1.63531	0	-1.63531
R_EXi_cu2_LPAREN_e_RPAREN_	0	0	0	0	0	0	0	0	0	0	0	0	0	0	0	0	0	0	0	0	0	0	0	0	0	0	0	0	0	0	0	0	0	0	0	0	0	0
R_FBA	-2.27759	0	-4.09655	0	-2.18432	0	-2.35138	0	-2.11265	0	-3.43729	0	-3.59024	0	-0.97482	0	-4.09655	0	-4.09655	0	-4.09655	0	-2.68937	0	-3.73827	0	-4.09655	0	-1.68085	0	-2.71541	0	-3.7544	0	-3.8739	0	-4.09655	0
R_DHORD2	0.58604	0	1.05407	0	0.562041	0	0.605026	0	0.543601	0	0.884438	0	0.923793	0	0.250828	0	1.05407	0	1.05407	0	1.05407	0	0.691994	0	1.05407	0	1.05407	0	0.432494	0	0.698693	0	1.05407	0	1.05407	0	1.05407	0
R_OCOAT1r	0	0	0	0	0	0	0	0	0	0	0	0	0	0	0	0	0	0	121.86	0	0	0	0	0	123.925	0	0	0	0	0	0	0	0	0	124.332	0	0	0
R_ILEDH	0	-0.00983526	0	0	0	-0.00727413	0	-0.00726787	0	-0.0072218	0	-0.00730182	0	-0.00726787	0	-0.0072909	123.631	0	0	-9.76996e-15	0	-9.76996e-15	123.733	0	0	0	0	-1.42109e-14	0	-0.00994155	112.773	0	0	-8.88178e-15	0	7.10543e-15	0	1.95399e-14
R_EXo_mercppyr_LPAREN_e_RPAREN_	0	-0.0334399	0	3.55445e-15	0	-0.0337255	0	-0.0336965	0	-0.023635	0	-0.0338539	0	-0.0336965	0	-0.0258496	0	-8.88178e-16	0	-1.15463e-14	0	-9.76996e-15	0	-0.0355956	0	-1.15463e-14	0	-1.33227e-14	0	-0.025848	0	-0.0287522	0	2.44249e-15	0	5.32907e-15	0	3.55271e-15
R_PSSA180	0.0141276	0	0.0254104	0	0.0135491	0	0.0145853	0	0.0131046	0	0.0213211	0	0.0222698	0	0.0060467	0	0.0254104	0	0.0254104	0	0.0254104	0	0.0166819	0	0.0254104	0	0.0254104	0	0.0104261	0	0.0168434	0	0.0254104	0	0.0254104	0	0.0254104	0
R_PSSA181	0	-0.0308171	0	3.55271e-15	0	-0.0310804	0	-0.0336965	0	-0.0282307	0	-0.0311987	0	-0.0310536	0	0	0	-8.88178e-16	0	-1.08802e-14	0	-9.54792e-15	0	-0.0330069	0	-1.19904e-14	0	-1.35447e-14	0	-0.0231969	0	-0.0261384	0	2.88658e-15	0	5.77316e-15	0	3.55271e-15
R_IG3PS	0.253406	0	0.455785	0	0.243029	0	0.261616	0	0.235056	0	0.382435	0	0.399452	0	0.108459	0	0.455785	0	0.455785	0	0.455785	0	0.299221	0	0.455785	0	0.455785	0	0.187012	0	0.302118	0	0.455785	0	0.455785	0	0.455785	0
R_DMATT	0.00167695	0	0.00301623	0	0.00160828	0	0.00173128	0	0.00155552	0	0.00253082	0	0.00264344	0	0.000717745	0	0.00301623	0	0.00301623	0	0.00301623	0	0.00198014	0	0.00301623	0	0.00301623	0	0.00123758	0	0.00199931	0	0.00301623	0	0.00301623	0	0.00301623	0
R_ADNK1	0.00373013	0	0.00670915	0	0.00357738	0	0.00385098	0	0.00346001	0	0.00562943	0	0.00587993	0	0.00159652	0	0.00670915	0	0.00670915	0	0.00670915	0	0.00440453	0	0.00670915	0	0.00670915	0	0.00275282	0	0.00444717	0	0.00670915	0	0.00670915	0	0.00670915	0
R_RNTR2c	0.251912	0	0	0	0.241596	0	0.260073	0	0.233669	0	0.38018	0	0.397097	0	0.10782	0	0.453097	0	0	3.55271e-15	0	1.77636e-15	0	0	0.453097	0	0	0	0.185909	0	0	0	0.453097	0	0.453097	0	0.453097	0
R_G1SAT	0.0179046	0	0.0322039	0	0.0171714	0	0.0184847	0	0.0166081	0	0.0270213	0	0.0282237	0	0.00766328	0	0.0322039	0	0.0322039	0	0.0322039	0	0.0211417	0	0.0322039	0	0.0322039	0	0.0132135	0	0.0213464	0	0.0322039	0	0.0322039	0	0.0322039	0
R_EXo_desfbx_LPAREN_e_RPAREN_	0	0	0	0	0	0	0	0	0	0	0	0	0	0	0	0	0	0	0	0	0	0	0	0	0	0	0	0	0	0	0	0	0	0	0	0	0	0
R_MICITL	0	0	0	0	0	0	0	0	0	0	0	0	0	0	0	0	123.631	0	0	0	0	0	123.733	0	0	0	0	0	0	0	112.773	0	0	0	0	0	119.347	0
R_EXo_nac_LPAREN_e_RPAREN_	0	0	0	0	0	0	0	0	0	0	0	0	0	0	0	0	0	0	0	0	0	0	0	0	0	0	0	0	0	0	0	0	0	0	0	0	0	0
R_ALA_Dabcpp	0.115672	0	0.208051	0	0.110935	0	0.119419	0	0.107295	0	0.174569	0	0.182337	0	0.0495081	0	0.208051	0	0.208051	0	0.208051	0	0.136585	0	0.208051	0	0.208051	0	0.085365	0	0.137907	0	0.208051	0	0.208051	0	0.208051	0
R_PYDXPP	0	0	0	0	0	0	0	0	0	0	0	0	0	0	0	0	0	0	0	0	0	0	0	0	0	0	0	0	0	0	0	0	0	0	0	0	0	0
R_ACOAD3f	0	0	0	0	0	0	0	0	0	0	0	0	0	0	0	0	0	0	0	0	0	0	0	0	0	0	0	0	0	0	0	0	0	0	0	0	0	0
R_SULRi	0	-0.00655684	0	-2.1684e-19	0	-0.00661284	0	-0.00660716	0	-0.0137871	0	-0.00663802	0	-0.00660716	0	-0.00662809	0	0	0	0	0	0	0	-0.00647193	0	0	0	0	0	-0.0066277	0	-0.00653459	0	0	0	0	0	0
R_NACGDEACT_BP2	0.0300612	0	0.0540692	0	0.0288302	0	0.0310352	0	0.0278843	0	0.0453677	0	0.0473865	0	0.0128664	0	0.0540692	0	0.0540692	0	0.0540692	0	0.0354962	0	0.0540692	0	0.0540692	0	0.022185	0	0.0358399	0	0.0540692	0	0.0540692	0	0.0540692	0
R_NACGDEACT_BP1	0.00495422	0	0.00891084	0	0.00475135	0	0.00511473	0	0.00459546	0	0.0074768	0	0.0078095	0	0.00212043	0	0.00891084	0	0.00891084	0	0.00891084	0	0.00584993	0	0.00891084	0	0.00891084	0	0.00365619	0	0.00590657	0	0.00891084	0	0.00891084	0	0.00891084	0
R_PLIPAE181pp	0	0	0	0	0	0	0	0	0	0	0	0	0	0	0	0	0	0	0	0	0	0	0	0	0	0	0	0	0	0	0	0	0	0	0	0	0	0
R_ACOAD10f	0	0	0	0	0	0	0	0	0	0	0	0	0	0	0	0	0	0	0	0	0	0	0	0	0	0	0	0	0	0	0	0	0	0	0	0	119.347	0
R_TYRt2pp	0	-0.00196705	0	2.1684e-19	0	-0.00198385	0	-0.00198215	0	-0.00196958	0	-0.00199141	0	-0.00198215	0	-0.00198843	0	4.44089e-16	0	-4.44089e-16	0	0	0	-0.00194158	0	0	0	0	0	-0.00198831	0	-0.00196038	0	0	0	-4.44089e-16	0	0
R_TYRTRS	0.370627	0	0.666623	0	0.35545	0	0.382635	0	0.343788	0	0.559342	0	0.584231	0	0.15863	0	0.666623	0	0.666623	0	0.666623	0	0.437635	0	0.666623	0	0.666623	0	0.273521	0	0.441872	0	0.666623	0	0.666623	0	0.666623	0
R_EXo_cytd_LPAREN_e_RPAREN_	0	0	0	0	0	0	0	0	0	0	0	0	0	0	0	0	0	0	0	0	0	0	0	0	0	0	0	0	0	0	0	0	0	0	0	0	0	0
R_XANtex	0	0	0	0	0	0	0	0	0	0	0	0	0	0	0	0	0	0	0	0	0	0	0	0	0	0	0	0	0	0	0	0	0	0	0	0	0	0
R_PTRCTA	0	0	103.631	0	0	0	0	0	0	0	0	0	0	0	0	0	0	0	0	0	0	0	0	0	0	0	0	0	0	0	0	0	0	0	0	0	0	0
R_PHBHD	0	-0.262274	0	-2.14672e-17	0	-0.264514	0	-0.264286	0	-0.262611	0	-0.265521	0	-0.264286	0	-0.265124	0	-7.10543e-13	0	-4.65405e-13	0	-4.65405e-13	0	-0.258877	0	0	0	-1.42109e-12	0	-0.265108	0	-0.261384	0	-8.73968e-13	0	7.10543e-13	0	9.5568e-13
R_EXi_octa_LPAREN_e_RPAREN_	0	0.108844	0	0	0	0.109773	0	0.109679	0	0.108984	0	0.110191	0	0.109679	0	0.110026	0	2.9754e-14	0	1.55431e-14	0	1.59872e-14	0	0.107434	0	-1.24345e-14	0	5.86198e-14	0	0.11002	0	0.108474	0	3.55271e-14	0	-2.88658e-14	0	-4.08562e-14
R_ADEtex	0	0	0	0	0	0	0	0	0	0	0	0	0	0	0	0	0	0	0	0	0	0	0	0	0	0	0	0	0	0	0	0	0	0	0	0	0	0
R_EXo_ura_LPAREN_e_RPAREN_	0	-0.0367183	0	-3.5525e-15	0	-0.0343868	0	-0.0343572	0	-0.0367655	0	-0.0318625	0	-0.0343572	0	-0.0371173	0	0	0	0	0	-6.66134e-15	0	-0.0362428	0	1.28786e-14	0	0	0	-0.0371151	0	-0.0365937	0	0	0	0	0	1.95399e-14
R_SUCCt2_2pp	0	-0.00196705	0	-6.50521e-19	0	0	0	-0.00198215	0	0	0	0	0	-0.00198215	0	-0.00198843	0	0	0	0	0	0	0	-0.00194158	0	0	0	0	0	-0.00198831	0	-0.00196038	0	0	0	0	0	0
R_RBFSb	0.00149205	0	0.00268366	0	0.00143095	0	0.00154039	0	0.001384	0	0.00225177	0	0.00235197	0	0.000638606	0	0.00268366	0	0.00268366	0	0.00268366	0	0.00176181	0	0.00268366	0	0.00268366	0	0.00110113	0	0.00177887	0	0.00268366	0	0.00268366	0	0.00268366	0
R_DGSNt2rpp	0	0	0	0	0	0	0	0	0	0	0	0	0	0	0	0	0	0	0	0	0	0	0	0	0	0	0	0	0	0	0	0	0	0	0	0	0	0
R_UREA	0	0	123.119	0	0	0	0	0	0	0	0	-0.00796563	0	0	0	-0.0106049	0	0	0	0	0	0	0	0	0	0	0	0	0	0	0	0	0	0	0	0	0	0
R_MACACISO	0	0	0	0	0	0	0	0	0	0	0	0	0	0	0	0	0	0	0	0	0	0	0	0	123.925	0	0	0	0	0	0	0	0	0	124.332	0	0	0
R_3OAS180	0.0418544	0	0.0752808	0	0.0401405	0	0.0432104	0	0.0388235	0	0.0631658	0	0.0659765	0	0.0179139	0	0.0752808	0	0.0752808	0	0.0752808	0	0.0494216	0	0.0752808	0	0.0752808	0	0.0308883	0	0.0499001	0	0.0752808	0	0.0752808	0	0.0752808	0
R_ASPCT	0.58604	0	1.05407	0	0.562041	0	0.605026	0	0.543601	0	0.884438	0	0.923793	0	0.250828	0	1.05407	0	1.05407	0	1.05407	0	0.691994	0	1.05407	0	1.05407	0	0.432494	0	0.698693	0	1.05407	0	1.05407	0	1.05407	0
R_3OAR100	1.42979	0	2.57166	0	1.37124	0	1.47611	0	1.32625	0	2.1578	0	2.25382	0	0.611956	0	2.57166	0	2.57166	0	2.57166	0	1.68829	0	2.57166	0	2.57166	0	1.05517	0	1.70463	0	2.57166	0	2.57166	0	2.57166	0
R_EXi_ins_LPAREN_e_RPAREN_	0	0	0	0	0	0	0	0	0	0	0	0	0	0	0	0	0	0	0	0	0	0	0	0	0	0	0	0	0	0	0	0	0	0	0	0	0	0
R_MECDPDH2	0.0102402	0	0.0184184	0	0.00982087	0	0.010572	0	0.00949865	0	0.0154543	0	0.016142	0	0.00438286	0	0.0184184	0	0.0184184	0	0.0184184	0	0.0120916	0	0.0184184	0	0.0184184	0	0.00755721	0	0.0122087	0	0.0184184	0	0.0184184	0	0.0184184	0
R_AKGtex	0	0	0	0	0	0	0	0	0	0	0	0	0	0	0	0	0	0	0	0	0	0	0	0	0	0	0	0	0	0	0	0	0	0	0	0	0	0
R_DPHEtex	0	0	0	0	0	0	0	0	0	0	0	0	0	0	0	0	0	0	0	0	0	0	0	0	0	0	0	0	0	0	0	0	0	0	0	0	0	0
R_GART	0.619507	0	1.11427	0	0.594138	0	0.639578	0	0.574645	0	0.934946	0	0.976549	0	0.265152	0	1.11427	0	1.11427	0	1.11427	0	0.731512	0	1.11427	0	1.11427	0	0.457193	0	0.738594	0	1.11427	0	1.11427	0	1.11427	0
R_PROt2rpp	0	6.93889e-18	0	0	0	0	0	-6.93889e-18	0	0	0	0	0	6.93889e-18	0	0	0	0	0	0	0	0	0	0	0	0	0	0	0	6.93889e-18	0	0	0	0	0	0	0	0
R_FEALCR3	0	-0.00327842	0	-4.33681e-19	0	-0.00330642	0	-0.00330358	0	-0.00328264	0	-0.00331901	0	-0.00330358	0	-0.00331405	0	-4.44089e-16	0	4.44089e-16	0	0	0	-0.00323597	0	3.73035e-14	0	0	0	-0.00331385	0	-0.0032673	0	0	0	4.44089e-16	0	0
R_MALDtex	0	0	0	0	0	0	0	0	0	0	0	0	0	0	0	0	0	0	0	0	0	0	0	0	0	0	0	0	0	0	0	0	0	0	0	0	0	0
R_FEALCR2	0	-0.00327842	0	-4.33681e-19	0	-0.00330642	0	-0.00330358	0	-0.00328264	0	-0.00331901	0	-0.00330358	0	-0.00331405	0	-4.44089e-16	0	4.44089e-16	0	0	0	-0.00323597	0	3.73035e-14	0	0	0	-0.00331385	0	-0.0032673	0	0	0	4.44089e-16	0	0
R_TKT2	-1.41927	0	-2.55275	0	-1.36115	0	-1.46525	0	-1.31649	0	-2.14193	0	-2.23724	0	-0.607454	0	-2.55275	0	-2.55275	0	-2.55275	0	-1.67587	0	-1.83619	0	-2.55275	0	-1.04741	0	-1.69209	0	-2.21059	0	-2.10744	0	-2.55275	0
R_EXo_cobalt2_LPAREN_e_RPAREN_	0	0	0	0	0	0	0	0	0	0	0	0	0	0	0	0	0	0	0	0	0	0	0	0	0	0	0	0	0	0	0	0	0	0	0	0	0	0
R_NADH5	0	-0.00196705	0	8.67362e-19	0	-0.00198385	0	-0.00198215	0	-0.00196958	0	-0.00199141	0	-0.00198215	0	-0.00198843	0	0	0	0	0	0	0	-0.00194158	0	0	0	0	0	-0.00198831	0	-0.00196038	0	0	0	0	0	0
R_FEALCR1	0	-0.00327842	0	-4.33681e-19	0	-0.00330642	0	-0.00330358	0	-0.00328264	0	-0.00331901	0	-0.00330358	0	-0.00331405	0	-4.44089e-16	0	4.44089e-16	0	0	0	-0.00323597	0	3.73035e-14	0	0	0	-0.00331385	0	-0.0032673	0	0	0	4.44089e-16	0	0
R_EXi_fum_LPAREN_e_RPAREN_	0	0.0327842	0	9.1073e-18	0	0.0284352	0	0.0303929	0	0.0308568	0	0.0285435	0	0.0303929	0	0.0331405	0	1.42109e-14	0	9.4739e-15	0	9.4739e-15	0	0.0323597	0	0	0	1.42109e-14	0	0.0331385	0	0.032673	0	8.88178e-15	0	-7.10543e-15	0	-1.95399e-14
R_GLNabcpp	0	0	0	0	0	0	0	0	0	0	125	0	0	0	0	0	0	0	0	0	0	0	0	0	0	0	0	0	0	0	0	0	0	0	0	0	0	0
R_EXo_cys_L_LPAREN_e_RPAREN_	0	-0.0360626	0	3.55271e-15	0	-0.0363706	0	-0.0363394	0	-0.0262611	0	-0.0365091	0	-0.0363394	0	-0.0285008	0	-1.33227e-15	0	-1.11022e-14	0	-9.76996e-15	0	-0.0381844	0	-1.15463e-14	0	-1.33227e-14	0	-0.0284991	0	-0.031366	0	2.44249e-15	0	5.77316e-15	0	3.55271e-15
R_GUPT	0	0	0	0	0	0	0	0	0	0	0	0	0	0	0	0	0	0	0	0	0	-1.33227e-14	0	0	0	0	0	-3.73035e-14	0	0	0	0	0	0	0	0	0	0
R_DHDPRy	1.58663	0	2.85378	0	1.52166	0	1.63804	0	1.47174	0	2.39451	0	2.50106	0	0.679088	0	2.85378	0	2.85378	0	0.221311	0	1.87349	0	2.85378	0	2.85378	0	1.17093	0	1.89163	0	2.85378	0	2.85378	0	2.85378	0
R_DAGK160	0	0	0	0	0	0	0	0	0	0	0	0	0	0	0	3.33067e-16	0	0	0	0	0	0	0	0	0	0	0	0	0	0	0	0	0	0	0	0	0	0
R_DAGK161	0	0	0	0	0	0	0	0	0	0	0	0	0	0	0	0	0	0	0	0	0	0	0	0	0	0	0	0	0	0	0	0	0	0	0	0	0	0
R_ADOCBLtonex	0	-0.000655684	0	-2.1684e-19	0	-0.000661284	0	-0.000660716	0	-0.000656527	0	-0.000663802	0	-0.000660716	0	-0.000662809	0	0	0	0	0	0	0	-0.000647193	0	0	0	0	0	-0.00066277	0	-0.000653459	0	0	0	0	0	0
R_EXi_feoxam_LPAREN_e_RPAREN_	0	0	0	0	0	0	0	0	0	0	0	0	0	0	0	0	0	0	0	0	0	0	0	0	0	0	0	0	0	0	0	0	0	0	0	0	0	0
R_EXo_ade_LPAREN_e_RPAREN_	0	-0.0563888	0	-4.44068e-15	0	-0.0568704	0	-0.0568215	0	-0.0564614	0	-0.0517766	0	-0.0568215	0	-0.0493793	0	2.66454e-15	0	-5.32907e-15	0	-4.44089e-15	0	-0.0582474	0	-8.88178e-16	0	2.08722e-14	0	-0.049045	0	-0.0535836	0	6.21725e-15	0	-1.55431e-14	0	0
R_FE3DHBZStonex	0	0	0	-2.1684e-19	0	0	0	0	0	0	0	0	0	0	0	0	0	0	0	0	0	0	0	0	0	0	0	0	0	0	0	0	0	0	0	0	0	0
R_LYSt3pp	0	-0.00131137	0	-4.33681e-19	0	-0.00132257	0	-0.00132143	0	-0.00131305	0	-0.0013276	0	-0.00132143	0	-0.00132562	0	0	0	0	0	0	0	-0.00129439	0	0	0	0	0	-0.00132554	0	-0.00130692	0	0	0	0	0	0
R_ALCtpp	0	0	0	0	0	0	0	0	0	0	0	0	0	0	0	0	0	0	0	0	0	0	0	0	0	0	0	0	0	0	0	0	0	0	0	0	0	0
R_DADK	0	0	0	0	0	0	0	0	0	0	0	0	0	0	0	0	0	0	0	0	0	0	0	0	0	0	0	0	0	0	0	0	0	0	0	0	0	0
R_GLDBRAN2	0	0	0	0	0	0	0	0	0	0	0	0	0	0	0	0	0	0	0	0	0	0	0	0	0	0	0	0	0	0	0	0	0	0	0	0	0	0
R_AMPTASECG	0	0	0	0	0	0	0	0	0	0	0	0	0	0	0	0	0	0	0	0	0	0	0	0	0	0	0	0	0	0	0	0	0	0	0	0	0	0
R_PLIPAG141pp	0	0	0	0	0	0	0	0	0	0	0	0	0	0	0	0	0	0	0	0	0	0	0	0	0	2.22045e-16	0	0	0	0	0	0	0	0	0	0	0	0
R_ALAALAr	0.123044	0	0.221311	0	0.118005	0	0.12703	0	0.114133	0	0.185695	0	0.193958	0	0.0526633	0	0.221311	0	0.221311	0	0.221311	0	0.14529	0	0.221311	0	0.221311	0	0.0908055	0	0.146696	0	0.221311	0	0.221311	0	0.221311	0
R_GLUPRT	0.619507	0	1.11427	0	0.594138	0	0.639578	0	0.574645	0	0.934946	0	0.976549	0	0.265152	0	1.11427	0	1.11427	0	1.11427	0	0.731512	0	1.11427	0	1.11427	0	0.457193	0	0.738594	0	1.11427	0	1.11427	0	1.11427	0
R_NI2tex	0	0	0	0	0	0	0	0	0	0	0	0	0	0	0	0	0	0	0	0	0	0	0	0	0	0	0	0	0	0	0	0	0	0	0	0	0	0
R_SO2tex	0	0	0	0	0	0	0	0	-124.583	0	0	0	0	0	0	0	0	0	0	0	0	0	0	0	0	0	0	0	0	0	0	0	0	0	0	0	0	0
R_CU1abcpp	0	-0.00262274	0	0	0	-0.00264514	0	-0.00264286	0	-0.00262611	0	-0.00265521	0	-0.00264286	0	-0.00265124	0	4.44089e-16	0	-4.44089e-16	0	0	0	-0.00258877	0	0	0	0	0	-0.00265108	0	-0.00261384	0	0	0	-4.44089e-16	0	0
R_EXo_progly_LPAREN_e_RPAREN_	0	-0.0740923	0	0	0	-0.07208	0	-0.072018	0	-0.0741876	0	-0.0723544	0	-0.072018	0	-0.0666123	0	0	0	0	0	0	0	-0.0757216	0	0	0	0	0	-0.0669397	0	-0.0673063	0	0	0	0	0	0
R_GLCTR_BP	0.041985	0	0.0755156	0	0.0402657	0	0.0433452	0	0.0389446	0	0.0633627	0	0.0661822	0	0.0179698	0	0.0755156	0	0.0755156	0	0.0755156	0	0.0495757	0	0.0755156	0	0.0755156	0	0.0309846	0	0.0500557	0	0.0755156	0	0.0755156	0	0.0755156	0
R_CMPtex	0	0	0	0	0	0	0	0	0	0	0	0	0	0	0	0	0	0	0	0	0	0	0	0	0	0	0	0	0	0	0	0	0	0	0	0	0	0
R_HPPK2	0.00298411	0	0.00536732	0	0.00286191	0	0.00308079	0	0.00276801	0	0.00450354	0	0.00470394	0	0.00127721	0	0.00536732	0	0.00536732	0	0.00536732	0	0.00352362	0	0.00536732	0	0.00536732	0	0.00220225	0	0.00355774	0	0.00536732	0	0.00536732	0	0.00536732	0
R_EXo_lac_D_LPAREN_e_RPAREN_	0	-0.0281944	0	2.1684e-19	0	-0.0284352	0	-0.0284108	0	-0.0282307	0	-0.0285435	0	-0.0284108	0	-0.0285008	0	-7.10543e-15	0	-9.32587e-15	0	-9.32587e-15	0	-0.0304181	0	0	0	-1.42109e-14	0	-0.0284991	0	-0.0307126	0	-8.88178e-15	0	7.10543e-15	0	9.76996e-15
R_UM4PL	0	5.55112e-17	0	0	0	0	0	0	0	0	0	0	0	-0.2405	0	0	0	0	0	0	0	0	0	0	0	0	0	0	0	5.55112e-17	0	-5.55112e-17	0	0	0	0	0	0
R_GLNtex	0	0	0	0	0	0	0	0	0	0	125	0	0	0	0	0	0	0	0	0	0	0	0	0	0	0	0	0	0	0	0	0	0	0	0	0	0	0
R_O2Stex	0	0	0	0	0	0	0	0	0	0	0	0	0	0	0	0	0	0	0	0	0	0	0	0	0	0	0	0	0	0	0	0	0	0	0	0	0	0
R_CO2tex	-240.375	0	-507.858	0	-370.888	0	-361.013	0	-250.124	0	-421.826	0	-412.786	0	-192.38	0	-507.858	0	-507.858	0	-507.858	0	-341.403	0	-882.858	0	-382.858	0	-275.647	0	-339.496	0	-1132.86	0	-882.858	0	-382.858	0
R_FACOAL160t2pp	0	-0.00262274	0	0	0	-0.00264514	0	-0.00264286	0	-0.00262611	0	-0.00265521	0	-0.00264286	0	-0.00265124	0	4.44089e-16	0	-2.22045e-15	0	-8.88178e-16	0	-0.00258877	0	-1.33227e-14	0	8.88178e-16	0	-0.00265108	0	-0.00261384	0	8.88178e-16	0	-1.33227e-15	0	0
R_DASYN181	0	0	0	0	0	0	0	0	0	-0.00262611	0	0	0	0	0	0	0	0	0	0	0	0	0	0	0	0	0	0	0	0	0	0	0	0	0	0	0	0
R_FACOAL140t2pp	0	-0.00262274	0	2.1684e-19	0	-0.00264514	0	-0.00264286	0	-0.00262611	0	-0.00265521	0	-0.00264286	0	-0.00265124	0	-4.44089e-16	0	-4.44089e-16	0	-8.88178e-16	0	-0.00258877	0	-1.33227e-14	0	8.88178e-16	0	-0.00265108	0	-0.00261384	0	8.88178e-16	0	-1.33227e-15	0	0
R_EXi_zn2_LPAREN_e_RPAREN_	0	0	0	0	0	0	0	0	0	0	0	0	0	0	0	0	0	0	0	0	0	0	0	0	0	0	0	0	0	0	0	0	0	0	0	0	0	0
R_SERtex	0	0	0	0	0	0	0	0	0	0	0	0	0	0	0	0	0	0	0	0	0	0	0	0	0	0	0	0	125	0	0	0	0	0	0	0	0	0
R_CGLYabcpp	0	0	0	0	0	0	0	0	0	0	0	0	0	0	0	0	0	0	0	0	0	0	0	0	0	0	0	0	0	0	0	0	0	0	0	0	0	0
R_EXi_o2_LPAREN_e_RPAREN_	228.871	0	424.653	0	234.855	0	224.136	0	364.034	0	341.956	0	332.142	0	125.132	0	674.653	0	674.653	0	612.153	0	328.185	0	987.153	0	424.653	0	204.662	0	325.777	0	1174.65	0	924.653	0	487.153	0
R_FACACH	0	0	0	0	0	0	0	-0.0451489	0	-0.0422366	0	0	0	0	0	0	0	0	0	0	0	0	0	0	123.925	0	0	0	0	0	0	0	0	0	124.332	0	0	0
R_EXo_fald_LPAREN_e_RPAREN_	0	-0.00786821	0	-1.0842e-18	0	-0.00793541	0	-0.00792859	0	-0.00787833	0	-0.00796563	0	-0.00792859	0	-0.00828511	0	2.44249e-14	0	3.53051e-14	0	0	0	-0.00776632	0	0	0	5.52891e-14	0	-0.00795324	0	-0.00980189	0	1.24345e-14	0	0	0	0
R_NO3t2rpp	0	0	0	0	0	0	0	0	0	0	0	0	0	0	0	0	0	0	0	0	0	0	0	0	0	0	0	0	0	0	0	0	0	0	0	0	0	0
R_HACD4i	0	-0.00262274	0	0	0	-0.00264514	0	-0.00264286	0	-0.00262611	0	-0.00265521	0	-0.00264286	0	-0.00265124	0	0	0	-8.88178e-16	0	0	0	-0.00258877	0	0	0	0	0	-0.00265108	0	-0.00261384	0	0	0	0	0	0
R_NADH16pp	382.887	0	689.527	0	392.802	0	375.043	0	400.42	0	509.609	0	493.35	0	209.003	0	1065.9	0	1064.53	0	819.792	0	466.486	0	945.618	0	689.527	0	321.322	0	468.876	0	1066.92	0	1066.98	0	814.527	0
R_EXo_chol_LPAREN_e_RPAREN_	0	0	0	0	0	0	0	0	0	0	0	0	0	0	0	0	0	0	0	0	0	0	0	0	0	0	0	0	0	0	0	0	0	0	0	0	0	0
R_CYSTL	0.312004	0	0.561181	0	0.299227	0	0.322112	0	0.28941	0	0.470869	0	0.491822	0	0.133539	0	0.561181	0	0.561181	0	0.561181	0	0	-0.0265349	0.561181	0	0.561181	0	0.230257	0	0.37198	0	0.561181	0	0.561181	0	0.561181	0
R_CYSTA	0	0	0	0	0	0	0	0	0	0	0	0	0	0	60.6856	0	0	0	0	0	0	0	0	0	0	0	0	0	0	0	0	0	0	0	0	0	0	0
R_Zn2tex	0	0	0	0	0	0	0	0	0	0	0	0	0	0	0	0	0	0	0	0	0	0	0	0	0	0	0	0	0	0	0	0	0	0	0	0	0	0
R_EXo_asn_L_LPAREN_e_RPAREN_	0	-0.0347512	0	-3.55271e-15	0	-0.0271127	0	-0.0323751	0	-0.034796	0	-0.0298711	0	-0.0323751	0	-0.0384429	0	-1.37668e-14	0	-5.03301e-15	0	-5.92119e-15	0	-0.0343012	0	-5.55112e-16	0	2.66454e-15	0	-0.0351268	0	-0.0346333	0	-8.88178e-15	0	4.88498e-15	0	1.95399e-14
R_EXi_ura_LPAREN_e_RPAREN_	0	0.0367183	0	3.5525e-15	0	0.0343868	0	0.0343572	0	0.0367655	0	0.0318625	0	0.0343572	0	0.0371173	0	0	0	0	0	6.66134e-15	0	0.0362428	0	-1.28786e-14	0	0	0	0.0371151	0	0.0365937	0	0	0	0	0	-1.95399e-14
R_EXo_mobd_LPAREN_e_RPAREN_	0	0	0	0	0	0	0	0	0	0	0	0	0	0	0	0	0	0	0	0	0	0	0	0	0	0	0	0	0	0	0	0	0	0	0	0	0	0
R_CORELPSabcpp	0.00495422	0	0.00891084	0	0.00475135	0	0.00511473	0	0.00459546	0	0.0074768	0	0.0078095	0	0.00212043	0	0.00891084	0	0.00891084	0	0.00891084	0	0.00584993	0	0.00891084	0	0.00891084	0	0.00365619	0	0.00590657	0	0.00891084	0	0.00891084	0	0.00891084	0
R_L_LACD2	0	-0.00196705	0	8.0231e-18	0	-0.00198385	0	-0.00198215	0	-0.00196958	0	-0.00199141	0	-0.00198215	0	-0.00198843	0	0	0	1.4803e-16	0	1.4803e-16	0	-0.00194158	0	0	0	0	0	-0.00198831	0	-0.00196038	0	0	0	0	0	0
R_LPLIPAL1A140pp	0	-0.00458979	0	-2.1684e-19	0	-0.00462899	0	-0.00462501	0	-0.00459569	0	-0.00464662	0	-0.00462501	0	-0.00463966	0	8.88178e-16	0	-8.88178e-16	0	0	0	-0.00453035	0	-2.5091e-14	0	-2.22045e-16	0	-0.00463939	0	-0.00457421	0	0	0	-8.88178e-16	0	0
R_LEUt3pp	0	-0.00327842	0	-2.1684e-19	0	-0.00330642	0	-0.00330358	0	-0.00328264	0	-0.00331901	0	-0.00330358	0	-0.00331405	0	4.44089e-16	0	-4.44089e-16	0	0	0	-0.00323597	0	0	0	0	0	-0.00331385	0	-0.0032673	0	0	0	-4.44089e-16	0	0
R_KDOPP	0.041985	0	0.0755156	0	0.0402657	0	0.0433452	0	0.0389446	0	0.0633627	0	0.0661822	0	0.0179698	0	0.0755156	0	0.0755156	0	0.0755156	0	0.0495757	0	0.0755156	0	0.0755156	0	0.0309846	0	0.0500557	0	0.0755156	0	0.0755156	0	0.0755156	0
R_PRAIi	0.190229	0	0.342153	0	0.182439	0	0.196392	0	0.176453	0	0.287089	0	0.299864	0	0.081419	0	0.342153	0	0.342153	0	0.342153	0	0.224622	0	0.342153	0	0.342153	0	0.140388	0	0.226797	0	0	0	0.342153	0	0.342153	0
R_KDOPS	0.041985	0	0.0755156	0	0.0402657	0	0.0433452	0	0.0389446	0	0.0633627	0	0.0661822	0	0.0179698	0	0.0755156	0	0.0755156	0	0.0755156	0	0.0495757	0	0.0755156	0	0.0755156	0	0.0309846	0	0.0500557	0	0.0755156	0	0.0755156	0	0.0755156	0
R_ARBTNR3	0	-0.00852389	0	-4.33681e-19	0	-0.0085967	0	0	0	0	0	-0.00862943	0	-0.0085893	0	0	0	0	0	0	0	0	0	-0.00841351	0	0	0	0	0	0	0	-0.00849497	0	0	0	0	0	0
R_EXo_zn2_LPAREN_e_RPAREN_	0	0	0	0	0	0	0	0	0	0	0	0	0	0	0	0	0	0	0	0	0	0	0	0	0	0	0	0	0	0	0	0	0	0	0	0	0	0
R_ACALDtpp	0	0	0	0	0	0	0	0	0	0	0	0	0	0	0	0	0	0	0	0	0	0	0	0	0	0	0	0	0	0	0	0	0	0	0	0	0	0
R_EXo_cgly_LPAREN_e_RPAREN_	0	-0.0577002	0	7.10521e-15	0	-0.058193	0	-0.058143	0	-0.0479265	0	-0.0584146	0	-0.058143	0	-0.0420884	0	-2.66454e-15	0	-2.15383e-14	0	-1.93179e-14	0	-0.0621305	0	-2.37588e-14	0	-2.68674e-14	0	-0.0424173	0	-0.0463956	0	5.32907e-15	0	1.19904e-14	0	7.10543e-15
R_EXo_arbtn_fe3_LPAREN_e_RPAREN_	0	0	0	0	0	0	0	0	0	0	0	0	0	0	0	0	0	0	0	0	0	0	0	0	0	0	0	0	0	0	0	0	0	0	0	0	0	0
R_MCOATA	9.74865	0	17.5343	0	9.34944	0	10.0645	0	9.04269	0	14.7124	0	15.3671	0	4.17247	0	17.5343	0	17.5343	0	17.5343	0	11.5112	0	17.5343	0	17.5343	0	7.19445	0	11.6226	0	17.5343	0	17.5343	0	17.5343	0
R_HACD8i	0	-0.00524547	0	0	0	-0.00529027	0	-0.00528572	0	-0.00525222	0	-0.00531042	0	-0.00528572	0	-0.00530247	0	-1.77636e-15	0	-8.88178e-16	0	0	0	-0.00517755	0	-1.24345e-14	0	0	0	-0.00530216	0	-0.00522767	0	0	0	0	0	0
R_PROt4pp	0	0	0	0	0	0	0	0	0	0	0	0	0	0	0	0	0	0	0	0	0	0	0	0	0	0	125	0	0	0	0	0	0	0	0	0	0	0
R_EXi_cpgn_LPAREN_e_RPAREN_	0	0	0	0	0	0	0	0	0	0	0	0	0	0	0	0	0	0	0	0	0	0	0	0	0	0	0	0	0	0	0	0	0	0	0	0	0	0
R_PAPA161pp	0	-0.00590116	0	0	0	-0.00595156	0	-0.00594644	0	-0.00590875	0	-0.00597422	0	-0.00594644	0	-0.00596528	0	8.88178e-16	0	-8.88178e-16	0	0	0	-0.00582474	0	2.22045e-16	0	2.22045e-16	0	-0.00596493	0	-0.00588113	0	0	0	-8.88178e-16	0	0
R_EXo_trsfr_LPAREN_e_RPAREN_	0	0	0	0	0	0	0	0	0	0	0	0	0	0	0	0	0	0	0	0	0	0	0	0	0	0	0	0	0	0	0	0	0	0	0	0	0	0
R_DDCAtexi	0	0	0	-4.33681e-19	0	0	0	0	0	0	0	0	0	0	0	0	0	4.39648e-14	0	2.44249e-14	0	2.4869e-14	0	0	0	-1.24345e-14	0	8.70415e-14	0	0	0	0	0	5.32907e-14	0	-4.30767e-14	0	-6.03961e-14
R_EXo_ump_LPAREN_e_RPAREN_	0	0	0	-1.63531	0	0	0	0	0	0	0	0	0	0	0	0	0	-1.63531	0	-1.63531	0	-1.63531	0	0	0	-1.63531	0	-1.63531	0	0	0	0	0	-1.63531	0	-1.63531	0	-1.63531
R_DXPRIi	0.0102402	0	0.0184184	0	0.00982087	0	0.010572	0	0.00949865	0	0.0154543	0	0.016142	0	0.00438286	0	0.0184184	0	0.0184184	0	0.0184184	0	0.0120916	0	0.0184184	0	0.0184184	0	0.00755721	0	0.0122087	0	0.0184184	0	0.0184184	0	0.0184184	0
R_TSULL	0	0	0	0	0	0	0	0	0	0	0	0	0	0	0	0	0	0	0	0	0	0	0	0	0	0	0	0	0	0	0	0	0	0	0	0	0	0
R_MALt2r	0	0	0	0	0	0	0	0	0	0	0	0	0	0	0	0	0	0	0	0	0	0	0	0	0	0	0	0	0	0	0	0	0	0	0	0	0	0
R_FACOAL141t2pp	0	-0.00262274	0	6.50521e-19	0	-0.00264514	0	-0.00264286	0	-0.00262611	0	-0.00265521	0	-0.00264286	0	-0.00265124	0	-2.22045e-16	0	-6.66134e-16	0	-4.44089e-16	0	-0.00258877	0	-1.37668e-14	0	8.88178e-16	0	-0.00265108	0	-0.00261384	0	8.88178e-16	0	-1.9984e-15	0	0
R_PRAIS	0.619507	0	1.11427	0	0.594138	0	0.639578	0	0.574645	0	0.934946	0	0.976549	0	0.265152	0	1.11427	0	1.11427	0	1.11427	0	0.731512	0	1.11427	0	1.11427	0	0.457193	0	0.738594	0	1.11427	0	1.11427	0	1.11427	0
R_GLCNACUNDT_BP	0.00701149	0	0.0126111	0	0.00672437	0	0.00723865	0	0.00650374	0	0.0105816	0	0.0110524	0	0.00300095	0	0.0126111	0	0.0126111	0	0.0126111	0	0.00827914	0	0.0126111	0	0.0126111	0	0.00517444	0	0.0083593	0	0.0126111	0	0.0126111	0	0.0126111	0
R_DCYTt2rpp	0	0	0	0	0	0	0	0	0	0	0	0	0	0	0	0	0	0	0	0	0	0	0	0	0	0	0	0	0	0	0	0	0	0	0	0	0	0
R_FE3HOXabcpp	0	0	0	0	0	0	0	-0.0062768	0	-0.00623701	0	0	0	-0.0062768	0	-0.00629669	0	0	0	0	0	0	0	0	0	2.22045e-16	0	0	0	-0.00629631	0	0	0	0	0	0	0	0
R_TDSR2	0	0	0	0	0	0	0	0	0	0	0	0	0	0	0	0	0	4.79616e-14	0	7.14984e-14	0	0	0	0	0	0	0	1.10578e-13	0	0	0	0	0	2.4869e-14	0	0	0	0
LIPID_BP_130515	3.34042	0	6.00819	0	3.20363	0	3.44864	0	3.09852	0	5.04128	0	5.26561	0	1.42972	0	6.00819	0	6.00819	0	6.00819	0	3.94436	0	6.00819	0	6.00819	0	2.46521	0	3.98254	0	6.00819	0	6.00819	0	6.00819	0
R_EXi_fecrm_un_LPAREN_e_RPAREN_	0	0	0	0	0	0	0	0	0	0	0	0	0	0	0	0	0	0	0	0	0	0	0	0	0	0	0	0	0	0	0	0	0	0	0	0	0	0
R_GLYCtex	-0.074059	0	-0.133205	0	-0.0710263	0	-0.0764583	0	-0.0686959	0	-0.111768	0	-0.116742	0	-0.0316976	0	-0.133205	0	-0.133205	0	-0.133205	0	-0.0874486	0	-0.133205	0	-0.133205	0	-0.0546551	0	-0.0882952	0	-0.133205	0	-0.133205	0	-0.133205	0
R_ALDD2x	0	-0.00327842	0	-3.55271e-15	0	-0.000661284	0	-0.000660716	0	-0.00328264	0	-0.000663802	0	-0.000660716	0	-0.0115992	0	-4.88498e-15	0	3.55271e-15	0	4.44089e-15	0	-0.000647193	0	1.24345e-14	0	1.37668e-14	0	-0.0112671	0	0	0	-2.66454e-15	0	-7.54952e-15	0	6.21725e-15
R_ALDD2y	0	-0.00327842	0	-3.55271e-15	0	-0.000661284	0	-0.000660716	0	-0.00328264	0	-0.000663802	0	-0.000660716	0	-0.0115992	0	-4.44089e-15	0	3.55271e-15	0	4.44089e-15	0	-0.000647193	0	1.24345e-14	0	1.42109e-14	0	-0.0112671	10.1084	0	0	-2.66454e-15	0	-7.10543e-15	0	6.21725e-15
R_EXi_anhgm_LPAREN_e_RPAREN_	0	0	0	0	0	0	0	0	0	0	0	0	0	0	0	0	0	0	0	0	0	0	0	0	0	0	0	0	0	0	0	0	0	0	0	0	0	0
R_PRPPS	1.65679	0	2.97996	0	1.58895	0	1.71047	0	1.53681	0	2.50039	0	2.61165	0	0.709115	0	2.97996	0	2.97996	0	2.97996	0	1.95633	0	2.97996	0	2.97996	0	1.2227	0	1.97527	0	2.63781	0	2.97996	0	2.97996	0
R_CORELPSPPEAFMGT_BPtex	0.0156184	0	0.0280918	0	0.0149788	0	0.0161244	0	0.0144874	0	0.0235709	0	0.0246198	0	0.00668476	0	0.0280918	0	0.0280918	0	0.0280918	0	0.0184422	0	0.0280918	0	0.0280918	0	0.0115263	0	0.0186207	0	0.0280918	0	0.0280918	0	0.0280918	0
R_DSBCGT	0	-0.207196	0	1.41853e-14	0	-0.203676	0	-0.2035	0	-0.187767	0	-0.204451	0	-0.2035	0	-0.17697	0	0	0	0	0	-6.70575e-14	0	-0.214868	0	-4.75175e-14	0	0	0	-0.177622	0	-0.184275	0	0	0	5.24025e-14	0	7.28306e-14
R_IPMD	1.74571	0	3.1399	0	1.67423	0	1.80227	0	1.6193	0	2.63459	0	2.75183	0	0.747174	0	3.1399	0	0	0	3.1399	0	2.06133	0	3.1399	0	3.1399	0	1.28833	0	2.08129	0	3.1399	0	3.1399	0	3.1399	0
R_EXo_26dap_M_LPAREN_e_RPAREN_	0	-0.0721252	0	-5.85469e-18	0	-0.0700961	0	-0.0700358	0	-0.072218	0	-0.070363	0	-0.0700358	0	-0.072909	0	0	0	0	0	-2.36848e-14	0	-0.07378	0	0	0	0	0	-0.0729047	0	-0.0744943	0	0	0	0	0	3.90799e-14
R_FA80t2rpp	0	0	0	0	0	0	0	0	0	0	0	0	0	0	0	0	0	0	0	0	0	0	0	0	0	0	0	0	0	0	0	0	0	0	0	0	0	0
R_MG2t3_2pp	0.0251178	0	0.0451777	0	0.0240892	0	0.0259315	0	0.0232988	0	0.0379071	0	0.0395939	0	0.0107505	0	0.0451777	0	0.0451777	0	0.0451777	0	0.029659	0	0.0451777	0	0.0451777	0	0.0185368	0	0.0299461	0	0.0451777	0	0.0451777	0	0.0451777	0
R_ASNN	0	-0.00524547	0	-3.54382e-15	124.479	0	0	-0.00528572	0	-0.00525222	0	-0.00265521	0	-0.00528572	0	-0.00530247	0	8.88178e-16	0	3.9968e-15	0	3.55271e-15	0	-0.00517755	0	-5.55112e-16	0	1.68754e-14	0	-0.00530216	0	-0.00522767	0	0	0	-2.66454e-15	0	0
R_PE120abcpp	0	1.38778e-17	0	0	0	-2.77556e-17	0	3.57787e-17	0	-4.33681e-19	0	-1.20346e-17	0	0	0	0	0	0	0	0	0	0	0	-2.76472e-17	0	0	0	0	0	1.91904e-17	0	-3.03577e-18	0	0	0	0	0	0
R_METGL	0	0	0	0	0	0	0	0	0	0	0	0	0	0	0	0	0	0	0	0	0	0	124.632	0	0	0	0	0	0	0	0	0	0	0	0	0	0	0
R_HMGLBNHS	0	0	0	0	0	0	0	0	0	0	0	0	0	0	0	0	0	0	0	0	0	0	0	0	0	0	0	0	0	0	0	0	0	0	0	0	0	0
R_CD2tpp	0	0	0	0	0	0	0	0	0	0	0	0	0	0	0	0	0	0	0	0	0	0	0	0	0	0	0	0	0	0	0	0	0	0	0	0	0	0
R_PYDXNK	0	-0.00262274	0	0	0	-0.00264514	0	-0.00264286	0	-0.00262611	0	-0.00265521	0	-0.00264286	0	-0.00265124	0	4.44089e-16	0	-4.44089e-16	0	0	0	-0.00258877	0	2.22045e-16	0	2.22045e-16	0	-0.00265108	0	-0.00261384	0	0	0	-4.44089e-16	0	0
R_PANTS	0.00192475	0	0.00346192	0	0.00184593	0	0.00198711	0	0.00178537	0	0.00290479	0	0.00303404	0	0.000823803	0	0.00346192	0	0.00346192	0	0.00346192	0	0.00227274	0	0.00346192	0	0.00346192	0	0.00142045	0	0.00229474	0	0.00346192	0	0.00346192	0	0.00346192	0
R_FE3DHBZSabcpp	0	0	0	-3.55271e-15	0	0	0	0	0	0	0	0	0	0	0	0	0	4.44089e-16	0	-4.44089e-16	0	2.37588e-14	0	0	0	1.24345e-14	0	2.22045e-16	0	0	0	0	0	0	0	-2.04281e-14	0	-3.28626e-14
R_EXo_duri_LPAREN_e_RPAREN_	0	0	0	0	0	0	0	0	0	0	0	0	0	0	0	0	0	0	0	0	0	0	0	0	0	0	0	0	0	0	0	0	0	0	0	0	0	0
R_CA2tex	0.0150707	0	0.0271066	0	0.0144535	0	0.0155589	0	0.0139793	0	0.0227443	0	0.0237564	0	0.00645032	0	0.0271066	0	0.0271066	0	0.0271066	0	0.0177954	0	0.0271066	0	0.0271066	0	0.0111221	0	0.0179677	0	0.0271066	0	0.0271066	0	0.0271066	0
R_EXi_lctfr_LPAREN_e_RPAREN_	0	0	0	0	0	0	0	0	0	0	0	0	0	0	0	0	0	0	0	0	0	0	0	0	0	0	0	0	0	0	0	0	0	0	0	0	0	0
R_EXo_ocdca_LPAREN_e_RPAREN_	0	-0.262929	0	0	0	-0.265175	0	-0.264947	0	-0.263267	0	-0.266185	0	-0.264947	0	-0.265786	0	0	0	0	0	0	0	-0.259524	0	0	0	0	0	-0.265771	0	-0.262037	0	0	0	0	0	0
R_CLtex	0.0150707	0	0.0271066	0	0.0144535	0	0.0155589	0	0.0139793	0	0.0227443	0	0.0237564	0	0.00645032	0	0.0271066	0	0.0271066	0	0.0271066	0	0.0177954	0	0.0271066	0	0.0271066	0	0.0111221	0	0.0179677	0	0.0271066	0	0.0271066	0	0.0271066	0
R_PGPP160	0.0883515	0	0.158912	0	0.0847335	0	0.0912139	0	0.0819534	0	0.133338	0	0.139271	0	0.0378149	0	0.158912	0	0.158912	0	0.158912	0	0.104325	0	0.158912	0	0.158912	0	0.0652029	0	0.105335	0	0.158912	0	0.158912	0	0.158912	0
R_DHAtex	0	0	0	0	0	0	0	0	0	0	0	0	0	0	0	0	0	0	0	0	0	0	0	0	0	0	0	0	0	0	0	0	0	0	0	0	0	0
R_PACALDtex	0	0	0	0	0	0	0	0	0	0	0	0	0	0	0	0	0	0	0	0	0	0	0	0	0	0	0	0	0	0	0	0	0	0	0	0	0	0
R_EXi_metsox_S_L_LPAREN_e_RPAREN_	0	0.0655684	0	0	0	0.0634833	0	0.0634287	0	0.0558048	0	0.063725	0	0.0634287	0	0.0586586	0	0	0	0	0	0	0	0.0284765	0	0	0	0	0	0.0583237	0	0.0601182	0	0	0	0	0	0
R_DHPS2	0.00298411	0	0.00536732	0	0.00286191	0	0.00308079	0	0.00276801	0	0.00450354	0	0.00470394	0	0.00127721	0	0.00536732	0	0.00536732	0	0.00536732	0	0.00352362	0	0.00536732	0	0.00536732	0	0.00220225	0	0.00355774	0	0.00536732	0	0.00536732	0	0.00536732	0
R_ORNCDA	0	-0.00262274	1.48002	0	0	-0.00264514	0	-0.00264286	0	-0.00262611	0	-0.00265521	0	-0.00264286	0	-0.00265124	0	4.44089e-16	0	-4.44089e-16	0	0	0	-0.00258877	0	0	0	0	0	-0.00265108	0	-0.00261384	0	0	0	-4.44089e-16	0	0
R_MERCPPYRt2rpp	0	0	0	0	0	0	0	0	0	0	0	0	0	0	0	0	0	0	0	0	0	0	0	0	0	0	0	0	0	0	0	0	0	0	0	0	0	0
R_UAC3NACGAMAE_BP	0.0275841	0	0.0496137	0	0.0264545	0	0.0284778	0	0.0255866	0	0.0416293	0	0.0434817	0	0.0118061	0	0.0496137	0	0.0496137	0	0.0496137	0	0.0325712	0	0.0496137	0	0.0496137	0	0.0203569	0	0.0328866	0	0.0496137	0	0.0496137	0	0.0496137	0
R_EXi_fru_LPAREN_e_RPAREN_	0	0.0668798	0	-2.66454e-15	0	0.067451	0	0.067393	0	0.0669658	0	0.0677078	0	0.067393	0	0.0676065	0	0	0	0	0	1.85777e-14	0	0.0711913	0	1.31006e-14	0	0	0	0.0676025	0	0.0718805	0	0	0	-1.28786e-14	0	-1.42109e-14
R_HEPT3_BP2	0.0246872	0	0.0444032	0	0.0236762	0	0.025487	0	0.0228994	0	0.0372573	0	0.0389152	0	0.0105662	0	0.0444032	0	0.0444032	0	0.0444032	0	0.0291505	0	0.0444032	0	0.0444032	0	0.018219	0	0.0294327	0	0.0444032	0	0.0444032	0	0.0444032	0
R_HEPT3_BP1	0.00495422	0	0.00891084	0	0.00475135	0	0.00511473	0	0.00459546	0	0.0074768	0	0.0078095	0	0.00212043	0	0.00891084	0	0.00891084	0	0.00891084	0	0.00584993	0	0.00891084	0	0.00891084	0	0.00365619	0	0.00590657	0	0.00891084	0	0.00891084	0	0.00891084	0
R_PPALtpp	0	0	0	0	0	0	0	0	0	0	0	0	0	0	0	0	0	0	0	0	0	0	0	0	0	0	0	0	0	0	0	0	0	0	0	0	0	0
R_EXi_akg_LPAREN_e_RPAREN_	0	0.0413081	0	1.10589e-17	0	0.0390158	0	0.0389822	0	0.0413612	0	0.0391643	0	0.0389822	0	0.041757	0	2.13163e-14	0	1.42109e-14	0	1.42109e-14	0	0.0407732	0	0	0	2.84217e-14	0	0.0417545	0	0.0411679	0	1.77636e-14	0	-1.42109e-14	0	-2.93099e-14
R_EXo_taur_LPAREN_e_RPAREN_	0	0	0	0	0	0	0	0	0	0	0	0	0	0	0	0	0	0	0	0	0	0	0	0	0	0	0	0	0	0	0	0	0	0	0	0	0	0
R_CAT	0.00149205	0	0.00268366	0	0.00143095	0	0.00154039	0	0.001384	0	0.00225177	0	0.00235197	0	0.000638606	0	0.00268366	0	0.00268366	0	0.00268366	0	0.00176181	0	0.00268366	0	0.00268366	0	0.00110113	0	0.00177887	0	0.00268366	0	0.00268366	0	0.00268366	0
R_AGM4PCPpp	0	-0.241292	0	8.09759e-15	0	-0.243353	0	-0.243143	0	-0.241602	0	-0.238969	0	-0.243143	0	-0.243914	0	-1.34093e-14	0	-6.01001e-14	0	-4.91278e-14	0	-0.251111	0	1.31686e-11	0	-5.87931e-14	0	-0.243899	0	-0.253542	0	-6.61802e-15	0	3.61012e-14	0	3.69027e-14
R_ADSS	0.475803	0	0.855796	0	0.456319	0	0.491218	0	0.441347	0	0.718071	0	0.750024	0	0.203646	0	0.855796	0	0.855796	0	0.855796	0	0.561827	0	0.855796	0	0.855796	0	0.35114	0	0.567266	0	0.855796	0	0.855796	0	0.855796	0
R_EXi_xmp_LPAREN_e_RPAREN_	0	0	0	1.63531	0	0	0	0	0	0	0	0	0	0	0	0	0	1.63531	0	1.63531	0	1.63531	0	0	0	1.63531	0	1.63531	0	0	0	0	0	1.63531	0	1.63531	0	1.63531
R_EXi_progly_LPAREN_e_RPAREN_	0	0.0740923	0	0	0	0.07208	0	0.072018	0	0.0741876	0	0.0723544	0	0.072018	0	0.0666123	0	0	0	0	0	0	0	0.0757216	0	0	0	0	0	0.0669397	0	0.0673063	0	0	0	0	0	0
R_MPTG2	0	1.11022e-16	0	0	0	-1.11022e-16	0.00494311	0	0.00444126	0	0	-1.11022e-16	0	2.22045e-16	0.00204928	0	0	0	0	0	0	0	0	0	0.00861184	0	0	0	0	1.11022e-16	0	2.22045e-16	0	0	0	0	0	0
R_EAR100y	0	2.77556e-17	1.36956	0	0	2.77556e-17	0.786114	0	0.706304	0	0	-2.77556e-17	1.20029	0	0	-2.77556e-17	0	0	1.36956	0	0	0	0	2.77556e-17	1.36956	0	0	0	0.561942	0	0.907816	0	1.36956	0	1.36956	0	0	0
R_EAR100x	0.761445	0	0	0	0.730264	0	0	2.77556e-17	0	0	1.14916	0	0	0	0.325902	0	1.36956	0	0	0	1.36956	0	0.899112	0	0	0	1.36956	0	0	0	0	0	0	0	0	0	1.36956	0
R_CU2tpp	0	0	0	0	0	0	0	0	0	0	0	0	0	0	0	0	0	0	0	0	0	0	0	0	0	0	0	0	0	0	0	0	0	0	0	0	0	0
R_EXi_tartr_L_LPAREN_e_RPAREN_	0	0.026883	0	7.15573e-18	0	0.0244675	0	0.0244465	0	0.0269176	0	0.0245607	0	0.0244465	0	0.0271752	0	0	0	0	0	9.4739e-15	0	0.0265349	0	0	0	0	0	0.0271736	0	0.0267918	0	0	0	0	0	-1.95399e-14
R_EAR141x	0.626356	0	1.12659	0	0.600707	0	0.646649	0	0	0	0.945282	0	0.987345	0	0	0	1.12659	0	1.12659	0	1.12659	0	0.739599	0	1.12659	0	1.12659	0	0.462247	0	0.746759	0	1.12659	0	1.12659	0	1.12659	0
R_EAR141y	0	0	0	0	0	0	0	0	0.580997	0	0	0	0	0	0.268084	0	0	0	0	0	0	0	0	0	0	0	0	0	0	0	0	0	0	0	0	0	0	0
R_PGSA160	0.0883515	0	0.158912	0	0.0847335	0	0.0912139	0	0.0819534	0	0.133338	0	0.139271	0	0.0378149	0	0.158912	0	0.158912	0	0.158912	0	0.104325	0	0.158912	0	0.158912	0	0.0652029	0	0.105335	0	0.158912	0	0.158912	0	0.158912	0
R_PGSA161	0.101757	0	0.183023	0	0.0975896	0	0.105053	0	0.0943877	0	0.153569	0	0.160402	0	0.0435523	0	0.183023	0	0.183023	0	0.183023	0	0.120154	0	0.183023	0	0.183023	0	0.0750957	0	0.121317	0	0.183023	0	0.183023	0	0.183023	0
R_NMNDA	0	-0.00262274	0	0	0	-0.00264514	0	-0.00264286	0	-0.00262611	0	-0.00265521	0	-0.00264286	0	-0.00265124	0	4.44089e-16	0	-4.44089e-16	0	0	0	-0.00258877	0	-1.24345e-14	0	0	0	-0.00265108	0	-0.00261384	0	0	0	-4.44089e-16	0	0
R_EXo_imp_LPAREN_e_RPAREN_	0	0	0	-1.63531	0	0	0	0	0	0	0	0	0	0	0	0	0	-1.63531	0	-1.63531	0	-1.63531	0	0	0	-1.63531	0	-1.63531	0	0	0	0	0	-1.63531	0	-1.63531	0	-1.63531
R_NOtex	0	0	0	0	0	0	0	0	0	0	0	0	0	0	0	0	0	0	0	0	0	0	0	0	0	0	0	0	0	0	0	0	0	0	0	0	0	0
R_GGHHPPEALIPAtex	0.0069695	0	0.0125356	0	0.0066841	0	0.0071953	0	0.0064648	0	0.0105182	0	0.0109863	0	0.00298298	0	0.0125356	0	0.0125356	0	0.0125356	0	0.00822957	0	0.0125356	0	0.0125356	0	0.00514345	0	0.00830924	0	0.0125356	0	0.0125356	0	0.0125356	0
R_EXo_ser_D_LPAREN_e_RPAREN_	0	-0.0236046	0	-6.93889e-18	0	-0.0238062	0	-0.0237858	0	-0.023635	0	-0.0238969	0	-0.0237858	0	-0.0238611	0	0	0	0	0	-9.4739e-15	0	-0.0258877	0	0	0	0	0	-0.0238597	0	-0.0261384	0	0	0	0	0	9.76996e-15
R_3PEPTabcpp	0	0	0	0	0	0	0	0	0	0	0	0	0	0	0	0	0	0	0	0	0	0	0	0	0	0	0	0	0	0	0	0	0	0	0	0	0	0
R_DHAPT	0	0	0	4.51245e-16	0	0	0	0	0	0	0	0	0	0	0	0	0	6.66134e-15	0	1.05841e-14	0	9.25186e-15	0	0	0	4.44089e-16	0	1.42109e-14	0	0	0	0	0	9.54792e-15	0	-6.88338e-15	0	-1.02141e-14
R_PLIPA2A141pp	0	0	0	0	0	0	0	0	0	0	0	0	0	0	0	0	0	0	0	0	0	0	0	0	0	0	0	0	0	0	0	0	0	0	0	0	0	0
R_OROTtex	0	0	0	0	0	0	0	0	0	0	0	0	0	0	0	0	0	0	0	0	0	0	0	0	0	0	0	0	0	0	0	0	0	0	0	0	0	0
R_FE2tpp	0.0109314	0	0.0196616	0	0.0104838	0	0.0112856	0	0.0101398	0	0.0164974	0	0.0172315	0	0.0046787	0	0.0196616	0	0.0196616	0	0.0196616	0	0.0129078	0	0.0196616	0	0.0196616	0	0.00806732	0	0.0130327	0	0.0196616	0	0.0196616	0	0.0196616	0
R_EXi_pro_L_LPAREN_e_RPAREN_	0	0.0544218	0	1.53957e-17	0	0.0522415	0	0.0521965	0	0.0544918	0	0.0524404	0	0.0521965	0	0.0550132	0	2.13163e-14	0	1.42109e-14	0	1.42109e-14	0	0.053717	0	0	125	2.84217e-14	0	0.0550099	0	0.0542371	0	1.77636e-14	0	-1.42109e-14	0	-2.93099e-14
R_EXi_ump_LPAREN_e_RPAREN_	0	0	0	1.63531	0	0	0	0	0	0	0	0	0	0	0	0	0	1.63531	0	1.63531	0	1.63531	0	0	0	1.63531	0	1.63531	0	0	0	0	0	1.63531	0	1.63531	0	1.63531
R_PAPA141pp	0	-0.00590116	0	0	0	-0.00595156	0	-0.00594644	0	-0.00590875	0	-0.00597422	0	-0.00594644	0	-0.00596528	0	8.88178e-16	0	-8.88178e-16	0	0	0	-0.00582474	0	2.22045e-16	0	2.22045e-16	0	-0.00596493	0	-0.00588113	0	0	0	-8.88178e-16	0	0
R_CLPNH160pp	0	-0.0485206	0	3.10862e-15	0	-0.048935	0	-0.0488929	0	-0.048583	0	-0.0491214	0	-0.0488929	0	-0.0490479	0	4.44089e-16	0	-1.28786e-14	0	-9.32587e-15	0	-0.0504811	0	-1.24345e-14	0	-1.33227e-14	0	-0.049045	0	-0.0509698	0	2.22045e-15	0	4.88498e-15	0	3.9968e-15
R_EXo_ni2_LPAREN_e_RPAREN_	0	0	0	0	0	0	0	0	0	0	0	0	0	0	0	0	0	0	0	0	0	0	0	0	0	0	0	0	0	0	0	0	0	0	0	0	0	0
R_DPHEt2rpp	0	0	0	0	0	0	0	0	0	0	0	0	0	0	0	0	0	0	0	0	0	0	0	0	0	0	0	0	0	0	0	0	0	0	0	0	0	0
R_SHK3Dr	1.16367	0	2.09301	0	1.11601	0	1.20137	0	1.0794	0	1.75618	0	1.83432	0	0.498055	0	2.09301	0	2.09301	0	2.09301	0	1.37405	0	1.01817	0	2.09301	0	0.858778	0	1.38735	0	1.75086	0	1.42504	0	2.09301	0
R_SERD_L	0	0	0	0	0	0	0	0	0	0	0	0	0	0	0	0	0	7.10543e-15	0	9.4739e-15	0	0	0	0	0	0	0	1.42109e-14	0	0	0	0	0	8.88178e-15	0	-7.10543e-15	0	0
R_EAR40x	1.42979	0	2.57166	0	1.37124	0	1.47611	0	1.32625	0	2.1578	0	2.25382	0	0.611956	0	2.57166	0	2.57166	0	2.57166	0	1.68829	0	2.57166	0	2.57166	0	1.05517	0	1.70463	0	2.57166	0	2.57166	0	2.57166	0
R_PRAGSr	0.619507	0	1.11427	0	0.594138	0	0.639578	0	0.574645	0	0.934946	0	0.976549	0	0.265152	0	1.11427	0	1.11427	0	1.11427	0	0.731512	0	1.11427	0	1.11427	0	0.457193	0	0.738594	0	1.11427	0	1.11427	0	1.11427	0
R_EXi_glyc2p_LPAREN_e_RPAREN_	0	0	0	1.63531	0	0	0	0	0	0	0	0	0	0	0	0	0	1.63531	0	1.63531	0	1.63531	0	0	0	1.63531	0	1.63531	0	0	0	0	0	1.63531	0	1.63531	0	1.63531
R_EXo_dad_2_LPAREN_e_RPAREN_	0	0	0	0	0	0	0	0	0	0	0	0	0	0	0	0	0	0	0	0	0	0	0	0	0	0	0	0	0	0	0	0	0	0	0	0	0	0
R_EXi_k_LPAREN_e_RPAREN_	0.56515	0	1.0165	0	0.542007	0	0.583459	0	0.524224	0	0.852911	0	0.890864	0	0.241887	0	1.0165	0	1.0165	0	1.0165	0	0.667327	0	1.0165	0	1.0165	0	0.417077	0	0.673788	0	1.0165	0	1.0165	0	1.0165	0
R_ZN2abcpp	0	0	0	0	0	0	0	0	0	0	0	0	0	0	0	0	0	0	0	0	0	0	0	0	0	0	0	0	0	0	0	0	0	0	0	0	0	0
R_EXi_hom_L_LPAREN_e_RPAREN_	0	0	0	0	0	0	0	0	0	0	0	0	0	0	0	0	0	0	0	0	0	0	0	0	0	0	0	0	0	0	0	0	0	0	0	0	0	0
R_EXi_glu_L_LPAREN_e_RPAREN_	0	0.0458979	0	1.25767e-17	0	0.0436448	0	0.0436072	0	0.0459569	0	0.0438109	125	0.0436072	0	0.0463966	0	2.13163e-14	0	1.42109e-14	0	1.42109e-14	0	0.0453035	0	0	0	2.84217e-14	0	0.0463939	0	0.0457421	0	1.77636e-14	0	-1.42109e-14	0	-2.93099e-14
R_GGGGHHPPEALIPAtex	0.00537407	0	0.009666	0	0.00515401	0	0.00554818	0	0.0049849	0	0.00811043	0	0.00847133	0	0.00230013	0	0.009666	0	0.009666	0	0.009666	0	0.00634569	0	0.009666	0	0.009666	0	0.00396603	0	0.00640713	0	0.009666	0	0.009666	0	0.009666	0
R_EXi_pheme_LPAREN_e_RPAREN_	0	0.42226	0	0	0	0.404706	0	0.404358	0	0.422804	0	0.406247	0	0.404358	0	0.426849	0	0	0	0	0	0	0	0.416792	0	0	0	0	0	0.426824	0	0.420828	0	0	0	0	0	0
R_FE3HOXtonex	0	0	0	0	0	0	0	0	0	0	0	0	0	0	0	0	0	0	0	0	0	0	0	0	0	0	0	0	0	0	0	0	0	0	0	0	0	0
DNA_BP_130515	0.743974	0	1.33814	0	0.713509	0	0.768078	0	0.690098	0	1.12279	0	1.17275	0	0.318425	0	1.33814	0	1.33814	0	1.33814	0	0.878482	0	1.33814	0	1.33814	0	0.549049	0	0.886987	0	1.33814	0	1.33814	0	1.33814	0
R_ACOAD2f	0	0	0	0	0	0	0	0	0	0	0	0	0	0	0	0	0	0	0	0	0	0	0	0	0	0	0	0	0	0	0	0	0	0	0	0	0	0
R_EXi_desfbx_LPAREN_e_RPAREN_	0	0	0	0	0	0	0	0	0	0	0	0	0	0	0	0	0	0	0	0	0	0	0	0	0	0	0	0	0	0	0	0	0	0	0	0	0	0
R_TRPTRS	0.190229	0	0.342153	0	0.182439	0	0.196392	0	0.176453	0	0.287089	0	0.299864	0	0.081419	0	0.342153	0	0.342153	0	0.342153	0	0.224622	0	0.342153	0	0.342153	0	0.140388	0	0.226797	0	0.342153	0	0.342153	0	0.342153	0
R_LPLIPAL2A180	0	-0.00262274	0	-8.67362e-19	0	-0.00264514	0	-0.00264286	0	-0.00262611	0	-0.00265521	0	-0.00264286	0	-0.00265124	0	4.44089e-16	0	-4.44089e-16	0	0	0	-0.00258877	0	-2.5091e-14	0	-2.22045e-16	0	-0.00265108	0	-0.00261384	0	0	0	-4.44089e-16	0	0
R_GTHRDHpp	0	0	0	0	0	0	0	0	0	0	0	0	0	0	0	0	0	0	0	0	0	0	0	0	0	0	0	0	0	0	0	0	0	0	0	0	0	0
R_3HAD100	1.3878	0	2.49615	0	1.33097	0	1.43276	0	1.2873	0	2.09444	0	2.18764	0	0.593986	0	2.49615	0	2.49615	0	2.49615	0	1.63871	0	2.49615	0	2.49615	0	1.02419	0	1.65458	0	2.49615	0	2.49615	0	2.49615	0
R_MOBDtex	0	0	0	0	0	0	0	0	0	0	0	0	0	0	0	0	0	0	0	0	0	0	0	0	0	0	0	0	0	0	0	0	0	0	0	0	0	0
R_PAPSR2	0	0.113215	0	3.27062	0	0.114182	0	0.114084	0	0.114017	0	0.109306	0	0.114084	0	0.106823	0	3.27062	0	3.27062	0	3.27062	0	0.118652	0	3.27062	0	3.27062	0	0.106485	0	0.114573	0	3.27062	0	3.27062	0	3.27062
R_SKMtex	0	0	0	0	0	0	0	0	0	0	0	0	0	0	0	0	0	0	0	0	0	0	0	0	0	0	0	0	0	0	0	0	0	0	0	0	0	0
R_BUTCT	0	0	0	0	0	0	0	0	0	0	0	0	0	0	0	0	0	1.42109e-14	0	7.99361e-15	0	0	0	0	0	0	0	2.84217e-14	0	0	0	0	0	1.77636e-14	0	-1.42109e-14	0	0
R_EXi_tyr_L_LPAREN_e_RPAREN_	0	0.111029	0	-1.06584e-14	0	0.111977	0	0.111881	0	0.111172	0	0.112404	0	0.111881	0	0.112236	0	3.55271e-15	0	3.68594e-14	0	3.19744e-14	0	0.118221	0	4.10783e-14	0	4.52971e-14	0	0.112229	0	0.119365	0	-8.88178e-15	125	-1.46549e-14	0	-1.24345e-14
R_EXi_acgam_LPAREN_e_RPAREN_	0	0	0	0	0	0	0	0	0	0	0	0	0	0	0	0	0	0	0	0	0	0	0	0	0	0	0	0	0	0	0	0	0	0	0	0	0	0
R_MDDCP1pp	0.0457519	0	0.0822909	0	0.0438784	0	0.0422911	0	0.0379975	0	0.0690477	0	0.0721202	0	0.0175328	0	0.0822909	0	0.0822909	0	0.0822909	0	0.0540237	0	0.0736791	0	0.0822909	0	0.0337646	0	0.0545467	0	0.0822909	0	0.0822909	0	0.0822909	0
R_MMALSADH	0	-0.00262274	0	0	0	-0.00264514	0	-0.00264286	0	0	0	-0.00265521	0	-0.00264286	0	0	0	-6.21725e-15	0	-1.06581e-14	0	-9.76996e-15	0	-0.00517755	0	-8.88178e-16	0	-1.42109e-14	0	-0.00265108	0	-0.00522767	0	-8.88178e-15	0	7.99361e-15	119.347	0
R_H2Otex	-189.185	0	-15.5891	0	-66.6766	0	-187.214	0	-193.551	0	-158.202	0	-279.116	0	-98.7771	0	-515.589	0	-515.589	0	-390.589	0	-178.92	0	-390.589	0	-265.589	0	-205.128	0	-302.488	0	-265.589	0	-390.589	0	-390.589	0
R_NTD9	0	-0.114526	0	-1.77636e-15	0	-0.115504	0	-0.115405	0	-0.114673	0	-0.107978	0	-0.115405	0	-0.108148	0	2.66454e-15	0	-3.01981e-14	0	-2.22045e-15	0	-0.119946	0	-9.99201e-15	0	1.53211e-14	0	-0.107811	0	-0.11588	0	1.02141e-14	0	3.19744e-14	0	7.10543e-15
R_NTD8	0	-0.119116	0	-1.77636e-15	0	-0.120133	0	-0.12003	0	-0.119269	0	-0.112625	0	-0.12003	0	-0.112788	0	2.22045e-15	0	-3.01981e-14	0	-2.22045e-15	0	-0.124477	0	-2.19824e-14	0	1.53211e-14	0	-0.11245	0	-0.120454	0	1.02141e-14	0	1.33227e-14	0	7.10543e-15
R_ACODA	0	0	0	0	0	0	0	0	0	0	0	0	0	0	0	0	0	0	0	0	0	0	0	0	0	0	0	0	0	0	0	0	0	0	0	0	0	0
R_CITt2rpp	0	0	0	0	0	0	0	0	0	0	0	0	0	0	0	0	0	0	0	0	0	0	0	0	0	0	0	0	0	0	0	0	0	0	0	0	0	0
R_ACSERtex	0	0	0	0	0	0	0	0	0	0	0	0	0	0	0	0	0	0	0	0	0	0	0	0	0	0	0	0	0	0	0	0	0	0	0	0	0	0
R_NTD5	0	-0.116493	0	1.77657e-15	0	-0.114843	0	-0.114744	0	-0.116643	0	-0.112625	0	-0.114744	0	-0.11809	0	-1.37668e-14	0	-2.62013e-14	0	-2.22045e-14	0	-0.119299	0	-1.9762e-14	0	-1.79856e-14	0	-0.117752	0	-0.122415	0	-4.88498e-15	0	1.42109e-14	0	2.66454e-14
R_NTD4	0	-0.105347	0	-1.77636e-15	0	-0.103601	0	-0.103512	0	-0.105482	0	-0.0986853	0	-0.103512	0	-0.106491	0	-1.28786e-14	0	-2.26485e-14	0	-1.90958e-14	0	-0.108297	0	-8.65974e-15	0	-1.11022e-15	0	-0.106485	0	-0.109345	0	-4.88498e-15	0	1.15463e-14	0	2.66454e-14
R_NTD7	0	-0.00262274	0	-8.88178e-16	0	-0.00264514	0	-0.00264286	0	-0.00262611	0	-0.00265521	0	-0.00264286	0	-0.00265124	0	4.44089e-16	0	-4.44089e-16	0	0	0	-0.00258877	0	2.22045e-16	0	2.22045e-16	0	-0.00265108	0	-0.00261384	0	0	0	-4.44089e-16	0	0
R_NTD6	0	-0.121083	0	8.88178e-16	0	-0.122117	0	-0.122012	0	-0.121239	0	-0.117272	0	-0.122012	0	-0.114776	0	1.33227e-15	0	-2.44249e-14	0	-1.9984e-14	0	-0.126418	0	-3.44169e-14	0	-1.11022e-15	0	-0.114438	0	-0.122415	0	1.02141e-14	0	-5.32907e-15	0	7.10543e-15
R_ALAR	122.86	0	0.238596	0	90.3374	0	88.0704	0	122.61	0	70.4543	0	68.6135	0	-0.915893	0	-3.84892	0	-3.84892	0	-3.84892	0	-2.5268	0	63.1696	0	60.4457	0	-1.57924	0	-2.55126	0	228.021	0	61.5512	0	-3.84892	0
R_ADNt2rpp	0	0	0	0	0	0	0	0	0	0	0	0	0	0	0	0	0	0	0	0	0	0	0	0	0	0	0	0	0	0	0	0	0	0	0	0	0	0
R_3OAS100	1.42979	0	2.57166	0	1.37124	0	1.47611	0	1.32625	0	2.1578	0	2.25382	0	0.611956	0	2.57166	0	2.57166	0	2.57166	0	1.68829	0	2.57166	0	2.57166	0	1.05517	0	1.70463	0	2.57166	0	2.57166	0	2.57166	0
R_HACD1	0	0	0	0	0	0	0	0	0	0	0	0	0	0	0	0	0	0	0	0	122.368	0	0	0	0	0	0	0	0	0	0	0	0	0	0	0	0	0
R_MERCPPYRtex	0	0	0	0	0	0	0	0	0	0	0	0	0	0	0	0	0	0	0	0	0	0	0	0	0	0	0	0	0	0	0	0	0	0	0	0	0	0
R_FEENTERexs	0	0	0	0	0	0	0	0	0	0	0	0	0	0	0	0	0	0	0	0	0	0	0	0	0	0	0	0	0	0	0	0	0	0	0	0	0	0
R_PAPA160pp	0	0	0	0	0	0	0	0	0	0	0	0	0	0	0	0	0	0	0	0	0	0	0	0	0	0	0	0	0	0	0	0	0	0	0	0	0	0
R_TAURtex	0	0	0	0	0	0	0	0	0	0	0	0	0	0	0	0	0	0	0	0	0	0	0	0	0	0	0	0	0	0	0	0	0	0	0	0	0	0
R_CLPNS180pp	0.00254102	0	0.00457038	0	0.00243697	0	0.00262335	0	0.00235701	0	0.00383486	0	0.0040055	0	0.00108757	0	0.00457038	0	0.00457038	0	0.00457038	0	0.00300043	0	0.00457038	0	0.00457038	0	0.00187526	0	0.00302948	0	0.00457038	0	0.00457038	0	0.00457038	0
R_UDPGLCNACDH_BP	0.0275841	0	0.0496137	0	0.0264545	0	0.0284778	0	0.0255866	0	0.0416293	0	0.0434817	0	0.0118061	0	0.0496137	0	0.0496137	0	0.0496137	0	0.0325712	0	0.0496137	0	0.0496137	0	0.0203569	0	0.0328866	0	0.0496137	0	0.0496137	0	0.0496137	0
R_HEPT2_BP	0.041985	0	0.0755156	0	0.0402657	0	0.0433452	0	0.0389446	0	0.0633627	0	0.0661822	0	0.0179698	0	0.0755156	0	0.0755156	0	0.0755156	0	0.0495757	0	0.0755156	0	0.0755156	0	0.0309846	0	0.0500557	0	0.0755156	0	0.0755156	0	0.0755156	0
R_HOMtex	0	0	0	0	0	0	0	0	0	0	0	0	0	0	0	0	0	0	0	0	0	0	0	0	0	0	0	0	0	0	0	0	0	0	0	0	0	0
R_EXi_glc_LPAREN_e_RPAREN_	0	0.0668798	0	0	0	0.067451	0	0.067393	0	0.0669658	0	0.0677078	0	0.067393	0	0.0676065	0	0	0	0	0	0	0	0.0711913	0	0	0	0	0	0.0676025	0	0.0718805	0	0	0	0	0	0
R_EDTXS1_BP	0.041985	0	0.0755156	0	0.0402657	0	0.0433452	0	0.0389446	0	0.0633627	0	0.0661822	0	0.0179698	0	0.0755156	0	0.0755156	0	0.0755156	0	0.0495757	0	0.0755156	0	0.0755156	0	0.0309846	0	0.0500557	0	0.0755156	0	0.0755156	0	0.0755156	0
R_G5SADs	0	-0.00262274	17.8044	0	0	-0.00264514	0	-0.00264286	0	-0.00262611	0	-0.00265521	0	-0.00264286	0	-0.00265124	0	4.44089e-16	0	-4.44089e-16	0	0	0	-0.00258877	0	0	0	0	0	-0.00265108	0	-0.00261384	0	0	0	-4.44089e-16	0	0
R_EXi_mal_L_LPAREN_e_RPAREN_	0	0.0314728	0	8.67362e-18	0	0.0290965	0	0.0290715	0	0.0315133	0	0.0292073	0	0.0290715	0	0.0318148	0	1.42109e-14	0	9.4739e-15	0	9.4739e-15	0	0.0310653	0	0	0	1.42109e-14	0	0.0318129	0	0.031366	0	8.88178e-15	0	-7.10543e-15	0	-1.95399e-14
R_GLYC3Pabcpp	0	0	0	0	0	0	0	0	0	0	0	0	0	0	0	0	0	0	0	0	0	0	0	0	0	0	0	0	0	0	0	0	0	0	0	0	0	0
R_MLTGY4pp	0	0	0	0	0	0	0.00494311	0	0.00444126	0	0	0	0	0	0.00204928	0	0	0	0	0	0	0	0	0	0.00861184	0	0	0	0	0	0	0	0	0	0	0	0	0
R_U23GAAT_BP	0.041985	0	0.0755156	0	0.0402657	0	0.0433452	0	0.0389446	0	0.0633627	0	0.0661822	0	0.0179698	0	0.0755156	0	0.0755156	0	0.0755156	0	0.0495757	0	0.0755156	0	0.0755156	0	0.0309846	0	0.0500557	0	0.0755156	0	0.0755156	0	0.0755156	0
R_MYGLBNHS	0	0	0	0	0	0	0	0	0	0	0	0	0	0	0	0	0	0	0	0	0	0	0	0	0	0	0	0	0	0	0	0	0	0	0	0	0	0
R_EXo_tungs_LPAREN_e_RPAREN_	0	0	0	0	0	0	0	0	0	0	0	0	0	0	0	0	0	0	0	0	0	0	0	0	0	0	0	0	0	0	0	0	0	0	0	0	0	0
R_UMPK	0.75808	0	1.36351	0	0.727037	0	0.78264	0	0.703183	0	1.14408	0	1.19499	0	0.324462	0	1.36351	0	1.36351	0	1.36351	0	0.895138	0	1.36351	0	1.36351	0	0.559458	0	0.903805	0	1.36351	0	1.36351	0	1.36351	0
R_NTPP10	0	-0.12305	0	8.88178e-16	0	-0.124101	0	-0.123994	0	-0.123208	0	-0.119263	0	-0.123994	0	-0.116765	0	1.77636e-15	0	-2.4869e-14	0	-1.9984e-14	0	-0.12836	0	-3.4639e-14	0	-8.88178e-16	0	-0.116427	0	-0.124375	0	1.02141e-14	0	-5.77316e-15	0	7.10543e-15
R_NTPP11	0	-0.00786821	0	-3.55271e-15	0	-0.00793541	0	-0.00792859	0	-0.00787833	0	-0.00531042	0	-0.00792859	0	-0.00795371	0	8.88178e-16	0	5.32907e-15	0	2.4869e-14	0	-0.00776632	0	-1.24345e-14	0	1.68754e-14	0	-0.00795324	0	-0.00784151	0	0	0	-2.66454e-15	0	0
R_3OAR180	0.0418544	0	0.0752808	0	0.0401405	0	0.0432104	0	0.0388235	0	0.0631658	0	0.0659765	0	0.0179139	0	0.0752808	0	0.0752808	0	0.0752808	0	0.0494216	0	0.0752808	0	0.0752808	0	0.0308883	0	0.0499001	0	0.0752808	0	0.0752808	0	0.0752808	0
R_3OAR181	0	-0.281616	0	-0.817655	0	-0.284022	0	-0.283777	0	-0.281979	0	-0.285103	0	-0.283777	0	-0.284676	0	-0.817655	0	-0.817655	0	-0.817655	0	-0.279264	0	-0.817655	0	-0.817655	0	-0.28466	0	-0.281968	0	-0.817655	0	-0.817655	0	-0.817655
R_IMLACDH	0	0	0	0	0	0	0	0	0	0	0	0	0	0	0	0	0	0	0	0	0	0	0	0	0	0	0	0	0	0	0	0	0	0	0	0	0	0
R_ASNtex	0	0	0	0	125	0	0	0	0	0	0	0	0	0	0	0	0	0	0	0	0	0	0	0	0	0	0	0	0	0	0	0	0	0	0	0	0	0
R_MUCCI	0	0	0	0	0	0	0	0	0	0	0	0	0	0	0	0	0	0	0	0	0	0	0	0	0	0	0	0	0	0	0	0	124.658	0	0	0	0	0
R_FMETTRS	0	-0.0039341	0	-1.30104e-18	0	-0.00396771	0	-0.00396429	0	-0.00393916	0	-0.00398281	0	-0.076643	0	-0.00430826	0	0	0	-1.71714e-14	0	-1.45069e-14	0	-0.0414204	0	-2.39808e-14	0	-2.75335e-14	0	-0.00397662	0	-0.00588113	0	-6.43929e-15	0	1.15463e-14	0	0
R_CATECHDIO	0	0	0	0	0	0	0	0	0	0	0	0	0	0	0	0	0	0	0	0	0	0	0	0	0	0	0	0	0	0	0	0	124.658	0	0	0	0	0
R_GLUTRS	0.876875	0	1.57718	0	0.840967	0	0.905284	0	0.813375	0	1.32336	0	1.38225	0	0.375307	0	1.57718	0	1.57718	0	1.57718	0	1.03541	0	1.57718	0	1.57718	0	0.647129	0	1.04544	0	1.57718	0	1.57718	0	1.57718	0
R_GLUTRR	0.0179046	0	0.0322039	0	0.0171714	0	0.0184847	0	0.0166081	0	0.0270213	0	0.0282237	0	0.00766328	0	0.0322039	0	0.0322039	0	0.0322039	0	0.0211417	0	0.0322039	0	0.0322039	0	0.0132135	0	0.0213464	0	0.0322039	0	0.0322039	0	0.0322039	0
R_EXo_dcmp_LPAREN_e_RPAREN_	0	0	0	-1.63531	0	0	0	0	0	0	0	0	0	0	0	0	0	-1.63531	0	-1.63531	0	-1.63531	0	0	0	-1.63531	0	-1.63531	0	0	0	0	0	-1.63531	0	-1.63531	0	-1.63531
R_EXo_imlac_LPAREN_e_RPAREN_	0	-0.0705953	0	8.89913e-16	0	-0.0711983	0	-0.071137	0	-0.0706861	0	-0.0688142	0	-0.071137	0	-0.0716938	0	-4.44089e-16	0	-7.54952e-15	0	-7.10543e-15	0	-0.0739958	0	-4.52971e-14	0	-4.44089e-15	0	-0.0713582	0	-0.0766725	0	3.55271e-15	0	-1.19904e-14	0	7.10543e-15
R_ACGAtex	0	0	0	0	0	0	0	0	0	0	0	0	0	0	0	0	0	0	0	0	0	0	0	0	0	0	0	0	0	0	0	0	0	0	0	0	0	0
R_EXo_hmglbn_LPAREN_e_RPAREN_	0	-1.68904	0	0	0	-1.61882	0	-1.61743	0	-1.69121	0	-1.62499	0	-1.61743	0	-1.7074	0	0	0	0	0	0	0	-1.66717	0	0	0	0	0	-1.70729	0	-1.68331	0	0	0	0	0	0
R_DHPPDA2	0.00149205	0	0.00268366	0	0.00143095	0	0.00154039	0	0.001384	0	0.00225177	0	0.00235197	0	0.000638606	0	0.00268366	0	0.00268366	0	0.00268366	0	0.00176181	0	0.00268366	0	0.00268366	0	0.00110113	0	0.00177887	0	0.00268366	0	0.00268366	0	0.00268366	0
R_2AGPA140tipp	0	0	0	0	0	0	0	0	0	0	0	0	0	0	0	0	0	0	0	0	0	0	0	0	0	0	0	0	0	0	0	0	0	0	0	0	0	0
R_DADNtex	0	0	0	0	0	0	0	0	0	0	0	0	0	0	0	0	0	0	0	0	0	0	0	0	0	0	0	0	0	0	0	0	0	0	0	0	0	0
R_HISabcpp	0	-0.00327842	0	0	0	-0.00330642	0	-0.00330358	0	-0.00328264	0	-0.00331901	0	-0.00330358	0	-0.00331405	0	4.44089e-16	0	-4.44089e-16	0	0	0	-0.00323597	0	2.22045e-16	0	2.22045e-16	0	-0.00331385	0	-0.0032673	0	0	0	-4.44089e-16	0	0
R_PHEt2rpp	0	0	0	0	0	0	0	0	0	0	0	0	0	0	0	0	0	0	0	0	0	0	0	0	125	0	0	0	0	0	0	0	0	0	0	0	0	0
R_EXo_hg2_LPAREN_e_RPAREN_	0	0	0	0	0	0	0	0	0	0	0	0	0	0	0	0	0	0	0	0	0	0	0	0	0	0	0	0	0	0	0	0	0	0	0	0	0	0
R_RNDR1b	0.120075	0	0.215972	0	0.115158	0	0.123965	0	0	1.38778e-17	0.181215	0	0.189279	0	0	-5.55112e-17	0.215972	0	0.215972	0	0.215972	0	0.141784	0	0.215972	0	0.215972	0	0.0886148	0	0.143157	0	0.215972	0	0.215972	0	0.215972	0
R_BP_biomass_130704	3.34042	0	6.00819	0	3.20363	0	3.44864	0	3.09852	0	5.04128	0	5.26561	0	1.42972	0	6.00819	0	6.00819	0	6.00819	0	3.94436	0	6.00819	0	6.00819	0	2.46521	0	3.98254	0	6.00819	0	6.00819	0	6.00819	0
R_EXo_ppa_LPAREN_e_RPAREN_	0	-0.0281944	0	2.1684e-19	0	-0.0284352	0	-0.0284108	0	-0.0308568	0	-0.0285435	0	-0.0284108	0	-0.031152	0	0	0	-5.32907e-15	0	-5.32907e-15	0	-0.0304181	0	0	0	0	0	-0.0284991	0	-0.0307126	0	0	0	0	0	0
R_THRTRS	1.01588	0	1.82719	0	0.974277	0	1.04879	0	0.942311	0	1.53314	0	1.60136	0	0.4348	0	1.82719	0	1.82719	0	1.82719	0	1.19954	0	1.82719	0	1.82719	0	0.749711	0	1.21116	0	1.82719	0	1.82719	0	1.82719	0
R_EXo_fe2_LPAREN_e_RPAREN_	0	0	0	0	0	0	0	0	0	0	0	0	0	0	0	0	0	0	0	0	0	0	0	0	0	0	0	0	0	0	0	0	0	0	0	0	0	0
R_PGP160abcpp	0	-0.000655684	0	0	0	-0.000661284	0	-0.000660716	0	-0.000656527	0	-0.000663802	0	-0.000660716	0	-0.000662809	0	4.44089e-16	0	-4.44089e-16	0	-4.44089e-16	0	-0.000647193	0	2.22045e-16	0	6.66134e-16	0	-0.00066277	0	-0.000653459	0	4.44089e-16	0	0	0	0
R_NTD10pp	0	0	0	0	0	0	0	0	0	0	0	0	0	0	0	0	0	0	0	0	0	0	0	0	0	0	0	0	0	0	0	0	0	0	0	0	0	0
R_METSOX2abcpp	0	0	0	0	0	0	0	0	0	0	0	0	0	0	0	0	0	4.44089e-16	0	-4.44089e-16	0	0	0	0	0	0	0	0	0	0	0	0	0	0	0	-4.44089e-16	0	0
R_FDXR	0	-0.00218561	0	0	0	-0.00220428	0	-0.00220239	0	0	0	-0.00221267	0	-0.00220239	0	-0.00220936	0	0	0	0	0	0	0	-0.00215731	0	0	0	0	0	-0.00220923	0	-0.0021782	0	0	0	0	0	0
R_TMDS	0.120075	0	0.215972	0	0.115158	0	0.123965	0	0.11138	0	0.181215	0	0.189279	0	0.0513928	0	0.215972	0	0.215972	0	0.215972	0	0.141784	0	0.215972	0	0.215972	0	0.0886148	0	0.143157	0	0.215972	0	0.215972	0	0.215972	0
R_D_LACtex	0	0	0	0	0	0	0	0	0	0	0	0	0	0	0	0	0	0	0	0	0	0	0	0	0	0	0	0	0	0	0	0	0	0	0	0	0	0
R_ARBTNtonex	0	0	0	0	0	0	0	0	0	0	0	0	0	0	0	0	0	0	0	0	0	0	0	0	0	0	0	0	0	0	0	0	0	0	0	0	0	0
R_PNTK	0.00192475	0	0.00346192	0	0.00184593	0	0.00198711	0	0.00178537	0	0.00290479	0	0.00303404	0	0.000823803	0	0.00346192	0	0.00346192	0	0.00346192	0	0.00227274	0	0.00346192	0	0.00346192	0	0.00142045	0	0.00229474	0	0.00346192	0	0.00346192	0	0.00346192	0
R_ACOAD5f	0	0	0	0	0	0	0	0	0	0	0	0	0	0	0	0	0	0	0	0	0	0	0	0	0	0	0	0	0	0	0	0	0	0	0	0	0	0
R_EXo_acald_LPAREN_e_RPAREN_	0	-0.0242603	0	-3.55271e-15	0	-0.0218224	0	-0.0218036	0	-0.0242915	0	-0.0219055	0	-0.0218036	0	-0.032809	0	-1.19904e-14	0	0	0	0	0	-0.0213574	0	1.24345e-14	0	-4.44089e-16	0	-0.0324757	0	-0.0209107	0	-1.17684e-14	0	0	0	1.59872e-14
R_ZN2tpp	0	-0.00262274	0	0	0	-0.00264514	0	-0.00264286	0	-0.00262611	0	-0.00265521	0	-0.00264286	0	-0.00265124	0	4.44089e-16	0	-4.44089e-16	0	0	0	-0.00258877	0	0	0	0	0	-0.00265108	0	-0.00261384	0	0	0	-4.44089e-16	0	0
R_PSSA120	0	-0.0334399	0	3.55271e-15	0	-0.0337255	0	-0.0336965	0	-0.0334829	0	-0.0338539	0	-0.0336965	0	-0.0258496	0	-4.44089e-16	0	-1.13243e-14	0	-9.54792e-15	0	-0.0355956	0	-1.19904e-14	0	-1.33227e-14	0	-0.025848	0	-0.0287522	0	2.88658e-15	0	5.32907e-15	0	3.55271e-15
R_VALt2pp	0	-0.00131137	0	-4.33681e-19	0	-0.00132257	0	0	0	0	0	-0.0013276	0	0	0	-0.00132562	0	0	0	0	0	0	0	-0.00129439	0	0	0	0	0	0	0	-0.00130692	0	0	0	0	125	0
R_PPAt2rpp	0	0	0	0	0	0	0	0	0	0	0	0	0	0	0	0	0	0	0	0	0	0	0	0	0	0	0	0	0	0	0	0	0	0	0	0	0	0
R_EXi_taur_LPAREN_e_RPAREN_	0	0	0	0	0	0	0	0	0	0	0	0	0	0	0	0	0	0	0	0	0	0	0	0	0	0	0	0	0	0	0	0	0	0	0	0	0	0
R_CLPNH180pp	0	-0.0485206	0	3.10862e-15	0	-0.048935	0	-0.0488929	0	-0.048583	0	-0.0491214	0	-0.0488929	0	-0.0490479	0	4.44089e-16	0	-1.28786e-14	0	-9.32587e-15	0	-0.0504811	0	-1.24345e-14	0	-1.33227e-14	0	-0.049045	0	-0.0509698	0	2.22045e-15	0	4.88498e-15	0	3.9968e-15
R_TSULGSHST	0.437188	0	0.786342	0	0.419286	0	0.451352	0	0	0	0.659795	0	0.689154	0	60.8727	0	0.786342	0	0.786342	0	0.786342	0	0.147817	0	0.786342	0	0.786342	0	0.322642	0	0.521229	0	0.786342	0	0.786342	0	0.786342	0
R_PHEabcpp	0	-0.00196705	0	0	0	-0.00198385	0	-0.00198215	0	-0.00196958	0	-0.00199141	0	-0.00198215	0	-0.00198843	0	4.44089e-16	0	-4.44089e-16	0	0	0	-0.00194158	0	2.22045e-16	0	2.22045e-16	0	-0.00198831	0	-0.00196038	0	0	0	-4.44089e-16	0	0
R_EXi_arbtn_fe3_LPAREN_e_RPAREN_	0	0	0	0	0	0	0	0	0	0	0	0	0	0	0	0	0	0	0	0	0	0	0	0	0	0	0	0	0	0	0	0	0	0	0	0	0	0
R_ABUTtex	0	0	0	0	0	0	0	0	0	0	0	0	0	0	0	0	0	0	0	0	0	0	0	0	0	0	0	0	0	0	0	0	0	0	0	0	0	0
R_EXi_gthox_LPAREN_e_RPAREN_	0	0	0	0	0	0	0	0	0	0	0	0	0	0	0	0	0	0	0	0	0	0	0	0	0	0	0	0	0	0	0	0	0	0	0	0	0	0
R_DESFXBUtpp	0	0	0	0	0	0	0	0	0	0	0	0	0	0	0	0	0	0	0	0	0	0	0	0	0	0	0	0	0	0	0	0	0	0	0	0	0	0
R_EXi_ALC_LPAREN_e_RPAREN_	0	0.209163	0	-7.22801e-20	0	0.200369	0	0.200197	0	0.209432	0	0.201132	0	0.200197	0	0.211436	0	8.28967e-14	0	6.09883e-14	0	5.68434e-14	0	0.206455	0	1.24345e-14	0	1.13687e-13	0	0.211424	0	0.208453	0	7.10543e-14	0	-5.62513e-14	0	-1.15463e-13
R_PROTRS	0.82286	0	1.48002	0	0.789164	0	0.849519	0	0.763271	0	1.24184	0	1.2971	0	0.352188	0	1.48002	0	1.48002	0	1.48002	0	0.97163	0	1.48002	0	1.48002	0	0.607266	0	0.981037	0	1.48002	0	1.48002	0	1.48002	0
R_FEOXAMR1	0	0	0	0	0	0	0	0	0	0	0	0	0	-1.71304e-17	0	0	0	0	0	0	0	0	0	0	0	0	0	0	0	1.71304e-17	0	0	0	0	0	0	0	0
R_EXi_cytd_LPAREN_e_RPAREN_	0	0	0	0	0	0	0	0	0	0	0	0	0	0	0	0	0	0	0	0	0	0	0	0	0	0	0	0	0	0	0	0	0	0	0	0	0	0
R_FEOXAMR3	0	-5.55112e-17	0	-4.33681e-19	0	-2.77556e-17	0	-5.55112e-17	0	0	0	0	0	0	0	0	0	0	0	0	0	0	0	2.77556e-17	0	0	0	0	0	0	0	2.77556e-17	0	0	0	0	0	0
R_FEOXAMR2	0	-4.68375e-17	0	-4.33681e-19	0	-3.83808e-17	0	-4.40186e-17	0	8.67362e-19	0	-3.68629e-18	0	0	0	-4.77049e-18	0	0	0	0	0	0	0	5.52943e-17	0	0	0	0	0	0	0	3.38271e-17	0	0	0	0	0	0
R_EXo_xmp_LPAREN_e_RPAREN_	0	0	0	-1.63531	0	0	0	0	0	0	0	0	0	0	0	0	0	-1.63531	0	-1.63531	0	-1.63531	0	0	0	-1.63531	0	-1.63531	0	0	0	0	0	-1.63531	0	-1.63531	0	-1.63531
R_FE3DCITtonex	0	0	0	-2.1684e-19	0	0	0	0	0	0	0	0	0	0	0	0	0	0	0	0	0	0	0	0	0	0	0	0	0	0	0	0	0	0	0	0	0	0
R_PLIPA1A140pp	0	0	0	0	0	0	0	0	0	0	0	0	0	0	0	0	0	0	0	0	0	0	0	0	0	0	0	0	0	0	0	0	0	0	0	0	0	0
R_PDX5PO2	0.000746027	0	0.00134183	0	0.000715477	0	0.000770196	0	0.000692002	0	0.00112589	0	0.00117599	0	0.000319303	0	0.00134183	0	0.00134183	0	0.00134183	0	0.000880906	0	0.00134183	0	0.00134183	0	0.000550563	0	0.000889434	0	0.00134183	0	0.00134183	0	0.00134183	0
R_ASNt3pp	0	-0.00327842	0	-2.1684e-19	0	-0.00330642	0	-0.00330358	0	-0.00328264	0	-0.00331901	0	-0.00330358	0	0	0	4.44089e-16	0	-4.44089e-16	0	0	0	-0.00323597	0	0	0	0	0	-0.00331385	0	-0.0032673	0	0	0	-4.44089e-16	0	0
R_PLIPAG180	0	-0.00524547	0	0	0	-0.00529027	0	-0.00528572	0	-0.00525222	0	-0.00531042	0	-0.00528572	0	-0.00530247	0	8.88178e-16	0	-8.88178e-16	0	0	0	-0.00517755	0	2.22045e-16	0	2.22045e-16	0	-0.00530216	0	-0.00522767	0	0	0	-8.88178e-16	0	0
R_EXi_acgal_LPAREN_e_RPAREN_	0	0	0	0	0	0	0	0	0	0	0	0	0	0	0	0	0	0	0	0	0	0	0	0	0	0	0	0	0	0	0	0	0	0	0	0	0	0
R_PAPA140pp	0	0	0	0	0	0	0	0	0	0	0	0	0	0	0	0	0	0	0	0	0	0	0	0	0	0	0	0	0	0	0	0	0	0	0	0	0	0
R_LEUDH	0	-0.00524547	0	0	0	-0.00529027	0	-0.00528572	0	-0.00525222	0	-0.00531042	0	-0.00528572	0	-0.00530247	0	-7.10543e-15	121.86	0	0	-1.42109e-14	0	-0.0103551	0	0	0	-1.42109e-14	0	-0.00530216	0	-0.0104553	0	-8.88178e-15	0	7.10543e-15	0	0
R_NACtpp	0.00760947	0	0.0136867	0	0.00729787	0	0.00785601	0	0.00705842	0	0.011484	0	0.0119951	0	0.00325689	0	0.0136867	0	0.0136867	0	0.0136867	0	0.00898524	0	0.0136867	0	0.0136867	0	0.00561575	0	0.00907223	0	0.0136867	0	0.0136867	0	0.0136867	0
R_GRTT	0.00167695	0	0.00301623	0	0.00160828	0	0.00173128	0	0.00155552	0	0.00253082	0	0.00264344	0	0.000717745	0	0.00301623	0	0.00301623	0	0.00301623	0	0.00198014	0	0.00301623	0	0.00301623	0	0.00123758	0	0.00199931	0	0.00301623	0	0.00301623	0	0.00301623	0
R_EXi_dump_LPAREN_e_RPAREN_	0	0	0	1.63531	0	0	0	0	0	0	0	0	0	0	0	0	0	1.63531	0	1.63531	0	1.63531	0	0	0	1.63531	0	1.63531	0	0	0	0	0	1.63531	0	1.63531	0	1.63531
R_ASPTA	-8.1282	0	-16.8264	0	24.815	0	26.3288	0	-7.53959	0	-85.9507	0	-84.7995	0	-3.47891	0	-13.2507	0	-14.6197	0	-11.9872	0	-8.33061	0	-81.6382	0	-78.9143	0	-5.99857	0	-7.57208	0	-121.832	0	-80.0197	0	-14.6197	0
R_NDPK8	0.120075	0	0.215972	0	0.115158	0	0.123965	0	0	0	0.181215	0	0.189279	0	0	0	0.215972	0	0.215972	0	0.215972	0	0.141784	0	0.215972	0	0.215972	0	0.0886148	0	0.143157	0	0.215972	0	0.215972	0	0.215972	0
R_NDPK7	0.251912	0	0.453097	0	0.241596	0	0.260073	0	0	0	0.38018	0	0.397097	0	0.10782	0	0.453097	0	0.453097	0	0.453097	0	0.297457	0	0.453097	0	0.453097	0	0.185909	0	0.300337	0	0.453097	0	0.453097	0	0.453097	0
R_NDPK6	-0.120075	0	0	0	-0.115158	0	-0.123965	0	-0.11138	0	-0.181215	0	-0.189279	0	-0.0513928	0	-0.215972	0	0	0	0	0	0	0	0	0	-0.215972	0	-0.0886148	0	0	0	-0.215972	0	-0.215972	0	-0.215972	0
R_NDPK5	0	0	0.453097	0	0	0	0	0	0	0	0	0	0	0	0	0	0	0	0.453097	0	0.453097	0	0.297457	0	0	0	0.453097	0	0	0	0.300337	0	0	0	0	0	0	0
R_NDPK4	0.147659	0	0.265585	0	0.141613	0	0.152443	0	0.136966	0	0.222844	0	0.23276	0	0.063199	0	0.265585	0	0.265585	0	0.265585	0	0.174356	0	0.265585	0	0.265585	0	0.108972	0	0.176044	0	0.265585	0	0.265585	0	0.265585	0
R_NDPK3	0.449199	0	0.807945	0	0.430805	0	0.463752	0	0.650339	0	0.677921	0	0.708087	0	0.19226	0	0.807945	0	0.807945	0	0.807945	0	0.530413	0	0.807945	0	0.807945	0	0.331506	0	0.535548	0	0.807945	0	0.807945	0	0.807945	0
R_NDPK2	1.16192	0	1.8739	0	1.11434	0	1.19956	0	1.07778	0	1.75354	0	1.83157	0	0.497307	0	2.08987	0	1.8739	0	1.8739	0	1.23021	0	1.8739	0	2.08987	0	0.857489	0	1.24212	0	2.08987	0	2.08987	0	2.08987	0
R_NDPK1	99999	0	99999	0	99999	0	99999	0	-99931.4	0	99999	0	99999	0	-99969.5	0	99999	0	99999	-3.55271e-15	99999	-1.77636e-15	99999	0	99999	1.24345e-14	99999	0	99999	0	99999	0	99999	0	99999	1.86517e-14	99999	0
R_DUTPDP	0	-0.00262274	0	0	0	-0.00264514	0	-0.00264286	0	-0.00262611	0	-0.00265521	0	-0.00264286	0	-0.00265124	0	4.44089e-16	0	-4.44089e-16	0	-4.44089e-16	0	-0.00258877	0	-4.44089e-16	0	0	0	-0.00265108	0	-0.00261384	0	0	0	-4.44089e-16	0	0
R_FACOAE80	0	0	0	0	0	0	0	0	0	0	0	0	0	0	0	0	0	0	0	0	0	0	0	0	0	0	0	0	0	0	0	0	0	0	0	0	0	0
R_3OAR40	1.42979	0	2.57166	0	1.37124	0	1.47611	0	1.32625	0	2.1578	0	2.25382	0	0.611956	0	2.57166	0	2.57166	0	2.57166	0	1.68829	0	2.57166	0	2.57166	0	1.05517	0	1.70463	0	2.57166	0	2.57166	0	2.57166	0
R_EXo_indole_LPAREN_e_RPAREN_	0	0	0	0	0	0	0	0	0	0	0	0	0	0	0	0	0	0	0	0	0	0	0	0	0	0	0	0	0	0	0	0	0	0	0	0	0	0
R_3OAS60	1.42979	0	2.57166	0	1.37124	0	1.47611	0	1.32625	0	2.1578	0	2.25382	0	0.611956	0	2.57166	0	2.57166	0	2.57166	0	1.68829	0	2.57166	0	2.57166	0	1.05517	0	1.70463	0	2.57166	0	2.57166	0	2.57166	0
R_EXo_cpgn_LPAREN_e_RPAREN_	0	0	0	0	0	0	0	0	0	0	0	0	0	0	0	0	0	0	0	0	0	0	0	0	0	0	0	0	0	0	0	0	0	0	0	0	0	0
R_AKGDH	63.8991	0	53.9164	0	75.7033	0	71.9331	0	68.3238	0	172.426	0	168.974	0	36.4767	0	141.471	0	228.338	0	102.323	0	25.8612	0	282.906	0	157.547	0	79.9079	0	36.5633	0	282.889	0	282.77	0	20.755	0
R_SARCOX	0	0	0	-3.55163e-15	0	0	0	0	0	0	0	0	0	0	0	0	0	-2.30926e-14	0	-2.4869e-14	0	9.54792e-15	0	0	0	1.22125e-14	0	-4.17444e-14	0	0	0	0	0	-1.53211e-14	0	-6.21725e-15	0	-3.55271e-15
R_H2O2tex	-0.0125589	0	-0.0225888	0	-0.0120446	0	-0.0129658	0	-0.0116494	0	-0.0189536	0	-0.019797	0	-0.187119	0	-0.0225888	0	-0.0225888	0	-0.0225888	0	-0.0148295	0	-0.0225888	0	-0.0225888	0	-0.00926838	0	-0.0149731	0	-0.0225888	0	-0.0225888	0	-0.0225888	0
R_ACOAD11f	0	0	0	0	0	0	0	0	0	0	0	0	0	0	0	0	123.631	0	0	0	0	0	123.733	0	0	0	0	0	0	0	112.773	0	0	0	0	0	0	0
R_PA161abcpp	0	0	0	0	0	0	0	0	0	0	0	0	0	0	0	0	0	0	0	0	0	0	0	0	0	0	0	0	0	0	0	0	0	0	0	0	0	0
R_GTPDPDPr	0	0	0	0	0	0	0	0	0	0	0	0	0	0	0	0	0	0	0	0	0	0	0	0	0	0	0	0	0	0	0	0	0	0	0	0	0	0
R_SO2H	0	-0.0104909	0	3.56117e-15	0	-0.0105805	0	-0.0105714	0.0116494	0	0	-0.0106208	0	-0.0105714	0	-0.00265124	0	6.21725e-15	0	-2.07242e-15	0	-2.96059e-16	0	-0.0103551	0	-1.15463e-14	0	8.88178e-16	0	-0.00265108	0	-0.0032673	0	1.13243e-14	0	-1.77636e-15	0	-6.21725e-15
R_UMPtex	0	0	0	0	0	0	0	0	0	0	0	0	0	0	0	0	0	0	0	0	0	0	0	0	0	0	0	0	0	0	0	0	0	0	0	0	0	0
R_INDACtex	0	0	0	0	0	0	0	0	0	0	0	0	0	0	0	0	0	0	0	0	0	0	0	0	0	0	0	0	0	0	0	0	0	0	0	0	0	0
R_EXi_etoh_LPAREN_e_RPAREN_	0	0.0281944	0	3.5525e-15	0	0.0257901	0	0.0257679	0	0.0282307	0	0.0258883	0	0.0257679	0	0.0367859	0	1.19904e-14	0	0	0	0	0	0.0252405	0	-1.24345e-14	0	4.44089e-16	0	0.0364523	0	0.0248314	0	1.17684e-14	0	0	0	-1.59872e-14
R_GLBRAN2	0	0	0	0	0	0	0	0	0	0	0	0	0	0	0	0	0	0	0	0	0	0	0	0	0	0	0	0	0	0	0	0	0	0	0	0	0	0
R_EXi_pi_LPAREN_e_RPAREN_	2.04268	0	3.67404	1.63531	1.95903	0	2.10886	0	1.89476	0	3.08277	0	3.21995	0	0.874279	0	3.67404	1.63531	3.67404	1.63531	3.67404	1.63531	2.41199	0	3.67404	1.63531	3.67404	1.63531	1.50749	0	2.43534	0	3.67404	1.63531	3.67404	1.63531	3.67404	1.63531
R_ENO	-11.0293	0	-19.8377	0	-10.5777	0	-11.3866	0	-9.82509	0	-16.6452	0	-17.3859	0	-2.77794	0	-19.8377	0	-19.8377	0	-19.8377	0	-12.655	0	-18.4046	0	-19.8377	0	-4.78991	0	-7.7381	0	-18.8113	0	-18.9471	0	-19.8377	0
R_EXo_fe3dcit_LPAREN_e_RPAREN_	0	-0.0937628	0	0	0	-0.0892734	0	-0.0891966	0	-0.0938834	0	-0.0896133	0	-0.0891966	0	-0.0947817	0	0	0	0	0	0	0	-0.0925486	0	0	0	0	0	-0.0947761	0	-0.0934446	0	0	0	0	0	0
R_INDACt2rpp	0	0	0	0	0	0	0	0	0	0	0	0	0	0	0	0	0	0	0	0	0	0	0	0	0	0	0	0	0	0	0	0	0	0	0	0	0	0
R_HMGCOAL	0	0	0	0	0	0	0	0	0	0	0	0	0	0	0	0	0	0	121.86	0	0	0	0	0	0	0	0	0	0	0	0	0	0	0	0	0	0	0
R_DESFXBR1	0	0	0	0	0	0	0	0	0	8.67362e-19	0	0	0	0	0	-4.77049e-18	0	0	0	0	0	0	0	0	0	0	0	0	0	0	0	0	0	0	0	0	0	0
R_DESFXBR3	0	-5.55112e-17	0	-4.33681e-19	0	-2.77556e-17	0	-5.55112e-17	0	0	0	0	0	0	0	0	0	0	0	0	0	0	0	2.77556e-17	0	0	0	0	0	0	0	2.77556e-17	0	0	0	0	0	0
R_DESFXBR2	0	-4.68375e-17	0	-4.33681e-19	0	-3.83808e-17	0	-4.40186e-17	0	8.67362e-19	0	-3.68629e-18	0	1.06252e-17	0	-4.77049e-18	0	0	0	0	0	0	0	5.52943e-17	0	0	0	0	0	-1.06252e-17	0	3.38271e-17	0	0	0	0	0	0
R_EXo_ile_L_LPAREN_e_RPAREN_	0	-0.0760593	0	-6.93889e-18	0	-0.0740638	0	-0.0740001	0	-0.0761572	0	-0.0743458	0	-0.0740001	0	-0.0801999	0	-1.5099e-14	0	-2.32407e-14	0	-2.36848e-14	0	-0.0679553	0	0	0	-4.26326e-14	0	-0.0768813	0	-0.0686132	0	-2.66454e-14	0	2.17604e-14	0	3.90799e-14
R_AMPN	0	0	0	0	0	0	0	0	0	0	0	0	0	0	0	0	0	0	0	0	0	0	0	0	0	0	0	0	0	0	0	0	0	0	0	0	0	0
R_CLPNH120pp	0	0	0	0	0	0	0	0	0	0	0	0	0	0	0	0	0	0	0	0	0	0	0	0	0	0	0	0	0	0	0	0	0	0	0	0	0	0
R_ORNabcpp	0	0	0	0	0	0	0	0	0	0	0	0	0	0	0	0	0	2.13163e-14	0	1.42109e-14	0	0	0	0	0	0	0	2.86438e-14	0	0	0	0	0	1.77636e-14	0	-1.42109e-14	0	0
R_DIMPtex	0	0	0	0	0	0	0	0	0	0	0	0	0	0	0	0	0	0	0	0	0	0	0	0	0	0	0	0	0	0	0	0	0	0	0	0	0	0
R_MLDCP1Bpp	0	-0.241292	0	8.09759e-15	0	-0.243353	0	-0.243143	0	-0.241602	0	-0.238969	0	-0.243143	0	-0.243914	0	-1.34093e-14	0	-6.01001e-14	0	-4.91278e-14	0	-0.251111	0	1.31686e-11	0	-5.87931e-14	0	-0.243899	0	-0.253542	0	-6.61802e-15	0	3.61012e-14	0	3.69027e-14
R_METDabcpp	0	-0.00262274	0	0	0	-0.00264514	0	-0.00264286	0	-0.00262611	0	-0.00265521	0	-0.00264286	0	-0.00265124	0	4.44089e-16	0	-4.44089e-16	0	0	0	-0.00258877	0	2.22045e-16	0	2.22045e-16	0	-0.00265108	0	-0.00261384	0	0	0	-4.44089e-16	0	0
R_CYANSTpp	0	0	0	0	0	0	0	0	0	0	0	0	0	0	0	0	0	0	0	0	0	0	0	0	0	0	0	0	0	0	0	0	0	0	0	0	0	0
R_EXo_lctfr_un_LPAREN_e_RPAREN_	0	0	0	0	0	0	0	5.55112e-17	0	0	0	0	0	0	0	0	0	0	0	1.26218e-29	0	0	0	0	0	0	0	0	0	0	0	0	0	0	0	0	0	0
R_EXi_hmglbn_LPAREN_e_RPAREN_	0	1.68904	0	0	0	1.61882	0	1.61743	0	1.69121	0	1.62499	0	1.61743	0	1.7074	0	0	0	0	0	0	0	1.66717	0	0	0	0	0	1.70729	0	1.68331	0	0	0	0	0	0
R_UAGAAT_BP	0.041985	0	0.0755156	0	0.0402657	0	0.0433452	0	0.0389446	0	0.0633627	0	0.0661822	0	0.0179698	0	0.0755156	0	0.0755156	0	0.0755156	0	0.0495757	0	0.0755156	0	0.0755156	0	0.0309846	0	0.0500557	0	0.0755156	0	0.0755156	0	0.0755156	0
R_EXi_dtmp_LPAREN_e_RPAREN_	0	0	0	1.63531	0	0	0	0	0	0	0	0	0	0	0	0	0	1.63531	0	1.63531	0	1.63531	0	0	0	1.63531	0	1.63531	0	0	0	0	0	1.63531	0	1.63531	0	1.63531
R_EXi_damp_LPAREN_e_RPAREN_	0	0	0	1.63531	0	0	0	0	0	0	0	0	0	0	0	0	0	1.63531	0	1.63531	0	1.63531	0	0	0	1.63531	0	1.63531	0	0	0	0	0	1.63531	0	1.63531	0	1.63531
R_UPDGLCGALNACEPI_BP	0.0350155	0	0.06298	0	0.0335816	0	0.0361499	0	0.0324798	0	0.0528445	0	0.055196	0	0.0149868	0	0.06298	0	0.06298	0	0.06298	0	0.0413461	0	0.06298	0	0.06298	0	0.0258412	0	0.0417464	0	0.06298	0	0.06298	0	0.06298	0
R_PLIPAE160	0	-0.0334399	0	3.55271e-15	0	-0.0337255	0	-0.0336965	0	-0.0334829	0	-0.0338539	0	-0.0336965	0	-0.0258496	0	-4.44089e-16	0	-1.13243e-14	0	-9.54792e-15	0	-0.0355956	0	-1.19904e-14	0	-1.33227e-14	0	-0.025848	0	-0.0287522	0	2.88658e-15	0	5.32907e-15	0	3.55271e-15
R_PLIPAE161	0	-0.0334399	0	1.77636e-15	0	-0.0337255	0	-0.0336965	0	-0.0334829	0	-0.0338539	0	-0.0336965	0	-0.0258496	0	-4.44089e-16	0	-1.13243e-14	0	-9.54792e-15	0	-0.0355956	0	-1.19904e-14	0	-1.33227e-14	0	-0.025848	0	-0.0287522	0	2.88658e-15	0	5.32907e-15	0	3.55271e-15
R_EXi_dgmp_LPAREN_e_RPAREN_	0	0	0	1.63531	0	0	0	0	0	0	0	0	0	0	0	0	0	1.63531	0	1.63531	0	1.63531	0	0	0	1.63531	0	1.63531	0	0	0	0	0	1.63531	0	1.63531	0	1.63531
R_EXi_orn_LPAREN_e_RPAREN_	0	0.0550774	0	1.56125e-17	0	0.0529027	0	0.0528572	0	0.0551483	0	0.0531042	0	0.0528572	0	0.055676	0	0	0	0	0	1.42109e-14	0	0.0543642	0	0	0	0	0	0.0556727	0	0.0548906	0	0	0	0	0	-2.93099e-14
R_GUAtex	0	0	0	0	0	0	0	0	0	0	0	0	0	0	0	0	0	0	0	0	0	0	0	0	0	0	0	0	0	0	0	0	0	0	0	0	0	0
R_ADSL1r	0.475803	0	0.855796	0	0.456319	0	0.491218	0	0.441347	0	0.718071	0	0.750024	0	0.203646	0	0.855796	0	0.855796	0	0.855796	0	0.561827	0	0.855796	0	0.855796	0	0.35114	0	0.567266	0	0.855796	0	0.855796	0	0.855796	0
R_EXi_gsn_LPAREN_e_RPAREN_	0	0	0	0	0	0	0	0	0	0	0	0	0	0	0	0	0	0	0	0	0	0	0	0	0	0	0	0	0	0	0	0	0	0	0	0	0	0
R_BTS4	0	-0.0646941	0	8.88178e-16	0	-0.0652467	0	-0.0651906	0	-0.0582121	0	-0.0654951	0	-0.0651906	0	-0.0653972	0	2.22045e-15	0	-2.53131e-14	0	-1.9984e-14	0	-0.068171	0	-3.4639e-14	0	-8.88178e-16	0	-0.0653933	0	-0.068831	0	1.02141e-14	0	-6.21725e-15	0	7.10543e-15
R_PTAr	-0.627842	0	-1.12926	0	-0.602132	0	-0.648183	0	-0.176847	0	-0.947525	0	-0.989688	0	-60.9543	0	-1.12926	0	-1.12926	0	-1.12926	0	-0.372941	0	-1.12926	0	-1.12926	0	-122.114	0	-10.8569	0	-1.12926	0	-1.12926	0	-1.12926	0
R_METt3pp	0	0	0	0	0	0	0	0	0	0	0	0	0	0	0	0	0	0	0	0	0	0	0	-0.00323597	0	0	0	0	0	0	0	0	0	0	0	0	0	0
R_EXi_mercppyr_LPAREN_e_RPAREN_	0	0.0334399	0	-3.55445e-15	0	0.0337255	0	0.0336965	0	0.023635	0	0.0338539	0	0.0336965	0	0.0258496	0	8.88178e-16	0	1.15463e-14	0	9.76996e-15	0	0.0355956	0	1.15463e-14	0	1.33227e-14	0	0.025848	0	0.0287522	0	-2.44249e-15	0	-5.32907e-15	0	-3.55271e-15
R_OCBT	1.04569	0	0	0	1.00287	0	1.07957	0	0.969964	0	1.57813	0	1.64835	0	0.44756	0	1.88081	0	1.88081	0	1.88081	0	1.23475	0	1.88081	0	1.88081	0	0.771712	0	1.2467	0	1.88081	0	1.88081	0	1.88081	0
R_UDPGLCNACADH_BP	0.0275841	0	0.0496137	0	0.0264545	0	0.0284778	0	0.0255866	0	0.0416293	0	0.0434817	0	0.0118061	0	0.0496137	0	0.0496137	0	0.0496137	0	0.0325712	0	0.0496137	0	0.0496137	0	0.0203569	0	0.0328866	0	0.0496137	0	0.0496137	0	0.0496137	0
R_FACOAE180	0	-0.00262274	0	0	0	-0.00264514	0	-0.00264286	0	-0.00262611	0	-0.00265521	0	-0.00264286	0	-0.00265124	0	-1.77636e-15	0	0	0	0	0	-0.00258877	0	-1.24345e-14	0	0	0	-0.00265108	0	-0.00261384	0	0	0	0	0	0
R_FACOAE181	0	0	0	0	0	0	0	0	0	0	0	0	0	0	0	0	0	0	0	0	0	0	0	0	0	0	0	0	0	0	0	0	0	0	0	0	0	0
R_EXo_dca_LPAREN_e_RPAREN_	0	-0.139661	0	2.1684e-19	0	-0.140854	0	-0.140732	0	-0.13984	0	-0.14139	0	-0.140732	0	-0.141178	0	-3.68594e-14	0	-1.9984e-14	0	-2.04281e-14	0	-0.137852	0	1.24345e-14	0	-7.28306e-14	0	-0.14117	0	-0.139187	0	-4.44089e-14	0	3.59712e-14	0	5.06262e-14
R_LEUtex	0	0	0	0	0	0	0	0	0	0	0	0	0	0	0	0	0	0	125	0	0	0	0	0	0	0	0	0	0	0	0	0	0	0	0	0	0	0
R_EXo_gmp_LPAREN_e_RPAREN_	0	0	0	-1.63531	0	0	0	0	0	0	0	0	0	0	0	0	0	-1.63531	0	-1.63531	0	-1.63531	0	0	0	-1.63531	0	-1.63531	0	0	0	0	0	-1.63531	0	-1.63531	0	-1.63531
R_3HAD121	0.626356	0	1.12659	0	0.600707	0	0.646649	0	0.580997	0	0.945282	0	0.987345	0	0.268084	0	1.12659	0	1.12659	0	1.12659	0	0.739599	0	1.12659	0	1.12659	0	0.462247	0	0.746759	0	1.12659	0	1.12659	0	1.12659	0
R_PPEAT160_BP	0	1.11022e-16	0	1.33227e-15	0	-2.22045e-16	0	0	0	2.22045e-16	0	-1.11022e-16	0	1.11022e-16	0	0	0	-4.44089e-16	0	-6.66134e-16	0	-6.66134e-16	0	2.22045e-16	0	-2.22045e-16	0	-2.22045e-16	0	0	0	0	0	2.22045e-16	0	4.44089e-16	0	4.44089e-16
R_ABTA	0	-0.00524547	103.631	0	0	-0.00529027	0	-0.00528572	0	-0.00525222	0	-0.00531042	0	-0.00528572	0	-0.00530247	0	-6.66134e-15	0	-5.18104e-15	0	-4.73695e-15	0	-0.00517755	0	0	0	-1.42109e-14	0	-0.00530216	0	-0.00522767	0	-8.88178e-15	0	6.66134e-15	0	9.76996e-15
R_ACM6PH	0	0	0	0	0	0	0	0	0	0	0	0	0	0	0	0	0	0	0	0	0	0	0	0	0	0	0	0	0	0	0	0	0	0	0	0	0	0
R_EXo_feenter_LPAREN_e_RPAREN_	0	-0.245226	0	1.06597e-14	0	-0.239385	0	-0.239179	0	-0.245541	0	-0.240296	0	-0.239179	0	-0.224029	0	-6.79456e-14	0	-7.39409e-14	0	-7.12763e-14	0	-0.249817	0	-3.66374e-14	0	-1.25899e-13	0	-0.224016	0	-0.230671	0	-4.4631e-14	0	6.12843e-14	0	9.85878e-14
R_PGPP140	0.00126861	0	0.000489841	0	0.00121666	0	0.00130971	0	0.00117674	0	0.00191455	0	0.00199975	0	0.00054297	0	0.000489841	0	0.000489841	0	0.000489841	0	0.00149797	0	0.000489841	0	0.000489841	0	0.000936225	0	0.00151247	0	0.000489841	0	0.000489841	0	0.000489841	0
R_NTPTP2	0	-0.114526	0	-1.77636e-15	0	-0.115504	0	-0.115405	0	-0.114673	0	-0.107978	0	-0.115405	0	-0.108148	0	1.77636e-15	0	-2.66454e-14	0	-8.88178e-16	0	-0.119946	0	-2.22045e-14	0	1.59872e-14	0	-0.107811	0	-0.11588	0	1.06581e-14	0	1.33227e-14	0	7.10543e-15
R_DSBDR	0	-0.00458979	0	0	0	-0.00462899	0	-0.00462501	0	-0.00459569	0	-0.00464662	0	-0.00462501	0	-0.00463966	0	0	0	0	0	0	0	-0.00453035	0	0	0	0	0	-0.00463939	0	-0.00457421	0	0	0	0	0	0
R_EXo_fe3_LPAREN_e_RPAREN_	0.0472671	0	0.0315941	0	0.0480708	0	0.0466313	0	0	0	0.0372747	0	0.0359568	0	0	0	0.0315941	0	0.0315941	0	0.0315941	0	0.043719	0	0.0315941	0	0.0315941	0	0.0524089	0	0.0434947	0	0.0315941	0	0.0315941	0	0.0315941	0
R_NTPTP1	0	-0.119116	0	-1.77636e-15	0	-0.120133	0	-0.12003	0	-0.119269	0	-0.112625	0	-0.12003	0	-0.112788	0	1.77636e-15	0	-3.01981e-14	0	-2.66454e-15	0	-0.124477	0	-2.22045e-14	0	1.59872e-14	0	-0.11245	0	-0.120454	0	1.06581e-14	0	1.33227e-14	0	7.10543e-15
R_EXi_glcur1p_LPAREN_e_RPAREN_	0	0	0	1.63531	0	0	0	0	0	0	0	0	0	0	0	0	0	1.63531	0	1.63531	0	1.63531	0	0	0	1.63531	0	1.63531	0	0	0	0	0	1.63531	0	1.63531	0	1.63531
R_NH4tpp	-93.5858	0	-443.497	0	-219.872	0	-92.568	0	-95.8607	0	-202.59	0	-75.4807	0	-111.555	0	-68.4973	0	-68.4973	0	-193.497	0	-87.9062	0	-68.4973	0	-68.4973	0	-101.816	0	-87.5471	0	-193.497	0	-68.4973	0	-68.4973	0
R_CPGNexs	0	0	0	0	0	0	0	0	0	0	0	0	0	0	0	0	0	0	0	0	0	0	0	0	0	0	0	0	0	0	0	0	0	0	0	0	0	0
R_EXi_thymd_LPAREN_e_RPAREN_	0	0	0	0	0	0	0	0	0	0	0	0	0	0	0	0	0	0	0	0	0	0	0	0	0	0	0	0	0	0	0	0	0	0	0	0	0	0
R_METtex	0	0	0	0	0	0	0	0	0	0	0	0	0	0	0	0	0	0	0	0	0	0	125	0	0	0	0	0	0	0	0	0	0	0	0	0	0	0
R_PLIPA1A181pp	0	0	0	0	0	0	0	0	0	0	0	0	0	0	0	0	0	0	0	0	0	0	0	0	0	0	0	0	0	0	0	0	0	0	0	0	0	0
R_NADN	0	-0.0705953	0	-1.63531	0	-0.0711983	0	-0.071137	0	-0.0706861	0	-0.0714694	0	-0.071137	0	-0.0713624	0	-1.63531	0	-1.63531	0	-1.63531	0	-0.0739958	0	-1.63531	0	-1.63531	0	-0.0713582	0	-0.0747121	0	-1.63531	0	-1.63531	0	-1.63531
R_NADK	0.00149205	0	0.00268366	0	0.00143095	0	0.00154039	0	0.001384	0	0.00225177	0	0.00235197	0	0.000638607	0	0.00268366	0	0.00268366	0	0.00268366	0	0.00176181	0	0.00268366	0	0.00268366	0	0.00110113	0	0.00177887	0	0.00268366	0	0.00268366	0	0.00268366	0
R_SSALy	0	0	103.631	0	0	0	0	0	0	0	0	0	0	0	0	2.08167e-17	0	0	0	0	0	0	0	0	0	0	0	0	0	0	0	0	0	0	0	0	0	0
R_PA180abcpp	0	-0.00590116	0	0	0	-0.00595156	0	-0.00594644	0	-0.00590875	0	-0.00597422	0	-0.00594644	0	-0.00596528	0	8.88178e-16	0	-8.88178e-16	0	0	0	-0.00582474	0	4.44089e-16	0	4.44089e-16	0	-0.00596493	0	-0.00588113	0	0	0	-8.88178e-16	0	0
R_FALDH2	0	0	0	0	0	0	0	0	0	0	0	0	0	0	0	0	0	0	0	0	0	0	0	0	0	0	0	0	0	0	0	0	0	0	0	0	0	0
R_EXo_cpgn_un_LPAREN_e_RPAREN_	0	0	0	0	0	0	0	0	0	0	0	0	0	0	0	0	0	0	0	0	0	0	0	0	0	0	0	0	0	0	0	0	0	0	0	0	0	0
R_PGPP180pp	0	0	0	0	0	0	0	0	0	0	0	0	0	0	0	0	0	0	0	0	0	0	0	0	0	0	0	0	0	0	0	0	0	0	0	0	0	0
R_CYANST	0	0	0	0	0	0	0	0	0	0	0	0	0	0	-60.6856	0	0	0	0	0	0	0	0	0	0	0	0	0	0	0	0	0	0	0	0	0	0	0
R_EXi_FEALC_LPAREN_e_RPAREN_	0	0.62749	0	-2.1684e-19	0	0.601107	0	0.60059	0	0.628297	0	0.603396	0	0.60059	0	0.634308	0	2.4869e-13	0	1.82965e-13	0	1.7053e-13	0	0.619364	0	3.73035e-14	0	3.41061e-13	0	0.634271	0	0.62536	0	2.13163e-13	0	-1.68754e-13	0	-3.4639e-13
R_CORELPSPPEAGLCNT_BP	0.00701149	0	0.0126111	0	0.00672437	0	0.00723865	0	0.00650374	0	0.0105816	0	0.0110524	0	0.00300095	0	0.0126111	0	0.0126111	0	0.0126111	0	0.00827914	0	0.0126111	0	0.0126111	0	0.00517444	0	0.0083593	0	0.0126111	0	0.0126111	0	0.0126111	0
R_PE160abcpp	0.110393	0	0.198557	0	0.105873	0	0.11397	0	0.102399	0	0.166603	0	0.174017	0	0.0472489	0	0.198557	0	0.198557	0	0.198557	0	0.130352	0	0.198557	0	0.198557	0	0.0814697	0	0.131614	0	0.198557	0	0.198557	0	0.198557	0
R_FE3DHBZR	0	0	0	0	0	0	0	0	0	0	0	0	0	0	0	0	0	2.22045e-14	0	2.5091e-14	0	0	0	0	0	0	0	4.19664e-14	0	0	0	0	0	1.4877e-14	0	0	0	0
R_VALTA	-1.39536	0	-2.50974	0	-1.33822	0	-1.44056	0	-1.29431	0	-2.10584	0	-2.19955	0	-0.59722	0	-2.50974	0	-2.50974	0	-2.50974	0	-1.64763	0	-2.50974	0	-2.50974	0	-1.02976	0	-1.66358	0	-2.50974	0	-2.50974	0	122.49	0
R_DESFXBabcpp	0	-0.006229	0	0	0	-0.0062822	0	-0.0062768	0	-0.00623701	0	-0.00630612	0	-0.0062768	0	-0.00629669	0	4.44089e-16	0	-4.44089e-16	0	0	0	-0.00614834	0	2.22045e-16	0	2.22045e-16	0	-0.00629631	0	-0.00620786	0	0	0	-4.44089e-16	0	0
R_BPNT	0	0	0	0	0	0	0	0	0	0	0	0	0	0	0	0	0	0	0	0	0	0	0	0	0	0	0	0	0	0	0	0	0	0	0	0	0	0
R_EXo_mal_L_LPAREN_e_RPAREN_	0	-0.0314728	0	-8.67362e-18	0	-0.0290965	0	-0.0290715	0	-0.0315133	0	-0.0292073	0	-0.0290715	0	-0.0318148	0	-1.42109e-14	0	-9.4739e-15	0	-9.4739e-15	0	-0.0310653	0	0	0	-1.42109e-14	0	-0.0318129	0	-0.031366	0	-8.88178e-15	0	7.10543e-15	0	1.95399e-14
R_HACD3i	0	-0.00524547	0	0	0	-0.00529027	0	-0.00528572	0	-0.00525222	0	-0.00531042	0	-0.00528572	0	-0.00530247	0	-1.77636e-15	0	2.66454e-15	0	1.77636e-15	0	-0.00517755	0	1.24345e-14	0	-1.77636e-15	0	-0.00530216	0	-0.00522767	0	0	0	0	0	1.77636e-15
R_BHBt2rpp	0	0	0	0	0	0	0	0	0	0	0	0	0	0	0	0	0	0	0	0	0	0	0	0	0	0	0	0	0	0	0	0	0	0	0	0	0	0
R_PHETA1	-0.597587	0	-1.07484	0	-0.573116	0	-0.616947	0	-0.554312	0	-0.901864	0	-0.941995	0	-0.25577	0	-1.07484	0	-1.07484	0	-1.07484	0	-0.705629	0	123.925	0	-1.07484	0	-0.441015	0	-0.71246	0	-1.07484	0	-1.07484	0	-1.07484	0
R_CHLt2pp	0	-0.000655684	0	-2.1684e-19	0	-0.000661284	0	-0.000660716	0	-0.000656527	0	-0.000663802	0	-0.000660716	0	-0.000662809	0	0	0	0	0	0	0	-0.000647193	0	0	0	0	0	-0.00066277	0	-0.000653459	0	0	0	0	0	0
R_IGPS	0.190229	0	0.342153	0	0.182439	0	0.196392	0	0.176453	0	0.287089	0	0.299864	0	0.081419	0	0.342153	0	0.342153	0	0.342153	0	0.224622	0	0.342153	0	0.342153	0	0.140388	0	0.226797	0	0	1.35447e-14	0.342153	0	0.342153	0
R_EXo_phe_L_LPAREN_e_RPAREN_	0	-0.117586	0	1.06571e-14	0	-0.11859	0	-0.118488	0	-0.117737	0	-0.119042	0	-0.118488	0	-0.118864	0	-3.10862e-15	0	-3.73035e-14	0	-3.19744e-14	0	-0.124693	0	0	0	-4.52971e-14	0	-0.118857	0	-0.1259	0	8.88178e-15	0	1.90958e-14	0	1.24345e-14
R_KAT3	0	0	0	0	0	0	0	0	0	0	0	0	0	0	0	0	0	0	0	0	0	0	0	0	0	0	0	0	0	0	0	0	0	0	0	0	0	0
R_KAT2	0	0	0	0	0	0	0	0	0	0	0	0	0	0	0	0	0	0	0	0	0	0	0	0	0	0	0	0	0	0	0	0	0	0	0	0	0	0
R_KAT1	0	0	0	0	0	0	0	0	0	0	0	0	0	0	0	0	0	0	0	0	0	0	0	0	0	0	0	0	0	0	0	0	0	0	0	0	0	0
R_EXo_pro_L_LPAREN_e_RPAREN_	0	-0.0544218	0	-1.53957e-17	0	-0.0522415	0	-0.0521965	0	-0.0544918	0	-0.0524404	0	-0.0521965	0	-0.0550132	0	-2.13163e-14	0	-1.42109e-14	0	-1.42109e-14	0	-0.053717	0	0	0	-2.84217e-14	0	-0.0550099	0	-0.0542371	0	-1.77636e-14	0	1.42109e-14	0	2.93099e-14
R_MDDEP1pp	0	0	0	0	0	0	0	0	0	0	0	0	0	0	0	0	0	0	0	0	0	0	0	0	0	0	0	0	0	0	0	0	0	0	0	0	0	0
R_KAT6	0	0	0	0	0	0	0	0	0	0	0	0	0	0	0	0	0	0	0	0	0	0	0	0	0	0	0	0	0	0	0	0	0	0	0	0	0	0
R_KAT5	0	0	0	0	0	0	0	0	0	0	0	0	0	0	0	0	0	0	0	0	0	0	0	0	0	0	0	0	0	0	0	0	0	0	0	0	0	0
R_KAT4	0	0	0	0	0	0	0	0	0	0	0	0	0	0	0	0	0	0	0	0	0	0	0	0	0	0	0	0	0	0	0	0	0	0	0	0	0	0
R_KAT8	0	0	0	0	0	0	0	0	0	0	0	0	0	0	0	0	0	0	0	0	0	0	0	0	0	0	0	0	0	0	0	0	0	0	0	0	0	0
R_EXo_leu_L_LPAREN_e_RPAREN_	0	-0.0688468	0	-1.30104e-18	0	-0.0694348	0	-0.0693751	0	-0.0689354	0	-0.0696992	0	-0.0693751	0	-0.069595	0	-2.17604e-14	0	-7.54952e-15	0	-2.35367e-14	0	-0.0731328	0	0	0	-4.26326e-14	0	-0.0695908	0	-0.0738409	0	-2.66454e-14	0	2.17604e-14	0	1.95399e-14
R_HISt3pp	0	0	0	0	0	0	0	0	0	0	0	0	0	0	0	0	0	0	0	0	0	0	0	0	0	0	0	0	0	0	0	0	0	0	0	0	0	0
R_EXo_agm_LPAREN_e_RPAREN_	0	-0.0557331	0	-1.58294e-17	0	-0.053564	0	-0.053518	0	-0.0558048	0	-0.0617336	0	-0.0555001	0	-0.0689321	0	-2.13163e-14	0	-1.42109e-14	0	-1.42109e-14	0	-0.0550114	0	0	0	-2.84217e-14	0	-0.0563354	0	-0.055544	0	-1.77636e-14	0	1.42109e-14	0	2.93099e-14
R_PRASCSi	0.618761	0	1.11293	0	0.593423	0	0.638808	0	0.573953	0	0.93382	0	0.975373	0	0.264833	0	1.11293	0	1.11293	0	1.11293	0	0.730631	0	1.11293	0	1.11293	0	0.456642	0	0.737705	0	1.11293	0	1.11293	0	1.11293	0
R_ETHAPP	0	0	0	0	0	0	0	0	0	0	0	0	0	0	0	0	0	0	0	0	0	0	0	0	0	0	0	0	0	0	0	0	0	0	0	0	0	0
R_ILETA	-0.761128	0	-1.36899	0	-0.72996	0	-0.785787	0	-0.70601	0	-1.14868	0	-1.19979	0	-0.325767	0	123.631	0	-1.36899	0	-1.36899	0	-0.898737	0	-1.36899	0	-1.36899	0	-0.561708	0	-0.907438	0	-1.36899	0	-1.36899	0	-1.36899	0
R_HMBS	0.00223808	0	0.00402549	0	0.00214643	0	0.00231059	0	0.00207601	0	0.00337766	0	0.00352796	0	0.00095791	0	0.00402549	0	0.00402549	0	0.00402549	0	0.00264272	0	0.00402549	0	0.00402549	0	0.00165169	0	0.0026683	0	0.00402549	0	0.00402549	0	0.00402549	0
R_FA141t2rpp	0	0	0	0	0	0	0	0	0	0	0	0	0	0	0	0	0	0	0	0	0	0	0	0	0	0	0	0	0	0	0	0	0	0	0	0	0	0
R_EXi_na1_LPAREN_e_RPAREN_	0.0125589	0	0.0225888	0	0.0120446	0	0.0129658	0	0.0116494	0	0.0189536	0	0.019797	0	0.00537526	0	0.0225888	0	0.0225888	0	0.0225888	0	0.0148295	0	0.0225888	0	0.0225888	0	0.00926838	0	0.0149731	0	0.0225888	0	0.0225888	0	0.0225888	0
R_EXo_ala_B_LPAREN_e_RPAREN_	0	-0.0308171	0	-8.45678e-18	0	-0.0284352	0	-0.0284108	0	-0.0308568	0	-0.0285435	0	-0.0284108	0	-0.031152	0	-1.42109e-14	0	-9.4739e-15	0	-9.4739e-15	0	-0.0304181	0	0	0	-1.42109e-14	0	-0.0311502	0	-0.0307126	0	-8.88178e-15	0	7.10543e-15	0	1.95399e-14
R_EXo_adocbl_LPAREN_e_RPAREN_	0	0	0	0	0	0	0	0	0	0	0	0	0	0	0	0	0	0	0	0	0	0	0	0	0	0	0	0	0	0	0	0	0	0	0	0	0	0
R_NTD1pp	0	0	0	0	0	0	0	0	0	0	0	0	0	0	0	0	0	0	0	0	0	0	0	0	0	0	0	0	0	0	0	0	0	0	0	0	0	0
R_ACGAM1PPpp	0	0	0	0	0	0	0	0	0	0	0	0	0	0	0	0	0	0	0	0	0	0	0	0	0	0	0	0	0	0	0	0	0	0	0	0	0	0
R_THMDtex	0	0	0	0	0	0	0	0	0	0	0	0	0	0	0	0	0	0	0	0	0	0	0	0	0	0	0	0	0	0	0	0	0	0	0	0	0	0
R_EXo_gsn_LPAREN_e_RPAREN_	0	0	0	0	0	0	0	0	0	0	0	0	0	0	0	0	0	0	0	0	0	0	0	0	0	0	0	0	0	0	0	0	0	0	0	0	0	0
R_DM_5DRIB	0	0	0	0	0	0	0	0	0	0	0	0	0	0	0	0	0	0	0	0	0	0	0	0	0	0	0	0	0	0	0	0	0	0	0	0	0	0
R_GLCRAL	0	0	0	-3.54556e-15	0	0	0	0	0	0	0	0	0	0	0	0	0	8.88178e-15	0	1.94659e-14	0	1.90218e-14	0	0	0	1.24345e-14	0	2.79776e-14	0	0	0	0	0	5.9952e-15	0	-1.37668e-14	0	-1.33227e-14
R_DM_PPPI	0	-0.00590116	0	-4.90593	0	-0.00595156	0	-0.00594644	0	-0.00590875	0	-0.00597422	0	-0.00594644	0	-0.00596528	0	-4.90593	0	-4.90593	0	-4.90593	0	-0.00582474	0	-4.90593	0	-4.90593	0	-0.00596493	0	-0.00588113	0	-4.90593	0	-4.90593	0	-4.90593
R_EXo_hmglbn_un_LPAREN_e_RPAREN_	0	0	0	0	0	0	0	0	0	0	0	0	0	0	0	0	0	0	0	0	0	0	0	0	0	0	0	0	0	0	0	0	0	0	0	0	0	0
R_EXi_ni2_LPAREN_e_RPAREN_	0	0	0	0	0	0	0	0	0	0	0	0	0	0	0	0	0	0	0	0	0	0	0	0	0	0	0	0	0	0	0	0	0	0	0	0	0	0
R_EXi_ttdcea_LPAREN_e_RPAREN_	0	0.196705	0	0	0	0.198385	0	0.198215	0	0.196958	0	0.199141	0	0.198215	0	0.198843	0	0	0	0	0	0	0	0.194158	0	0	0	0	0	0.198831	0	0.196038	0	0	0	0	0	0
R_EXi_etha_LPAREN_e_RPAREN_	0	0	0	0	0	0	0	0	0	0	0	0	0	0	0	0	0	0	0	0	0	0	0	0	0	0	0	0	0	0	0	0	0	0	0	0	0	0
R_CLPNS140pp	0.000474082	0	0.0008527	0	0.000454668	0	0.000489441	0	0.000439751	0	0.000715473	0	0.000747311	0	0.000202909	0	0.0008527	0	0.0008527	0	0.0008527	0	0.000559794	0	0.0008527	0	0.0008527	0	0.00034987	0	0.000565214	0	0.0008527	0	0.0008527	0	0.0008527	0
R_AGMabcpp	0	0	0	0	0	0	0	0	0	0	0	0	0	-0.00198215	0	-0.00198843	0	0	0	0	0	0	0	0	0	0	0	0	0	0	0	0	0	0	0	0	0	0
R_EXo_val_L_LPAREN_e_RPAREN_	0	-0.0577002	0	-1.73472e-17	0	-0.058193	0	-0.0568215	0	-0.0564614	0	-0.0584146	0	-0.0568215	0	-0.0583272	0	-1.42109e-14	0	-1.89478e-14	0	-1.89478e-14	0	-0.0621305	0	0	0	-2.84217e-14	0	-0.0569982	0	-0.0627321	0	-1.77636e-14	0	1.42109e-14	0	9.76996e-15
R_PLIPAG140pp	0	-0.00983526	0	0	0	-0.00991926	0	-0.00991073	0	-0.00984791	0	-0.00995703	0	-0.00991073	0	-0.00994214	0	1.77636e-15	0	-1.77636e-15	0	0	0	-0.0097079	0	2.22045e-16	0	2.22045e-16	0	-0.00994155	0	-0.00980189	0	0	0	-1.77636e-15	0	0
R_NH4tex	-93.5858	0	-443.497	0	-219.872	0	-92.568	0	-95.8607	0	-202.59	0	-75.4807	0	-111.555	0	-68.4973	0	-68.4973	0	-193.497	0	-87.9062	0	-68.4973	0	-68.4973	0	-101.816	0	-87.5471	0	-193.497	0	-68.4973	0	-68.4973	0
R_EXi_ag_LPAREN_e_RPAREN_	0	0	0	0	0	0	0	0	0	0	0	0	0	0	0	0	0	0	0	0	0	0	0	0	0	0	0	0	0	0	0	0	0	0	0	0	0	0
R_EXo_cit_LPAREN_e_RPAREN_	0	-0.0465536	0	2.1684e-19	0	-0.044306	0	-0.0442679	0	-0.0466134	0	-0.0444747	0	-0.0442679	0	-0.0470594	0	-2.13163e-14	0	-1.42109e-14	0	-1.42109e-14	0	-0.0459507	0	0	0	-2.84217e-14	0	-0.0470566	0	-0.0463956	0	-1.77636e-14	0	1.42109e-14	0	2.93099e-14
R_PLIPAE180pp	0	-0.0334399	0	3.55271e-15	0	-0.0337255	0	-0.0336965	0	-0.0334829	0	-0.0338539	0	-0.0336965	0	-0.0258496	0	-4.44089e-16	0	-1.13243e-14	0	-9.54792e-15	0	-0.0355956	0	-1.19904e-14	0	-1.33227e-14	0	-0.025848	0	-0.0287522	0	2.88658e-15	0	5.32907e-15	0	3.55271e-15
R_NTD2pp	0	0	0	0	0	0	0	0	0	0	0	0	0	0	0	0	0	0	0	0	0	0	0	0	0	0	0	0	0	0	0	0	0	0	0	0	0	0
R_ALDD3y	0	0	0	0	0	0	0	0	0	0	0	0	0	0	0	0	0	0	0	5.32907e-15	0	5.32907e-15	0	0	0	0	0	0	0	0	0	0	0	0	0	0	0	0
R_PDX5POi	0	-0.00458979	0	0	0	-0.00462899	0	-0.00462501	0	-0.00459569	0	-0.00464662	0	-0.00462501	0	-0.00463966	0	0	0	0	0	0	0	-0.00453035	0	0	0	0	0	-0.00463939	0	-0.00457421	0	0	0	0	0	0
R_GMPS2	0.396364	0	0.712915	0	0.380133	0	0.409206	0	0.367661	0	0.598184	0	0.624802	0	0.169646	0	0.712915	0	0.712915	0	0.712915	0	0.468026	0	0.712915	0	0.712915	0	0.292515	0	0.472557	0	0.712915	0	0.712915	0	0.712915	0
R_ACOATA	1.42979	0	2.57166	0	1.37124	0	1.47611	0	1.32625	0	2.1578	0	2.25382	0	0.611956	0	2.57166	0	2.57166	0	2.57166	0	1.68829	0	2.57166	0	2.57166	0	1.05517	0	1.70463	0	2.57166	0	2.57166	0	2.57166	0
R_EXi_so2_LPAREN_e_RPAREN_	0	0.00983526	0	-3.56139e-15	0	0.00991926	0	0.00991073	0	0	0	0.00995703	0	0.00991073	0	0.00198843	0	-6.21725e-15	0	2.07242e-15	0	2.96059e-16	0	0.0097079	0	1.15463e-14	0	-8.88178e-16	0	0.00198831	0	0.00261384	0	-1.13243e-14	0	1.77636e-15	0	6.21725e-15
R_HXAND	0	0	0	0	0	0	0	0	0	0	0	0	0	0	0	0	0	0	0	0	0	0	0	0	0	0	0	0	0	0	0	0	0	0	0	0	0	0
R_EXo_dcyt_LPAREN_e_RPAREN_	0	0	0	0	0	0	0	0	0	0	0	0	0	0	0	0	0	0	0	0	0	0	0	0	0	0	0	0	0	0	0	0	0	0	0	0	0	0
R_EXo_so2_LPAREN_e_RPAREN_	0	-0.00983526	0	3.56139e-15	0	-0.00991926	0	-0.00991073	124.583	0	0	-0.00995703	0	-0.00991073	0	-0.00198843	0	6.21725e-15	0	-2.07242e-15	0	-2.96059e-16	0	-0.0097079	0	-1.15463e-14	0	8.88178e-16	0	-0.00198831	0	-0.00261384	0	1.13243e-14	0	-1.77636e-15	0	-6.21725e-15
R_PSD181	0	0	0	0	0	0	0	0	0	0	0	0	0	0	0	0	0	0	0	0	0	0	0	0	0	0	0	0	0	0	0	0	0	0	0	0	0	0
R_PSD180	0.0141276	0	0.0254104	0	0.0135491	0	0.0145853	0	0.0131046	0	0.0213211	0	0.0222698	0	0.0060467	0	0.0254104	0	0.0254104	0	0.0254104	0	0.0166819	0	0.0254104	0	0.0254104	0	0.0104261	0	0.0168434	0	0.0254104	0	0.0254104	0	0.0254104	0
R_2AGPA181tipp	0	0	0	0	0	0	0	0	0	0	0	0	0	0	0	0	0	0	0	0	0	0	0	0	0	0	0	0	0	0	0	0	0	0	0	0	0	0
R_EXo_glyclt_LPAREN_e_RPAREN_	0	-0.0118023	0	-8.67362e-18	0	-0.00925798	0	-0.00925002	0	-0.0118175	0	-0.00929323	0	-0.00925002	0	-0.0119306	0	-7.10543e-15	0	-4.73695e-15	0	-4.73695e-15	0	-0.0116495	0	0	0	0	0	-0.0119299	0	-0.0117623	0	0	0	0	0	9.76996e-15
R_AGPAT181	0	0	0	0	0	0	0	0	0	0	0	0	0	0	0	0	0	0	0	0	0	0	0	0	0	0	0	0	0	0	0	0	0	0	0	0	0	0
R_AGPAT180	0.0209272	0	0.0376404	0	0.0200703	0	0.0216052	0	0.0194117	0	0.0315829	0	0.0329883	0	0.00895696	0	0.0376404	0	0.0376404	0	0.0376404	0	0.0247108	0	0.0376404	0	0.0376404	0	0.0154442	0	0.02495	0	0.0376404	0	0.0376404	0	0.0376404	0
R_EXi_o2s_LPAREN_e_RPAREN_	0	0	0	0	0	0	0	0	0	0	0	0	0	0	0	0	0	0	0	0	0	0	0	0	0	0	0	0	0	0	0	0	0	0	0	0	0	0
R_MCITS	0	0	0	0	0	0	0	0	0	-0.00262611	0	0	0	0	0	-0.00265124	123.631	0	0	0	0	0	123.733	0	0	0	0	0	0	0	112.773	0	0	0	0	0	119.347	0
R_TRPOX	0	0	0	0	0	0	0	0	0	0	0	0	0	0	0	0	0	0	0	0	0	0	0	0	0	0	0	0	0	0	0	0	124.658	0	0	0	0	0
R_INStex	0	0	0	0	0	0	0	0	0	0	0	0	0	0	0	0	0	0	0	0	0	0	0	0	0	0	0	0	0	0	0	0	0	0	0	0	0	0
R_EXo_ttdca_LPAREN_e_RPAREN_	0	-0.201295	0	0	0	-0.203014	0	-0.20284	0	-0.201554	0	-0.203787	0	-0.20284	0	-0.203482	0	0	0	0	0	0	0	-0.198688	0	0	0	0	0	-0.20347	0	-0.200612	0	0	0	0	0	0
R_LEUTA	1.74571	0	3.1399	0	1.67423	0	1.80227	0	1.6193	0	2.63459	0	2.75183	0	0.747174	0	3.1399	0	-121.86	0	3.1399	0	2.06133	0	3.1399	0	3.1399	0	1.28833	0	2.08129	0	3.1399	0	3.1399	0	3.1399	0
R_FEOXAMabcpp	0	-0.006229	0	0	0	-0.0062822	0	-0.0062768	0	-0.00623701	0	-0.00630612	0	-0.0062768	0	-0.00629669	0	4.44089e-16	0	-4.44089e-16	0	0	0	-0.00614834	0	2.22045e-16	0	2.22045e-16	0	-0.00629631	0	-0.00620786	0	0	0	-4.44089e-16	0	0
R_25DHPACDIO	0	0	0	0	0	0	0	0	0	0	0	0	0	0	0	0	0	0	0	0	0	0	0	0	123.925	0	0	0	0	0	0	0	0	0	124.332	0	0	0
R_UDPGD	0.041985	0	0.0755156	0	0.0402657	0	0.0433452	0	0.0389446	0	0.0633627	0	0.0661822	0	0.0179698	0	0.0755156	0	0.0755156	0	0.0755156	0	0.0495757	0	0.0755156	0	0.0755156	0	0.0309846	0	0.0500557	0	0.0755156	0	0.0755156	0	0.0755156	0
R_EXo_but_LPAREN_e_RPAREN_	0	-0.0445865	0	2.1684e-19	0	-0.0449673	0	-0.0449287	0	-0.0446439	0	-0.0451385	0	-0.0449287	0	-0.045071	0	0	0	0	0	-8.88178e-15	0	-0.0440091	0	0	0	0	0	-0.0450683	0	-0.0444352	0	0	0	0	0	1.95399e-14
R_VALt3pp	0	0	0	0	0	0	0	-0.00132143	0	-0.00131305	0	0	0	-0.00132143	0	0	0	0	0	0	0	0	0	0	0	0	0	0	0	-0.00132554	0	0	0	0	0	0	0	0
R_CPGNUtex	0	-0.00131137	0	-4.33681e-19	0	-0.00132257	0	-0.00132143	0	-0.00131305	0	-0.0013276	0	-0.00132143	0	-0.00132562	0	0	0	0	0	0	0	-0.00129439	0	0	0	0	0	-0.00132554	0	-0.00130692	0	0	0	0	0	0
R_EXi_blvrdn_LPAREN_e_RPAREN_	0	0	0	0	0	0	0	0	0	0	0	0	0	0	0	0	0	0	0	0	0	0	0	0	0	0	0	0	0	0	0	0	0	0	0	0	0	0
R_EXo_dgmp_LPAREN_e_RPAREN_	0	0	0	-1.63531	0	0	0	0	0	0	0	0	0	0	0	0	0	-1.63531	0	-1.63531	0	-1.63531	0	0	0	-1.63531	0	-1.63531	0	0	0	0	0	-1.63531	0	-1.63531	0	-1.63531
R_ABUTt2rpp	0	0	0	0	0	0	0	0	0	0	0	0	0	0	0	0	0	0	0	0	0	0	0	0	0	0	0	0	0	0	0	0	0	0	0	0	0	0
R_EXo_gthrd_LPAREN_e_RPAREN_	0	-0.103598	0	7.09263e-15	0	-0.101838	0	-0.10175	0	-0.0938834	0	-0.102226	0	-0.10175	0	-0.088485	0	-2.39808e-14	0	-3.57492e-14	0	-3.35287e-14	0	-0.107434	0	-2.37588e-14	0	-5.52891e-14	0	-0.0888111	0	-0.0921377	0	-1.24345e-14	0	2.62013e-14	0	3.64153e-14
R_EXo_LalaDgluMdapDala_LPAREN_e_RPAREN_	0	-0.420293	0	8.48969e-15	0	-0.418593	0	-0.177732	0	-0.181858	0	-0.414876	0	-0.418233	0	-0.183598	0	-7.68708e-14	0	-1.17536e-13	0	-1.05388e-13	0	-0.435561	0	0	0	-1.59071e-13	0	-0.424835	0	-0.439778	0	-6.85901e-14	0	8.55522e-14	0	1.25033e-13
R_AGPAT161	0.313178	0	0.563293	0	0.300353	0	0.323324	0	0.290499	0	0.472641	0	0.493672	0	0.134042	0	0.563293	0	0.563293	0	0.563293	0	0.369799	0	0.563293	0	0.563293	0	0.231123	0	0.37338	0	0.563293	0	0.563293	0	0.563293	0
R_AGPAT160	0.271921	0	0.489086	0	0.260786	0	0.280731	0	0.252229	0	0.410377	0	0.428638	0	0.116384	0	0.489086	0	0.489086	0	0.489086	0	0.321083	0	0.489086	0	0.489086	0	0.200676	0	0.324192	0	0.489086	0	0.489086	0	0.489086	0
R_PPNCL2	0.00192475	0	0.00346192	0	0.00184593	0	0.00198711	0	0.00178537	0	0.00290479	0	0.00303404	0	0.000823803	0	0.00346192	0	0.00346192	0	0.00346192	0	0.00227274	0	0.00346192	0	0.00346192	0	0.00142045	0	0.00229474	0	0.00346192	0	0.00346192	0	0.00346192	0
R_GMHEPPA	0.113611	0	0.204345	0	0.108959	0	0.117292	0	0.105384	0	0.17146	0	0.179089	0	0.0486262	0	0.204345	0	0.204345	0	0.204345	0	0.134152	0	0.204345	0	0.204345	0	0.0838445	0	0.135451	0	0.204345	0	0.204345	0	0.204345	0
R_EXi_mg2_LPAREN_e_RPAREN_	0.0251178	0	0.0451777	0	0.0240892	0	0.0259315	0	0.0232988	0	0.0379071	0	0.0395939	0	0.0107505	0	0.0451777	0	0.0451777	0	0.0451777	0	0.029659	0	0.0451777	0	0.0451777	0	0.0185368	0	0.0299461	0	0.0451777	0	0.0451777	0	0.0451777	0
R_LDH_L	0	0	0	0	0	0	0	0	0	0	0	0	0	0	0	0	0	0	0	0	0	0	0	0	0	0	0	0	0	0	0	0	0	0	0	0	0	0
R_PGP120abcpp	0	-0.0432751	0	3.10862e-15	0	-0.0436448	0	-0.0436072	0	-0.0433308	0	-0.0438109	0	-0.0436072	0	-0.0437454	0	-4.44089e-16	0	-1.19904e-14	0	-9.76996e-15	0	-0.0453035	0	-1.22125e-14	0	-1.26565e-14	0	-0.0437428	0	-0.0457421	0	2.66454e-15	0	6.21725e-15	0	3.9968e-15
R_2MCRCOAH	0	0	0	0	0	0	0	0	0	0	0	0	0	0	0	0	123.631	0	0	0	0	0	123.733	0	0	0	0	0	0	0	112.773	0	0	0	0	0	0	0
R_LDH_D	0	0	0	0	0	0	0	0	0	0	0	0	0	0	0	0	0	0	0	0	0	0	0	0	0	0	0	0	0	0	0	0	0	0	0	0	0	0
R_EXo_adn_LPAREN_e_RPAREN_	0	-0.11387	0	1.77657e-15	0	-0.114843	0	-0.114744	0	-0.114017	0	-0.10997	0	-0.114744	0	-0.107486	0	8.88178e-16	0	-2.39808e-14	0	-1.9984e-14	0	-0.119299	0	-2.22045e-14	0	-1.33227e-15	0	-0.107148	0	-0.115227	0	1.02141e-14	0	-4.88498e-15	0	7.10543e-15
R_APRAUR	0.00149205	0	0.00268366	0	0.00143095	0	0.00154039	0	0.001384	0	0.00225177	0	0.00235197	0	0.000638606	0	0.00268366	0	0.00268366	0	0.00268366	0	0.00176181	0	0.00268366	0	0.00268366	0	0.00110113	0	0.00177887	0	0.00268366	0	0.00268366	0	0.00268366	0
R_EXi_mn2_LPAREN_e_RPAREN_	0	0	0	0	0	0	0	0	0	0	0	0	0	0	0	0	0	0	0	0	0	0	0	0	0	0	0	0	0	0	0	0	0	0	0	0	0	0
R_PE140abcpp	0.0015851	0	0.00285101	0	0.00152019	0	0.00163645	0	0.00147031	0	0.0023922	0	0.00249864	0	0.000678431	0	0.00285101	0	0.00285101	0	0.00285101	0	0.00187168	0	0.00285101	0	0.00285101	0	0.00116979	0	0.0018898	0	0.00285101	0	0.00285101	0	0.00285101	0
R_ACOAD4f	0	0	0	0	0	0	0	0	0	0	0	0	0	0	0	0	0	0	0	0	0	0	0	0	0	0	0	0	0	0	0	0	0	0	0	0	0	0
R_ARBTNexs	0	0	0	0	0	0	0	0	0	0	0	0	0	0	0	0	0	0	0	0	0	0	0	0	0	0	0	0	0	0	0	0	0	0	0	0	0	0
R_EXo_ddca_LPAREN_e_RPAREN_	0	-0.170478	0	0	0	-0.171934	0	-0.171786	0	-0.170697	0	-0.172589	0	-0.171786	0	-0.17233	0	0	0	0	0	0	0	-0.16827	0	0	0	0	0	-0.17232	0	-0.169899	0	0	0	0	0	0
R_HIBCOAH	0	0	0	0	0	0	0	0	0	0	0	0	0	0	0	0	0	0	0	0	0	0	0	0	0	0	0	0	0	0	0	0	0	0	0	0	119.347	0
R_G2PPpp	0	0	0	0	0	0	0	0	0	0	0	0	0	0	0	0	0	0	0	0	0	0	0	0	0	0	0	0	0	0	0	0	0	0	0	0	0	0
R_AGMT	0	0	0	0	0	0	0	0	0	0	0	0	0	0	0	0	0	0	0	0	0	0	0	0	0	0	0	0	0	0	0	0	0	0	0	0	0	0
R_PSERT	4.53887	0	8.16377	0	4.35301	0	4.68592	0	3.80466	0	6.84996	0	7.15477	0	0	0	8.16377	0	8.16377	0	8.16377	0	4.99107	0	8.16377	0	8.16377	0	0	0	0	0	7.82162	0	8.16377	0	8.16377	0
R_HEMEOS	0.000746027	0	0.00134183	0	0.000715477	0	0.000770196	0	0.000692002	0	0.00112589	0	0.00117599	0	0.000319303	0	0.00134183	0	0.00134183	0	0.00134183	0	0.000880906	0	0.00134183	0	0.00134183	0	0.000550563	0	0.000889434	0	0.00134183	0	0.00134183	0	0.00134183	0
R_MALS	9.70221	0	0.00536732	0	0.00286191	0	0.00308079	0	8.99961	0	0.00450354	0	0.00470394	0	4.1526	0	16.0817	0	54.215	0	55.2299	0	38.4475	0	0.00536732	0	0.00536732	0	7.16017	0	32.5691	0	0.00536732	0	0.00536732	0	17.4507	0
R_EXo_myglbn_LPAREN_e_RPAREN_	0	-0.42226	0	0	0	-0.404706	0	-0.404358	0	-0.422804	0	-0.406247	0	-0.404358	0	-0.426849	0	0	0	0	0	0	0	-0.416792	0	0	0	0	0	-0.426824	0	-0.420828	0	0	0	0	0	0
R_EXo_na1_LPAREN_e_RPAREN_	0	0	0	0	0	0	0	0	0	0	0	0	0	0	0	0	0	0	0	0	0	0	0	0	0	0	0	0	0	0	0	0	0	0	0	0	0	0
R_TALA	-0.254857	0	-0.458395	0	-0.244421	0	-0.263114	0	-0.236402	0	-0.384625	0	-0.40174	0	-0.10908	0	-0.458395	0	-0.458395	0	-0.458395	0	-0.300935	0	-0.816675	0	-0.458395	0	-0.188083	0	-0.303848	0	-0.458395	0	-0.68105	0	-0.458395	0
R_EXi_arbtn_LPAREN_e_RPAREN_	0	0	0	0	0	0	0	0	0	0	0	0	0	0	0	0	0	0	0	0	0	0	0	0	0	0	0	0	0	0	0	0	0	0	0	0	0	0
R_PHPYRDIO	0	-0.0513619	0	1.06668e-14	0	-0.0544457	0	-0.00925002	0	-0.00919138	0	-0.054653	0	-0.0543989	0	-0.05192	0	1.82077e-14	0	-2.33887e-14	0	-1.80596e-14	0	-0.059326	123.925	0	0	-1.68754e-14	0	-0.051917	0	-0.0599004	0	2.66454e-14	0	4.88498e-15	0	-1.68754e-14
R_ASPtex	0	0	0	0	0	0	125	0	0	0	0	0	0	0	0	0	0	0	0	0	0	0	0	0	0	0	0	0	0	0	0	0	0	0	0	0	0	0
R_3OAS181	0	0	0	0	0	0	0	0	0	0	0	0	0	0	0	0	0	0	0	0	0	0	0	0	0	0	0	0	0	0	0	0	0	0	0	0	0	0
R_PROtex	0	0	0	0	0	0	0	0	0	0	0	0	0	0	0	0	0	0	0	0	0	0	0	0	0	0	125	0	0	0	0	0	0	0	0	0	0	0
R_PAPA120pp	0	-0.00590116	0	0	0	-0.00595156	0	-0.00594644	0	-0.00590875	0	-0.00597422	0	-0.00594644	0	-0.00596528	0	8.88178e-16	0	-8.88178e-16	0	0	0	-0.00582474	0	2.22045e-16	0	2.22045e-16	0	-0.00596493	0	-0.00588113	0	0	0	-8.88178e-16	0	0
R_THIORDXi	0	-0.00458979	0	0	0	-0.00462899	0	-0.00462501	0	-0.00459569	0	-0.00464662	0	-0.00462501	0	-0.00463966	0	0	0	0	0	0	0	-0.00453035	0	0	0	0	0	-0.00463939	0	-0.00457421	0	0	0	0	0	0
R_4PCP	0	0	0	0	0	0	0	0	0	0	0	0	0	-0.2405	0	0	0	0	0	0	0	0	0	0	0	0	0	0	0	0	0	0	0	0	0	0	0	0
R_DTDPFUCMETT_BP	0.0275841	0	0.0496137	0	0.0264545	0	0.0284778	0	0.0255866	0	0.0416293	0	0.0434817	0	0.0118061	0	0.0496137	0	0.0496137	0	0.0496137	0	0.0325712	0	0.0496137	0	0.0496137	0	0.0203569	0	0.0328866	0	0.0496137	0	0.0496137	0	0.0496137	0
R_DHORTS	-0.58604	0	-1.05407	0	-0.562041	0	-0.605026	0	-0.543601	0	-0.884438	0	-0.923793	0	-0.250828	0	-1.05407	0	-1.05407	0	-1.05407	0	-0.691994	0	-1.05407	0	-1.05407	0	-0.432494	0	-0.698693	0	-1.05407	0	-1.05407	0	-1.05407	0
R_PAPA141	0	-0.00262274	0	0	0	-0.00264514	0	-0.00264286	0	-0.00262611	0	-0.00265521	0	-0.00264286	0	-0.00265124	0	4.44089e-16	0	-4.44089e-16	0	0	0	-0.00258877	0	2.22045e-16	0	2.22045e-16	0	-0.00265108	0	-0.00261384	0	0	0	-4.44089e-16	0	0
R_PAPA140	0	-0.00262274	0	0	0	-0.00264514	0	-0.00264286	0	-0.00262611	0	-0.00265521	0	-0.00264286	0	-0.00265124	0	4.44089e-16	0	-4.44089e-16	0	0	0	-0.00258877	0	2.22045e-16	0	2.22045e-16	0	-0.00265108	0	-0.00261384	0	0	0	-4.44089e-16	0	0
R_ACGAL1PPpp	0	0	0	0	0	0	0	0	0	0	0	0	0	0	0	0	0	0	0	0	0	0	0	0	0	0	0	0	0	0	0	0	0	0	0	0	0	0
R_ALCTFexs	0	0	0	0	0	0	0	0	0	0	0	0	0	0	0	0	0	0	0	0	0	0	0	0	0	0	0	0	0	0	0	0	0	0	0	0	0	0
R_GLUR	-0.123044	0	-0.221311	0	-0.118005	0	-0.12703	0	-0.114133	0	-0.185695	0	-0.193958	0	-0.0526633	0	-0.221311	0	-0.221311	0	-0.221311	0	-0.14529	0	-0.221311	0	-0.221311	0	-0.0908055	0	-0.146696	0	-0.221311	0	-0.221311	0	-0.221311	0
R_PTRCtex	0	0	0	0	0	0	0	0	0	0	0	0	0	0	0	0	0	0	0	0	0	0	0	0	0	0	0	0	0	0	0	0	0	0	0	0	0	0
R_SERt2rpp	0	0	0	0	0	0	0	0	0	0	0	0	0	0	0	0	0	0	0	0	0	0	0	0	0	0	0	0	-125	0	0	0	0	0	0	0	0	0
R_UAMAS	0.123044	0	0.221311	0	0.118005	0	0.12703	0	0.114133	0	0.185695	0	0.193958	0	0.0526633	0	0.221311	0	0.221311	0	0.221311	0	0.14529	0	0.221311	0	0.221311	0	0.0908055	0	0.146696	0	0.221311	0	0.221311	0	0.221311	0
R_UNDPGLCNACDEACT_BP	0.00701149	0	0.0126111	0	0.00672437	0	0.00723865	0	0.00650374	0	0.0105816	0	0.0110524	0	0.00300095	0	0.0126111	0	0.0126111	0	0.0126111	0	0.00827914	0	0.0126111	0	0.0126111	0	0.00517444	0	0.0083593	0	0.0126111	0	0.0126111	0	0.0126111	0
LPSS_BP_130515	3.34042	0	6.00819	0	3.20363	0	3.44864	0	3.09852	0	5.04128	0	5.26561	0	1.42972	0	6.00819	0	6.00819	0	6.00819	0	3.94436	0	6.00819	0	6.00819	0	2.46521	0	3.98254	0	6.00819	0	6.00819	0	6.00819	0
R_EXi_cgly_LPAREN_e_RPAREN_	0	0.0577002	0	-7.10521e-15	0	0.058193	0	0.058143	0	0.0479265	0	0.0584146	0	0.058143	0	0.0420884	0	2.66454e-15	0	2.15383e-14	0	1.93179e-14	0	0.0621305	0	2.37588e-14	0	2.68674e-14	0	0.0424173	0	0.0463956	0	-5.32907e-15	0	-1.19904e-14	0	-7.10543e-15
R_PGPP181pp	0	0	0	0	0	0	0	0	0	0	0	0	0	0	0	0	0	0	0	0	0	0	0	0	0	0	0	0	0	0	0	0	0	0	0	0	0	0
R_ALAabcpp	0	-0.00196705	0	0	0	-0.00198385	0	-0.00198215	0	-0.00196958	0	-0.00199141	0	-0.00198215	0	-0.00198843	0	4.44089e-16	0	-4.44089e-16	0	0	0	-0.00194158	0	2.22045e-16	0	2.22045e-16	0	-0.00198831	0	-0.00196038	0	0	0	-4.44089e-16	0	0
R_RNTR4c	0.120075	0	0	0	0.115158	0	0.123965	0	0.11138	0	0.181215	0	0.189279	0	0.0513928	0	0.215972	0	0	0	0	0	0	0	0	0	0.215972	0	0.0886148	0	0	0	0.215972	0	0.215972	0	0.215972	0
R_INDPYRDC	0	0	0	0	0	0	0	0	0	0	0	0	0	0	0	0	0	0	0	0	0	0	0	0	0	0	0	0	0	0	0	0	0	0	0	0	0	0
R_SUCCt3pp	0	0	0	0	0	-0.00198385	0	0	0	-0.00196958	0	-0.00199141	0	0	0	0	0	0	0	0	0	0	0	0	0	0	0	0	0	0	0	0	0	0	0	0	0	0
R_EXi_ade_LPAREN_e_RPAREN_	0	0.0563888	0	4.44068e-15	0	0.0568704	0	0.0568215	0	0.0564614	0	0.0517766	0	0.0568215	0	0.0493793	0	-2.66454e-15	0	5.32907e-15	0	4.44089e-15	0	0.0582474	0	8.88178e-16	0	-2.08722e-14	0	0.049045	0	0.0535836	0	-6.21725e-15	0	1.55431e-14	0	0
R_ACGAM1Ptex	0	0	0	0	0	0	0	0	0	0	0	0	0	0	0	0	0	0	0	0	0	0	0	0	0	0	0	0	0	0	0	0	0	0	0	0	0	0
R_EXo_fe3hox_un_LPAREN_e_RPAREN_	0	0	0	0	0	0	0	0	0	0	0	0	0	0	0	0	0	0	0	0	0	0	0	0	0	0	0	0	0	0	0	0	0	0	0	0	0	0
R_G3PD2	-0.808107	0	-1.45349	0	-0.775015	0	-0.834288	0	-0.749587	0	-1.21958	0	-1.27384	0	-0.345874	0	-1.45349	0	-1.45349	0	-1.45349	0	-0.95421	0	-1.45349	0	-1.45349	0	-0.596378	0	-0.963448	0	-1.45349	0	-1.45349	0	-1.45349	0
R_EXi_glyc_R_LPAREN_e_RPAREN_	0	0.0262274	0	-3.55293e-15	0	0.0264514	0	0.0264286	0	0.0262611	0	0.0265521	0	0.0264286	0	0.0265124	0	1.77636e-15	0	9.99201e-15	0	9.54792e-15	0	0.0284765	0	1.24345e-14	0	1.37668e-14	0	0.0265108	0	0.0287522	0	-2.88658e-15	0	-6.66134e-15	0	-3.55271e-15
R_G3PAT161	0.313178	0	0.563293	0	0.300353	0	0.323324	0	0.290499	0	0.472641	0	0.493672	0	0.134042	0	0.563293	0	0.563293	0	0.563293	0	0.369799	0	0.563293	0	0.563293	0	0.231123	0	0.37338	0	0.563293	0	0.563293	0	0.563293	0
R_G3PAT160	0.271921	0	0.489086	0	0.260786	0	0.280731	0	0.252229	0	0.410377	0	0.428638	0	0.116384	0	0.489086	0	0.489086	0	0.489086	0	0.321083	0	0.489086	0	0.489086	0	0.200676	0	0.324192	0	0.489086	0	0.489086	0	0.489086	0
R_EXo_acgam_LPAREN_e_RPAREN_	0	0	0	0	0	0	0	0	0	0	0	0	0	0	0	0	0	0	0	0	0	0	0	0	0	0	0	0	0	0	0	0	0	0	0	0	0	0
R_CDPMEK	0.0102402	0	0.0184184	0	0.00982087	0	0.010572	0	0.00949865	0	0.0154543	0	0.016142	0	0.00438286	0	0.0184184	0	0.0184184	0	0.0184184	0	0.0120916	0	0.0184184	0	0.0184184	0	0.00755721	0	0.0122087	0	0.0184184	0	0.0184184	0	0.0184184	0
R_NTD5pp	0	0	0	0	0	0	0	0	0	0	0	0	0	0	0	0	0	0	0	0	0	0	0	0	0	0	0	0	0	0	0	0	0	0	0	0	0	0
R_LPLIPAL1A180pp	0	-0.00458979	0	-6.50521e-19	0	-0.00462899	0	-0.00462501	0	-0.00459569	0	-0.00464662	0	-0.00462501	0	-0.00463966	0	8.88178e-16	0	-8.88178e-16	0	0	0	-0.00453035	0	-2.5091e-14	0	-2.22045e-16	0	-0.00463939	0	-0.00457421	0	0	0	-8.88178e-16	0	0
R_EXo_tyr_L_LPAREN_e_RPAREN_	0	-0.111029	0	1.06584e-14	0	-0.111977	0	-0.111881	0	-0.111172	0	-0.112404	0	-0.111881	0	-0.112236	0	-3.55271e-15	0	-3.68594e-14	0	-3.19744e-14	0	-0.118221	0	-4.10783e-14	0	-4.52971e-14	0	-0.112229	0	-0.119365	0	8.88178e-15	0	1.46549e-14	0	1.24345e-14
R_FLDR2	0.371987	0	0	0	0.356754	0	0	1.73472e-17	0.690098	0	0.561394	0	0	6.93889e-18	0.210605	0	0.669069	0	0	-5.03301e-15	0	-5.03301e-15	0	-0.00258877	0	0	0.215972	0	0.274524	0	0	-0.00261384	0.669069	0	0.669069	0	0.669069	0
R_ALAt2rpp	125	0	0	0	0	0	125	0	0	0	0	0	125	0	0	-2.38524e-18	3201.84	0	2559.37	0	723.638	0	0	0	2839.59	0	0	0	0	0	0	0	5038.04	0	3296.74	0	828.922	0
R_PYAM5PO	0	0	0	0	0	0	0	0	0	0	0	0	0	0	0	0	0	0	0	0	0	0	0	0	0	0	0	0	0	0	0	0	0	0	0	0	0	0
R_PG180abcpp	0.00533988	0	0.00960449	0	0.00512121	0	0.00551288	0	0.00495318	0	0.00805882	0	0.00841742	0	0.0022855	0	0.00960449	0	0.00960449	0	0.00960449	0	0.00630531	0	0.00960449	0	0.00960449	0	0.0039408	0	0.00636636	0	0.00960449	0	0.00960449	0	0.00960449	0
R_CLPNH141pp	0	-0.0327842	0	3.10862e-15	0	-0.0330642	0	-0.0330358	0	-0.0328264	0	-0.0331901	0	-0.0330358	0	-0.0331405	0	-2.22045e-15	0	-1.02141e-14	0	-9.32587e-15	0	-0.0349484	0	-1.26565e-14	0	-1.37668e-14	0	-0.0331385	0	-0.0352868	0	2.22045e-15	0	7.54952e-15	0	3.9968e-15
R_3OAR120	0.761445	0	1.36956	0	0.730264	0	0.786114	0	0.706304	0	1.14916	0	1.20029	0	0.325902	0	1.36956	0	1.36956	0	1.36956	0	0.899112	0	1.36956	0	1.36956	0	0.561942	0	0.907816	0	1.36956	0	1.36956	0	1.36956	0
R_3OAR121	0.626356	0	1.12659	0	0.600707	0	0.646649	0	0.580997	0	0.945282	0	0.987345	0	0.268084	0	1.12659	0	1.12659	0	1.12659	0	0.739599	0	1.12659	0	1.12659	0	0.462247	0	0.746759	0	1.12659	0	1.12659	0	1.12659	0
R_O2tex	228.871	0	424.653	0	234.855	0	224.136	0	364.034	0	341.956	0	332.142	0	125.132	0	674.653	0	674.653	0	612.153	0	328.185	0	987.153	0	424.653	0	204.662	0	325.777	0	1174.65	0	924.653	0	487.153	0
R_EXi_fe2_LPAREN_e_RPAREN_	0.0668919	0	0.0668919	0	0.0668919	0	0.0668919	0	0.0101398	0	0.0668919	0	0.0668919	0	0.0046787	0	0.0668919	0	0.0668919	0	0.0668919	0	0.0668919	0	0.0668919	0	0.0668919	0	0.0668919	0	0.0668919	0	0.0668919	0	0.0668919	0	0.0668919	0
R_PItex	2.04268	0	3.67404	0	1.95903	0	2.10886	0	1.89476	0	3.08277	0	3.21995	0	0.874279	0	3.67404	0	3.67404	0	3.67404	0	2.41199	0	3.67404	0	3.67404	0	1.50749	0	2.43534	0	3.67404	0	3.67404	0	3.67404	0
R_METSOXR1	0	0	0	-3.55575e-15	0	0	0	0	0	0	0	0	0	0	0	0	0	1.46549e-14	0	1.67274e-14	0	1.45069e-14	0	0	0	1.15463e-14	0	2.75335e-14	0	0	0	0	0	6.43929e-15	0	-1.19904e-14	0	-2.30926e-14
R_MN2tpp	0	0	0	0	0	0	0	0	0	0	0	0	0	0	0	0	0	0	0	0	0	0	0	0	0	0	0	0	0	0	0	0	0	0	0	0	0	0
R_METSOXR2	0	0	0	-3.55575e-15	0	0	0	0	0	0	0	0	0	0	0	0	0	1.46549e-14	0	1.67274e-14	0	1.45069e-14	0	0	0	1.15463e-14	0	2.75335e-14	0	0	0	0	0	6.43929e-15	0	-1.19904e-14	0	-2.30926e-14
R_XTSNtex	0	0	0	0	0	0	0	0	0	0	0	0	0	0	0	0	0	0	0	0	0	0	0	0	0	0	0	0	0	0	0	0	0	0	0	0	0	0
R_EXo_methth_LPAREN_e_RPAREN_	0	0	0	0	0	0	0	0	0	0	0	0	0	0	0	0	0	0	0	0	0	0	124.632	0	0	0	0	0	0	0	0	0	0	0	0	0	0	0
R_CYSTGL	0.761128	0	1.36899	0	0.72996	0	0	3.05311e-16	0.70601	0	1.14868	0	1.19979	0	0.325767	0	0	-1.33227e-14	1.36899	0	1.36899	0	0	0	1.36899	0	1.36899	0	0.561708	0	0	-0.00980189	1.36899	0	1.36899	0	1.36899	0
R_PHBS	0.00387295	0	0.00696602	0	0.00371435	0	0.00399842	0	0.00359248	0	0.00584497	0	0.00610505	0	0.00165764	0	0.00696602	0	0.00696602	0	0.00696602	0	0.00457317	0	0.00696602	0	0.00696602	0	0.00285821	0	0.00461744	0	0.00696602	0	0.00696602	0	0.00696602	0
R_ARGSL	1.04569	0	0	0	1.00287	0	1.07957	0	0.969964	0	1.57813	0	1.64835	0	0.44756	0	1.88081	0	1.88081	0	1.88081	0	1.23475	0	1.88081	0	1.88081	0	0.771712	0	1.2467	0	1.88081	0	1.88081	0	1.88081	0
R_EXo_myglbn_un_LPAREN_e_RPAREN_	0	0	0	0	0	0	0	0	0	0	0	0	0	0	0	0	0	0	0	0	0	0	0	0	0	0	0	0	0	0	0	0	0	0	0	0	0	0
R_GLYC3Ptex	0	0	0	0	0	0	0	0	0	0	0	0	0	0	0	0	0	0	0	0	0	0	0	0	0	0	0	0	0	0	0	0	0	0	0	0	0	0
R_EXi_thr_L_LPAREN_e_RPAREN_	0	0.0432751	0	0	0	0.0409996	0	0.0409644	0	0.0433308	0	0.0411557	0	0.0409644	0	0.0437454	0	1.37668e-14	0	9.99201e-15	0	9.54792e-15	0	0.0427148	0	-2.22045e-16	0	1.39888e-14	0	0.0437428	125	0.0333264	0	8.88178e-15	0	-6.66134e-15	0	-1.95399e-14
R_FALGTHLs	0	0	0	0	0	0	0	0	0	0	0	0	0	0	0	0	0	0	0	0	0	0	0	0	0	0	0	0	0	0	0	0	0	0	0	0	0	0
R_PYK	0	-0.00262274	0	3.55987e-15	0	-0.00264514	0	-0.00264286	0	-0.00262611	0	-0.00265521	0	-0.00264286	0	-0.00265124	0	5.32907e-15	0	-5.18104e-16	0	-7.40149e-17	0	-0.00258877	0	-1.24345e-14	0	4.44089e-16	0	-0.00265108	0	-0.00261384	0	1.17684e-14	0	-4.44089e-16	0	-6.21725e-15
R_INDOLEt2pp	0	-0.118679	0	1.0234e-14	0	-0.119692	0	-0.11959	0	-0.118831	0	-0.117493	0	-0.11959	0	-0.119968	0	4.44089e-15	0	-3.16911e-14	0	-2.52102e-14	0	-0.124908	0	-4.91829e-14	0	-2.22045e-14	0	-0.119961	0	-0.126118	0	-2.95319e-14	0	1.37668e-14	0	5.77316e-15
R_TDSK_BP	0.041985	0	0.0755156	0	0.0402657	0	0.0433452	0	0.0389446	0	0.0633627	0	0.0661822	0	0.0179698	0	0.0755156	0	0.0755156	0	0.0755156	0	0.0495757	0	0.0755156	0	0.0755156	0	0.0309846	0	0.0500557	0	0.0755156	0	0.0755156	0	0.0755156	0
R_CPPPGO	0.00149205	0	0.00268366	0	0.00143095	0	0.00154039	0	0.001384	0	0.00225177	0	0.00235197	0	0.000638606	0	0.00268366	0	0.00268366	0	0.00268366	0	0.00176181	0	0.00268366	0	0.00268366	0	0.00110113	0	0.00177887	0	0.00268366	0	0.00268366	0	0.00268366	0
R_GLYOX	0	0	0	0	0	0	0	0	0	0	0	0	0	0	0	0	0	3.15303e-14	0	4.4631e-14	0	0	0	0	0	0	0	6.95e-14	0	0	0	0	0	2.13163e-14	0	0	0	0
R_METHALtex	0	0	0	0	0	0	0	0	0	0	0	0	0	0	0	0	0	0	0	0	0	0	0	0	0	0	0	0	0	0	0	0	0	0	0	0	0	0
R_DCTPD	0	-0.00524547	0	-3.5525e-15	0	-0.00529027	0	-0.00528572	0	-0.00525222	0	-0.00265521	0	-0.00528572	0	-0.00530247	0	8.88178e-16	0	3.55271e-15	0	3.55271e-15	0	-0.00517755	0	1.15463e-14	0	1.68754e-14	0	-0.00530216	0	-0.00522767	0	0	0	-2.66454e-15	0	0
R_CYSt3pp	0	-0.00327842	0	-2.1684e-19	0	-0.00330642	0	-0.00330358	0	-0.00328264	0	-0.00331901	0	-0.00330358	0	-0.00331405	0	4.44089e-16	0	-4.44089e-16	0	0	0	-0.00323597	0	0	0	0	0	-0.00331385	0	-0.0032673	0	0	0	-4.44089e-16	0	0
R_PGAMT	-0.519493	0	-0.934379	0	-0.49822	0	-0.536324	0	-0.481874	0	-0.784008	0	-0.818894	0	-0.222346	0	-0.934379	0	-0.934379	0	-0.934379	0	-0.613416	0	-0.934379	0	-0.934379	0	-0.383383	0	-0.619355	0	-0.934379	0	-0.934379	0	-0.934379	0
R_EXo_23dhb_LPAREN_e_RPAREN_	0	0	0	0	0	0	0	0	0	0	0	0	0	0	0	0	0	0	0	0	0	0	0	0	0	0	0	0	0	0	0	0	0	0	0	0	0	0
R_HCO3E	11.9992	0	19.7014	0	11.5079	0	12.388	0	11.1303	0	18.109	0	18.9148	0	5.13574	0	21.5823	0	143.442	0	21.5823	0	14.1687	0	21.5823	0	21.5823	0	8.85537	0	14.3058	0	21.5823	0	21.5823	0	-97.7646	0
R_FEROpp	0.0139901	0	0.0118076	0	0.014102	0	0.0139016	0	0	0	0.0125986	0	0.0124151	0	0	0	0.0118076	0	0.0118076	0	0.0118076	0	0.013496	0	0.0118076	0	0.0118076	0	0.0147061	0	0.0134648	0	0.0118076	0	0.0118076	0	0.0118076	0
R_ACGS	0	-0.00262274	0	-1.30104e-17	0	-0.00264514	0	-0.00264286	0	-0.00262611	0	-0.00265521	0	-0.00264286	0	-0.00265124	0	0	0	-8.88178e-16	0	0	0	-0.00258877	0	0	0	0	0	-0.00265108	0	-0.00261384	0	0	0	0	0	0
R_3OAS80	1.42979	0	2.57166	0	1.37124	0	1.47611	0	1.32625	0	2.1578	0	2.25382	0	0.611956	0	2.57166	0	2.57166	0	2.57166	0	1.68829	0	2.57166	0	2.57166	0	1.05517	0	1.70463	0	2.57166	0	2.57166	0	2.57166	0
R_METSOX1tex	0	0	0	0	0	0	0	0	0	0	0	0	0	0	0	0	0	0	0	0	0	0	0	0	0	0	0	0	0	0	0	0	0	0	0	0	0	0
R_MCTP2App	0	0	0	0	0	0	0.00494311	0	0.00444126	0	0	0	0	0	0.00204928	0	0	0	0	0	0	0	0	0	0.00861184	0	0	0	0	0	0	0	0	0	0	0	0	0
R_GLYabcpp	0	-0.00196705	0	0	0	-0.00198385	0	-0.00198215	0	-0.00196958	0	-0.00199141	0	-0.00198215	0	-0.00198843	0	4.44089e-16	0	-4.44089e-16	0	0	0	-0.00194158	0	2.22045e-16	0	2.22045e-16	0	-0.00198831	0	-0.00196038	0	0	0	-4.44089e-16	0	0
R_CPGNabcpp	0	-0.006229	0	0	0	-0.0062822	0	-0.0062768	0	-0.00623701	0	-0.00630612	0	-0.0062768	0	-0.00629669	0	4.44089e-16	0	-4.44089e-16	0	0	0	-0.00614834	0	2.22045e-16	0	2.22045e-16	0	-0.00629631	0	-0.00620786	0	0	0	-4.44089e-16	0	0
R_PA140abcpp	0	-0.00590116	0	0	0	-0.00595156	0	-0.00594644	0	-0.00590875	0	-0.00597422	0	-0.00594644	0	-0.00596528	0	8.88178e-16	0	-8.88178e-16	0	0	0	-0.00582474	0	4.44089e-16	0	4.44089e-16	0	-0.00596493	0	-0.00588113	0	0	0	-8.88178e-16	0	0
R_EXo_tsul_LPAREN_e_RPAREN_	0	0	0	0	0	0	0	0	0	0	0	0	0	0	0	0	0	0	0	0	0	0	0	0	0	0	0	0	0	0	0	0	0	0	0	0	0	0
R_FECRMexs	0	0	0	0	0	0	0	0	0	0	0	0	0	0	0	0	0	0	0	0	0	0	0	0	0	0	0	0	0	0	0	0	0	0	0	0	0	0
R_PPS	13.5217	0	24.3206	0	12.968	0	13.9598	0	12.137	0	20.4066	0	21.3147	0	3.84469	0	24.3206	0	24.3206	0	24.3206	0	15.5979	0	20.7378	0	24.3206	0	6.62926	0	10.7096	0	22.6098	0	22.094	0	24.3206	0
R_CYSabc2pp	0	-0.00524547	0	0	0	-0.00529027	0	-0.00528572	0	-0.00525222	0	-0.00531042	0	-0.00528572	0	-0.00530247	0	8.88178e-16	0	-8.88178e-16	0	0	0	-0.00517755	0	2.22045e-16	0	2.22045e-16	0	-0.00530216	0	-0.00522767	0	0	0	-8.88178e-16	0	0
R_FUM	75.7361	0	159.511	0	77.7534	0	74.14	0	79.3036	0	175.652	0	172.344	0	41.543	0	285.023	0	286.392	0	161.392	0	190.562	0	410.676	0	161.392	0	88.6435	0	184.451	0	411.392	0	410.947	0	161.392	0
R_PTPATi	0.00192475	0	0.00346192	0	0.00184593	0	0.00198711	0	0.00178537	0	0.00290479	0	0.00303404	0	0.000823803	0	0.00346192	0	0.00346192	0	0.00346192	0	0.00227274	0	0.00346192	0	0.00346192	0	0.00142045	0	0.00229474	0	0.00346192	0	0.00346192	0	0.00346192	0
R_PPC	0	-0.00262274	0	3.55271e-15	0	-0.00529027	0	-0.00528572	0	-0.00262611	0	-0.00531042	0	-0.00528572	0	-0.00265124	0	1.28786e-14	0	-8.88178e-16	0	0	0	-0.00517755	0	-1.22125e-14	0	6.66134e-16	0	-0.00265108	0	-0.00522767	0	1.17684e-14	0	-8.88178e-16	0	-1.59872e-14
R_MALDt2rpp	0	0	0	0	0	0	0	0	0	0	0	0	0	0	0	0	0	0	0	0	0	0	0	0	0	0	0	0	0	0	0	0	0	0	0	0	0	0
R_PPA	0	-0.00262274	0	0	0	-0.00264514	0	-0.00264286	0	-0.00262611	0	-0.00265521	0	-0.00264286	0	-0.00265124	0	4.44089e-16	0	-4.44089e-16	0	0	0	-0.00258877	0	4.44089e-16	0	4.44089e-16	0	-0.00265108	0	-0.00261384	0	0	0	-4.44089e-16	0	0
R_PPCDC	0.00192475	0	0.00346192	0	0.00184593	0	0.00198711	0	0.00178537	0	0.00290479	0	0.00303404	0	0.000823803	0	0.00346192	0	0.00346192	0	0.00346192	0	0.00227274	0	0.00346192	0	0.00346192	0	0.00142045	0	0.00229474	0	0.00346192	0	0.00346192	0	0.00346192	0
R_ARBTNR2	0	-0.00852389	0	-4.33681e-19	0	-0.0085967	0	1.14925e-17	0	0	0	-0.00862943	0	-0.0085893	0	0	0	0	0	0	0	0	0	-0.00841351	0	0	0	0	0	-1.06252e-17	0	-0.00849497	0	0	0	0	0	0
R_ARBTNR1	0	-0.00852389	0	0	0	-0.0085967	0	3.92481e-17	0	8.67362e-19	0	-0.00862943	0	-0.0085893	0	-4.77049e-18	0	0	0	0	0	0	0	-0.00841351	0	0	0	0	0	1.71304e-17	0	-0.00849497	0	0	0	0	0	0
R_EXi_hxa_LPAREN_e_RPAREN_	0	0.0727809	0	0	0	0.0734026	0	0.0733394	0	0.0728745	0	0.073682	0	0.0733394	0	0.0735718	0	2.04281e-14	0	1.33227e-14	0	1.33227e-14	0	0.0718384	0	0	0	4.26326e-14	0	0.0735674	0	0.072534	0	2.66454e-14	0	-2.13163e-14	0	-2.93099e-14
R_EXo_h2o_LPAREN_e_RPAREN_	189.185	0	15.5891	0	66.6766	0	187.214	0	193.551	0	158.202	0	279.116	0	98.7771	0	515.589	0	515.589	0	390.589	0	178.92	0	390.589	0	265.589	0	205.128	0	302.488	0	265.589	0	390.589	0	390.589	0
R_EXo_fe3hox_LPAREN_e_RPAREN_	0	0	0	0	0	0	0	0	0	0	0	0	0	0	0	0	0	0	0	0	0	0	0	0	0	0	0	0	0	0	0	0	0	0	0	0	0	0
R_ALATRS	2.01761	0	3.62895	0	1.93499	0	2.08298	0	1.87151	0	3.04494	0	3.18043	0	0.863549	0	3.62895	0	3.62895	0	3.62895	0	2.38239	0	3.62895	0	3.62895	0	1.48899	0	2.40546	0	3.62895	0	3.62895	0	3.62895	0
R_MACPD	0	-0.00262274	0	2.1684e-19	0	-0.00264514	0	-0.00264286	0	-0.00262611	0	-0.00265521	0	-0.00264286	0	-0.00265124	0	0	0	0	0	0	0	-0.00258877	0	0	0	0	0	-0.00265108	0	-0.00261384	0	0	0	0	0	0
R_ADSK	0	-0.00327842	0	-1.63531	0	-0.00330642	0	-0.00330358	0	-0.00328264	0	-0.00331901	0	-0.00330358	0	-0.00331405	0	-1.63531	0	-1.63531	0	-1.63531	0	-0.00323597	0	-1.63531	0	-1.63531	0	-0.00331385	0	-0.0032673	0	-1.63531	0	-1.63531	0	-1.63531
R_FDH4pp	0.599181	0	1.07771	0	0.574644	0	0.618593	0	0.55579	0	0.90427	0	0.944508	0	0	-0.000331405	1.07771	0	1.07771	0	1.07771	0	1.07592	0	1.07771	0	1.07771	0	0.442192	0	0	-0.00196038	125.736	0	1.07771	0	1.07771	0
R_FACOAE100	0	0	0	0	0	0	0	0	0	0	0	0	0	0	0	0	0	0	0	0	0	0	0	0	0	0	0	0	0	0	0	0	0	0	0	0	0	0
R_URAt2rpp	0	0	0	0	0	0	0	0	0	0	0	0	0	0	0	0	0	0	0	0	0	0	0	0	0	0	0	0	0	0	0	0	0	0	0	0	0	0
R_EXi_asn_L_LPAREN_e_RPAREN_	0	0.0347512	0	3.55271e-15	125	0.0271127	0	0.0323751	0	0.034796	0	0.0298711	0	0.0323751	0	0.0384429	0	1.37668e-14	0	5.03301e-15	0	5.92119e-15	0	0.0343012	0	5.55112e-16	0	-2.66454e-15	0	0.0351268	0	0.0346333	0	8.88178e-15	0	-4.88498e-15	0	-1.95399e-14
R_DSBGGT	0	-0.207196	0	1.41853e-14	0	-0.203676	0	-0.2035	0	-0.187767	0	-0.204451	0	-0.2035	0	-0.17697	0	0	0	0	0	-6.70575e-14	0	-0.214868	0	-4.75175e-14	0	0	0	-0.177622	0	-0.184275	0	0	0	5.24025e-14	0	7.28306e-14
R_EXi_no3_LPAREN_e_RPAREN_	0	0	0	0	0	0	0	0	0	0	0	0	0	0	0	0	0	0	0	0	0	0	0	0	0	0	0	0	0	0	0	0	0	0	0	0	0	0
R_ASNTRS	0.543528	0	0.977609	0	0.521271	0	0.561137	0	0.504168	0	0.82028	0	0.856781	0	0.232633	0	0.977609	0	0.977609	0	0.977609	0	0.641796	0	0.977609	0	0.977609	0	0.401121	0	0.64801	0	0.977609	0	0.977609	0	0.977609	0
R_DTMPK	0.147659	0	0.265585	0	0.141613	0	0.152443	0	0.136966	0	0.222844	0	0.23276	0	0.063199	0	0.265585	0	0.265585	0	0.265585	0	0.174356	0	0.265585	0	0.265585	0	0.108972	0	0.176044	0	0.265585	0	0.265585	0	0.265585	0
R_DATPHs	0	0	0	0	0	0	0	0	0	0	0	0	0	0	0	0	0	0	0	0	0	0	0	0	0	0	0	0	0	0	0	0	0	0	0	0	0	0
R_MNtex	0	0	0	0	0	0	0	0	0	0	0	0	0	0	0	0	0	0	0	0	0	0	0	0	0	0	0	0	0	0	0	0	0	0	0	0	0	0
R_EXi_trp_L_LPAREN_e_RPAREN_	0	0.146218	0	-1.37865e-14	0	0.147466	0	0.14734	0	0.146406	0	0.145373	0	0.14734	0	0.139853	0	-2.66454e-15	0	4.16831e-14	0	3.47581e-14	0	0.154679	0	6.13953e-14	0	3.57492e-14	0	0.139844	0	0.148989	125	2.66454e-14	0	-2.04281e-14	0	-9.32587e-15
R_ETHAtex	0	0	0	0	0	0	0	0	0	0	0	0	0	0	0	0	0	0	0	0	0	0	0	0	0	0	0	0	0	0	0	0	0	0	0	0	0	0
R_GUAt2rpp	0	0	0	0	0	0	0	0	0	0	0	0	0	0	0	0	0	0	0	0	0	0	0	0	0	0	0	0	0	0	0	0	0	0	0	0	0	0
R_PAPA181pp	0	0	0	0	0	0	0	-0.00594644	0	0	0	0	0	-0.00330358	0	0	0	0	0	0	0	0	0	0	0	2.22045e-16	0	0	0	-0.00331385	0	0	0	0	0	0	0	0
R_O2tpp	228.844	0	424.619	0	234.829	0	224.109	0	364.023	0	341.925	0	332.11	0	124.945	0	674.619	0	674.619	0	612.119	0	328.156	0	987.119	0	424.619	0	204.638	0	325.749	0	1174.62	0	924.619	0	487.119	0
R_EXo_xan_LPAREN_e_RPAREN_	0	0	0	0	0	0	0	0	0	0	0	0	0	0	0	0	0	0	0	0	0	0	0	0	0	0	0	0	0	0	0	0	0	0	0	0	0	0
R_MPTG	0.0615219	0	0.110655	0	0.0590025	0	0.0610435	0	0.054846	0	0.0928474	0	0.0969789	0	0.025307	0	0.110655	0	0.110655	0	0.110655	0	0.0726448	0	0.106349	0	0.110655	0	0.0454028	0	0.0733481	0	0.110655	0	0.110655	0	0.110655	0
R_CORELPSPPEAGFMGT_BPtex	0.00701149	0	0.0126111	0	0.00672437	0	0.00723865	0	0.00650374	0	0.0105816	0	0.0110524	0	0.00300095	0	0.0126111	0	0.0126111	0	0.0126111	0	0.00827914	0	0.0126111	0	0.0126111	0	0.00517444	0	0.0083593	0	0.0126111	0	0.0126111	0	0.0126111	0
R_MOHMT	0.00192475	0	0.00346192	0	0.00184593	0	0.00198711	0	0.00178537	0	0.00290479	0	0.00303404	0	0.000823803	0	0.00346192	0	0.00346192	0	0.00346192	0	0.00227274	0	0.00346192	0	0.00346192	0	0.00142045	0	0.00229474	0	0.00346192	0	0.00346192	0	0.00346192	0
R_EXo_lac_L_LPAREN_e_RPAREN_	0	-0.0281944	0	2.1684e-19	0	-0.0284352	0	-0.0284108	0	-0.0282307	0	-0.0285435	0	-0.0284108	0	-0.0285008	0	-7.10543e-15	0	-9.32587e-15	0	-9.32587e-15	0	-0.0304181	0	0	0	-1.42109e-14	0	-0.0284991	0	-0.0307126	0	-8.88178e-15	0	7.10543e-15	0	9.76996e-15
R_HACD2i	0	0	0	0	0	0	0	0	0	0	0	0	0	0	0	0	0	0	0	0	0	0	0	0	0	0	0	0	0	0	0	0	0	0	0	0	0	0
R_SERabcpp	0	-0.00196705	0	2.1684e-19	0	-0.00198385	0	-0.00198215	0	-0.00196958	0	-0.00199141	0	-0.00198215	0	-0.00198843	0	4.44089e-16	0	-4.44089e-16	0	0	0	-0.00194158	0	2.22045e-16	0	2.22045e-16	0	-0.00198831	0	-0.00196038	0	0	0	-4.44089e-16	0	0
R_METHALtpp	0	0	0	0	0	0	0	0	0	0	0	0	0	0	0	0	0	0	0	0	0	0	0	0	0	0	0	0	0	0	0	0	0	0	0	0	0	0
R_EXi_trsfr_un_LPAREN_e_RPAREN_	0	0	0	0	0	0	0	-5.55112e-17	0	0	0	0	0	0	0	0	0	0	0	-1.26218e-29	0	0	0	0	0	0	0	0	0	0	0	0	0	0	0	0	0	0
R_12DGR181tipp	0	0	0	0	0	0	0	0	0	0	0	0	0	0	0	0	0	0	0	0	0	0	0	0	0	0	0	0	0	0	0	0	0	0	0	0	0	0
R_DHQS	1.16367	0	2.09301	0	1.11601	0	1.20137	0	1.0794	0	1.75618	0	1.83432	0	0.498055	0	2.09301	0	2.09301	0	2.09301	0	1.37405	0	1.01817	0	2.09301	0	0.858778	0	1.38735	0	1.75086	0	1.42504	0	2.09301	0
R_ALAtex	125	0	0	0	0	0	0	0	0	0	0	0	0	0	0	0	0	0	0	0	0	0	0	0	0	0	0	0	0	0	0	0	0	0	0	0	0	0
R_THRt3pp	0	-0.00327842	0	-2.1684e-19	0	-0.00330642	0	-0.00330358	0	-0.00328264	0	-0.00331901	0	-0.00330358	0	-0.00331405	0	4.44089e-16	0	-4.44089e-16	0	0	0	-0.00323597	0	0	0	0	0	-0.00331385	0	-0.0032673	0	0	0	-4.44089e-16	0	0
R_EXo_so4_LPAREN_e_RPAREN_	0	0	0	0	0	0	0	0	0	-0.000656527	0	0	0	0	0.181744	0	0	0	0	0	0	0	0	0	0	0	0	0	0	0	0	0	0	0	0	0	0	0
R_FEENTERtpp	0	0	0	0	0	0	0	0	0	0	0	0	0	0	0	0	0	0	0	0	0	0	0	0	0	0	0	0	0	0	0	0	0	0	0	0	0	0
R_GGGGHHPPEALIPAabcpp	0.00537407	0	0.009666	0	0.00515401	0	0.00554818	0	0.0049849	0	0.00811043	0	0.00847133	0	0.00230013	0	0.009666	0	0.009666	0	0.009666	0	0.00634569	0	0.009666	0	0.009666	0	0.00396603	0	0.00640713	0	0.009666	0	0.009666	0	0.009666	0
R_PGPP120pp	0	0	0	0	0	0	0	0	0	0	0	0	0	0	0	0	0	0	0	0	0	0	0	0	0	0	0	0	0	0	0	0	0	0	0	0	0	0
R_MLDCP2App	0	-0.236046	0	8.89913e-15	0	-0.238062	0	-0.237858	0	-0.23635	0	-0.233658	0	-0.237858	0	0	0	-1.42109e-14	0	-6.01001e-14	0	-5.03301e-14	0	-0.245933	0	1.31686e-11	0	-6.03961e-14	0	-0.238597	0	-0.248314	0	-6.21725e-15	0	3.73035e-14	0	3.73035e-14
R_EXi_acac_LPAREN_e_RPAREN_	0	0.0354069	0	-2.1684e-19	0	0.0357093	0	0.0356786	0	0.0354525	0	0.0358453	0	0.0356786	0	0.0357917	0	7.10543e-15	0	4.44089e-15	0	4.44089e-15	0	0.0349484	0	0	0	1.42109e-14	0	0.0357896	0	0.0352868	0	8.88178e-15	0	-7.10543e-15	0	-9.76996e-15
R_ALAALAabcpp	0	0	0	0	0	0	0	0	0	0	0	0	0	0	0	0	0	0	0	0	0	0	0	0	0	0	0	0	0	0	0	0	0	0	0	0	0	0
R_SUCFUMtpp	0	0	0	0	0	0	0	0	0	0	0	0	0	0	0	0	0	0	0	0	0	0	0	0	0	0	0	0	0	0	0	0	0	0	0	0	0	0
R_THZPSN	0.000746027	0	0.00134183	0	0.000715477	0	0.000770196	0	0.000692002	0	0.00112589	0	0.00117599	0	0.000319303	0	0.00134183	0	0.00134183	0	0.00134183	0	0.000880906	0	0.00134183	0	0.00134183	0	0.000550563	0	0.000889434	0	0.00134183	0	0.00134183	0	0.00134183	0
R_EXi_fecrm_LPAREN_e_RPAREN_	0	0	0	0	0	0	0	0	0	0	0	0	0	0	0	0	0	0	0	0	0	0	0	0	0	0	0	0	0	0	0	0	0	0	0	0	0	0
R_DAD2t2rpp	0	0	0	0	0	0	0	0	0	0	0	0	0	0	0	0	0	0	0	0	0	0	0	0	0	0	0	0	0	0	0	0	0	0	0	0	0	0
R_PAPPT3	0.123044	0	0.221311	0	0.118005	0	0.12703	0	0.114133	0	0.185695	0	0.193958	0	0.0526633	0	0.221311	0	0.221311	0	0.221311	0	0.14529	0	0.221311	0	0.221311	0	0.0908055	0	0.146696	0	0.221311	0	0.221311	0	0.221311	0
R_HPACH	0	0	0	0	0	0	0	0	0	0	0	0	0	0	0	0	0	0	0	0	0	0	0	0	123.925	0	0	0	0	0	0	0	0	0	0	0	0	0
R_DAPDC	1.46359	0	2.63247	0	1.40366	0	1.51101	0	1.3576	0	2.20882	0	2.30711	0	0.626424	0	2.63247	0	2.63247	0	0	-1.4803e-14	1.7282	0	2.63247	0	2.63247	0	1.08012	0	1.74493	0	2.63247	0	2.63247	0	2.63247	0
R_EXo_cu_LPAREN_e_RPAREN_	0	0	0	0	0	0	0	0	0	0	0	0	0	0	0	0	0	0	0	0	0	0	0	0	0	0	0	0	0	0	0	0	0	0	0	0	0	0
R_PPBNGS	0.00895232	0	0.016102	0	0.00858572	0	0.00924236	0	0.00830403	0	0.0135106	0	0.0141118	0	0.00383164	0	0.016102	0	0.016102	0	0.016102	0	0.0105709	0	0.016102	0	0.016102	0	0.00660676	0	0.0106732	0	0.016102	0	0.016102	0	0.016102	0
R_CYTK1	0.701111	0	1.26104	0	0.672401	0	0.723826	0	0.650339	0	1.0581	0	1.10518	0	0.300079	0	1.26104	0	1.26104	0	1.26104	0	0.82787	0	1.26104	0	1.26104	0	0.517416	0	0.835885	0	1.26104	0	1.26104	0	1.26104	0
R_ARBTNtex	0	0	0	-4.33681e-19	0	0	0	-0.00429465	0	-0.00426743	0	0	0	0	0	-0.00430826	0	0	0	0	0	0	0	0	0	0	0	0	0	-0.004308	0	0	0	0	0	0	0	0
R_EXi_hdcea_LPAREN_e_RPAREN_	0	0.231784	0	0	0	0.233764	0	0.233563	0	0.232082	0	0.234654	0	0.233563	0	0.234303	0	0	0	0	0	0	0	0.228783	0	0	0	0	0	0.234289	0	0.230998	0	0	0	0	0	0
R_CYTK2	0	0	0	0	0	0	0	0	0	0	0	0	0	0	0	0	0	0	0	0	0	0	0	0	0	0	0	0	0	0	0	0	0	0	0	0	0	0
R_FMNRx2	0	0	0	0	0	0	0	0	0	0	0	0	0	0	0	0	0	0	0	0	0	0	0	0	0	0	0	0	0	0	0	0	0	0	0	0	0	0
R_EXo_pnto_R_LPAREN_e_RPAREN_	0	-0.0983526	0	-8.87962e-16	0	-0.0965475	0	-0.0964645	0	-0.0984791	0	-0.0969151	0	-0.0964645	0	-0.0997528	0	0	0	0	0	-3.19744e-14	0	-0.102257	0	-1.24345e-14	0	0	0	-0.0994155	0	-0.105207	0	0	0	0	0	2.84217e-14
R_FACOAL100t2pp	0	-0.00262274	0	0	0	-0.00264514	0	-0.00264286	0	-0.00262611	0	-0.00265521	0	-0.00264286	0	-0.00265124	0	4.44089e-16	0	-4.44089e-16	0	-1.77636e-15	0	-0.00258877	0	-1.33227e-14	0	8.88178e-16	0	-0.00265108	0	-0.00261384	0	8.88178e-16	0	-1.33227e-15	0	-8.88178e-16
R_EXo_nh4_LPAREN_e_RPAREN_	93.5858	0	443.497	0	219.872	0	92.568	0	95.8607	0	202.59	0	75.4807	0	111.555	0	68.4973	0	68.4973	0	193.497	0	87.9062	0	68.4973	0	68.4973	0	101.816	0	87.5471	0	193.497	0	68.4973	0	68.4973	0
R_34HPPDIO	0	-0.0421823	0	1.06683e-14	0	-0.0451878	0	0	0	0	0	-0.0453598	0	-0.0451489	0	-0.0426407	0	1.82077e-14	0	-2.33887e-14	0	-1.80596e-14	0	-0.0502653	0	-4.10783e-14	0	-1.68754e-14	0	-0.0426382	0	-0.050752	0	2.66454e-14	124.332	0	0	-1.68754e-14
R_EXi_met_L_LPAREN_e_RPAREN_	0	0.0734366	0	-3.55553e-15	0	0.0714187	0	0.0713573	0	0.0636832	0	0.0716906	0	0.0713573	0	0.0666123	0	1.46549e-14	0	1.67274e-14	0	1.45069e-14	125	0.0330069	0	1.15463e-14	0	2.75335e-14	0	0.066277	0	0.0679597	0	6.43929e-15	0	-1.19904e-14	0	-2.30926e-14
R_EXi_uri_LPAREN_e_RPAREN_	0	0	0	0	0	0	0	0	0	0	0	0	0	0	0	0	0	0	0	0	0	0	0	0	0	0	0	0	0	0	0	0	0	0	0	0	0	0
R_ANTHDIODC	0	-0.0441494	0	7.10543e-15	0	-0.0471716	0	-0.047131	0	-0.0442062	0	-0.044696	0	-0.047131	0	-0.0446291	0	2.57572e-14	0	-9.32587e-15	0	-4.88498e-15	0	-0.0496181	0	-2.93099e-14	0	1.42109e-14	0	-0.0446265	0	-0.0500985	124.658	0	0	-4.44089e-15	0	-2.66454e-14
R_NTD6pp	0	0	0	0	0	0	0	0	0	0	0	0	0	0	0	0	0	0	0	0	0	0	0	0	0	0	0	0	0	0	0	0	0	0	0	0	0	0
R_EXo_glu_L_LPAREN_e_RPAREN_	0	-0.0458979	0	-1.25767e-17	0	-0.0436448	0	-0.0436072	0	-0.0459569	0	-0.0438109	0	-0.0436072	0	-0.0463966	0	-2.13163e-14	0	-1.42109e-14	0	-1.42109e-14	0	-0.0453035	0	0	0	-2.84217e-14	0	-0.0463939	0	-0.0457421	0	-1.77636e-14	0	1.42109e-14	0	2.93099e-14
R_EXi_lac_L_LPAREN_e_RPAREN_	0	0.0281944	0	-2.1684e-19	0	0.0284352	0	0.0284108	0	0.0282307	0	0.0285435	0	0.0284108	0	0.0285008	0	7.10543e-15	0	9.32587e-15	0	9.32587e-15	0	0.0304181	0	0	0	1.42109e-14	0	0.0284991	0	0.0307126	0	8.88178e-15	0	-7.10543e-15	0	-9.76996e-15
R_EXi_lctfr_un_LPAREN_e_RPAREN_	0	0	0	0	0	0	0	-5.55112e-17	0	0	0	0	0	0	0	0	0	0	0	-1.26218e-29	0	0	0	0	0	0	0	0	0	0	0	0	0	0	0	0	0	0
R_KMBADC	0	-0.0675354	0	3.55748e-15	0	-0.0654671	0	-0.0654108	0	-0.0577744	0	-0.0657164	0	-0.0654108	0	-0.060647	0	-1.46549e-14	0	-1.67274e-14	0	-1.45069e-14	0	-0.0304181	0	-1.15463e-14	0	-2.75335e-14	0	-0.060312	0	-0.0620786	0	-6.43929e-15	0	1.19904e-14	0	2.30926e-14
R_GTHOr	0.557264	0	1.00231	0	0.534444	0	0.575318	0	0	0	0.84101	0	0.878433	0	60.9805	0	1.00231	0	1.00231	0	1.00231	0	0.587059	0	1.00231	0	1.00231	0	0.411257	0	0.664386	0	1.00231	0	1.00231	0	1.00231	0
R_G3PD5	0	-0.00196705	0	8.67362e-19	0	-0.00198385	0	-0.00198215	0	-0.00196958	0	-0.00199141	0	-0.00198215	0	-0.00198843	0	0	0	0	0	0	0	-0.00194158	0	0	0	0	0	-0.00198831	0	-0.00196038	0	0	0	2.22045e-16	0	0
R_GLCUR1Ptex	0	0	0	0	0	0	0	0	0	0	0	0	0	0	0	0	0	0	0	0	0	0	0	0	0	0	0	0	0	0	0	0	0	0	0	0	0	0
R_AIRC3	-0.618761	0	-1.11293	0	-0.593423	0	-0.638808	0	-0.573953	0	-0.93382	0	-0.975373	0	-0.264833	0	-1.11293	0	-1.11293	0	-1.11293	0	-0.730631	0	-1.11293	0	-1.11293	0	-0.456642	0	-0.737705	0	-1.11293	0	-1.11293	0	-1.11293	0
R_AIRC2	0.618761	0	1.11293	0	0.593423	0	0.638808	0	0.573953	0	0.93382	0	0.975373	0	0.264833	0	1.11293	0	1.11293	0	1.11293	0	0.730631	0	1.11293	0	1.11293	0	0.456642	0	0.737705	0	1.11293	0	1.11293	0	1.11293	0
R_PGP140abcpp	0	-0.000655684	0.00179192	0	0	-0.000661284	0	-0.000660716	0	-0.000656527	0	-0.000663802	0	-0.000660716	0	-0.000662809	0.00179192	0	0.00179192	0	0.00179192	0	0	-0.000647193	0.00179192	0	0.00179192	0	0	-0.00066277	0	-0.000653459	0.00179192	0	0.00179192	0	0.00179192	0
R_CU2abcpp	0	-0.00262274	0	0	0	-0.00264514	0	-0.00264286	0	-0.00262611	0	-0.00265521	0	-0.00264286	0	-0.00265124	0	4.44089e-16	0	-4.44089e-16	0	0	0	-0.00258877	0	2.22045e-16	0	2.22045e-16	0	-0.00265108	0	-0.00261384	0	0	0	-4.44089e-16	0	0
R_PGSA181	0	0	0	0	0	0	0	-0.00528572	0	0	0	0	0	0	0	0	0	0	0	0	0	0	0	0	0	2.22045e-16	0	0	0	0	0	0	0	0	0	0	0	0
R_TRDR	0.251912	0	1.12217	0	0.241596	0	0.260073	0	0	0	0.38018	0	0.397097	0	0	0	0.453097	0	1.12217	0	1.12217	0	0.439241	0	0.669069	0	0.906195	0	0.185909	0	0.74383	0	0.453097	0	0.453097	0	0.453097	0
R_FE3DCITabcpp	0	0	0	0	0	0	0	0	0	0	0	0	0	0	0	0	0	4.26326e-14	0	2.84217e-14	0	2.84217e-14	0	0	0	2.22045e-16	0	5.70655e-14	0	0	0	0	0	3.55271e-14	0	-2.84217e-14	0	-5.86198e-14
R_EXo_acmum_LPAREN_e_RPAREN_	0	-0.118023	0	0	0	-0.119031	0	-0.118929	0	-0.118175	0	-0.116829	0	-0.118929	0	-0.119306	0	0	0	0	0	0	0	-0.124261	0	0	0	0	0	-0.119299	0	-0.125464	0	0	0	0	0	0
R_USHD_BP	0.041985	0	0.0755156	0	0.0402657	0	0.0433452	0	0.0389446	0	0.0633627	0	0.0661822	0	0.0179698	0	0.0755156	0	0.0755156	0	0.0755156	0	0.0495757	0	0.0755156	0	0.0755156	0	0.0309846	0	0.0500557	0	0.0755156	0	0.0755156	0	0.0755156	0
R_DXPS	0.0117323	0	0.021102	0	0.0112518	0	0.0121124	0	0.0108826	0	0.0177061	0	0.0184939	0	0.00502147	0	0.021102	0	0.021102	0	0.021102	0	0.0138534	0	0.021102	0	0.021102	0	0.00865833	0	0.0139875	0	0.021102	0	0.021102	0	0.021102	0
R_TUNGStex	0	0	0	0	0	0	0	0	0	0	0	0	0	0	0	0	0	0	0	0	0	0	0	0	0	0	0	0	0	0	0	0	0	0	0	0	0	0
R_DBTS	0	-0.0039341	0	0	0	-0.00396771	0	-0.00396429	0	-0.00393916	0	-0.00398281	0	-0.00396429	0	-0.00397685	0	4.44089e-16	0	-4.44089e-16	0	0	0	-0.00388316	0	2.22045e-16	0	2.22045e-16	0	-0.00397662	0	-0.00392075	0	0	0	-4.44089e-16	0	0
R_CHLtex	0	0	0	0	0	0	0	0	0	0	0	0	0	0	0	0	0	0	0	0	0	0	0	0	0	0	0	0	0	0	0	0	0	0	0	0	0	0
R_TYRabcpp	0	0	0	0	0	0	0	0	0	0	0	0	0	0	0	0	0	0	0	0	0	0	0	0	0	0	0	0	0	0	0	0	0	0	125	0	0	0
R_METHTHtex	0	0	0	0	0	0	0	0	0	0	0	0	0	0	0	0	0	0	0	0	0	0	-124.632	0	0	0	0	0	0	0	0	0	0	0	0	0	0	0
R_EXi_dcyt_LPAREN_e_RPAREN_	0	0	0	0	0	0	0	0	0	0	0	0	0	0	0	0	0	0	0	0	0	0	0	0	0	0	0	0	0	0	0	0	0	0	0	0	0	0
R_S7PI	0.113611	0	0.204345	0	0.108959	0	0.117292	0	0.105384	0	0.17146	0	0.179089	0	0.0486262	0	0.204345	0	0.204345	0	0.204345	0	0.134152	0	0.204345	0	0.204345	0	0.0838445	0	0.135451	0	0.204345	0	0.204345	0	0.204345	0
R_KAS14	1.42979	0	2.57166	0	1.37124	0	1.47611	0	1.32625	0	2.1578	0	2.25382	0	0.611956	0	2.57166	0	2.57166	0	2.57166	0	1.68829	0	2.57166	0	2.57166	0	1.05517	0	1.70463	0	2.57166	0	2.57166	0	2.57166	0
R_ILETRS	0.761128	0	1.36899	0	0.72996	0	0.785787	0	0.70601	0	1.14868	0	1.19979	0	0.325767	0	1.36899	0	1.36899	0	1.36899	0	0.898737	0	1.36899	0	1.36899	0	0.561708	0	0.907438	0	1.36899	0	1.36899	0	1.36899	0
R_PHEtex	0	0	0	0	0	0	0	0	0	0	0	0	0	0	0	0	0	0	0	0	0	0	0	0	125	0	0	0	0	0	0	0	0	0	0	0	0	0
R_VALabcpp	0	-0.00327842	0	-2.1684e-19	0	-0.00330642	0	-0.00198215	0	-0.00196958	0	-0.00331901	0	-0.00198215	0	-0.00331405	0	4.44089e-16	0	-4.44089e-16	0	0	0	-0.00323597	0	2.22045e-16	0	2.22045e-16	0	-0.00198831	0	-0.0032673	0	0	0	-4.44089e-16	0	0
R_PLIPAE160pp	0	-0.0334399	0	3.55271e-15	0	-0.0337255	0	-0.0336965	0	-0.0334829	0	-0.0338539	0	-0.0336965	0	-0.0258496	0	-4.44089e-16	0	-1.13243e-14	0	-9.54792e-15	0	-0.0355956	0	-1.19904e-14	0	-1.33227e-14	0	-0.025848	0	-0.0287522	0	2.88658e-15	0	5.32907e-15	0	3.55271e-15
R_ALAALAtex	0	0	0	0	0	0	0	0	0	0	0	0	0	0	0	0	0	0	0	0	0	0	0	0	0	0	0	0	0	0	0	0	0	0	0	0	0	0
R_PE141abcpp	0	0	0	0	0	0	0	0	0	0	0	0	0	-2.77556e-17	0	-0.0258496	0	0	0	0	0	0	0	0	0	0	0	0	0	0	0	0	0	0	0	0	0	0
R_NODOx	0	-0.00458979	0	4.33681e-19	0	-0.00462899	0	-0.00462501	0	-0.00459569	0	-0.00464662	0	-0.00462501	0	-0.00463966	0	0	0	0	0	0	0	-0.00453035	0	0	0	0	0	-0.00463939	0	-0.00457421	0	0	0	0	0	0
R_NODOy	0	-0.00458979	0	4.33681e-19	0	-0.00462899	0	-0.00462501	0	-0.00459569	0	-0.00464662	0	-0.00462501	0	-0.00463966	0	0	0	0	0	0	0	-0.00453035	0	0	0	0	0	-0.00463939	0	-0.00457421	0	0	0	0	0	0
R_1PIPDH	0	0	0	0	0	0	0	0	0	0	0	0	0	0	0	0	0	0	0	0	122.368	0	0	0	0	0	0	0	0	0	0	0	0	0	0	0	0	0
R_EXo_glyc3p_LPAREN_e_RPAREN_	0	-0.0386854	0	-1.63531	0	-0.0390158	0	-0.0389822	0	-0.0387351	0	-0.0391643	0	-0.0389822	0	-0.0391057	0	-1.63531	0	-1.63531	0	-1.63531	0	-0.0407732	0	-1.63531	0	-1.63531	0	-0.0391034	0	-0.0411679	0	-1.63531	0	-1.63531	0	-1.63531
R_EXi_myglbn_LPAREN_e_RPAREN_	0	0.42226	0	0	0	0.404706	0	0.404358	0	0.422804	0	0.406247	0	0.404358	0	0.426849	0	0	0	0	0	0	0	0.416792	0	0	0	0	0	0.426824	0	0.420828	0	0	0	0	0	0
R_12DGR160tipp	0	0	0	0	0	0	0	0	0	0	0	0	0	0	0	0	0	0	0	0	0	0	0	0	0	0	0	0	0	0	0	0	0	0	0	0	0	0
R_NTD12pp	0	0	0	0	0	0	0	0	0	0	0	0	0	0	0	0	0	0	0	0	0	0	0	0	0	0	0	0	0	0	0	0	0	0	0	0	0	0
R_DASPt2rpp	0	0	0	0	0	0	0	0	0	0	0	0	0	0	0	0	0	0	0	0	0	0	0	0	0	0	0	0	0	0	0	0	0	0	0	0	0	0
R_EXo_lctfr_LPAREN_e_RPAREN_	0	0	0	0	0	0	0	0	0	0	0	0	0	0	0	0	0	0	0	0	0	0	0	0	0	0	0	0	0	0	0	0	0	0	0	0	0	0
R_ARBTNtpp	0	0	0	0	0	0	0	0	0	0	0	0	0	0	0	0	0	0	0	0	0	0	0	0	0	0	0	0	0	0	0	0	0	0	0	0	0	0
R_EXo_din_LPAREN_e_RPAREN_	0	0	0	0	0	0	0	0	0	0	0	0	0	0	0	0	0	0	0	0	0	0	0	0	0	0	0	0	0	0	0	0	0	0	0	0	0	0
R_FA161t2rpp	0	0	0	0	0	0	0	0	0	0	0	0	0	0	0	0	0	0	0	0	0	0	0	0	0	0	0	0	0	0	0	0	0	0	0	0	0	0
R_CGLYtex	0	0	0	0	0	0	0	0	0	0	0	0	0	0	0	0	0	0	0	0	0	0	0	0	0	0	0	0	0	0	0	0	0	0	0	0	0	0
R_EXo_indac_LPAREN_e_RPAREN_	0	0	0	0	0	0	0	0	0	0	0	0	0	0	0	0	0	0	0	0	0	0	0	0	0	0	0	0	0	0	0	0	0	0	0	0	0	0
R_XTSNt2rpp	0	0	0	0	0	0	0	0	0	0	0	0	0	0	0	0	0	0	0	0	0	0	0	0	0	0	0	0	0	0	0	0	0	0	0	0	0	0
R_FBP	2.27759	0	4.09655	0	2.18432	0	2.35138	0	2.11265	0	3.43729	0	3.59024	0	0.97482	0	4.09655	0	4.09655	0	4.09655	0	2.68937	0	3.73827	0	4.09655	0	1.68085	0	2.71541	0	3.7544	0	3.8739	0	4.09655	0
R_AICART	0.872167	0	1.56871	0	0.836452	0	0.900424	0	0.809008	0	1.31626	0	1.37483	0	0.373292	0	1.56871	0	1.56871	0	1.56871	0	1.02985	0	1.56871	0	1.56871	0	0.643654	0	1.03982	0	1.56871	0	1.56871	0	1.56871	0
R_4PEPTabcpp	0	-0.238669	0	8.43769e-15	0	-0.240707	0	0	0	0	0	-0.236314	0	0	0	0	0	-1.37668e-14	0	-5.9952e-14	0	-4.9738e-14	0	-0.248522	0	0	0	-5.92859e-14	0	-0.241248	0	-0.250928	0	-6.21725e-15	0	3.68594e-14	0	3.73035e-14
R_EXi_ac_LPAREN_e_RPAREN_	0	0.0163921	0	-2.1684e-19	0	0.0165321	0	0.0165179	0	0.0164132	0	0.0165951	0	0.0165179	0	0.0165702	0	7.10543e-15	0	3.55271e-15	0	4.44089e-15	0	0.0161798	0	0	0	1.42109e-14	0	0.0165692	0	0.0163365	0	8.88178e-15	0	-7.54952e-15	0	-9.76996e-15
R_BALAt2rpp	0	0	0	0	0	0	0	0	0	0	0	0	0	0	0	0	0	0	0	0	0	0	0	0	0	0	0	0	0	0	0	0	0	0	0	0	0	0
R_PLIPA2A180pp	0	0	0	0	0	0	0	0	0	0	0	0	0	0	0	0	0	0	0	0	0	0	0	0	0	0	0	0	0	0	0	0	0	0	0	0	0	0
R_FE3HOXUtex	0	0	0	0	0	0	0	0	0	0	0	0	0	0	0	0	0	0	0	0	0	0	0	0	0	0	0	0	0	0	0	0	0	0	0	0	0	0
R_FA160t2rpp	0	0	0	0	0	0	0	0	0	0	0	0	0	0	0	0	0	0	0	0	0	0	0	0	0	0	0	0	0	0	0	0	0	0	0	0	0	0
R_GLYCLTtex	0	0	0	0	0	0	0	0	0	0	0	0	0	0	0	0	0	0	0	0	0	0	0	0	0	0	0	0	0	0	0	0	0	0	0	0	0	0
R_PMDPHT	0.00149205	0	0.00268366	0	0.00143095	0	0.00154039	0	0.001384	0	0.00225177	0	0.00235197	0	0.000638606	0	0.00268366	0	0.00268366	0	0.00268366	0	0.00176181	0	0.00268366	0	0.00268366	0	0.00110113	0	0.00177887	0	0.00268366	0	0.00268366	0	0.00268366	0
R_EXo_etoh_LPAREN_e_RPAREN_	0	-0.0281944	0	-3.5525e-15	0	-0.0257901	0	-0.0257679	0	-0.0282307	0	-0.0258883	0	-0.0257679	0	-0.0367859	0	-1.19904e-14	0	0	0	0	0	-0.0252405	0	1.24345e-14	0	-4.44089e-16	0	-0.0364523	0	-0.0248314	0	-1.17684e-14	0	0	0	1.59872e-14
R_EXo_ptrc_LPAREN_e_RPAREN_	0	-0.0563888	0	-1.51788e-17	0	-0.0542253	0	-0.0541787	0	-0.0544918	0	-0.0544318	0	-0.0541787	0	-0.0570016	0	-2.08722e-14	0	-1.46549e-14	0	-1.42109e-14	0	-0.0556586	0	0	0	-2.84217e-14	0	-0.0569982	0	-0.0561975	0	-1.77636e-14	0	1.37668e-14	0	2.93099e-14
R_PGPP140pp	0	0	0.00179192	0	0	0	0	0	0	0	0	0	0	0	0	0	0.00179192	0	0.00179192	0	0.00179192	0	0	0	0.00179192	0	0.00179192	0	0	0	0	0	0.00179192	0	0.00179192	0	0.00179192	0
R_INDOLEtex	0	0	0	0	0	0	0	0	0	0	0	0	0	0	0	0	0	0	0	0	0	0	0	0	0	0	0	0	0	0	0	0	0	0	0	0	0	0
R_EXi_fe3hox_LPAREN_e_RPAREN_	0	0	0	0	0	0	0	0	0	0	0	0	0	0	0	0	0	0	0	0	0	0	0	0	0	0	0	0	0	0	0	0	0	0	0	0	0	0
R_HIStex	0	0	0	0	0	0	0	0	0	0	0	0	0	0	0	0	0	0	0	0	0	0	0	0	0	0	0	0	0	0	0	0	0	0	0	0	0	0
R_EXi_cu_LPAREN_e_RPAREN_	0	0	0	0	0	0	0	0	0	0	0	0	0	0	0	0	0	0	0	0	0	0	0	0	0	0	0	0	0	0	0	0	0	0	0	0	0	0
R_ETHAt2rpp	0	0	0	0	0	0	0	0	0	0	0	0	0	0	0	0	0	0	0	0	0	0	0	0	0	0	0	0	0	0	0	0	0	0	0	0	0	0
R_GLCNT_BP1	0.00495422	0	0.00891084	0	0.00475135	0	0.00511473	0	0.00459546	0	0.0074768	0	0.0078095	0	0.00212043	0	0.00891084	0	0.00891084	0	0.00891084	0	0.00584993	0	0.00891084	0	0.00891084	0	0.00365619	0	0.00590657	0	0.00891084	0	0.00891084	0	0.00891084	0
R_CADAT	0	0	0	0	0	0	0	0	0	0	0	0	0	0	0	0	0	0	0	0	122.368	0	0	0	0	0	0	0	0	0	0	0	0	0	0	0	0	0
R_LEUabcpp	0	0	0	0	0	0	0	0	0	0	0	0	0	0	0	0	0	0	125	0	0	0	0	0	0	0	0	0	0	0	0	0	0	0	0	0	0	0
R_FTHFD	1.20974	0	2.17587	0	1.1602	0	1.24893	0	1.12213	0	1.82571	0	1.90695	0	0.261321	0	2.17587	0	2.17587	0	2.17587	0	1.79687	0	2.17587	0	2.17587	0	0.892778	0	0.727921	0	2.17587	0	2.17587	0	2.17587	0
R_PAPA180pp	0	0	0	0	0	0	0	0	0	0	0	0	0	0	0	0	0	0	0	0	0	0	0	0	0	0	0	0	0	0	0	0	0	0	0	0	0	0
R_3HAD120	0.761445	0	1.36956	0	0.730264	0	0.786114	0	0.706304	0	1.14916	0	1.20029	0	0.325902	0	1.36956	0	1.36956	0	1.36956	0	0.899112	0	1.36956	0	1.36956	0	0.561942	0	0.907816	0	1.36956	0	1.36956	0	1.36956	0
R_LPLIPAL2A161	0	0	0	0	0	0	0	0	0	0	0	0	0	0	0	0	0	0	0	0	0	0	0	0	0	0	0	0	0	0	0	0	0	0	0	0	0	0
R_LPLIPAL2A160	0	-0.00262274	0	-6.50521e-19	0	-0.00264514	0	-0.00264286	0	-0.00262611	0	-0.00265521	0	-0.00264286	0	-0.00265124	0	4.44089e-16	0	-4.44089e-16	0	0	0	-0.00258877	0	-2.5091e-14	0	-2.22045e-16	0	-0.00265108	0	-0.00261384	0	0	0	-4.44089e-16	0	0
R_SPMDabcpp	0	-0.00196705	0	2.1684e-19	0	-0.00198385	0	-0.00198215	0	-0.00196958	0	-0.00199141	0	-0.00198215	0	-0.00198843	0	4.44089e-16	0	-4.44089e-16	0	0	0	-0.00194158	0	2.22045e-16	0	2.22045e-16	0	-0.00198831	0	-0.00196038	0	0	0	-4.44089e-16	0	0
R_EXo_mal_D_LPAREN_e_RPAREN_	0	-0.0314728	0	2.1684e-19	0	-0.0290965	0	-0.0290715	0	-0.0315133	0	-0.0292073	0	-0.0290715	0	-0.0318148	0	0	0	0	0	-9.32587e-15	0	-0.0310653	0	0	0	0	0	-0.0318129	0	-0.031366	0	0	0	0	0	1.95399e-14
R_AHSL1	0	3.79037e-16	0	-2.1684e-19	0	5.01986e-17	0	-2.99565e-16	0	-6.657e-16	0	1.23057e-16	0	6.08237e-17	0	5.31259e-17	0	7.10543e-15	0	3.84877e-15	0	4.73695e-15	0	-0.0097079	0	0	0	1.42109e-14	0	9.18319e-17	0	-2.47198e-17	0	8.88178e-15	0	-7.10543e-15	0	-9.76996e-15
R_AGPAT120	0	-0.00852389	0	0	0	-0.0085967	0	-0.0085893	0	-0.00853486	0	-0.00862943	0	-0.0085893	0	-0.00861652	0	1.33227e-15	0	-1.33227e-15	0	0	0	-0.00841351	0	-2.4869e-14	0	0	0	-0.00861601	0	-0.00849497	0	0	0	-1.33227e-15	0	0
R_ARGSS	1.04569	0	0	-3.55271e-15	1.00287	0	1.07957	0	0.969964	0	1.57813	0	1.64835	0	0.44756	0	1.88081	0	1.88081	0	1.88081	0	1.23475	0	1.88081	0	1.88081	0	0.771712	0	1.2467	0	1.88081	0	1.88081	0	1.88081	0
R_CLPNH161pp	0	-0.0426195	0	1.33227e-15	0	-0.0429835	0	-0.0429465	0	-0.0426743	0	-0.0431471	0	-0.0429465	0	-0.0430826	0	-4.44089e-16	0	-1.19904e-14	0	-9.32587e-15	0	-0.0446563	0	-1.26565e-14	0	-1.35447e-14	0	-0.04308	0	-0.0450887	0	2.22045e-15	0	5.77316e-15	0	3.9968e-15
R_EXi_asp_D_LPAREN_e_RPAREN_	0	0.0314728	0	8.67362e-18	0	0.0290965	0	0.0290715	0	0.0315133	0	0.0292073	0	0.0290715	0	0.0318148	0	1.42109e-14	0	9.4739e-15	0	9.4739e-15	0	0.0310653	0	0	0	1.42109e-14	0	0.0318129	0	0.031366	0	8.88178e-15	0	-7.10543e-15	0	-1.95399e-14
R_SUCOAS	-99999	3.88578e-16	-99999	0	-99999	0	-99999	-3.33067e-16	-99999	-6.66134e-16	-99999	1.66533e-16	-99999	5.55112e-17	-99999	1.11022e-16	-99999	7.10543e-15	-99999	3.55271e-15	-99999	4.44089e-15	-99999	-1.11022e-16	-99999	0	-99999	1.5099e-14	-99999	5.55112e-17	-99999	-5.55112e-17	-99999	8.88178e-15	-99999	-7.99361e-15	-99999	-9.76996e-15
R_PLIPAG160pp	0	-0.00983526	0	0	0	-0.00991926	0	-0.00991073	0	-0.00984791	0	-0.00995703	0	-0.00991073	0	-0.00994214	0	1.77636e-15	0	-1.77636e-15	0	0	0	-0.0097079	0	2.22045e-16	0	2.22045e-16	0	-0.00994155	0	-0.00980189	0	0	0	-1.77636e-15	0	0
R_H2St1pp	0	-0.00655684	0	2.1684e-19	0	-0.00661284	0	-0.00660716	0	0	0	-0.00663802	0	-0.00660716	0	-0.00662809	0	4.44089e-16	0	-2.22045e-16	0	-2.22045e-16	0	-0.00647193	0	8.88178e-16	0	0	0	-0.0066277	0	-0.00653459	0	-4.44089e-16	0	-4.44089e-16	0	0
R_UAAGDS	0.123044	0	0.221311	0	0.118005	0	0.12703	0	0.114133	0	0.185695	0	0.193958	0	0.0526633	0	0.221311	0	0.221311	0	0.221311	0	0.14529	0	0.221311	0	0.221311	0	0.0908055	0	0.146696	0	0.221311	0	0.221311	0	0.221311	0
R_PSP_L	4.53887	0	8.16377	0	4.35301	0	4.68592	0	3.80466	0	6.84996	0	7.15477	0	0	-0.00795371	8.16377	0	8.16377	0	8.16377	0	4.99107	0	8.16377	0	8.16377	0	0	-0.00795324	0	-0.00718805	7.82162	0	8.16377	0	8.16377	0
R_4PEPTtex	0	0	0	0	0	0	0	0	0	0	0	0	0	0	0	0	0	0	0	0	0	0	0	0	0	0	0	0	0	0	0	0	0	0	0	0	0	0
R_ICDHyr	67.6108	0	39.2232	0	79.263	0	75.765	0	71.7667	0	53.0274	0	49.8248	0	38.0654	0	148.147	0	235.014	0	108.999	0	30.2439	0	289.582	0	39.2232	0	82.6471	0	40.9885	0	289.565	0	289.446	0	27.431	0
[truncated: 309 more rows]

## Sheet: FBA S No TCA
	L-cysteine		reduced glutathione		mercaptopyruvate		taurine		thiocyanate		thiosulfate		SO2
[truncated: 1,879 more rows]

[truncated: 2 more sheets: FBA OA No TCA, FBA OA TCA]
