# Supplementary material for: Probing the Genome-Scale Metabolic Landscape of Bordetella pertussis, the Causative Agent of Whooping Cough
Source: Appl Environ Microbiol. 2017 Oct 17;83(21):e01528-17. doi: 10.1128/AEM.01528-17 (PMC5648915; doi:10.1128/AEM.01528-17)
Supplement: Supplemental material [file AEM.01528-17_zam999118131sd9.xlsx]

## Sheet: Read Me
File description
This file contains data from the reconstruction of the metabolic networks of 14 additional strains of Bordetella sp.
Sheet description
sheet name	description
Network reconstruction method	description of the method used to reconstruct the metabolic networks of the 14 additional Bordetella strains based on their genome sequence
Reconstructed networks overview	overview of the strains for which networks were reconstructed, and comparison of the number of reactions of iBP1870 (Tohama I network) that were found in each reconstructed network after automatic reconstruction and after manual curation
Reconstructed networks	complete list of reactions present (1) or absent (0) in each reconstructed network, compared to model iBP1870 (Tohama I)

## Sheet: Network reconstruction method
Metabolic network reconstruction
The genome sequences of 14 additional Bordetella strains were retrieved from NCBI Genome (http://www.ncbi.nlm.nih.gov/genome). These included representatives of species pertussis, parapertussis and bronchiseptica (classical Bordetella subspecies) (1). Strains Bbr77 and D445 of B. bronchiseptica were not considered because of their poor sequence quality (see Table 2 in Park et al. (1)). Of the 14 …
For every reaction in iBP1870, we assessed in which strain’s reconstruction it appeared (non-gene associated reactions were considered as “present” in all reconstructions). Of the reactions in the iBP1870 reconstruction, 1018 are associated with one or more genes, and thus with one or more protein sequences. Of these 1018 reactions, 962 (94.5%) were readily found in all 17 Bordetella genomes that…
Four reactions could not be matched back to B. pertussis Tohama I based on proteome sequence alone; this is due to the fact that these reactions are associated to genes annotated as pseudogenes, and hence are not included in the proteome (BP0971, BP2737, BP2982, BP3835); using a tblastx approach, the presence of these genes was confirmed in all queried bordetellae genomes, and included in the cor…
For each of the remaining 90 reactions (representing 48 different genes), further manual curation was performed by systematically applying a blastp and/or tblastn search against classical bordetellae genomes with the corresponding B. pertussis Tohama I protein as a query (http://blast.ncbi.nlm.nih.gov/Blast.cgi). For 17 of those genes, a corresponding gene could be identified in some strains, whi…
References
1. Park J, Zhang Y, Buboltz AM, Zhang X, Schuster SC, Ahuja U, Liu M, Miller JF, Sebaihia M, Bentley SD, Parkhill J, Harvill ET (2012) Comparative genomics of the classical Bordetella subspecies: the evolution and exchange of virulence-associated diversity amongst closely related pathogens. BMC Genomics 13: 545
2. Berglund AC, Sjolund E, Ostlund G, Sonnhammer EL (2008) InParanoid 6: eukaryotic ortholog clusters with inparalogs. Nucleic Acids Res 36: D263-D266
3. Hucka M, Finney A, Sauro HM, Bolouri H, Doyle JC, Kitano H, Arkin AP, Bornstein BJ, Bray D, Cornish-Bowden A, Cuellar AA, Dronov S, Gilles ED, Ginkel M, Gor V, Goryanin II, Hedley WJ, Hodgman TC, Hofmeyr JH, Hunter PJ, Juty NS, Kasberger JL, Kremling A, Kummer U, Le NN, Loew LM, Lucio D, Mendes P, Minch E, Mjolsness ED, Nakayama Y, Nelson MR, Nielsen PF, Sakurada T, Schaff JC, Shapiro BE, Shim…

## Sheet: Reconstructed networks overview
				Automated FiJo output		Manually curated output
B. pertussis	host	location	year	Number of matched reactionsb	Coverage (%)c	Number of matched reactionsb	Coverage (%)c
Tohama I	Human	Japan	1954	1014	0.996	1018	1
CS	Human	China	1951	1014	0.996	1018	1
18323	Human	USA	1946	1002	0.984	1011	0.993
B0558a	Human	Netherlands	1949	1014	0.996	1018	1
B1193a	Human	Netherlands	1950	1012	0.994	1016	0.998
B1831a	Human	Netherlands	1999	1014	0.996	1018	1
B1834a	Human	Netherlands	1999	1014	0.996	1018	1
B1917a	Human	Netherlands	2000	1013	0.995	1017	0.999
B1920a	Human	Netherlands	2000	1014	0.996	1018	1
B. bronchiseptica	host	location	year	Number of matched reactionsb	Coverage (%)c	Number of matched reactionsb	Coverage (%)c
RB50	Rabbit	USA	Unknown	1001	0.983	1015	0.997
1289a	Monkey	South Africa	Unknown	1012	0.994	1016	0.998
253	Dog	USA	Unknown	1000	0.982	1013	0.995
MO149	Human	USA	Unknown	1005	0.987	1018	1
B. parapertussis	host	location	year	Number of matched reactionsb	Coverage (%)c	Number of matched reactionsb	Coverage (%)c
12822	Human	Germany	Unknown	995	0.977	1013	0.995
Bpp5	Sheep	New Zealand	Unknown	962	0.945	978	0.961
afor strains highlighted in red, the available genome sequence is made of more than one contig/scaffold, and no associated proteome is readily available
bonly gene-associated reactions are taken into account (1018 gene-associated reactions in the reconstructed metabolic network of Tohama I)
cratio between the number of gene-associated reactions in the reconstructed network and the number of gene-associated reactions in the Tohama I network (1018)

## Sheet: Reconstructed networks
		1=present/0=absent
		B. pertussis									B. bronchiseptica				B. parapertussis
Reaction ID	Gene association Tohama I	Tohama I	18323	B0558	B1193	B1831	B1834	B1917	B1920	CS	1289	253	MO149	RB50	12822	Bpp5
COFACTORS_BP_130515	None	1	1	1	1	1	1	1	1	1	1	1	1	1	1	1
DNA_BP_130515	None	1	1	1	1	1	1	1	1	1	1	1	1	1	1	1
IONS_BP_130515	None	1	1	1	1	1	1	1	1	1	1	1	1	1	1	1
LIPID_BP_130515	None	1	1	1	1	1	1	1	1	1	1	1	1	1	1	1
LPSS_BP_130515	None	1	1	1	1	1	1	1	1	1	1	1	1	1	1	1
PG_BP_130515	None	1	1	1	1	1	1	1	1	1	1	1	1	1	1	1
PROTS_BP_130515	None	1	1	1	1	1	1	1	1	1	1	1	1	1	1	1
R_12DGR120tipp	None	1	1	1	1	1	1	1	1	1	1	1	1	1	1	1
R_12DGR140tipp	None	1	1	1	1	1	1	1	1	1	1	1	1	1	1	1
R_12DGR141tipp	None	1	1	1	1	1	1	1	1	1	1	1	1	1	1	1
R_12DGR160tipp	None	1	1	1	1	1	1	1	1	1	1	1	1	1	1	1
R_12DGR161tipp	None	1	1	1	1	1	1	1	1	1	1	1	1	1	1	1
R_12DGR180tipp	None	1	1	1	1	1	1	1	1	1	1	1	1	1	1	1
R_12DGR181tipp	None	1	1	1	1	1	1	1	1	1	1	1	1	1	1	1
R_15DAPt2pp	BP2476	1	1	1	1	1	1	1	1	1	1	1	1	1	1	1
R_1PIPDH	None	1	1	1	1	1	1	1	1	1	1	1	1	1	1	1
R_23DHBDC	BP0578	1	1	1	1	1	1	1	1	1	1	1	1	1	1	1
R_23DHBtex	None	1	1	1	1	1	1	1	1	1	1	1	1	1	1	1
R_23DHBtpp	None	1	1	1	1	1	1	1	1	1	1	1	1	1	1	1
R_25DHPACDIO	BP3134	1	1	1	1	1	1	1	1	1	1	1	1	1	1	1
R_26DAHtex	None	1	1	1	1	1	1	1	1	1	1	1	1	1	1	1
R_2ABUT2ENAH	None	1	1	1	1	1	1	1	1	1	1	1	1	1	1	1
R_2AGPA120tipp	BP3557	1	1	1	1	1	1	1	1	1	1	1	1	1	1	1
R_2AGPA140tipp	BP3557	1	1	1	1	1	1	1	1	1	1	1	1	1	1	1
R_2AGPA141tipp	BP3557	1	1	1	1	1	1	1	1	1	1	1	1	1	1	1
R_2AGPA160tipp	BP3557	1	1	1	1	1	1	1	1	1	1	1	1	1	1	1
R_2AGPA161tipp	BP3557	1	1	1	1	1	1	1	1	1	1	1	1	1	1	1
R_2AGPA180tipp	BP3557	1	1	1	1	1	1	1	1	1	1	1	1	1	1	1
R_2AGPA181tipp	BP3557	1	1	1	1	1	1	1	1	1	1	1	1	1	1	1
R_2MCRCOAH	BP0029 OR BP0145 OR BP0329 OR BP0417 OR BP0635 OR BP1446 OR BP1782 OR BP1808 OR BP2093 OR BP2550 OR BP2677 OR BP3198 OR BP3277 OR BP3304 OR BP3305	1	1	1	1	1	1	1	1	1	1	1	1	1	1	1
R_34HPPDIO	BP3040	1	1	1	1	1	1	1	1	1	1	1	1	1	1	1
R_3H2MBTCOAH	BP0669	1	1	1	1	1	1	1	1	1	1	1	1	1	1	1
R_3HAD100	BP1430	1	1	1	1	1	1	1	1	1	1	1	1	1	1	1
R_3HAD120	BP1430	1	1	1	1	1	1	1	1	1	1	1	1	1	1	1
R_3HAD121	BP1430	1	1	1	1	1	1	1	1	1	1	1	1	1	1	1
R_3HAD140	BP1430	1	1	1	1	1	1	1	1	1	1	1	1	1	1	1
R_3HAD141	BP1430	1	1	1	1	1	1	1	1	1	1	1	1	1	1	1
R_3HAD160	BP1430	1	1	1	1	1	1	1	1	1	1	1	1	1	1	1
R_3HAD161	BP1430	1	1	1	1	1	1	1	1	1	1	1	1	1	1	1
R_3HAD180	BP1430	1	1	1	1	1	1	1	1	1	1	1	1	1	1	1
R_3HAD181	BP1430	1	1	1	1	1	1	1	1	1	1	1	1	1	1	1
R_3HAD40	BP1430	1	1	1	1	1	1	1	1	1	1	1	1	1	1	1
R_3HAD60	BP1430	1	1	1	1	1	1	1	1	1	1	1	1	1	1	1
R_3HAD80	BP1430	1	1	1	1	1	1	1	1	1	1	1	1	1	1	1
R_3OACOAL	BP2759	1	1	1	1	1	1	1	1	1	1	1	1	1	1	1
R_3OACOAT	(BP0221 AND BP0222) OR (BP1788 AND BP1789)	1	1	1	1	1	1	1	1	1	1	1	1	1	1	1
R_3OAELASE	BP0225	1	1	1	1	1	1	1	1	1	1	1	1	1	1	1
R_3OAR100	BP2441	1	1	1	1	1	1	1	1	1	1	1	1	1	1	1
R_3OAR120	BP2441	1	1	1	1	1	1	1	1	1	1	1	1	1	1	1
R_3OAR121	BP2441	1	1	1	1	1	1	1	1	1	1	1	1	1	1	1
R_3OAR140	BP2441	1	1	1	1	1	1	1	1	1	1	1	1	1	1	1
R_3OAR141	BP2441	1	1	1	1	1	1	1	1	1	1	1	1	1	1	1
R_3OAR160	BP2441	1	1	1	1	1	1	1	1	1	1	1	1	1	1	1
R_3OAR161	BP2441	1	1	1	1	1	1	1	1	1	1	1	1	1	1	1
R_3OAR180	BP2441	1	1	1	1	1	1	1	1	1	1	1	1	1	1	1
R_3OAR181	BP2441	1	1	1	1	1	1	1	1	1	1	1	1	1	1	1
R_3OAR40	BP2441	1	1	1	1	1	1	1	1	1	1	1	1	1	1	1
R_3OAR60	BP2441	1	1	1	1	1	1	1	1	1	1	1	1	1	1	1
R_3OAR80	BP2441	1	1	1	1	1	1	1	1	1	1	1	1	1	1	1
R_3OAS100	BP2439	1	1	1	1	1	1	1	1	1	1	1	1	1	1	1
R_3OAS120	BP2439	1	1	1	1	1	1	1	1	1	1	1	1	1	1	1
R_3OAS121	None	1	1	1	1	1	1	1	1	1	1	1	1	1	1	1
R_3OAS140	BP2439	1	1	1	1	1	1	1	1	1	1	1	1	1	1	1
R_3OAS141	None	1	1	1	1	1	1	1	1	1	1	1	1	1	1	1
R_3OAS160	BP2439	1	1	1	1	1	1	1	1	1	1	1	1	1	1	1
R_3OAS161	None	1	1	1	1	1	1	1	1	1	1	1	1	1	1	1
R_3OAS180	BP2439	1	1	1	1	1	1	1	1	1	1	1	1	1	1	1
R_3OAS181	BP2439	1	1	1	1	1	1	1	1	1	1	1	1	1	1	1
R_3OAS60	BP2439	1	1	1	1	1	1	1	1	1	1	1	1	1	1	1
R_3OAS80	BP2439	1	1	1	1	1	1	1	1	1	1	1	1	1	1	1
R_3PEPTabcpp	BP3858 OR BP3859	1	1	1	1	1	1	1	1	1	1	1	1	1	1	1
R_3PEPTtex	None	1	1	1	1	1	1	1	1	1	1	1	1	1	1	1
R_4PCP	BP1701	1	1	1	1	1	1	1	1	1	1	1	1	1	1	1
R_4PCPpp	None	1	1	1	1	1	1	1	1	1	1	1	1	1	1	1
R_4PEPTabcpp	BP3858 OR BP3859	1	1	1	1	1	1	1	1	1	1	1	1	1	1	1
R_4PEPTtex	None	1	1	1	1	1	1	1	1	1	1	1	1	1	1	1
R_5APTA	BP2298 OR BP1977	1	1	1	1	1	1	1	1	1	1	1	1	1	1	1
R_5DOAN	None	1	1	1	1	1	1	1	1	1	1	1	1	1	1	1
R_A5PISO	BP0701	1	1	1	1	1	1	1	1	1	1	1	1	1	1	1
R_AACOAR	BP1150	1	1	1	1	1	1	1	1	1	1	1	1	1	1	1
R_AACPS1	BP2440	1	1	1	1	1	1	1	1	1	1	1	1	1	1	1
R_AACPS2	BP2440	1	1	1	1	1	1	1	1	1	1	1	1	1	1	1
R_AACPS3	BP2440	1	1	1	1	1	1	1	1	1	1	1	1	1	1	1
R_AACPS4	BP2440	1	1	1	1	1	1	1	1	1	1	1	1	1	1	1
R_AACPS5	BP2440	1	1	1	1	1	1	1	1	1	1	1	1	1	1	1
R_AACPS6	BP2440	1	1	1	1	1	1	1	1	1	1	1	1	1	1	1
R_AACPS7	BP2440	1	1	1	1	1	1	1	1	1	1	1	1	1	1	1
R_AACPS8	BP2440	1	1	1	1	1	1	1	1	1	1	1	1	1	1	1
R_AACPS9	BP2440	1	1	1	1	1	1	1	1	1	1	1	1	1	1	1
R_ABTA	BP1977 OR BP2298	1	1	1	1	1	1	1	1	1	1	1	1	1	1	1
R_ABUTD	BP2303	1	1	1	1	1	1	1	1	1	1	1	1	1	1	1
R_ABUTt2rpp	None	1	1	1	1	1	1	1	1	1	1	1	1	1	1	1
R_ABUTtex	None	1	1	1	1	1	1	1	1	1	1	1	1	1	1	1
R_ACACCT	BP0221 OR BP2400	1	1	1	1	1	1	1	1	1	1	1	1	1	1	1
R_ACACT1r	BP0447	1	1	1	1	1	1	1	1	1	1	1	1	1	1	1
R_ACACt2pp	BP0404	1	1	1	1	1	1	1	1	1	1	1	1	1	1	1
R_ACACtex	None	1	1	1	1	1	1	1	1	1	1	1	1	1	1	1
R_ACALDtex	None	1	1	1	1	1	1	1	1	1	1	1	1	1	1	1
R_ACALDtpp	None	1	1	1	1	1	1	1	1	1	1	1	1	1	1	1
R_ACCOAC	BP1910 OR BP2996 OR BP2997 OR BP3591	1	1	1	1	1	1	1	1	1	1	1	1	1	1	1
R_ACCOAPT	BP2759 OR BP2059 OR BP0668 OR BP0447	1	1	1	1	1	1	1	1	1	1	1	1	1	1	1
R_ACGAL1PPpp	None	1	1	1	1	1	1	1	1	1	1	1	1	1	1	1
R_ACGAL1Ptex	None	1	1	1	1	1	1	1	1	1	1	1	1	1	1	1
R_ACGALtex	None	1	1	1	1	1	1	1	1	1	1	1	1	1	1	1
R_ACGAM1PPpp	None	1	1	1	1	1	1	1	1	1	1	1	1	1	1	1
R_ACGAM1Ptex	None	1	1	1	1	1	1	1	1	1	1	1	1	1	1	1
R_ACGAM1PTT_BP	None	1	1	1	1	1	1	1	1	1	1	1	1	1	1	1
R_ACGAtex	None	1	1	1	1	1	1	1	1	1	1	1	1	1	1	1
R_ACGK	BP0383	1	1	1	1	1	1	1	1	1	1	1	1	1	1	1
R_ACGS	BP2335 OR BP3807	1	1	1	1	1	1	1	1	1	1	1	1	1	1	1
R_ACHBS	BP0789 OR BP0790	1	1	1	1	1	1	1	1	1	1	1	1	1	1	1
R_ACKr	BP0702 OR BP1003	1	1	1	1	1	1	1	1	1	1	1	1	1	1	1
R_ACLS	BP0789 OR BP0790	1	1	1	1	1	1	1	1	1	1	1	1	1	1	1
R_ACM6PH	None	1	1	1	1	1	1	1	1	1	1	1	1	1	1	1
R_ACMUMptspp	BP1502	1	1	1	1	1	1	1	1	1	1	1	1	1	1	1
R_ACMUMtex	None	1	1	1	1	1	1	1	1	1	1	1	1	1	1	1
R_ACOAD10f	BP0310 OR BP0625	1	1	1	1	1	1	1	1	1	1	1	1	1	1	1
R_ACOAD11f	BP0310 OR BP0625	1	1	1	1	1	1	1	1	1	1	1	1	1	1	1
R_ACOAD1f	BP0310 or BP0625	1	1	1	1	1	1	1	1	1	1	1	1	1	1	1
R_ACOAD2f	BP0310 or BP0625	1	1	1	1	1	1	1	1	1	1	1	1	1	1	1
R_ACOAD3f	BP0310 or BP0625	1	1	1	1	1	1	1	1	1	1	1	1	1	1	1
R_ACOAD4f	BP0310 or BP0625	1	1	1	1	1	1	1	1	1	1	1	1	1	1	1
R_ACOAD5f	BP0310 or BP0625	1	1	1	1	1	1	1	1	1	1	1	1	1	1	1
R_ACOAD6f	BP0310 or BP0625	1	1	1	1	1	1	1	1	1	1	1	1	1	1	1
R_ACOAD7f	BP0310 or BP0625	1	1	1	1	1	1	1	1	1	1	1	1	1	1	1
R_ACOAD8f	BP0310 or BP0625	1	1	1	1	1	1	1	1	1	1	1	1	1	1	1
R_ACOAD9f	BP0310 OR BP0625	1	1	1	1	1	1	1	1	1	1	1	1	1	1	1
R_ACOATA	BP2440 OR BP2443	1	1	1	1	1	1	1	1	1	1	1	1	1	1	1
R_ACODA	BP0655 OR BP3588	1	1	1	1	1	1	1	1	1	1	1	1	1	1	1
R_ACONTa	BP2014 OR BP2021 OR BP2369	1	1	1	1	1	1	1	1	1	1	1	1	1	1	1
R_ACONTb	BP2014 OR BP2021 OR BP2369	1	1	1	1	1	1	1	1	1	1	1	1	1	1	1
R_ACOTA	BP0451 OR BP3539	1	1	1	1	1	1	1	1	1	1	1	1	1	1	1
R_ACPS1	BP2079	1	1	1	1	1	1	1	1	1	1	1	1	1	1	1
R_ACS	BP2409	1	1	1	1	1	1	1	1	1	1	1	1	1	1	1
R_ACSERtex	None	1	1	1	1	1	1	1	1	1	1	1	1	1	1	1
R_ACSERtpp	BP2026	1	1	1	1	1	1	1	1	1	1	1	1	1	1	1
R_ACt2rpp	None	1	1	1	1	1	1	1	1	1	1	1	1	1	1	1
R_ACt4pp	BP2478	1	1	1	1	1	1	1	1	1	1	1	1	1	1	1
R_ACtex	None	1	1	1	1	1	1	1	1	1	1	1	1	1	1	1
R_ADCL	BP3242	1	1	1	1	1	1	1	1	1	1	1	1	1	1	1
R_ADCS	BP3263	1	1	1	1	1	1	1	1	1	1	1	1	1	1	1
R_ADEt2rpp	None	1	1	1	1	1	1	1	1	1	1	1	1	1	1	1
R_ADEtex	None	1	1	1	1	1	1	1	1	1	1	1	1	1	1	1
R_ADK1	BP2769	1	1	1	1	1	1	1	1	1	1	1	1	1	1	1
R_ADK3	BP2769	1	1	1	1	1	1	1	1	1	1	1	1	1	1	1
R_ADK4	BP2769	1	1	1	1	1	1	1	1	1	1	1	1	1	1	1
R_ADNK1	BP2769	1	1	1	1	1	1	1	1	1	1	1	1	1	1	1
R_ADNt2rpp	BP2269	1	1	1	1	1	1	1	1	1	1	1	1	1	1	1
R_ADNtex	None	1	1	1	1	1	1	1	1	1	1	1	1	1	1	1
R_ADOCBLabcpp	BP0344 OR BP3596	1	1	1	1	1	1	1	1	1	1	1	1	1	1	1
R_ADOCBLtonex	BP3533 OR BP3595	1	1	1	1	1	1	1	1	1	1	1	1	1	1	1
R_ADPRDP	None	1	1	1	1	1	1	1	1	1	1	1	1	1	1	1
R_ADPT	BP0264	1	1	1	1	1	1	1	1	1	1	1	1	1	1	1
R_ADSK	BP0971	1	1	1	1	1	1	1	1	1	1	1	1	1	1	1
R_ADSL1r	BP2890	1	1	1	1	1	1	1	1	1	1	1	1	1	1	1
R_ADSL2r	BP2890	1	1	1	1	1	1	1	1	1	1	1	1	1	1	1
R_ADSS	BP2188	1	1	1	1	1	1	1	1	1	1	1	1	1	1	1
R_AGM3PApp	BP0246	1	1	1	1	1	1	1	1	1	1	1	1	1	1	1
R_AGM4PApp	BP0246	1	1	1	1	1	1	1	1	1	1	1	1	1	1	1
R_AGM4PCPpp	None	1	1	1	1	1	1	1	1	1	1	1	1	1	1	1
R_AGMabcpp	BP2345 OR BP2346 OR BP2347 OR BP2348	1	1	1	1	1	1	1	1	1	1	1	1	1	1	1
R_AGMAt2pp	BP2476	1	1	1	1	1	1	1	1	1	1	1	1	1	1	1
R_AGMHE	BP0955	1	1	1	1	1	1	1	1	1	1	1	1	1	1	1
R_AGMT	BP1531	1	1	1	1	1	1	1	1	1	1	1	1	1	1	1
R_AGMtex	None	1	1	1	1	1	1	1	1	1	1	1	1	1	1	1
R_AGPAT120	BP0036 OR BP0323	1	1	1	1	1	1	1	1	1	1	1	1	1	1	1
R_AGPAT140	BP0036 OR BP0323	1	1	1	1	1	1	1	1	1	1	1	1	1	1	1
R_AGPAT141	BP0036 OR BP0323	1	1	1	1	1	1	1	1	1	1	1	1	1	1	1
R_AGPAT160	BP0036 OR BP0323	1	1	1	1	1	1	1	1	1	1	1	1	1	1	1
R_AGPAT161	BP0036 OR BP0323	1	1	1	1	1	1	1	1	1	1	1	1	1	1	1
R_AGPAT180	BP0036 OR BP0323	1	1	1	1	1	1	1	1	1	1	1	1	1	1	1
R_AGPAT181	BP0036 OR BP0323	1	1	1	1	1	1	1	1	1	1	1	1	1	1	1
R_AGPR	BP2960	1	1	1	1	1	1	1	1	1	1	1	1	1	1	1
R_AGt3	BP0986	1	1	1	1	1	1	1	1	1	1	1	1	1	1	1
R_AHC	BP3068	1	1	1	1	1	1	1	1	1	1	1	1	1	1	1
R_AHSL1	BP3528 OR BP0112 OR BP0815	1	1	1	1	1	1	1	1	1	1	1	1	1	1	1
R_AICART	BP3416	1	1	1	1	1	1	1	1	1	1	1	1	1	1	1
R_AIRC2	BP1527	1	1	1	1	1	1	1	1	1	1	1	1	1	1	1
R_AIRC3	BP1526	1	1	1	1	1	1	1	1	1	1	1	1	1	1	1
R_AKGDH	BP0995 OR BP1124 OR BP1125	1	1	1	1	1	1	1	1	1	1	1	1	1	1	1
R_AKGt2rpp	BP2855	1	1	1	1	1	1	1	1	1	1	0	1	0	0	0
R_AKGtex	None	1	1	1	1	1	1	1	1	1	1	1	1	1	1	1
R_ALA_Dabcpp	BP1273 AND BP1274 AND BP1275 AND BP1276 AND BP1277 AND BP1285	1	1	1	1	1	1	1	1	1	1	1	1	1	1	1
R_ALAabcpp	BP1273 AND BP1274 AND BP1275 AND BP1276 AND BP1277 AND BP1285	1	1	1	1	1	1	1	1	1	1	1	1	1	1	1
R_ALAALAabcpp	BP2594 OR BP2691	1	1	1	1	1	1	1	1	1	1	1	1	1	1	1
R_ALAALAr	BP3021	1	1	1	1	1	1	1	1	1	1	1	1	1	1	1
R_ALAALAtex	None	1	1	1	1	1	1	1	1	1	1	1	1	1	1	1
R_ALAR	BP1221 OR BP2228	1	1	1	1	1	1	1	1	1	1	1	1	1	1	1
R_ALAt2rpp	BP2464	1	1	1	1	1	1	1	1	1	1	1	1	1	1	1
R_ALAt4pp	BP2306	1	1	1	1	1	1	1	1	1	0	0	1	0	0	0
R_ALATA_D	BP0103 OR BP0769	1	1	1	1	1	1	1	1	1	1	1	1	1	1	1
R_ALATA_L	BP1062 OR BP1185 OR BP2785	1	1	1	1	1	1	1	1	1	1	1	1	1	1	1
R_ALAtex	None	1	1	1	1	1	1	1	1	1	1	1	1	1	1	1
R_ALATRS	BP1836	1	1	1	1	1	1	1	1	1	1	1	1	1	1	1
R_ALCA	BP2456	1	1	1	1	1	1	1	1	1	1	1	1	1	1	1
R_ALCB	BP2457	1	1	1	1	1	1	1	1	1	1	1	1	1	1	1
R_ALCC1	BP2458	1	1	1	1	1	1	1	1	1	1	1	1	1	1	1
R_ALCC2	BP2458	1	1	1	1	1	1	1	1	1	1	1	1	1	1	1
R_ALCD2x	BP3751	1	1	1	1	1	1	1	1	1	1	1	1	1	1	1
R_ALCE	BP2460	1	1	1	1	1	1	1	1	1	1	1	1	1	1	1
R_ALCHY	BP2459	1	1	1	1	1	1	1	1	1	1	1	1	1	1	1
R_ALCLFexs	None	1	1	1	1	1	1	1	1	1	1	1	1	1	1	1
R_ALCtex	None	1	1	1	1	1	1	1	1	1	1	1	1	1	1	1
R_ALCTFexs	None	1	1	1	1	1	1	1	1	1	1	1	1	1	1	1
R_ALCtpp	BP2462	1	1	1	1	1	1	1	1	1	1	1	1	1	1	1
R_ALDD19x	BP0465 OR BP2303	1	1	1	1	1	1	1	1	1	1	1	1	1	1	1
R_ALDD2x	BP2303	1	1	1	1	1	1	1	1	1	1	1	1	1	1	1
R_ALDD2y	BP2157	1	1	1	1	1	1	1	1	1	1	1	1	1	1	1
R_ALDD3y	BP2157	1	1	1	1	1	1	1	1	1	1	1	1	1	1	1
R_AMAOTr	BP2165	1	1	1	1	1	1	1	1	1	1	1	1	1	1	1
R_AMPMS2	BP0206	1	1	1	1	1	1	1	1	1	1	1	1	1	1	1
R_AMPN	BP1583	1	0	1	1	1	1	1	1	1	1	1	1	1	1	1
R_AMPTASECG	BP0869 OR BP2421	1	1	1	1	1	1	1	1	1	1	1	1	1	1	1
R_AMPTASEPG	BP0869 OR BP2421	1	1	1	1	1	1	1	1	1	1	1	1	1	1	1
R_AMPtex	None	1	1	1	1	1	1	1	1	1	1	1	1	1	1	1
R_ANHGMtex	None	1	1	1	1	1	1	1	1	1	1	1	1	1	1	1
R_ANPRT	BP3262	1	1	1	1	1	1	1	1	1	1	1	1	1	1	1
R_ANS	BP3262 OR BP3264	1	1	1	1	1	1	1	1	1	1	1	1	1	1	1
R_ANTHDIO	None	1	1	1	1	1	1	1	1	1	1	1	1	1	1	1
R_ANTHDIODC	BP2091 AND BP2092 AND (BP1817 OR BP0362 OR BP0066)	1	1	1	1	1	1	1	1	1	1	1	1	1	1	1
R_ANTHFOR	BP0300	1	1	1	1	1	1	1	1	1	1	1	1	1	1	1
R_AOXSr	BP2164	1	1	1	1	1	1	1	1	1	1	1	1	1	1	1
R_APRAUR	BP2948	1	1	1	1	1	1	1	1	1	1	1	1	1	1	1
R_ARBTNabcpp	BP1603 AND BP1604 AND BP1605	1	1	1	1	1	1	1	1	1	1	1	1	1	1	1
R_ARBTNexs	None	1	1	1	1	1	1	1	1	1	1	1	1	1	1	1
R_ARBTNR1	None	1	1	1	1	1	1	1	1	1	1	1	1	1	1	1
R_ARBTNR2	None	1	1	1	1	1	1	1	1	1	1	1	1	1	1	1
R_ARBTNR3	None	1	1	1	1	1	1	1	1	1	1	1	1	1	1	1
R_ARBTNtex	None	1	1	1	1	1	1	1	1	1	1	1	1	1	1	1
R_ARBTNtonex	BP3531 AND BP3532 AND BP3533	1	1	1	1	1	1	1	1	1	1	1	1	1	1	1
R_ARBTNtpp	None	1	1	1	1	1	1	1	1	1	1	1	1	1	1	1
R_ARGabcpp	(BP1362 AND BP1363 AND BP1364) OR (BP1573 AND BP1574 AND BP1575)	1	1	1	1	1	1	1	1	1	1	1	1	1	1	1
R_ARGDC	BP0190	1	1	1	1	1	1	1	1	1	1	1	1	1	1	1
R_ARGN	BP0538	1	0	1	1	1	1	1	1	1	1	1	1	1	1	1
R_ARGSL	BP2702	1	1	1	1	1	1	1	1	1	1	1	1	1	1	1
R_ARGSS	BP3537	1	1	1	1	1	1	1	1	1	1	1	1	1	1	1
R_ARGt3pp	BP0564	1	0	1	1	1	1	1	1	1	1	1	1	1	1	1
R_ARGtex	None	1	1	1	1	1	1	1	1	1	1	1	1	1	1	1
R_ARGTRS	BP0115	1	1	1	1	1	1	1	1	1	1	1	1	1	1	1
R_ASAD	BP1484	1	1	1	1	1	1	1	1	1	1	1	1	1	1	1
R_ASNabcpp	BP3828 AND BP3829 AND BP3830 AND BP3831	1	1	1	1	1	1	1	1	1	1	1	1	1	1	1
R_ASNN	BP0006 OR BP2398	1	1	1	1	1	1	1	1	1	1	1	1	1	1	1
R_ASNS1	BP3146	1	1	1	1	1	1	1	1	1	1	1	1	1	1	1
R_ASNt3pp	BP2026	1	1	1	1	1	1	1	1	1	1	1	1	1	1	1
R_ASNtex	None	1	1	1	1	1	1	1	1	1	1	1	1	1	1	1
R_ASNTRS	None	1	1	1	1	1	1	1	1	1	1	1	1	1	1	1
R_ASP1DC	BP1816	1	1	1	1	1	1	1	1	1	1	1	1	1	1	1
R_ASPabcpp	(BP3828 AND BP3829 AND BP3830 AND BP3831) OR (BP0765 AND BP0766 AND BP0767 AND BP0768) OR (BP1532 AND BP1533 AND BP1534) OR (BP1181 AND BP1182 AND BP1183 AND BP1184) OR (BP1852 AND BP1853 AND BP1855) OR (BP1573 AND BP1574 AND BP1575) OR (BP0054 AND BP0055 AND BP0056 AND BP0057)	1	1	1	1	1	1	1	1	1	1	1	1	1	1	1
R_ASPCT	BP0321 OR BP2562	1	1	1	1	1	1	1	1	1	1	1	1	1	1	1
R_ASPK	BP1913	1	1	1	1	1	1	1	1	1	1	1	1	1	1	1
R_ASPR	BP0053	1	1	1	1	1	1	1	1	1	1	1	1	1	1	1
R_ASPt4pp	BP0380	1	1	1	1	1	1	1	1	1	1	1	1	1	1	1
R_ASPTA	BP1185	1	1	1	1	1	1	1	1	1	1	1	1	1	1	1
R_ASPtex	None	1	1	1	1	1	1	1	1	1	1	1	1	1	1	1
R_ASPTRS	BP0709	1	1	1	1	1	1	1	1	1	1	1	1	1	1	1
R_ATPHs	None	1	1	1	1	1	1	1	1	1	1	1	1	1	1	1
R_ATPM	None	1	1	1	1	1	1	1	1	1	1	1	1	1	1	1
R_ATPPRT	BP3767	1	1	1	1	1	1	1	1	1	1	1	1	1	1	1
R_ATPS4rpp	BP3282 OR BP3284 OR BP3284 OR BP3285 OR BP3285 OR BP3286 OR BP3286 OR BP3287 OR BP3287 OR BP3288 OR BP3288 OR BP3289 OR BP3289	1	1	1	1	1	1	1	1	1	1	1	1	1	1	1
R_BALAt2rpp	None	1	1	1	1	1	1	1	1	1	1	1	1	1	1	1
R_BALATA	BP3157	1	1	1	1	1	1	1	1	1	1	1	1	1	1	1
R_BALATA2	BP1977 OR BP2298	1	1	1	1	1	1	1	1	1	1	1	1	1	1	1
R_BALAtex	None	1	1	1	1	1	1	1	1	1	1	1	1	1	1	1
R_BDH	BP0229 OR BP2454	1	1	1	1	1	1	1	1	1	1	1	1	1	1	1
R_BHBt2rpp	None	1	1	1	1	1	1	1	1	1	1	1	1	1	1	1
R_BHBtex	None	1	1	1	1	1	1	1	1	1	1	1	1	1	1	1
R_BLVRDNabcpp	None	1	1	1	1	1	1	1	1	1	1	1	1	1	1	1
R_BLVRDNtex	None	1	1	1	1	1	1	1	1	1	1	1	1	1	1	1
R_BP_biomass_130704	None	1	1	1	1	1	1	1	1	1	1	1	1	1	1	1
R_BPNT	None	1	1	1	1	1	1	1	1	1	1	1	1	1	1	1
R_BTS4	BP2718	1	1	1	1	1	1	1	1	1	1	1	1	1	1	1
R_BUTCT	BP0221 OR BP2400	1	1	1	1	1	1	1	1	1	1	1	1	1	1	1
R_BUTt2rpp	BP0404	1	1	1	1	1	1	1	1	1	1	1	1	1	1	1
R_BUTtex	None	1	1	1	1	1	1	1	1	1	1	1	1	1	1	1
R_CA2t3pp	None	1	1	1	1	1	1	1	1	1	1	1	1	1	1	1
R_CA2tex	None	1	1	1	1	1	1	1	1	1	1	1	1	1	1	1
R_CADAT	None	1	1	1	1	1	1	1	1	1	1	1	1	1	1	1
R_CASDC	BP0731	1	1	1	1	1	1	1	1	1	1	1	1	1	1	1
R_CASDH	BP0732	1	1	1	1	1	1	1	1	1	1	1	1	1	1	1
R_CAT	BP3852	1	1	1	1	1	1	1	1	1	1	1	1	1	1	1
R_CATECHDIO	None	1	1	1	1	1	1	1	1	1	1	1	1	1	1	1
R_CBPS	BP1452 AND BP1453	1	1	1	1	1	1	1	1	1	1	1	1	1	1	1
R_CD2abcpp	BP2722	1	1	1	1	1	1	1	1	1	1	1	1	1	1	1
R_CD2tex	None	1	1	1	1	1	1	1	1	1	1	1	1	1	1	1
R_CD2tpp	BP0194	1	1	1	1	1	1	1	1	1	1	1	1	1	1	1
R_CDPMEK	BP3126	1	1	1	1	1	1	1	1	1	1	1	1	1	1	1
R_CGLYabcpp	BP2691	1	1	1	1	1	1	1	1	1	1	1	1	1	1	1
R_CGLYtex	None	1	1	1	1	1	1	1	1	1	1	1	1	1	1	1
R_CHLabcpp	(BP2055 AND BP2056 AND BP2057) OR (BP2591 AND BP2592 AND BP2593 AND BP2594) OR (BP2293 AND BP2294 AND BP2295 AND BP2296)	1	1	1	1	1	1	1	1	1	1	1	1	1	1	1
R_CHLt2pp	BP0804	1	1	1	1	1	1	1	1	1	1	1	1	1	1	1
R_CHLtex	None	1	1	1	1	1	1	1	1	1	1	1	1	1	1	1
R_CHORM	BP0946	1	1	1	1	1	1	1	1	1	1	1	1	1	1	1
R_CHORS	BP1462	1	1	1	1	1	1	1	1	1	1	1	1	1	1	1
R_CHRPL	BP0981	1	1	1	1	1	1	1	1	1	1	1	1	1	1	1
R_CITL	BP1348	1	1	1	1	1	1	1	1	1	1	1	1	1	1	1
R_CITt2rpp	None	1	1	1	1	1	1	1	1	1	1	1	1	1	1	1
R_CITtex	None	1	1	1	1	1	1	1	1	1	1	1	1	1	1	1
R_CLPNH120pp	None	1	1	1	1	1	1	1	1	1	1	1	1	1	1	1
R_CLPNH140pp	None	1	1	1	1	1	1	1	1	1	1	1	1	1	1	1
R_CLPNH141pp	None	1	1	1	1	1	1	1	1	1	1	1	1	1	1	1
R_CLPNH160pp	None	1	1	1	1	1	1	1	1	1	1	1	1	1	1	1
R_CLPNH161pp	None	1	1	1	1	1	1	1	1	1	1	1	1	1	1	1
R_CLPNH180pp	None	1	1	1	1	1	1	1	1	1	1	1	1	1	1	1
R_CLPNH181pp	None	1	1	1	1	1	1	1	1	1	1	1	1	1	1	1
R_CLPNS120pp	BP1339	1	1	1	1	1	1	1	1	1	1	1	1	1	1	1
R_CLPNS140pp	BP1339 OR BP2225	1	1	1	1	1	1	1	1	1	1	1	1	1	1	1
R_CLPNS141pp	BP1339	1	1	1	1	1	1	1	1	1	1	1	1	1	1	1
R_CLPNS160pp	BP1339	1	1	1	1	1	1	1	1	1	1	1	1	1	1	1
R_CLPNS161pp	BP1339	1	1	1	1	1	1	1	1	1	1	1	1	1	1	1
R_CLPNS180pp	BP1339	1	1	1	1	1	1	1	1	1	1	1	1	1	1	1
R_CLPNS181pp	BP1339	1	1	1	1	1	1	1	1	1	1	1	1	1	1	1
R_CLt3_2pp	BP2760	1	1	1	1	1	1	1	1	1	1	1	1	1	1	1
R_CLtex	None	1	1	1	1	1	1	1	1	1	1	1	1	1	1	1
R_CMPtex	None	1	1	1	1	1	1	1	1	1	1	1	1	1	1	1
R_CO2tex	None	1	1	1	1	1	1	1	1	1	1	1	1	1	1	1
R_CO2tpp	None	1	1	1	1	1	1	1	1	1	1	1	1	1	1	1
R_COBALT2abcpp	BP2722	1	1	1	1	1	1	1	1	1	1	1	1	1	1	1
R_COBALT2tex	None	1	1	1	1	1	1	1	1	1	1	1	1	1	1	1
R_COBALT2tpp	BP0194	1	1	1	1	1	1	1	1	1	1	1	1	1	1	1
R_CORELPSabcpp	BP2321	1	1	1	1	1	1	1	1	1	1	1	1	1	1	1
R_CORELPSFMGT_BP	None	1	1	1	1	1	1	1	1	1	1	1	1	1	1	1
R_CORELPSFMGT_BPtex	BP0698 AND BP0697 AND BP3329 AND BP2420 AND BP0325	1	1	1	1	1	1	1	1	1	1	1	1	1	1	1
R_CORELPSPPEAabcpp	BP2321	1	1	1	1	1	1	1	1	1	1	1	1	1	1	1
R_CORELPSPPEAFMGT_BP	None	1	1	1	1	1	1	1	1	1	1	1	1	1	1	1
R_CORELPSPPEAFMGT_BPtex	BP0698 AND BP0697 AND BP3329 AND BP2420 AND BP0325	1	1	1	1	1	1	1	1	1	1	1	1	1	1	1
R_CORELPSPPEAGFMGT_BP	None	1	1	1	1	1	1	1	1	1	1	1	1	1	1	1
R_CORELPSPPEAGFMGT_BPtex	BP0698 AND BP0697 AND BP3329 AND BP2420 AND BP0325	1	1	1	1	1	1	1	1	1	1	1	1	1	1	1
R_CORELPSPPEAGLCNT_BP	BP0398	1	1	1	1	1	1	1	1	1	1	1	1	1	1	1
R_CORELPSPPEAtex	BP0698 AND BP0697 AND BP3329 AND BP2420 AND BP0325	1	1	1	1	1	1	1	1	1	1	1	1	1	1	1
R_COtex	None	1	1	1	1	1	1	1	1	1	1	1	1	1	1	1
R_COtpp	None	1	1	1	1	1	1	1	1	1	1	1	1	1	1	1
R_CPGNabcpp	BP1603 AND BP1604 AND BP1605	1	1	1	1	1	1	1	1	1	1	1	1	1	1	1
R_CPGNexs	None	1	1	1	1	1	1	1	1	1	1	1	1	1	1	1
R_CPGNR1	None	1	1	1	1	1	1	1	1	1	1	1	1	1	1	1
R_CPGNR2	None	1	1	1	1	1	1	1	1	1	1	1	1	1	1	1
R_CPGNR3	None	1	1	1	1	1	1	1	1	1	1	1	1	1	1	1
R_CPGNtonex	BP3531 AND BP3532 AND BP3533	1	1	1	1	1	1	1	1	1	1	1	1	1	1	1
R_CPGNUtex	None	1	1	1	1	1	1	1	1	1	1	1	1	1	1	1
R_CPGNUtpp	None	1	1	1	1	1	1	1	1	1	1	1	1	1	1	1
R_CPPPGO	BP2310	1	1	1	1	1	1	1	1	1	1	1	1	1	1	1
R_CS	BP2358	1	1	1	1	1	1	1	1	1	1	1	1	1	1	1
R_CTPS2	BP2389	1	1	1	1	1	1	1	1	1	1	1	1	1	1	1
R_CU1abcpp	BP2860	1	1	1	1	1	1	1	1	1	1	1	1	1	1	1
R_CU1Opp	BP3315	1	1	1	0	1	1	1	1	1	1	1	1	1	1	1
R_CU2abcpp	BP2722	1	1	1	1	1	1	1	1	1	1	1	1	1	1	1
R_CU2tex	None	1	1	1	1	1	1	1	1	1	1	1	1	1	1	1
R_CU2tpp	BP0194	1	1	1	1	1	1	1	1	1	1	1	1	1	1	1
R_CUt3	BP0986	1	1	1	1	1	1	1	1	1	1	1	1	1	1	1
R_CUtex	None	1	1	1	1	1	1	1	1	1	1	1	1	1	1	1
R_CYANST	BP2280	1	1	1	1	1	1	1	1	1	1	1	1	1	1	1
R_CYANSTpp	BP2280	1	1	1	1	1	1	1	1	1	1	1	1	1	1	1
R_CYANt2pp	None	1	1	1	1	1	1	1	1	1	1	1	1	1	1	1
R_CYANtex	None	1	1	1	1	1	1	1	1	1	1	1	1	1	1	1
R_CYSabc2pp	BP0262 AND BP0263	1	1	1	1	1	1	1	1	1	1	1	1	1	1	1
R_CYSabcpp	(BP1573 AND BP1574 AND BP1575) OR (BP1181 AND BP1182 AND BP1183 AND BP1184)	1	1	1	1	1	1	1	1	1	1	1	1	1	1	1
R_CYSDESULF	BP1799	1	1	1	1	1	1	1	1	1	1	1	1	1	1	1
R_CYSDS	BP0112 OR BP0815	1	1	1	1	1	1	1	1	1	1	1	1	1	1	1
R_CYSS	BP0958	1	1	1	1	1	1	1	1	1	1	1	1	1	1	1
R_CYSt3pp	(BP2052) OR (BP2289 AND BP2290) OR (BP2075 AND BP2076 AND BP2077) OR (BP0825 AND BP0826 AND BP0827 AND BP0828) OR (BP0984 AND BP0985 AND BP0986) OR (BP3812 AND BP3813 AND BP3814 AND BP3815)	1	1	1	1	1	1	1	1	1	1	1	1	1	1	1
R_CYSTA	BP1185	1	1	1	1	1	1	1	1	1	1	1	1	1	1	1
R_CYStex	None	1	1	1	1	1	1	1	1	1	1	1	1	1	1	1
R_CYSTGL	BP3528	1	1	1	1	1	1	1	1	1	1	1	1	1	1	1
R_CYSTL	BP0112 OR BP0815	1	1	1	1	1	1	1	1	1	1	1	1	1	1	1
R_CYSTRS	BP1908	1	1	1	1	1	1	1	1	1	1	1	1	1	1	1
R_CYTBDpp	BP0259 OR BP0260	1	1	1	1	1	1	1	1	1	1	1	1	1	1	1
R_CYTBO3_4pp	BP2728 OR BP2931 OR BP2932 OR BP2933	1	1	1	1	1	1	1	1	1	1	1	1	1	1	1
R_CYTDt2rpp	BP2269	1	1	1	1	1	1	1	1	1	1	1	1	1	1	1
R_CYTDtex	None	1	1	1	1	1	1	1	1	1	1	1	1	1	1	1
R_CYTK1	BP0949	1	1	1	1	1	1	1	1	1	1	1	1	1	1	1
R_CYTK2	BP0949	1	1	1	1	1	1	1	1	1	1	1	1	1	1	1
R_D_LACt2pp	None	1	1	1	1	1	1	1	1	1	1	1	1	1	1	1
R_D_LACtex	None	1	1	1	1	1	1	1	1	1	1	1	1	1	1	1
R_DAAD	BP1818	1	1	1	1	1	1	1	1	1	1	1	1	1	1	1
R_DAD2t2rpp	BP2269	1	1	1	1	1	1	1	1	1	1	1	1	1	1	1
R_DADK	BP2769	1	1	1	1	1	1	1	1	1	1	1	1	1	1	1
R_DADNtex	None	1	1	1	1	1	1	1	1	1	1	1	1	1	1	1
R_DAGK120	BP3492	1	1	1	1	1	1	1	1	1	1	1	1	1	1	1
R_DAGK140	BP3492	1	1	1	1	1	1	1	1	1	1	1	1	1	1	1
R_DAGK141	BP3492	1	1	1	1	1	1	1	1	1	1	1	1	1	1	1
R_DAGK160	BP3492	1	1	1	1	1	1	1	1	1	1	1	1	1	1	1
R_DAGK161	BP3492	1	1	1	1	1	1	1	1	1	1	1	1	1	1	1
R_DAGK180	BP3492	1	1	1	1	1	1	1	1	1	1	1	1	1	1	1
R_DAGK181	BP3492	1	1	1	1	1	1	1	1	1	1	1	1	1	1	1
R_DALAtex	None	1	1	1	1	1	1	1	1	1	1	1	1	1	1	1
R_DAMPtex	None	1	1	1	1	1	1	1	1	1	1	1	1	1	1	1
R_DAPabcpp	None	1	1	1	1	1	1	1	1	1	1	1	1	1	1	1
R_DAPDC	BP3653	1	1	1	1	1	1	1	1	1	1	1	1	1	1	1
R_DAPE	BP3074	1	1	1	1	1	1	1	1	1	1	1	1	1	1	1
R_DAPtex	None	1	1	1	1	1	1	1	1	1	1	1	1	1	1	1
R_DASPt2rpp	None	1	1	1	1	1	1	1	1	1	1	1	1	1	1	1
R_DASPtex	None	1	1	1	1	1	1	1	1	1	1	1	1	1	1	1
R_DASYN120	BP1424	1	1	1	1	1	1	1	1	1	1	1	1	1	1	1
R_DASYN140	BP1424	1	1	1	1	1	1	1	1	1	1	1	1	1	1	1
R_DASYN141	BP1424	1	1	1	1	1	1	1	1	1	1	1	1	1	1	1
R_DASYN160	BP1424	1	1	1	1	1	1	1	1	1	1	1	1	1	1	1
R_DASYN161	BP1424	1	1	1	1	1	1	1	1	1	1	1	1	1	1	1
R_DASYN180	BP1424	1	1	1	1	1	1	1	1	1	1	1	1	1	1	1
R_DASYN181	BP1424	1	1	1	1	1	1	1	1	1	1	1	1	1	1	1
R_DATPHs	None	1	1	1	1	1	1	1	1	1	1	1	1	1	1	1
R_DB4PS	BP0471	1	1	1	1	1	1	1	1	1	1	1	1	1	1	1
R_DBTS	BP2162	1	1	1	1	1	1	1	1	1	1	1	1	1	1	1
R_DCAtex	None	1	1	1	1	1	1	1	1	1	1	1	1	1	1	1
R_DCMPtex	None	1	1	1	1	1	1	1	1	1	1	1	1	1	1	1
R_DCTPD	BP0185	1	1	1	1	1	1	1	1	1	1	1	1	1	1	1
R_DCYTt2rpp	BP2269	1	1	1	1	1	1	1	1	1	1	1	1	1	1	1
R_DCYTtex	None	1	1	1	1	1	1	1	1	1	1	1	1	1	1	1
R_DDCAtexi	None	1	1	1	1	1	1	1	1	1	1	1	1	1	1	1
R_DDPA	BP2908	1	1	1	1	1	1	1	1	1	1	1	1	1	1	1
R_DESFXBabcpp	BP1603 AND BP1604 AND BP1605	1	1	1	1	1	1	1	1	1	1	1	1	1	1	1
R_DESFXBexs	None	1	1	1	1	1	1	1	1	1	1	1	1	1	1	1
R_DESFXBR1	None	1	1	1	1	1	1	1	1	1	1	1	1	1	1	1
R_DESFXBR2	None	1	1	1	1	1	1	1	1	1	1	1	1	1	1	1
R_DESFXBR3	None	1	1	1	1	1	1	1	1	1	1	1	1	1	1	1
R_DESFXBtonex	BP3531 AND BP3532 AND BP3533	1	1	1	1	1	1	1	1	1	1	1	1	1	1	1
R_DESFXBUtex	None	1	1	1	1	1	1	1	1	1	1	1	1	1	1	1
R_DESFXBUtpp	None	1	1	1	1	1	1	1	1	1	1	1	1	1	1	1
R_DGK1	BP1578	1	1	1	1	1	1	1	1	1	1	1	1	1	1	1
R_DGMPtex	None	1	1	1	1	1	1	1	1	1	1	1	1	1	1	1
R_DGSNt2rpp	BP2269	1	1	1	1	1	1	1	1	1	1	1	1	1	1	1
R_DGSNtex	None	1	1	1	1	1	1	1	1	1	1	1	1	1	1	1
R_DHAD1	BP0289	1	1	1	1	1	1	1	1	1	1	1	1	1	1	1
R_DHAD2	BP0289	1	1	1	1	1	1	1	1	1	1	1	1	1	1	1
R_DHAPT	BP1502	1	1	1	1	1	1	1	1	1	1	1	1	1	1	1
R_DHAtex	None	1	1	1	1	1	1	1	1	1	1	1	1	1	1	1
R_DHAtpp	None	1	1	1	1	1	1	1	1	1	1	1	1	1	1	1
R_DHBSH	None	1	1	1	1	1	1	1	1	1	1	1	1	1	1	1
R_DHDPRy	BP2509	1	1	1	1	1	1	1	1	1	1	1	1	1	1	1
R_DHDPS	BP1570	1	1	1	1	1	1	1	1	1	1	1	1	1	1	1
R_DHFR	BP3155	1	1	1	1	1	1	1	1	1	1	1	1	1	1	1
R_DHFS	BP1412	1	1	1	1	1	1	1	1	1	1	1	1	1	1	1
R_DHNPA2	BP3274	1	1	1	1	1	1	1	1	1	1	1	1	1	1	1
R_DHORD2	BP3442	1	1	1	1	1	1	1	1	1	1	1	1	1	1	1
R_DHORTS	BP3035	1	1	1	1	1	1	1	1	1	1	1	1	1	1	1
R_DHPPDA2	BP2948	1	1	1	1	1	1	1	1	1	1	1	1	1	1	1
R_DHPS2	BP1076	1	1	1	1	1	1	1	1	1	1	1	1	1	1	1
R_DHQS	BP3657	1	1	1	1	1	1	1	1	1	1	1	1	1	1	1
R_DHQTi	BP2998	1	1	1	1	1	1	1	1	1	1	1	1	1	1	1
R_DIMPtex	None	1	1	1	1	1	1	1	1	1	1	1	1	1	1	1
R_DINStex	None	1	1	1	1	1	1	1	1	1	1	1	1	1	1	1
R_DINt2rpp	BP2269	1	1	1	1	1	1	1	1	1	1	1	1	1	1	1
R_DM_4HBA	None	1	1	1	1	1	1	1	1	1	1	1	1	1	1	1
R_DM_5DRIB	None	1	1	1	1	1	1	1	1	1	1	1	1	1	1	1
R_DM_AACALD	None	1	1	1	1	1	1	1	1	1	1	1	1	1	1	1
R_DM_PHB	None	1	1	1	1	1	1	1	1	1	1	1	1	1	1	1
R_DM_PPPI	None	1	1	1	1	1	1	1	1	1	1	1	1	1	1	1
R_DMATT	BP2799	1	1	1	1	1	1	1	1	1	1	1	1	1	1	1
R_DMPPS	BP1237	1	1	1	1	1	1	1	1	1	1	1	1	1	1	1
R_DMQMT	BP0942	1	1	1	1	1	1	1	1	1	1	1	1	1	1	1
R_DNMPPA	None	1	1	1	1	1	1	1	1	1	1	1	1	1	1	1
R_DNTPPA	None	1	1	1	1	1	1	1	1	1	1	1	1	1	1	1
R_DPCOAK	BP3817	1	1	1	1	1	1	1	1	1	1	1	1	1	1	1
R_DPHEabcpp	None	1	1	1	1	1	1	1	1	1	1	1	1	1	1	1
R_DPHEDH	BP1818 OR BP2210 OR BP3009	1	1	1	1	1	1	1	1	1	1	1	1	1	1	1
R_DPHEt2rpp	None	1	1	1	1	1	1	1	1	1	1	1	1	1	1	1
R_DPHETA	BP0103 OR BP0769	1	1	1	1	1	1	1	1	1	1	1	1	1	1	1
R_DPHEtex	None	1	1	1	1	1	1	1	1	1	1	1	1	1	1	1
R_DPR	BP0791 OR BP1360	1	1	1	1	1	1	1	1	1	1	1	1	1	1	1
R_DSBAO1	BP0113	1	1	1	1	1	1	1	1	1	1	1	1	1	1	1
R_DSBCGT	BP3270	1	1	1	1	1	1	1	1	1	1	1	1	1	1	1
R_DSBDR	BP1263 OR BP3646 OR BP3646	1	1	1	1	1	1	1	1	1	1	1	1	1	1	1
R_DSBGGT	None	1	1	1	1	1	1	1	1	1	1	1	1	1	1	1
R_DSERT2rpp	None	1	1	1	1	1	1	1	1	1	1	1	1	1	1	1
R_DSERtex	None	1	1	1	1	1	1	1	1	1	1	1	1	1	1	1
R_DTDP4D6ACGAMAT_BP	BP0088	1	1	1	1	1	1	1	1	1	1	1	1	1	1	1
R_DTDPACGAMDH_BP	BP0082	1	1	1	1	1	1	1	1	1	1	1	1	1	1	1
R_DTDPFUCMETT_BP	None	1	1	1	1	1	1	1	1	1	1	1	1	1	1	1
R_DTMPK	BP1847	1	1	1	1	1	1	1	1	1	1	1	1	1	1	1
R_DTMPtex	None	1	1	1	1	1	1	1	1	1	1	1	1	1	1	1
R_DUMPtex	None	1	1	1	1	1	1	1	1	1	1	1	1	1	1	1
R_DURItex	None	1	1	1	1	1	1	1	1	1	1	1	1	1	1	1
R_DUTPDP	BP2578	1	1	1	1	1	1	1	1	1	1	1	1	1	1	1
R_DXPRIi	BP1425	1	1	1	1	1	1	1	1	1	1	1	1	1	1	1
R_DXPS	BP2798	1	1	1	1	1	1	1	1	1	1	1	1	1	1	1
R_E4PD	None	1	1	1	1	1	1	1	1	1	1	1	1	1	1	1
R_EAR100x	BP3215	1	1	1	1	1	1	1	1	1	1	1	1	1	1	1
R_EAR100y	BP3215	1	1	1	1	1	1	1	1	1	1	1	1	1	1	1
R_EAR120x	BP3215	1	1	1	1	1	1	1	1	1	1	1	1	1	1	1
R_EAR120y	BP3215	1	1	1	1	1	1	1	1	1	1	1	1	1	1	1
R_EAR121x	BP3215	1	1	1	1	1	1	1	1	1	1	1	1	1	1	1
R_EAR121y	BP3215	1	1	1	1	1	1	1	1	1	1	1	1	1	1	1
R_EAR140x	BP3215	1	1	1	1	1	1	1	1	1	1	1	1	1	1	1
R_EAR140y	BP3215	1	1	1	1	1	1	1	1	1	1	1	1	1	1	1
R_EAR141x	BP3215	1	1	1	1	1	1	1	1	1	1	1	1	1	1	1
R_EAR141y	BP3215	1	1	1	1	1	1	1	1	1	1	1	1	1	1	1
R_EAR160x	BP3215	1	1	1	1	1	1	1	1	1	1	1	1	1	1	1
R_EAR160y	BP3215	1	1	1	1	1	1	1	1	1	1	1	1	1	1	1
R_EAR161x	BP3215	1	1	1	1	1	1	1	1	1	1	1	1	1	1	1
R_EAR161y	BP3215	1	1	1	1	1	1	1	1	1	1	1	1	1	1	1
R_EAR180x	BP3215	1	1	1	1	1	1	1	1	1	1	1	1	1	1	1
R_EAR180y	BP3215	1	1	1	1	1	1	1	1	1	1	1	1	1	1	1
R_EAR181x	BP3215	1	1	1	1	1	1	1	1	1	1	1	1	1	1	1
R_EAR181y	BP3215	1	1	1	1	1	1	1	1	1	1	1	1	1	1	1
R_EAR40x	BP3215	1	1	1	1	1	1	1	1	1	1	1	1	1	1	1
R_EAR40y	BP3215	1	1	1	1	1	1	1	1	1	1	1	1	1	1	1
R_EAR60x	BP3215	1	1	1	1	1	1	1	1	1	1	1	1	1	1	1
R_EAR60y	BP3215	1	1	1	1	1	1	1	1	1	1	1	1	1	1	1
R_EAR80x	BP3215	1	1	1	1	1	1	1	1	1	1	1	1	1	1	1
R_EAR80y	BP3215	1	1	1	1	1	1	1	1	1	1	1	1	1	1	1
R_ECOAH1	BP0029 OR BP0145 OR BP0329 OR BP0417 OR BP0635 OR BP1446 OR BP1782 OR BP1808 OR BP2093 OR BP2550 OR BP2677 OR BP3198 OR BP3277 OR BP3304 OR BP3305	1	1	1	1	1	1	1	1	1	1	1	1	1	1	1
R_ECOAH2	BP0669	1	1	1	1	1	1	1	1	1	1	1	1	1	1	1
R_ECOAH3	BP0669	1	1	1	1	1	1	1	1	1	1	1	1	1	1	1
R_ECOAH4	BP0669	1	1	1	1	1	1	1	1	1	1	1	1	1	1	1
R_ECOAH5	BP0669	1	1	1	1	1	1	1	1	1	1	1	1	1	1	1
R_ECOAH6	BP0669	1	1	1	1	1	1	1	1	1	1	1	1	1	1	1
R_ECOAH7	BP0669	1	1	1	1	1	1	1	1	1	1	1	1	1	1	1
R_ECOAH8	BP0669	1	1	1	1	1	1	1	1	1	1	1	1	1	1	1
R_EDTXS1_BP	BP3073	1	1	1	1	1	1	1	1	1	1	1	1	1	1	1
R_ENO	BP2386	1	1	1	1	1	1	1	1	1	1	1	1	1	1	1
R_ENTERES	BP2902	1	1	1	1	1	1	1	1	1	1	1	1	1	1	0
R_ENTERES2	BP2902	1	1	1	1	1	1	1	1	1	1	1	1	1	1	0
R_ETHAPP	None	1	1	1	1	1	1	1	1	1	1	1	1	1	1	1
R_ETHAPt2pp	None	1	1	1	1	1	1	1	1	1	1	1	1	1	1	1
R_ETHAt2rpp	None	1	1	1	1	1	1	1	1	1	1	1	1	1	1	1
R_ETHAtex	None	1	1	1	1	1	1	1	1	1	1	1	1	1	1	1
R_ETOHt2rpp	None	1	1	1	1	1	1	1	1	1	1	1	1	1	1	1
R_ETOHtex	None	1	1	1	1	1	1	1	1	1	1	1	1	1	1	1
R_EXi_15dap_LPAREN_e_RPAREN_	None	1	1	1	1	1	1	1	1	1	1	1	1	1	1	1
R_EXi_23dhb_LPAREN_e_RPAREN_	None	1	1	1	1	1	1	1	1	1	1	1	1	1	1	1
R_EXi_26dap_M_LPAREN_e_RPAREN_	None	1	1	1	1	1	1	1	1	1	1	1	1	1	1	1
R_EXi_4abut_LPAREN_e_RPAREN_	None	1	1	1	1	1	1	1	1	1	1	1	1	1	1	1
R_EXi_ac_LPAREN_e_RPAREN_	None	1	1	1	1	1	1	1	1	1	1	1	1	1	1	1
R_EXi_acac_LPAREN_e_RPAREN_	None	1	1	1	1	1	1	1	1	1	1	1	1	1	1	1
R_EXi_acald_LPAREN_e_RPAREN_	None	1	1	1	1	1	1	1	1	1	1	1	1	1	1	1
R_EXi_acgal_LPAREN_e_RPAREN_	None	1	1	1	1	1	1	1	1	1	1	1	1	1	1	1
R_EXi_acgal1p_LPAREN_e_RPAREN_	None	1	1	1	1	1	1	1	1	1	1	1	1	1	1	1
R_EXi_acgam_LPAREN_e_RPAREN_	None	1	1	1	1	1	1	1	1	1	1	1	1	1	1	1
R_EXi_acgam1p_LPAREN_e_RPAREN_	None	1	1	1	1	1	1	1	1	1	1	1	1	1	1	1
R_EXi_acmum_LPAREN_e_RPAREN_	None	1	1	1	1	1	1	1	1	1	1	1	1	1	1	1
R_EXi_acser_LPAREN_e_RPAREN_	None	1	1	1	1	1	1	1	1	1	1	1	1	1	1	1
R_EXi_ade_LPAREN_e_RPAREN_	None	1	1	1	1	1	1	1	1	1	1	1	1	1	1	1
R_EXi_adn_LPAREN_e_RPAREN_	None	1	1	1	1	1	1	1	1	1	1	1	1	1	1	1
R_EXi_adocbl_LPAREN_e_RPAREN_	None	1	1	1	1	1	1	1	1	1	1	1	1	1	1	1
R_EXi_ag_LPAREN_e_RPAREN_	None	1	1	1	1	1	1	1	1	1	1	1	1	1	1	1
R_EXi_agm_LPAREN_e_RPAREN_	None	1	1	1	1	1	1	1	1	1	1	1	1	1	1	1
R_EXi_akg_LPAREN_e_RPAREN_	None	1	1	1	1	1	1	1	1	1	1	1	1	1	1	1
R_EXi_ala_B_LPAREN_e_RPAREN_	None	1	1	1	1	1	1	1	1	1	1	1	1	1	1	1
R_EXi_ala_D_LPAREN_e_RPAREN_	None	1	1	1	1	1	1	1	1	1	1	1	1	1	1	1
R_EXi_ala_L_LPAREN_e_RPAREN_	None	1	1	1	1	1	1	1	1	1	1	1	1	1	1	1
R_EXi_alaala_LPAREN_e_RPAREN_	None	1	1	1	1	1	1	1	1	1	1	1	1	1	1	1
R_EXi_ALC_LPAREN_e_RPAREN_	None	1	1	1	1	1	1	1	1	1	1	1	1	1	1	1
R_EXi_amp_LPAREN_e_RPAREN_	None	1	1	1	1	1	1	1	1	1	1	1	1	1	1	1
R_EXi_anhgm_LPAREN_e_RPAREN_	None	1	1	1	1	1	1	1	1	1	1	1	1	1	1	1
R_EXi_arbtn_fe3_LPAREN_e_RPAREN_	None	1	1	1	1	1	1	1	1	1	1	1	1	1	1	1
R_EXi_arbtn_LPAREN_e_RPAREN_	None	1	1	1	1	1	1	1	1	1	1	1	1	1	1	1
R_EXi_arg_L_LPAREN_e_RPAREN_	None	1	1	1	1	1	1	1	1	1	1	1	1	1	1	1
R_EXi_asn_L_LPAREN_e_RPAREN_	None	1	1	1	1	1	1	1	1	1	1	1	1	1	1	1
R_EXi_asp_D_LPAREN_e_RPAREN_	None	1	1	1	1	1	1	1	1	1	1	1	1	1	1	1
R_EXi_asp_L_LPAREN_e_RPAREN_	None	1	1	1	1	1	1	1	1	1	1	1	1	1	1	1
R_EXi_bhb_LPAREN_e_RPAREN_	None	1	1	1	1	1	1	1	1	1	1	1	1	1	1	1
R_EXi_blvrdn_LPAREN_e_RPAREN_	None	1	1	1	1	1	1	1	1	1	1	1	1	1	1	1
R_EXi_but_LPAREN_e_RPAREN_	None	1	1	1	1	1	1	1	1	1	1	1	1	1	1	1
R_EXi_ca2_LPAREN_e_RPAREN_	None	1	1	1	1	1	1	1	1	1	1	1	1	1	1	1
R_EXi_cd2_LPAREN_e_RPAREN_	None	1	1	1	1	1	1	1	1	1	1	1	1	1	1	1
R_EXi_cgly_LPAREN_e_RPAREN_	None	1	1	1	1	1	1	1	1	1	1	1	1	1	1	1
R_EXi_chol_LPAREN_e_RPAREN_	None	1	1	1	1	1	1	1	1	1	1	1	1	1	1	1
R_EXi_cit_LPAREN_e_RPAREN_	None	1	1	1	1	1	1	1	1	1	1	1	1	1	1	1
R_EXi_cl_LPAREN_e_RPAREN_	None	1	1	1	1	1	1	1	1	1	1	1	1	1	1	1
R_EXi_cmp_LPAREN_e_RPAREN_	None	1	1	1	1	1	1	1	1	1	1	1	1	1	1	1
R_EXi_co_LPAREN_e_RPAREN_	None	1	1	1	1	1	1	1	1	1	1	1	1	1	1	1
R_EXi_co2_LPAREN_e_RPAREN_	None	1	1	1	1	1	1	1	1	1	1	1	1	1	1	1
R_EXi_cobalt2_LPAREN_e_RPAREN_	None	1	1	1	1	1	1	1	1	1	1	1	1	1	1	1
R_EXi_cpgn_LPAREN_e_RPAREN_	None	1	1	1	1	1	1	1	1	1	1	1	1	1	1	1
R_EXi_cpgn_un_LPAREN_e_RPAREN_	None	1	1	1	1	1	1	1	1	1	1	1	1	1	1	1
R_EXi_cu_LPAREN_e_RPAREN_	None	1	1	1	1	1	1	1	1	1	1	1	1	1	1	1
R_EXi_cu2_LPAREN_e_RPAREN_	None	1	1	1	1	1	1	1	1	1	1	1	1	1	1	1
R_EXi_cyan_LPAREN_e_RPAREN_	None	1	1	1	1	1	1	1	1	1	1	1	1	1	1	1
R_EXi_cys_L_LPAREN_e_RPAREN_	None	1	1	1	1	1	1	1	1	1	1	1	1	1	1	1
R_EXi_cytd_LPAREN_e_RPAREN_	None	1	1	1	1	1	1	1	1	1	1	1	1	1	1	1
R_EXi_dad_2_LPAREN_e_RPAREN_	None	1	1	1	1	1	1	1	1	1	1	1	1	1	1	1
R_EXi_damp_LPAREN_e_RPAREN_	None	1	1	1	1	1	1	1	1	1	1	1	1	1	1	1
R_EXi_dca_LPAREN_e_RPAREN_	None	1	1	1	1	1	1	1	1	1	1	1	1	1	1	1
R_EXi_dcmp_LPAREN_e_RPAREN_	None	1	1	1	1	1	1	1	1	1	1	1	1	1	1	1
R_EXi_dcyt_LPAREN_e_RPAREN_	None	1	1	1	1	1	1	1	1	1	1	1	1	1	1	1
R_EXi_ddca_LPAREN_e_RPAREN_	None	1	1	1	1	1	1	1	1	1	1	1	1	1	1	1
R_EXi_desfbx_LPAREN_e_RPAREN_	None	1	1	1	1	1	1	1	1	1	1	1	1	1	1	1
R_EXi_desfbx_un_LPAREN_e_RPAREN_	None	1	1	1	1	1	1	1	1	1	1	1	1	1	1	1
R_EXi_dgmp_LPAREN_e_RPAREN_	None	1	1	1	1	1	1	1	1	1	1	1	1	1	1	1
R_EXi_dgsn_LPAREN_e_RPAREN_	None	1	1	1	1	1	1	1	1	1	1	1	1	1	1	1
R_EXi_dha_LPAREN_e_RPAREN_	None	1	1	1	1	1	1	1	1	1	1	1	1	1	1	1
R_EXi_dimp_LPAREN_e_RPAREN_	None	1	1	1	1	1	1	1	1	1	1	1	1	1	1	1
R_EXi_din_LPAREN_e_RPAREN_	None	1	1	1	1	1	1	1	1	1	1	1	1	1	1	1
R_EXi_dtmp_LPAREN_e_RPAREN_	None	1	1	1	1	1	1	1	1	1	1	1	1	1	1	1
R_EXi_dump_LPAREN_e_RPAREN_	None	1	1	1	1	1	1	1	1	1	1	1	1	1	1	1
R_EXi_duri_LPAREN_e_RPAREN_	None	1	1	1	1	1	1	1	1	1	1	1	1	1	1	1
R_EXi_enter_LPAREN_e_RPAREN_	None	1	1	1	1	1	1	1	1	1	1	1	1	1	1	1
R_EXi_etha_LPAREN_e_RPAREN_	None	1	1	1	1	1	1	1	1	1	1	1	1	1	1	1
R_EXi_etoh_LPAREN_e_RPAREN_	None	1	1	1	1	1	1	1	1	1	1	1	1	1	1	1
R_EXi_fald_LPAREN_e_RPAREN_	None	1	1	1	1	1	1	1	1	1	1	1	1	1	1	1
R_EXi_fe2_LPAREN_e_RPAREN_	None	1	1	1	1	1	1	1	1	1	1	1	1	1	1	1
R_EXi_fe3_LPAREN_e_RPAREN_	None	1	1	1	1	1	1	1	1	1	1	1	1	1	1	1
R_EXi_fe3dcit_LPAREN_e_RPAREN_	None	1	1	1	1	1	1	1	1	1	1	1	1	1	1	1
R_EXi_fe3dhbzs_LPAREN_e_RPAREN_	None	1	1	1	1	1	1	1	1	1	1	1	1	1	1	1
R_EXi_fe3hox_LPAREN_e_RPAREN_	None	1	1	1	1	1	1	1	1	1	1	1	1	1	1	1
R_EXi_fe3hox_un_LPAREN_e_RPAREN_	None	1	1	1	1	1	1	1	1	1	1	1	1	1	1	1
R_EXi_FEALC_LPAREN_e_RPAREN_	None	1	1	1	1	1	1	1	1	1	1	1	1	1	1	1
R_EXi_fecrm_LPAREN_e_RPAREN_	None	1	1	1	1	1	1	1	1	1	1	1	1	1	1	1
R_EXi_fecrm_un_LPAREN_e_RPAREN_	None	1	1	1	1	1	1	1	1	1	1	1	1	1	1	1
R_EXi_feenter_LPAREN_e_RPAREN_	None	1	1	1	1	1	1	1	1	1	1	1	1	1	1	1
R_EXi_feoxam_LPAREN_e_RPAREN_	None	1	1	1	1	1	1	1	1	1	1	1	1	1	1	1
R_EXi_feoxam_un_LPAREN_e_RPAREN_	None	1	1	1	1	1	1	1	1	1	1	1	1	1	1	1
R_EXi_for_LPAREN_e_RPAREN_	None	1	1	1	1	1	1	1	1	1	1	1	1	1	1	1
R_EXi_fru_LPAREN_e_RPAREN_	None	1	1	1	1	1	1	1	1	1	1	1	1	1	1	1
R_EXi_fum_LPAREN_e_RPAREN_	None	1	1	1	1	1	1	1	1	1	1	1	1	1	1	1
R_EXi_gam_LPAREN_e_RPAREN_	None	1	1	1	1	1	1	1	1	1	1	1	1	1	1	1
R_EXi_glc_LPAREN_e_RPAREN_	None	1	1	1	1	1	1	1	1	1	1	1	1	1	1	1
R_EXi_glcur_LPAREN_e_RPAREN_	None	1	1	1	1	1	1	1	1	1	1	1	1	1	1	1
R_EXi_glcur1p_LPAREN_e_RPAREN_	None	1	1	1	1	1	1	1	1	1	1	1	1	1	1	1
R_EXi_gln_L_LPAREN_e_RPAREN_	None	1	1	1	1	1	1	1	1	1	1	1	1	1	1	1
R_EXi_glu_L_LPAREN_e_RPAREN_	None	1	1	1	1	1	1	1	1	1	1	1	1	1	1	1
R_EXi_gly_LPAREN_e_RPAREN_	None	1	1	1	1	1	1	1	1	1	1	1	1	1	1	1
R_EXi_glyc_LPAREN_e_RPAREN_	None	1	1	1	1	1	1	1	1	1	1	1	1	1	1	1
R_EXi_glyc_R_LPAREN_e_RPAREN_	None	1	1	1	1	1	1	1	1	1	1	1	1	1	1	1
R_EXi_glyc2p_LPAREN_e_RPAREN_	None	1	1	1	1	1	1	1	1	1	1	1	1	1	1	1
R_EXi_glyc3p_LPAREN_e_RPAREN_	None	1	1	1	1	1	1	1	1	1	1	1	1	1	1	1
R_EXi_glyclt_LPAREN_e_RPAREN_	None	1	1	1	1	1	1	1	1	1	1	1	1	1	1	1
R_EXi_gmp_LPAREN_e_RPAREN_	None	1	1	1	1	1	1	1	1	1	1	1	1	1	1	1
R_EXi_gsn_LPAREN_e_RPAREN_	None	1	1	1	1	1	1	1	1	1	1	1	1	1	1	1
R_EXi_gthox_LPAREN_e_RPAREN_	None	1	1	1	1	1	1	1	1	1	1	1	1	1	1	1
R_EXi_gthrd_LPAREN_e_RPAREN_	None	1	1	1	1	1	1	1	1	1	1	1	1	1	1	1
R_EXi_gua_LPAREN_e_RPAREN_	None	1	1	1	1	1	1	1	1	1	1	1	1	1	1	1
R_EXi_h_LPAREN_e_RPAREN_	None	1	1	1	1	1	1	1	1	1	1	1	1	1	1	1
R_EXi_h2o_LPAREN_e_RPAREN_	None	1	1	1	1	1	1	1	1	1	1	1	1	1	1	1
R_EXi_h2o2_LPAREN_e_RPAREN_	None	1	1	1	1	1	1	1	1	1	1	1	1	1	1	1
R_EXi_h2s_LPAREN_e_RPAREN_	None	1	1	1	1	1	1	1	1	1	1	1	1	1	1	1
R_EXi_hdca_LPAREN_e_RPAREN_	None	1	1	1	1	1	1	1	1	1	1	1	1	1	1	1
R_EXi_hdcea_LPAREN_e_RPAREN_	None	1	1	1	1	1	1	1	1	1	1	1	1	1	1	1
R_EXi_hg2_LPAREN_e_RPAREN_	None	1	1	1	1	1	1	1	1	1	1	1	1	1	1	1
R_EXi_his_L_LPAREN_e_RPAREN_	None	1	1	1	1	1	1	1	1	1	1	1	1	1	1	1
R_EXi_hmglbn_LPAREN_e_RPAREN_	None	1	1	1	1	1	1	1	1	1	1	1	1	1	1	1
R_EXi_hmglbn_un_LPAREN_e_RPAREN_	None	1	1	1	1	1	1	1	1	1	1	1	1	1	1	1
R_EXi_hom_L_LPAREN_e_RPAREN_	None	1	1	1	1	1	1	1	1	1	1	1	1	1	1	1
R_EXi_hxa_LPAREN_e_RPAREN_	None	1	1	1	1	1	1	1	1	1	1	1	1	1	1	1
R_EXi_hxan_LPAREN_e_RPAREN_	None	1	1	1	1	1	1	1	1	1	1	1	1	1	1	1
R_EXi_ile_L_LPAREN_e_RPAREN_	None	1	1	1	1	1	1	1	1	1	1	1	1	1	1	1
R_EXi_imlac_LPAREN_e_RPAREN_	None	1	1	1	1	1	1	1	1	1	1	1	1	1	1	1
R_EXi_imp_LPAREN_e_RPAREN_	None	1	1	1	1	1	1	1	1	1	1	1	1	1	1	1
R_EXi_indac_LPAREN_e_RPAREN_	None	1	1	1	1	1	1	1	1	1	1	1	1	1	1	1
R_EXi_indole_LPAREN_e_RPAREN_	None	1	1	1	1	1	1	1	1	1	1	1	1	1	1	1
R_EXi_ins_LPAREN_e_RPAREN_	None	1	1	1	1	1	1	1	1	1	1	1	1	1	1	1
R_EXi_k_LPAREN_e_RPAREN_	None	1	1	1	1	1	1	1	1	1	1	1	1	1	1	1
R_EXi_lac_D_LPAREN_e_RPAREN_	None	1	1	1	1	1	1	1	1	1	1	1	1	1	1	1
R_EXi_lac_L_LPAREN_e_RPAREN_	None	1	1	1	1	1	1	1	1	1	1	1	1	1	1	1
R_EXi_LalaDgluMdap_LPAREN_e_RPAREN_	None	1	1	1	1	1	1	1	1	1	1	1	1	1	1	1
R_EXi_LalaDgluMdapDala_LPAREN_e_RPAREN_	None	1	1	1	1	1	1	1	1	1	1	1	1	1	1	1
R_EXi_lctfr_LPAREN_e_RPAREN_	None	1	1	1	1	1	1	1	1	1	1	1	1	1	1	1
R_EXi_lctfr_un_LPAREN_e_RPAREN_	None	1	1	1	1	1	1	1	1	1	1	1	1	1	1	1
R_EXi_leu_L_LPAREN_e_RPAREN_	None	1	1	1	1	1	1	1	1	1	1	1	1	1	1	1
R_EXi_lys_L_LPAREN_e_RPAREN_	None	1	1	1	1	1	1	1	1	1	1	1	1	1	1	1
R_EXi_mal_D_LPAREN_e_RPAREN_	None	1	1	1	1	1	1	1	1	1	1	1	1	1	1	1
R_EXi_mal_L_LPAREN_e_RPAREN_	None	1	1	1	1	1	1	1	1	1	1	1	1	1	1	1
R_EXi_mercppyr_LPAREN_e_RPAREN_	None	1	1	1	1	1	1	1	1	1	1	1	1	1	1	1
R_EXi_met_D_LPAREN_e_RPAREN_	None	1	1	1	1	1	1	1	1	1	1	1	1	1	1	1
R_EXi_met_L_LPAREN_e_RPAREN_	None	1	1	1	1	1	1	1	1	1	1	1	1	1	1	1
R_EXi_methal_LPAREN_e_RPAREN_	None	1	1	1	1	1	1	1	1	1	1	1	1	1	1	1
R_EXi_methth_LPAREN_e_RPAREN_	None	1	1	1	1	1	1	1	1	1	1	1	1	1	1	1
R_EXi_metsox_R_L_LPAREN_e_RPAREN_	None	1	1	1	1	1	1	1	1	1	1	1	1	1	1	1
R_EXi_metsox_S_L_LPAREN_e_RPAREN_	None	1	1	1	1	1	1	1	1	1	1	1	1	1	1	1
R_EXi_mg2_LPAREN_e_RPAREN_	None	1	1	1	1	1	1	1	1	1	1	1	1	1	1	1
R_EXi_mn2_LPAREN_e_RPAREN_	None	1	1	1	1	1	1	1	1	1	1	1	1	1	1	1
R_EXi_mobd_LPAREN_e_RPAREN_	None	1	1	1	1	1	1	1	1	1	1	1	1	1	1	1
R_EXi_myglbn_LPAREN_e_RPAREN_	None	1	1	1	1	1	1	1	1	1	1	1	1	1	1	1
R_EXi_myglbn_un_LPAREN_e_RPAREN_	None	1	1	1	1	1	1	1	1	1	1	1	1	1	1	1
R_EXi_na1_LPAREN_e_RPAREN_	None	1	1	1	1	1	1	1	1	1	1	1	1	1	1	1
R_EXi_nac_LPAREN_e_RPAREN_	None	1	1	1	1	1	1	1	1	1	1	1	1	1	1	1
R_EXi_nh4_LPAREN_e_RPAREN_	None	1	1	1	1	1	1	1	1	1	1	1	1	1	1	1
R_EXi_ni2_LPAREN_e_RPAREN_	None	1	1	1	1	1	1	1	1	1	1	1	1	1	1	1
R_EXi_nmn_LPAREN_e_RPAREN_	None	1	1	1	1	1	1	1	1	1	1	1	1	1	1	1
R_EXi_no_LPAREN_e_RPAREN_	None	1	1	1	1	1	1	1	1	1	1	1	1	1	1	1
R_EXi_no3_LPAREN_e_RPAREN_	None	1	1	1	1	1	1	1	1	1	1	1	1	1	1	1
R_EXi_o2_LPAREN_e_RPAREN_	None	1	1	1	1	1	1	1	1	1	1	1	1	1	1	1
R_EXi_o2s_LPAREN_e_RPAREN_	None	1	1	1	1	1	1	1	1	1	1	1	1	1	1	1
R_EXi_ocdca_LPAREN_e_RPAREN_	None	1	1	1	1	1	1	1	1	1	1	1	1	1	1	1
R_EXi_ocdcea_LPAREN_e_RPAREN_	None	1	1	1	1	1	1	1	1	1	1	1	1	1	1	1
R_EXi_octa_LPAREN_e_RPAREN_	None	1	1	1	1	1	1	1	1	1	1	1	1	1	1	1
R_EXi_orn_LPAREN_e_RPAREN_	None	1	1	1	1	1	1	1	1	1	1	1	1	1	1	1
R_EXi_orot_LPAREN_e_RPAREN_	None	1	1	1	1	1	1	1	1	1	1	1	1	1	1	1
R_EXi_pacald_LPAREN_e_RPAREN_	None	1	1	1	1	1	1	1	1	1	1	1	1	1	1	1
R_EXi_phe_D_LPAREN_e_RPAREN_	None	1	1	1	1	1	1	1	1	1	1	1	1	1	1	1
R_EXi_phe_L_LPAREN_e_RPAREN_	None	1	1	1	1	1	1	1	1	1	1	1	1	1	1	1
R_EXi_pheme_LPAREN_e_RPAREN_	None	1	1	1	1	1	1	1	1	1	1	1	1	1	1	1
R_EXi_pi_LPAREN_e_RPAREN_	None	1	1	1	1	1	1	1	1	1	1	1	1	1	1	1
R_EXi_pnto_R_LPAREN_e_RPAREN_	None	1	1	1	1	1	1	1	1	1	1	1	1	1	1	1
R_EXi_ppa_LPAREN_e_RPAREN_	None	1	1	1	1	1	1	1	1	1	1	1	1	1	1	1
R_EXi_ppal_LPAREN_e_RPAREN_	None	1	1	1	1	1	1	1	1	1	1	1	1	1	1	1
R_EXi_pro_L_LPAREN_e_RPAREN_	None	1	1	1	1	1	1	1	1	1	1	1	1	1	1	1
R_EXi_progly_LPAREN_e_RPAREN_	None	1	1	1	1	1	1	1	1	1	1	1	1	1	1	1
R_EXi_ptrc_LPAREN_e_RPAREN_	None	1	1	1	1	1	1	1	1	1	1	1	1	1	1	1
R_EXi_pyr_LPAREN_e_RPAREN_	None	1	1	1	1	1	1	1	1	1	1	1	1	1	1	1
R_EXi_ser_D_LPAREN_e_RPAREN_	None	1	1	1	1	1	1	1	1	1	1	1	1	1	1	1
R_EXi_ser_L_LPAREN_e_RPAREN_	None	1	1	1	1	1	1	1	1	1	1	1	1	1	1	1
R_EXi_skm_LPAREN_e_RPAREN_	None	1	1	1	1	1	1	1	1	1	1	1	1	1	1	1
R_EXi_so2_LPAREN_e_RPAREN_	None	1	1	1	1	1	1	1	1	1	1	1	1	1	1	1
R_EXi_so3_LPAREN_e_RPAREN_	None	1	1	1	1	1	1	1	1	1	1	1	1	1	1	1
R_EXi_so4_LPAREN_e_RPAREN_	None	1	1	1	1	1	1	1	1	1	1	1	1	1	1	1
R_EXi_spmd_LPAREN_e_RPAREN_	None	1	1	1	1	1	1	1	1	1	1	1	1	1	1	1
R_EXi_succ_LPAREN_e_RPAREN_	None	1	1	1	1	1	1	1	1	1	1	1	1	1	1	1
R_EXi_tartr_L_LPAREN_e_RPAREN_	None	1	1	1	1	1	1	1	1	1	1	1	1	1	1	1
R_EXi_taur_LPAREN_e_RPAREN_	None	1	1	1	1	1	1	1	1	1	1	1	1	1	1	1
R_EXi_tcynt_LPAREN_e_RPAREN_	None	1	1	1	1	1	1	1	1	1	1	1	1	1	1	1
R_EXi_thr_L_LPAREN_e_RPAREN_	None	1	1	1	1	1	1	1	1	1	1	1	1	1	1	1
R_EXi_thymd_LPAREN_e_RPAREN_	None	1	1	1	1	1	1	1	1	1	1	1	1	1	1	1
R_EXi_trp_L_LPAREN_e_RPAREN_	None	1	1	1	1	1	1	1	1	1	1	1	1	1	1	1
R_EXi_trsfr_LPAREN_e_RPAREN_	None	1	1	1	1	1	1	1	1	1	1	1	1	1	1	1
R_EXi_trsfr_un_LPAREN_e_RPAREN_	None	1	1	1	1	1	1	1	1	1	1	1	1	1	1	1
R_EXi_tsul_LPAREN_e_RPAREN_	None	1	1	1	1	1	1	1	1	1	1	1	1	1	1	1
R_EXi_ttdca_LPAREN_e_RPAREN_	None	1	1	1	1	1	1	1	1	1	1	1	1	1	1	1
R_EXi_ttdcea_LPAREN_e_RPAREN_	None	1	1	1	1	1	1	1	1	1	1	1	1	1	1	1
R_EXi_tungs_LPAREN_e_RPAREN_	None	1	1	1	1	1	1	1	1	1	1	1	1	1	1	1
R_EXi_tyr_L_LPAREN_e_RPAREN_	None	1	1	1	1	1	1	1	1	1	1	1	1	1	1	1
R_EXi_ump_LPAREN_e_RPAREN_	None	1	1	1	1	1	1	1	1	1	1	1	1	1	1	1
R_EXi_ura_LPAREN_e_RPAREN_	None	1	1	1	1	1	1	1	1	1	1	1	1	1	1	1
R_EXi_urea_LPAREN_e_RPAREN_	None	1	1	1	1	1	1	1	1	1	1	1	1	1	1	1
R_EXi_uri_LPAREN_e_RPAREN_	None	1	1	1	1	1	1	1	1	1	1	1	1	1	1	1
R_EXi_val_L_LPAREN_e_RPAREN_	None	1	1	1	1	1	1	1	1	1	1	1	1	1	1	1
R_EXi_xan_LPAREN_e_RPAREN_	None	1	1	1	1	1	1	1	1	1	1	1	1	1	1	1
R_EXi_xmp_LPAREN_e_RPAREN_	None	1	1	1	1	1	1	1	1	1	1	1	1	1	1	1
R_EXi_xtsn_LPAREN_e_RPAREN_	None	1	1	1	1	1	1	1	1	1	1	1	1	1	1	1
R_EXi_zn2_LPAREN_e_RPAREN_	None	1	1	1	1	1	1	1	1	1	1	1	1	1	1	1
R_EXo_15dap_LPAREN_e_RPAREN_	None	1	1	1	1	1	1	1	1	1	1	1	1	1	1	1
R_EXo_23dhb_LPAREN_e_RPAREN_	None	1	1	1	1	1	1	1	1	1	1	1	1	1	1	1
R_EXo_26dap_M_LPAREN_e_RPAREN_	None	1	1	1	1	1	1	1	1	1	1	1	1	1	1	1
R_EXo_4abut_LPAREN_e_RPAREN_	None	1	1	1	1	1	1	1	1	1	1	1	1	1	1	1
R_EXo_ac_LPAREN_e_RPAREN_	None	1	1	1	1	1	1	1	1	1	1	1	1	1	1	1
R_EXo_acac_LPAREN_e_RPAREN_	None	1	1	1	1	1	1	1	1	1	1	1	1	1	1	1
R_EXo_acald_LPAREN_e_RPAREN_	None	1	1	1	1	1	1	1	1	1	1	1	1	1	1	1
R_EXo_acgal_LPAREN_e_RPAREN_	None	1	1	1	1	1	1	1	1	1	1	1	1	1	1	1
R_EXo_acgal1p_LPAREN_e_RPAREN_	None	1	1	1	1	1	1	1	1	1	1	1	1	1	1	1
R_EXo_acgam_LPAREN_e_RPAREN_	None	1	1	1	1	1	1	1	1	1	1	1	1	1	1	1
R_EXo_acgam1p_LPAREN_e_RPAREN_	None	1	1	1	1	1	1	1	1	1	1	1	1	1	1	1
R_EXo_acmum_LPAREN_e_RPAREN_	None	1	1	1	1	1	1	1	1	1	1	1	1	1	1	1
R_EXo_acser_LPAREN_e_RPAREN_	None	1	1	1	1	1	1	1	1	1	1	1	1	1	1	1
R_EXo_ade_LPAREN_e_RPAREN_	None	1	1	1	1	1	1	1	1	1	1	1	1	1	1	1
R_EXo_adn_LPAREN_e_RPAREN_	None	1	1	1	1	1	1	1	1	1	1	1	1	1	1	1
R_EXo_adocbl_LPAREN_e_RPAREN_	None	1	1	1	1	1	1	1	1	1	1	1	1	1	1	1
R_EXo_ag_LPAREN_e_RPAREN_	None	1	1	1	1	1	1	1	1	1	1	1	1	1	1	1
R_EXo_agm_LPAREN_e_RPAREN_	None	1	1	1	1	1	1	1	1	1	1	1	1	1	1	1
R_EXo_akg_LPAREN_e_RPAREN_	None	1	1	1	1	1	1	1	1	1	1	1	1	1	1	1
R_EXo_ala_B_LPAREN_e_RPAREN_	None	1	1	1	1	1	1	1	1	1	1	1	1	1	1	1
R_EXo_ala_D_LPAREN_e_RPAREN_	None	1	1	1	1	1	1	1	1	1	1	1	1	1	1	1
R_EXo_ala_L_LPAREN_e_RPAREN_	None	1	1	1	1	1	1	1	1	1	1	1	1	1	1	1
R_EXo_alaala_LPAREN_e_RPAREN_	None	1	1	1	1	1	1	1	1	1	1	1	1	1	1	1
R_EXo_ALC_LPAREN_e_RPAREN_	None	1	1	1	1	1	1	1	1	1	1	1	1	1	1	1
R_EXo_amp_LPAREN_e_RPAREN_	None	1	1	1	1	1	1	1	1	1	1	1	1	1	1	1
R_EXo_anhgm_LPAREN_e_RPAREN_	None	1	1	1	1	1	1	1	1	1	1	1	1	1	1	1
R_EXo_arbtn_fe3_LPAREN_e_RPAREN_	None	1	1	1	1	1	1	1	1	1	1	1	1	1	1	1
R_EXo_arbtn_LPAREN_e_RPAREN_	None	1	1	1	1	1	1	1	1	1	1	1	1	1	1	1
R_EXo_arg_L_LPAREN_e_RPAREN_	None	1	1	1	1	1	1	1	1	1	1	1	1	1	1	1
R_EXo_asn_L_LPAREN_e_RPAREN_	None	1	1	1	1	1	1	1	1	1	1	1	1	1	1	1
R_EXo_asp_D_LPAREN_e_RPAREN_	None	1	1	1	1	1	1	1	1	1	1	1	1	1	1	1
R_EXo_asp_L_LPAREN_e_RPAREN_	None	1	1	1	1	1	1	1	1	1	1	1	1	1	1	1
R_EXo_bhb_LPAREN_e_RPAREN_	None	1	1	1	1	1	1	1	1	1	1	1	1	1	1	1
R_EXo_blvrdn_LPAREN_e_RPAREN_	None	1	1	1	1	1	1	1	1	1	1	1	1	1	1	1
R_EXo_but_LPAREN_e_RPAREN_	None	1	1	1	1	1	1	1	1	1	1	1	1	1	1	1
R_EXo_ca2_LPAREN_e_RPAREN_	None	1	1	1	1	1	1	1	1	1	1	1	1	1	1	1
R_EXo_cd2_LPAREN_e_RPAREN_	None	1	1	1	1	1	1	1	1	1	1	1	1	1	1	1
R_EXo_cgly_LPAREN_e_RPAREN_	None	1	1	1	1	1	1	1	1	1	1	1	1	1	1	1
R_EXo_chol_LPAREN_e_RPAREN_	None	1	1	1	1	1	1	1	1	1	1	1	1	1	1	1
R_EXo_cit_LPAREN_e_RPAREN_	None	1	1	1	1	1	1	1	1	1	1	1	1	1	1	1
R_EXo_cl_LPAREN_e_RPAREN_	None	1	1	1	1	1	1	1	1	1	1	1	1	1	1	1
R_EXo_cmp_LPAREN_e_RPAREN_	None	1	1	1	1	1	1	1	1	1	1	1	1	1	1	1
R_EXo_co_LPAREN_e_RPAREN_	None	1	1	1	1	1	1	1	1	1	1	1	1	1	1	1
R_EXo_co2_LPAREN_e_RPAREN_	None	1	1	1	1	1	1	1	1	1	1	1	1	1	1	1
R_EXo_cobalt2_LPAREN_e_RPAREN_	None	1	1	1	1	1	1	1	1	1	1	1	1	1	1	1
R_EXo_cpgn_LPAREN_e_RPAREN_	None	1	1	1	1	1	1	1	1	1	1	1	1	1	1	1
R_EXo_cpgn_un_LPAREN_e_RPAREN_	None	1	1	1	1	1	1	1	1	1	1	1	1	1	1	1
R_EXo_cu_LPAREN_e_RPAREN_	None	1	1	1	1	1	1	1	1	1	1	1	1	1	1	1
R_EXo_cu2_LPAREN_e_RPAREN_	None	1	1	1	1	1	1	1	1	1	1	1	1	1	1	1
R_EXo_cyan_LPAREN_e_RPAREN_	None	1	1	1	1	1	1	1	1	1	1	1	1	1	1	1
R_EXo_cys_L_LPAREN_e_RPAREN_	None	1	1	1	1	1	1	1	1	1	1	1	1	1	1	1
R_EXo_cytd_LPAREN_e_RPAREN_	None	1	1	1	1	1	1	1	1	1	1	1	1	1	1	1
R_EXo_dad_2_LPAREN_e_RPAREN_	None	1	1	1	1	1	1	1	1	1	1	1	1	1	1	1
R_EXo_damp_LPAREN_e_RPAREN_	None	1	1	1	1	1	1	1	1	1	1	1	1	1	1	1
R_EXo_dca_LPAREN_e_RPAREN_	None	1	1	1	1	1	1	1	1	1	1	1	1	1	1	1
R_EXo_dcmp_LPAREN_e_RPAREN_	None	1	1	1	1	1	1	1	1	1	1	1	1	1	1	1
R_EXo_dcyt_LPAREN_e_RPAREN_	None	1	1	1	1	1	1	1	1	1	1	1	1	1	1	1
R_EXo_ddca_LPAREN_e_RPAREN_	None	1	1	1	1	1	1	1	1	1	1	1	1	1	1	1
R_EXo_desfbx_LPAREN_e_RPAREN_	None	1	1	1	1	1	1	1	1	1	1	1	1	1	1	1
R_EXo_desfbx_un_LPAREN_e_RPAREN_	None	1	1	1	1	1	1	1	1	1	1	1	1	1	1	1
R_EXo_dgmp_LPAREN_e_RPAREN_	None	1	1	1	1	1	1	1	1	1	1	1	1	1	1	1
R_EXo_dgsn_LPAREN_e_RPAREN_	None	1	1	1	1	1	1	1	1	1	1	1	1	1	1	1
R_EXo_dha_LPAREN_e_RPAREN_	None	1	1	1	1	1	1	1	1	1	1	1	1	1	1	1
R_EXo_dimp_LPAREN_e_RPAREN_	None	1	1	1	1	1	1	1	1	1	1	1	1	1	1	1
R_EXo_din_LPAREN_e_RPAREN_	None	1	1	1	1	1	1	1	1	1	1	1	1	1	1	1
R_EXo_dtmp_LPAREN_e_RPAREN_	None	1	1	1	1	1	1	1	1	1	1	1	1	1	1	1
R_EXo_dump_LPAREN_e_RPAREN_	None	1	1	1	1	1	1	1	1	1	1	1	1	1	1	1
R_EXo_duri_LPAREN_e_RPAREN_	None	1	1	1	1	1	1	1	1	1	1	1	1	1	1	1
R_EXo_enter_LPAREN_e_RPAREN_	None	1	1	1	1	1	1	1	1	1	1	1	1	1	1	1
R_EXo_etha_LPAREN_e_RPAREN_	None	1	1	1	1	1	1	1	1	1	1	1	1	1	1	1
R_EXo_etoh_LPAREN_e_RPAREN_	None	1	1	1	1	1	1	1	1	1	1	1	1	1	1	1
R_EXo_fald_LPAREN_e_RPAREN_	None	1	1	1	1	1	1	1	1	1	1	1	1	1	1	1
R_EXo_fe2_LPAREN_e_RPAREN_	None	1	1	1	1	1	1	1	1	1	1	1	1	1	1	1
R_EXo_fe3_LPAREN_e_RPAREN_	None	1	1	1	1	1	1	1	1	1	1	1	1	1	1	1
R_EXo_fe3dcit_LPAREN_e_RPAREN_	None	1	1	1	1	1	1	1	1	1	1	1	1	1	1	1
R_EXo_fe3dhbzs_LPAREN_e_RPAREN_	None	1	1	1	1	1	1	1	1	1	1	1	1	1	1	1
R_EXo_fe3hox_LPAREN_e_RPAREN_	None	1	1	1	1	1	1	1	1	1	1	1	1	1	1	1
R_EXo_fe3hox_un_LPAREN_e_RPAREN_	None	1	1	1	1	1	1	1	1	1	1	1	1	1	1	1
R_EXo_FEALC_LPAREN_e_RPAREN_	None	1	1	1	1	1	1	1	1	1	1	1	1	1	1	1
R_EXo_fecrm_LPAREN_e_RPAREN_	None	1	1	1	1	1	1	1	1	1	1	1	1	1	1	1
R_EXo_fecrm_un_LPAREN_e_RPAREN_	None	1	1	1	1	1	1	1	1	1	1	1	1	1	1	1
R_EXo_feenter_LPAREN_e_RPAREN_	None	1	1	1	1	1	1	1	1	1	1	1	1	1	1	1
R_EXo_feoxam_LPAREN_e_RPAREN_	None	1	1	1	1	1	1	1	1	1	1	1	1	1	1	1
R_EXo_feoxam_un_LPAREN_e_RPAREN_	None	1	1	1	1	1	1	1	1	1	1	1	1	1	1	1
R_EXo_for_LPAREN_e_RPAREN_	None	1	1	1	1	1	1	1	1	1	1	1	1	1	1	1
R_EXo_fru_LPAREN_e_RPAREN_	None	1	1	1	1	1	1	1	1	1	1	1	1	1	1	1
R_EXo_fum_LPAREN_e_RPAREN_	None	1	1	1	1	1	1	1	1	1	1	1	1	1	1	1
R_EXo_gam_LPAREN_e_RPAREN_	None	1	1	1	1	1	1	1	1	1	1	1	1	1	1	1
R_EXo_glc_LPAREN_e_RPAREN_	None	1	1	1	1	1	1	1	1	1	1	1	1	1	1	1
R_EXo_glcur_LPAREN_e_RPAREN_	None	1	1	1	1	1	1	1	1	1	1	1	1	1	1	1
R_EXo_glcur1p_LPAREN_e_RPAREN_	None	1	1	1	1	1	1	1	1	1	1	1	1	1	1	1
R_EXo_gln_L_LPAREN_e_RPAREN_	None	1	1	1	1	1	1	1	1	1	1	1	1	1	1	1
R_EXo_glu_L_LPAREN_e_RPAREN_	None	1	1	1	1	1	1	1	1	1	1	1	1	1	1	1
R_EXo_gly_LPAREN_e_RPAREN_	None	1	1	1	1	1	1	1	1	1	1	1	1	1	1	1
R_EXo_glyc_LPAREN_e_RPAREN_	None	1	1	1	1	1	1	1	1	1	1	1	1	1	1	1
R_EXo_glyc_R_LPAREN_e_RPAREN_	None	1	1	1	1	1	1	1	1	1	1	1	1	1	1	1
R_EXo_glyc2p_LPAREN_e_RPAREN_	None	1	1	1	1	1	1	1	1	1	1	1	1	1	1	1
R_EXo_glyc3p_LPAREN_e_RPAREN_	None	1	1	1	1	1	1	1	1	1	1	1	1	1	1	1
R_EXo_glyclt_LPAREN_e_RPAREN_	None	1	1	1	1	1	1	1	1	1	1	1	1	1	1	1
R_EXo_gmp_LPAREN_e_RPAREN_	None	1	1	1	1	1	1	1	1	1	1	1	1	1	1	1
R_EXo_gsn_LPAREN_e_RPAREN_	None	1	1	1	1	1	1	1	1	1	1	1	1	1	1	1
R_EXo_gthox_LPAREN_e_RPAREN_	None	1	1	1	1	1	1	1	1	1	1	1	1	1	1	1
R_EXo_gthrd_LPAREN_e_RPAREN_	None	1	1	1	1	1	1	1	1	1	1	1	1	1	1	1
R_EXo_gua_LPAREN_e_RPAREN_	None	1	1	1	1	1	1	1	1	1	1	1	1	1	1	1
R_EXo_h_LPAREN_e_RPAREN_	None	1	1	1	1	1	1	1	1	1	1	1	1	1	1	1
R_EXo_h2o_LPAREN_e_RPAREN_	None	1	1	1	1	1	1	1	1	1	1	1	1	1	1	1
R_EXo_h2o2_LPAREN_e_RPAREN_	None	1	1	1	1	1	1	1	1	1	1	1	1	1	1	1
R_EXo_h2s_LPAREN_e_RPAREN_	None	1	1	1	1	1	1	1	1	1	1	1	1	1	1	1
R_EXo_hdca_LPAREN_e_RPAREN_	None	1	1	1	1	1	1	1	1	1	1	1	1	1	1	1
R_EXo_hdcea_LPAREN_e_RPAREN_	None	1	1	1	1	1	1	1	1	1	1	1	1	1	1	1
R_EXo_hg2_LPAREN_e_RPAREN_	None	1	1	1	1	1	1	1	1	1	1	1	1	1	1	1
R_EXo_his_L_LPAREN_e_RPAREN_	None	1	1	1	1	1	1	1	1	1	1	1	1	1	1	1
R_EXo_hmglbn_LPAREN_e_RPAREN_	None	1	1	1	1	1	1	1	1	1	1	1	1	1	1	1
R_EXo_hmglbn_un_LPAREN_e_RPAREN_	None	1	1	1	1	1	1	1	1	1	1	1	1	1	1	1
R_EXo_hom_L_LPAREN_e_RPAREN_	None	1	1	1	1	1	1	1	1	1	1	1	1	1	1	1
R_EXo_hxa_LPAREN_e_RPAREN_	None	1	1	1	1	1	1	1	1	1	1	1	1	1	1	1
R_EXo_hxan_LPAREN_e_RPAREN_	None	1	1	1	1	1	1	1	1	1	1	1	1	1	1	1
R_EXo_ile_L_LPAREN_e_RPAREN_	None	1	1	1	1	1	1	1	1	1	1	1	1	1	1	1
R_EXo_imlac_LPAREN_e_RPAREN_	None	1	1	1	1	1	1	1	1	1	1	1	1	1	1	1
R_EXo_imp_LPAREN_e_RPAREN_	None	1	1	1	1	1	1	1	1	1	1	1	1	1	1	1
R_EXo_indac_LPAREN_e_RPAREN_	None	1	1	1	1	1	1	1	1	1	1	1	1	1	1	1
R_EXo_indole_LPAREN_e_RPAREN_	None	1	1	1	1	1	1	1	1	1	1	1	1	1	1	1
R_EXo_ins_LPAREN_e_RPAREN_	None	1	1	1	1	1	1	1	1	1	1	1	1	1	1	1
R_EXo_k_LPAREN_e_RPAREN_	None	1	1	1	1	1	1	1	1	1	1	1	1	1	1	1
R_EXo_lac_D_LPAREN_e_RPAREN_	None	1	1	1	1	1	1	1	1	1	1	1	1	1	1	1
R_EXo_lac_L_LPAREN_e_RPAREN_	None	1	1	1	1	1	1	1	1	1	1	1	1	1	1	1
R_EXo_LalaDgluMdap_LPAREN_e_RPAREN_	None	1	1	1	1	1	1	1	1	1	1	1	1	1	1	1
R_EXo_LalaDgluMdapDala_LPAREN_e_RPAREN_	None	1	1	1	1	1	1	1	1	1	1	1	1	1	1	1
R_EXo_lctfr_LPAREN_e_RPAREN_	None	1	1	1	1	1	1	1	1	1	1	1	1	1	1	1
R_EXo_lctfr_un_LPAREN_e_RPAREN_	None	1	1	1	1	1	1	1	1	1	1	1	1	1	1	1
R_EXo_leu_L_LPAREN_e_RPAREN_	None	1	1	1	1	1	1	1	1	1	1	1	1	1	1	1
R_EXo_lys_L_LPAREN_e_RPAREN_	None	1	1	1	1	1	1	1	1	1	1	1	1	1	1	1
R_EXo_mal_D_LPAREN_e_RPAREN_	None	1	1	1	1	1	1	1	1	1	1	1	1	1	1	1
R_EXo_mal_L_LPAREN_e_RPAREN_	None	1	1	1	1	1	1	1	1	1	1	1	1	1	1	1
R_EXo_mercppyr_LPAREN_e_RPAREN_	None	1	1	1	1	1	1	1	1	1	1	1	1	1	1	1
R_EXo_met_D_LPAREN_e_RPAREN_	None	1	1	1	1	1	1	1	1	1	1	1	1	1	1	1
R_EXo_met_L_LPAREN_e_RPAREN_	None	1	1	1	1	1	1	1	1	1	1	1	1	1	1	1
R_EXo_methal_LPAREN_e_RPAREN_	None	1	1	1	1	1	1	1	1	1	1	1	1	1	1	1
R_EXo_methth_LPAREN_e_RPAREN_	None	1	1	1	1	1	1	1	1	1	1	1	1	1	1	1
R_EXo_metsox_R_L_LPAREN_e_RPAREN_	None	1	1	1	1	1	1	1	1	1	1	1	1	1	1	1
R_EXo_metsox_S_L_LPAREN_e_RPAREN_	None	1	1	1	1	1	1	1	1	1	1	1	1	1	1	1
R_EXo_mg2_LPAREN_e_RPAREN_	None	1	1	1	1	1	1	1	1	1	1	1	1	1	1	1
R_EXo_mn2_LPAREN_e_RPAREN_	None	1	1	1	1	1	1	1	1	1	1	1	1	1	1	1
R_EXo_mobd_LPAREN_e_RPAREN_	None	1	1	1	1	1	1	1	1	1	1	1	1	1	1	1
R_EXo_myglbn_LPAREN_e_RPAREN_	None	1	1	1	1	1	1	1	1	1	1	1	1	1	1	1
R_EXo_myglbn_un_LPAREN_e_RPAREN_	None	1	1	1	1	1	1	1	1	1	1	1	1	1	1	1
R_EXo_na1_LPAREN_e_RPAREN_	None	1	1	1	1	1	1	1	1	1	1	1	1	1	1	1
R_EXo_nac_LPAREN_e_RPAREN_	None	1	1	1	1	1	1	1	1	1	1	1	1	1	1	1
R_EXo_nh4_LPAREN_e_RPAREN_	None	1	1	1	1	1	1	1	1	1	1	1	1	1	1	1
R_EXo_ni2_LPAREN_e_RPAREN_	None	1	1	1	1	1	1	1	1	1	1	1	1	1	1	1
R_EXo_nmn_LPAREN_e_RPAREN_	None	1	1	1	1	1	1	1	1	1	1	1	1	1	1	1
R_EXo_no_LPAREN_e_RPAREN_	None	1	1	1	1	1	1	1	1	1	1	1	1	1	1	1
R_EXo_no3_LPAREN_e_RPAREN_	None	1	1	1	1	1	1	1	1	1	1	1	1	1	1	1
R_EXo_o2_LPAREN_e_RPAREN_	None	1	1	1	1	1	1	1	1	1	1	1	1	1	1	1
R_EXo_o2s_LPAREN_e_RPAREN_	None	1	1	1	1	1	1	1	1	1	1	1	1	1	1	1
R_EXo_ocdca_LPAREN_e_RPAREN_	None	1	1	1	1	1	1	1	1	1	1	1	1	1	1	1
R_EXo_ocdcea_LPAREN_e_RPAREN_	None	1	1	1	1	1	1	1	1	1	1	1	1	1	1	1
R_EXo_octa_LPAREN_e_RPAREN_	None	1	1	1	1	1	1	1	1	1	1	1	1	1	1	1
R_EXo_orn_LPAREN_e_RPAREN_	None	1	1	1	1	1	1	1	1	1	1	1	1	1	1	1
R_EXo_orot_LPAREN_e_RPAREN_	None	1	1	1	1	1	1	1	1	1	1	1	1	1	1	1
R_EXo_pacald_LPAREN_e_RPAREN_	None	1	1	1	1	1	1	1	1	1	1	1	1	1	1	1
R_EXo_phe_D_LPAREN_e_RPAREN_	None	1	1	1	1	1	1	1	1	1	1	1	1	1	1	1
R_EXo_phe_L_LPAREN_e_RPAREN_	None	1	1	1	1	1	1	1	1	1	1	1	1	1	1	1
R_EXo_pheme_LPAREN_e_RPAREN_	None	1	1	1	1	1	1	1	1	1	1	1	1	1	1	1
R_EXo_pi_LPAREN_e_RPAREN_	None	1	1	1	1	1	1	1	1	1	1	1	1	1	1	1
R_EXo_pnto_R_LPAREN_e_RPAREN_	None	1	1	1	1	1	1	1	1	1	1	1	1	1	1	1
R_EXo_ppa_LPAREN_e_RPAREN_	None	1	1	1	1	1	1	1	1	1	1	1	1	1	1	1
R_EXo_ppal_LPAREN_e_RPAREN_	None	1	1	1	1	1	1	1	1	1	1	1	1	1	1	1
R_EXo_pro_L_LPAREN_e_RPAREN_	None	1	1	1	1	1	1	1	1	1	1	1	1	1	1	1
R_EXo_progly_LPAREN_e_RPAREN_	None	1	1	1	1	1	1	1	1	1	1	1	1	1	1	1
R_EXo_ptrc_LPAREN_e_RPAREN_	None	1	1	1	1	1	1	1	1	1	1	1	1	1	1	1
R_EXo_pyr_LPAREN_e_RPAREN_	None	1	1	1	1	1	1	1	1	1	1	1	1	1	1	1
R_EXo_ser_D_LPAREN_e_RPAREN_	None	1	1	1	1	1	1	1	1	1	1	1	1	1	1	1
R_EXo_ser_L_LPAREN_e_RPAREN_	None	1	1	1	1	1	1	1	1	1	1	1	1	1	1	1
R_EXo_skm_LPAREN_e_RPAREN_	None	1	1	1	1	1	1	1	1	1	1	1	1	1	1	1
R_EXo_so2_LPAREN_e_RPAREN_	None	1	1	1	1	1	1	1	1	1	1	1	1	1	1	1
R_EXo_so3_LPAREN_e_RPAREN_	None	1	1	1	1	1	1	1	1	1	1	1	1	1	1	1
R_EXo_so4_LPAREN_e_RPAREN_	None	1	1	1	1	1	1	1	1	1	1	1	1	1	1	1
R_EXo_spmd_LPAREN_e_RPAREN_	None	1	1	1	1	1	1	1	1	1	1	1	1	1	1	1
R_EXo_succ_LPAREN_e_RPAREN_	None	1	1	1	1	1	1	1	1	1	1	1	1	1	1	1
R_EXo_tartr_L_LPAREN_e_RPAREN_	None	1	1	1	1	1	1	1	1	1	1	1	1	1	1	1
R_EXo_taur_LPAREN_e_RPAREN_	None	1	1	1	1	1	1	1	1	1	1	1	1	1	1	1
R_EXo_tcynt_LPAREN_e_RPAREN_	None	1	1	1	1	1	1	1	1	1	1	1	1	1	1	1
R_EXo_thr_L_LPAREN_e_RPAREN_	None	1	1	1	1	1	1	1	1	1	1	1	1	1	1	1
R_EXo_thymd_LPAREN_e_RPAREN_	None	1	1	1	1	1	1	1	1	1	1	1	1	1	1	1
R_EXo_trp_L_LPAREN_e_RPAREN_	None	1	1	1	1	1	1	1	1	1	1	1	1	1	1	1
R_EXo_trsfr_LPAREN_e_RPAREN_	None	1	1	1	1	1	1	1	1	1	1	1	1	1	1	1
R_EXo_trsfr_un_LPAREN_e_RPAREN_	None	1	1	1	1	1	1	1	1	1	1	1	1	1	1	1
R_EXo_tsul_LPAREN_e_RPAREN_	None	1	1	1	1	1	1	1	1	1	1	1	1	1	1	1
R_EXo_ttdca_LPAREN_e_RPAREN_	None	1	1	1	1	1	1	1	1	1	1	1	1	1	1	1
R_EXo_ttdcea_LPAREN_e_RPAREN_	None	1	1	1	1	1	1	1	1	1	1	1	1	1	1	1
R_EXo_tungs_LPAREN_e_RPAREN_	None	1	1	1	1	1	1	1	1	1	1	1	1	1	1	1
R_EXo_tyr_L_LPAREN_e_RPAREN_	None	1	1	1	1	1	1	1	1	1	1	1	1	1	1	1
R_EXo_ump_LPAREN_e_RPAREN_	None	1	1	1	1	1	1	1	1	1	1	1	1	1	1	1
R_EXo_ura_LPAREN_e_RPAREN_	None	1	1	1	1	1	1	1	1	1	1	1	1	1	1	1
R_EXo_urea_LPAREN_e_RPAREN_	None	1	1	1	1	1	1	1	1	1	1	1	1	1	1	1
R_EXo_uri_LPAREN_e_RPAREN_	None	1	1	1	1	1	1	1	1	1	1	1	1	1	1	1
R_EXo_val_L_LPAREN_e_RPAREN_	None	1	1	1	1	1	1	1	1	1	1	1	1	1	1	1
R_EXo_xan_LPAREN_e_RPAREN_	None	1	1	1	1	1	1	1	1	1	1	1	1	1	1	1
R_EXo_xmp_LPAREN_e_RPAREN_	None	1	1	1	1	1	1	1	1	1	1	1	1	1	1	1
R_EXo_xtsn_LPAREN_e_RPAREN_	None	1	1	1	1	1	1	1	1	1	1	1	1	1	1	1
R_EXo_zn2_LPAREN_e_RPAREN_	None	1	1	1	1	1	1	1	1	1	1	1	1	1	1	1
R_FA100t2rpp	None	1	1	1	1	1	1	1	1	1	1	1	1	1	1	1
R_FA120t2rpp	None	1	1	1	1	1	1	1	1	1	1	1	1	1	1	1
R_FA140t2rpp	None	1	1	1	1	1	1	1	1	1	1	1	1	1	1	1
R_FA141t2rpp	None	1	1	1	1	1	1	1	1	1	1	1	1	1	1	1
R_FA160t2rpp	None	1	1	1	1	1	1	1	1	1	1	1	1	1	1	1
R_FA161t2rpp	None	1	1	1	1	1	1	1	1	1	1	1	1	1	1	1
R_FA180t2rpp	None	1	1	1	1	1	1	1	1	1	1	1	1	1	1	1
R_FA181t2rpp	None	1	1	1	1	1	1	1	1	1	1	1	1	1	1	1
R_FA60t2rpp	None	1	1	1	1	1	1	1	1	1	1	1	1	1	1	1
R_FA80t2rpp	None	1	1	1	1	1	1	1	1	1	1	1	1	1	1	1
R_FACACH	BP3135	1	1	1	1	1	1	1	1	1	1	1	1	1	1	1
R_FACOAE100	BP3198 OR BP3277 OR BP3304	1	1	1	1	1	1	1	1	1	1	1	1	1	1	1
R_FACOAE120	BP3198 OR BP3277 OR BP3304	1	1	1	1	1	1	1	1	1	1	1	1	1	1	1
R_FACOAE140	BP3198 OR BP3277 OR BP3304	1	1	1	1	1	1	1	1	1	1	1	1	1	1	1
R_FACOAE141	BP3198 OR BP3277 OR BP3304	1	1	1	1	1	1	1	1	1	1	1	1	1	1	1
R_FACOAE160	BP3198 OR BP3277 OR BP3304	1	1	1	1	1	1	1	1	1	1	1	1	1	1	1
R_FACOAE161	BP3198 OR BP3277 OR BP3304	1	1	1	1	1	1	1	1	1	1	1	1	1	1	1
R_FACOAE180	BP3198 OR BP3277 OR BP3304	1	1	1	1	1	1	1	1	1	1	1	1	1	1	1
R_FACOAE181	BP3198 OR BP3277 OR BP3304	1	1	1	1	1	1	1	1	1	1	1	1	1	1	1
R_FACOAE60	BP3198 OR BP3277 OR BP3304	1	1	1	1	1	1	1	1	1	1	1	1	1	1	1
R_FACOAE80	BP3198 OR BP3277 OR BP3304	1	1	1	1	1	1	1	1	1	1	1	1	1	1	1
R_FACOAL100t2pp	BP2811	1	1	1	1	1	1	1	1	1	1	1	1	1	1	1
R_FACOAL120t2pp	BP2811	1	1	1	1	1	1	1	1	1	1	1	1	1	1	1
R_FACOAL140t2pp	BP2811	1	1	1	1	1	1	1	1	1	1	1	1	1	1	1
R_FACOAL141t2pp	BP2811	1	1	1	1	1	1	1	1	1	1	1	1	1	1	1
R_FACOAL160t2pp	BP2811	1	1	1	1	1	1	1	1	1	1	1	1	1	1	1
R_FACOAL161t2pp	BP2811	1	1	1	1	1	1	1	1	1	1	1	1	1	1	1
R_FACOAL180t2pp	BP2811	1	1	1	1	1	1	1	1	1	1	1	1	1	1	1
R_FACOAL181t2pp	BP2811	1	1	1	1	1	1	1	1	1	1	1	1	1	1	1
R_FACOAL60t2pp	BP2811	1	1	1	1	1	1	1	1	1	1	1	1	1	1	1
R_FACOAL80t2pp	BP2811	1	1	1	1	1	1	1	1	1	1	1	1	1	1	1
R_FADRx2	BP1209 OR BP3432	1	1	1	1	1	1	1	1	1	1	1	1	1	1	1
R_FALDH2	BP3751	1	1	1	1	1	1	1	1	1	1	1	1	1	1	1
R_FALDtex	None	1	1	1	1	1	1	1	1	1	1	1	1	1	1	1
R_FALDtpp	None	1	1	1	1	1	1	1	1	1	1	1	1	1	1	1
R_FALGTHLs	None	1	1	1	1	1	1	1	1	1	1	1	1	1	1	1
R_FBA	BP1519	1	1	1	1	1	1	1	1	1	1	1	1	1	1	1
R_FBP	BP0868	1	1	1	1	1	1	1	1	1	1	1	1	1	1	1
R_FCLT	BP2503	1	1	1	1	1	1	1	1	1	1	1	1	1	1	1
R_FDH4pp	BP1472 OR BP1475	1	1	1	1	1	1	1	1	1	1	1	1	1	1	1
R_FDXR	BP0585 OR BP1606 OR BP3581	1	1	1	1	1	1	1	1	1	1	1	1	1	1	1
R_FDXR2	BP2982 OR BP3835	1	1	1	1	1	1	1	1	1	1	1	1	1	1	1
R_FE2t3pp	None	1	1	1	1	1	1	1	1	1	1	1	1	1	1	1
R_FE2tex	None	1	1	1	1	1	1	1	1	1	1	1	1	1	1	1
R_FE2tpp	BP0194	1	1	1	1	1	1	1	1	1	1	1	1	1	1	1
R_FE3abcpp	None	1	1	1	1	1	1	1	1	1	1	1	1	1	1	1
R_FE3DCITabcpp	BP1603 AND BP1604 AND BP1605	1	1	1	1	1	1	1	1	1	1	1	1	1	1	1
R_FE3DCITtonex	BP3531 AND BP3532 AND BP3533	1	1	1	1	1	1	1	1	1	1	1	1	1	1	1
R_FE3DHBZR	None	1	1	1	1	1	1	1	1	1	1	1	1	1	1	1
R_FE3DHBZSabcpp	BP1603 AND BP1604 AND BP1605	1	1	1	1	1	1	1	1	1	1	1	1	1	1	1
R_FE3DHBZStonex	BP2901 AND BP3531 AND BP3532 AND BP3533	1	1	1	1	1	1	1	1	1	1	1	1	1	1	1
R_FE3HOXabcpp	BP1603 AND BP1604 AND BP1605	1	1	1	1	1	1	1	1	1	1	1	1	1	1	1
R_FE3HOXexs	None	1	1	1	1	1	1	1	1	1	1	1	1	1	1	1
R_FE3HOXR1	None	1	1	1	1	1	1	1	1	1	1	1	1	1	1	1
R_FE3HOXR2	None	1	1	1	1	1	1	1	1	1	1	1	1	1	1	1
R_FE3HOXR3	None	1	1	1	1	1	1	1	1	1	1	1	1	1	1	1
R_FE3HOXtonex	BP3531 AND BP3532 AND BP3533	1	1	1	1	1	1	1	1	1	1	1	1	1	1	1
R_FE3HOXUtex	None	1	1	1	1	1	1	1	1	1	1	1	1	1	1	1
R_FE3HOXUtpp	None	1	1	1	1	1	1	1	1	1	1	1	1	1	1	1
R_FE3Ri	None	1	1	1	1	1	1	1	1	1	1	1	1	1	1	1
R_FE3tex	None	1	1	1	1	1	1	1	1	1	1	1	1	1	1	1
R_FEALCabcpp	BP1603 AND BP1604 AND BP1605	1	1	1	1	1	1	1	1	1	1	1	1	1	1	1
R_FEALCexs	None	1	1	1	1	1	1	1	1	1	1	1	1	1	1	1
R_FEALCHY	BP2459	1	1	1	1	1	1	1	1	1	1	1	1	1	1	1
R_FEALCR1	BP2459	1	1	1	1	1	1	1	1	1	1	1	1	1	1	1
R_FEALCR2	BP2459	1	1	1	1	1	1	1	1	1	1	1	1	1	1	1
R_FEALCR3	BP2459	1	1	1	1	1	1	1	1	1	1	1	1	1	1	1
R_FEALCtonex	BP2463 AND BP3531 AND BP3532 AND BP3533	1	1	1	1	1	1	1	1	1	1	1	1	1	1	1
R_FECRMabcpp	BP1603 AND BP1604 AND BP1605	1	1	1	1	1	1	1	1	1	1	1	1	1	1	1
R_FECRMexs	None	1	1	1	1	1	1	1	1	1	1	1	1	1	1	1
R_FECRMR1	None	1	1	1	1	1	1	1	1	1	1	1	1	1	1	1
R_FECRMR2	None	1	1	1	1	1	1	1	1	1	1	1	1	1	1	1
R_FECRMR3	None	1	1	1	1	1	1	1	1	1	1	1	1	1	1	1
R_FECRMtonex	BP3531 AND BP3532 AND BP3533	1	1	1	1	1	1	1	1	1	1	1	1	1	1	1
R_FECRMUtex	None	1	1	1	1	1	1	1	1	1	1	1	1	1	1	1
R_FECRMUtpp	None	1	1	1	1	1	1	1	1	1	1	1	1	1	1	1
R_FEENTERabcpp	BP1603 AND BP1604 AND BP1605	1	1	1	1	1	1	1	1	1	1	1	1	1	1	1
R_FEENTERexs	None	1	1	1	1	1	1	1	1	1	1	1	1	1	1	1
R_FEENTERR1	None	1	1	1	1	1	1	1	1	1	1	1	1	1	1	1
R_FEENTERR2	None	1	1	1	1	1	1	1	1	1	1	1	1	1	1	1
R_FEENTERR3	None	1	1	1	1	1	1	1	1	1	1	1	1	1	1	1
R_FEENTERtex	None	1	1	1	1	1	1	1	1	1	1	1	1	1	1	1
R_FEENTERtonex	BP2901 AND BP3531 AND BP3532 AND BP3533	1	1	1	1	1	1	1	1	1	1	1	1	1	1	1
R_FEENTERtpp	None	1	1	1	1	1	1	1	1	1	1	1	1	1	1	1
R_FEOXAMabcpp	BP1603 AND BP1604 AND BP1605	1	1	1	1	1	1	1	1	1	1	1	1	1	1	1
R_FEOXAMexs	None	1	1	1	1	1	1	1	1	1	1	1	1	1	1	1
R_FEOXAMR1	None	1	1	1	1	1	1	1	1	1	1	1	1	1	1	1
R_FEOXAMR2	None	1	1	1	1	1	1	1	1	1	1	1	1	1	1	1
R_FEOXAMR3	None	1	1	1	1	1	1	1	1	1	1	1	1	1	1	1
R_FEOXAMtonex	BP3531 AND BP3532 AND BP3533	1	1	1	1	1	1	1	1	1	1	1	1	1	1	1
R_FEOXAMUtex	None	1	1	1	1	1	1	1	1	1	1	1	1	1	1	1
R_FEOXAMUtpp	None	1	1	1	1	1	1	1	1	1	1	1	1	1	1	1
R_FEROpp	BP3315	1	1	1	0	1	1	1	1	1	1	1	1	1	1	1
R_FLDR	BP3581	1	1	1	1	1	1	1	1	1	1	1	1	1	1	1
R_FLDR2	BP2982 OR BP3835	1	1	1	1	1	1	1	1	1	1	1	1	1	1	1
R_FLVR	BP1209 OR BP3432	1	1	1	1	1	1	1	1	1	1	1	1	1	1	1
R_FMETTRS	BP0551	1	1	1	1	1	1	1	1	1	1	1	1	1	1	1
R_FMNAT	BP1754	1	1	1	1	1	1	1	1	1	1	1	1	1	1	1
R_FMNRx2	BP1209 OR BP3432	1	1	1	1	1	1	1	1	1	1	1	1	1	1	1
R_FORtex	None	1	1	1	1	1	1	1	1	1	1	1	1	1	1	1
R_FORtppi	None	1	1	1	1	1	1	1	1	1	1	1	1	1	1	1
R_FRUpts2pp	BP1502	1	1	1	1	1	1	1	1	1	1	1	1	1	1	1
R_FRUtex	None	1	1	1	1	1	1	1	1	1	1	1	1	1	1	1
R_FTHFD	BP3254	1	1	1	1	1	1	1	1	1	1	1	1	1	1	1
R_FUCUNDT_BP	BP0086	1	1	1	1	1	1	1	1	1	1	1	1	1	1	1
R_FUM	BP0248	1	1	1	1	1	1	1	1	1	1	1	1	1	1	1
R_FUMt2_2pp	None	1	1	1	1	1	1	1	1	1	1	1	1	1	1	1
R_FUMt2_3pp	None	1	1	1	1	1	1	1	1	1	1	1	1	1	1	1
R_FUMtex	None	1	1	1	1	1	1	1	1	1	1	1	1	1	1	1
R_G1PACT	BP3730	1	1	1	1	1	1	1	1	1	1	1	1	1	1	1
R_G1SAT	BP0315	1	1	1	1	1	1	1	1	1	1	1	1	1	1	1
R_G2PPpp	None	1	1	1	1	1	1	1	1	1	1	1	1	1	1	1
R_G3PAT120	BP1718 OR BP2444	1	1	1	1	1	1	1	1	1	1	1	1	1	1	1
R_G3PAT140	BP1718 OR BP2444	1	1	1	1	1	1	1	1	1	1	1	1	1	1	1
R_G3PAT141	BP1718 OR BP2444	1	1	1	1	1	1	1	1	1	1	1	1	1	1	1
R_G3PAT160	BP1718 OR BP2444	1	1	1	1	1	1	1	1	1	1	1	1	1	1	1
R_G3PAT161	BP1718 OR BP2444	1	1	1	1	1	1	1	1	1	1	1	1	1	1	1
R_G3PAT180	BP1718 OR BP2444	1	1	1	1	1	1	1	1	1	1	1	1	1	1	1
R_G3PAT181	BP1718 OR BP2444	1	1	1	1	1	1	1	1	1	1	1	1	1	1	1
R_G3PD2	BP0603	1	1	1	1	1	1	1	1	1	1	1	1	1	1	1
R_G3PD5	BP2644	1	1	1	1	1	1	1	1	1	1	1	1	1	1	1
R_G5SADs	None	1	1	1	1	1	1	1	1	1	1	1	1	1	1	1
R_G5SD	BP2041	1	1	1	1	1	1	1	1	1	1	1	1	1	1	1
R_GALUi	BP3403	1	1	1	1	1	1	1	1	1	1	1	1	1	1	1
R_GAMptspp	BP1502	1	1	1	1	1	1	1	1	1	1	1	1	1	1	1
R_GAMtex	None	1	1	1	1	1	1	1	1	1	1	1	1	1	1	1
R_GAPD	BP1000	1	1	1	1	1	1	1	1	1	1	1	1	1	1	1
R_GART	BP0702	1	1	1	1	1	1	1	1	1	1	1	1	1	1	1
R_GCALDD	BP1976 OR BP0757 OR BP3624 OR BP0465 OR BP0207 OR BP0360 OR BP2303 OR BP2157	1	1	1	1	1	1	1	1	1	1	1	1	1	1	1
R_GCOADH	BP1537	1	1	1	1	1	1	1	1	1	1	1	1	1	1	1
R_GCOAS	BP2540	1	1	1	1	1	1	1	1	1	1	1	1	1	1	1
R_GDPDPK	BP1576 OR BP3587	1	1	1	1	1	1	1	1	1	1	1	1	1	1	1
R_GF6PTA	BP0666	1	1	1	1	1	1	1	1	1	1	1	1	1	1	1
R_GGGGHHPPEALIPAabcpp	BP2321	1	1	1	1	1	1	1	1	1	1	1	1	1	1	1
R_GGGGHHPPEALIPAtex	BP0698 AND BP0697 AND BP3329 AND BP2420 AND BP0325	1	1	1	1	1	1	1	1	1	1	1	1	1	1	1
R_GGHHPPEALIPAabcpp	BP2321	1	1	1	1	1	1	1	1	1	1	1	1	1	1	1
R_GGHHPPEALIPAtex	BP0698 AND BP0697 AND BP3329 AND BP2420 AND BP0325	1	1	1	1	1	1	1	1	1	1	1	1	1	1	1
R_GHMT2r	BP2952	1	1	1	1	1	1	1	1	1	1	1	1	1	1	1
R_GK1	BP1578	1	1	1	1	1	1	1	1	1	1	1	1	1	1	1
R_GLBRAN2	BP1328	1	1	1	1	1	1	1	1	1	1	1	1	1	1	0
R_GLCAT_BP	None	1	1	1	1	1	1	1	1	1	1	1	1	1	1	1
R_GLCNACAT_BP1	None	1	1	1	1	1	1	1	1	1	1	1	1	1	1	1
R_GLCNACAT_BP2	None	1	1	1	1	1	1	1	1	1	1	1	1	1	1	1
R_GLCNACUNDT_BP	BP0399	1	1	1	1	1	1	1	1	1	1	1	1	1	1	1
R_GLCNT_BP1	None	1	1	1	1	1	1	1	1	1	1	1	1	1	1	1
R_GLCNT_BP2	None	1	1	1	1	1	1	1	1	1	1	1	1	1	1	1
R_GLCNT2_BP1	BP2328	1	1	1	1	1	1	1	1	1	1	1	1	1	1	1
R_GLCNT2_BP2	BP2328	1	1	1	1	1	1	1	1	1	1	1	1	1	1	1
R_GLCNUNDFUCMANT_BP	BP0087	1	1	1	1	1	1	1	1	1	1	1	1	1	1	1
R_GLCptspp	BP1502	1	1	1	1	1	1	1	1	1	1	1	1	1	1	1
R_GLCRAL	BP2774	1	1	1	1	1	1	1	1	1	1	1	1	1	1	1
R_GLCtex	None	1	1	1	1	1	1	1	1	1	1	1	1	1	1	1
R_GLCtexi	None	1	1	1	1	1	1	1	1	1	1	1	1	1	1	1
R_GLCTR_BP	BP2329	1	1	1	1	1	1	1	1	1	1	1	1	1	1	1
R_GLCUR1Ptex	None	1	1	1	1	1	1	1	1	1	1	1	1	1	1	1
R_GLCURtex	None	1	1	1	1	1	1	1	1	1	1	1	1	1	1	1
R_GLDBRAN2	BP1327	1	1	1	1	1	1	1	1	1	1	1	1	1	1	0
R_GLNabcpp	(BP1573 AND BP1574 AND BP1575) OR (BP3828 AND BP3829 AND BP3830 AND BP3831)	1	1	1	1	1	1	1	1	1	1	1	1	1	1	1
R_GLNN	BP0006 OR BP2398	1	1	1	1	1	1	1	1	1	1	1	1	1	1	1
R_GLNS	BP1596	1	1	1	1	1	1	1	1	1	1	1	1	1	1	1
R_GLNt3pp	BP2026	1	1	1	1	1	1	1	1	1	1	1	1	1	1	1
R_GLNtex	None	1	1	1	1	1	1	1	1	1	1	1	1	1	1	1
R_GLNTRS	BP3226	1	1	1	1	1	1	1	1	1	1	1	1	1	1	1
R_GLU5K	BP0746	1	1	1	1	1	1	1	1	1	1	1	1	1	1	1
R_GLUabcpp	(BP3828 AND BP3829 AND BP3830 AND BP3831) OR (BP0765 AND BP0766 AND BP0767 AND BP0768) OR (BP1532 AND BP1533 AND BP1534) OR (BP1181 AND BP1182 AND BP1183 AND BP1184) OR (BP1852 AND BP1853 AND BP1855) OR (BP1573 AND BP1574 AND BP1575) OR (BP0054 AND BP0055 AND BP0056 AND BP0057)	1	1	1	1	1	1	1	1	1	1	1	1	1	1	1
R_GLUDy	BP0368 OR BP1857	1	1	1	1	1	1	1	1	1	1	1	1	1	1	1
R_GLUPRT	BP1415	1	1	1	1	1	1	1	1	1	1	1	1	1	1	1
R_GLUR	None	1	1	1	1	1	1	1	1	1	1	1	1	1	1	1
R_GLUSADH	BP2303 OR BP1976	1	1	1	1	1	1	1	1	1	1	1	1	1	1	1
R_GLUSy	BP3753 OR BP3754	1	1	1	1	1	1	1	1	1	1	1	1	1	1	1
R_GLUt4pp	BP0402	1	1	1	1	1	1	1	1	1	1	1	1	1	1	1
R_GLUt4pp2	BP0380	1	1	1	1	1	1	1	1	1	1	1	1	1	1	1
R_GLUtex	None	1	1	1	1	1	1	1	1	1	1	1	1	1	1	1
R_GLUTRR	BP0677	1	1	1	1	1	1	1	1	1	1	1	1	1	1	1
R_GLUTRS	BP2978	1	1	1	1	1	1	1	1	1	1	1	1	1	1	1
R_GLYabcpp	None	1	1	1	1	1	1	1	1	1	1	1	1	1	1	1
R_GLYC2Ptex	None	1	1	1	1	1	1	1	1	1	1	1	1	1	1	1
R_GLYC3Pabcpp	BP1281 OR BP1282 OR BP1283 OR BP1284	1	1	1	1	1	1	1	1	1	1	1	1	1	1	1
R_GLYC3Ptex	None	1	1	1	1	1	1	1	1	1	1	1	1	1	1	1
R_GLYCAt2rpp	None	1	1	1	1	1	1	1	1	1	1	1	1	1	1	1
R_GLYCAtex	None	1	1	1	1	1	1	1	1	1	1	1	1	1	1	1
R_GLYCK	BP3332	1	1	1	1	1	1	1	1	1	1	1	1	1	1	1
R_GLYCK2	BP3332	1	1	1	1	1	1	1	1	1	1	1	1	1	1	1
R_GLYCL	BP0195 AND BP0196 AND BP0197 AND BP0995	1	1	1	1	1	1	1	1	1	1	1	1	1	1	1
R_GLYCLTDx	BP2304	1	1	1	1	1	1	1	1	1	1	1	1	1	1	1
R_GLYCLTDy	BP2304	1	1	1	1	1	1	1	1	1	1	1	1	1	1	1
R_GLYCLTt2rpp	None	1	1	1	1	1	1	1	1	1	1	1	1	1	1	1
R_GLYCLTt4pp	BP2478	1	1	1	1	1	1	1	1	1	1	1	1	1	1	1
R_GLYCLTtex	None	1	1	1	1	1	1	1	1	1	1	1	1	1	1	1
R_GLYCtex	None	1	1	1	1	1	1	1	1	1	1	1	1	1	1	1
R_GLYCTOX	BP2903 AND BP2904 AND BP2905	1	1	1	1	1	1	1	1	1	1	1	1	1	1	1
R_GLYK	BP3825	1	1	1	1	1	1	1	1	1	1	1	1	1	1	1
R_GLYOX	BP3213	1	1	1	1	1	1	1	1	1	1	1	1	1	1	1
R_GLYt2rpp	BP2464	1	1	1	1	1	1	1	1	1	1	1	1	1	1	1
R_GLYt4pp	BP2306	1	1	1	1	1	1	1	1	1	0	0	1	0	0	0
R_GLYtex	None	1	1	1	1	1	1	1	1	1	1	1	1	1	1	1
R_GLYTRS	BP0033 OR BP0034	1	1	1	1	1	1	1	1	1	1	1	1	1	1	1
R_GMHEPAT	BP0954	1	1	1	1	1	1	1	1	1	1	1	1	1	1	1
R_GMHEPK	BP0954	1	1	1	1	1	1	1	1	1	1	1	1	1	1	1
R_GMHEPPA	BP0035	1	1	1	1	1	1	1	1	1	1	1	1	1	1	1
R_GMPS2	BP2624	1	1	1	1	1	1	1	1	1	1	1	1	1	1	1
R_GMPtex	None	1	1	1	1	1	1	1	1	1	1	1	1	1	1	1
R_GRTT	BP2799	1	1	1	1	1	1	1	1	1	1	1	1	1	1	1
R_GRXR	BP0605	1	1	1	1	1	1	1	1	1	1	1	1	1	1	1
R_GSNt2rpp	BP2269	1	1	1	1	1	1	1	1	1	1	1	1	1	1	1
R_GSNtex	None	1	1	1	1	1	1	1	1	1	1	1	1	1	1	1
R_GTHOr	BP2120	1	1	1	1	1	1	1	1	1	1	1	1	1	1	1
R_GTHOXtex	None	1	1	1	1	1	1	1	1	1	1	1	1	1	1	1
R_GTHRDabc2pp	BP0262 OR BP0263	1	1	1	1	1	1	1	1	1	1	1	1	1	1	1
R_GTHRDabcpp	BP2394 OR BP2395 OR BP2396 OR BP2397	1	1	1	1	1	1	1	1	1	1	1	1	1	1	1
R_GTHRDHpp	BP0252	1	1	1	1	1	1	1	1	1	1	1	1	1	1	1
R_GTHRDtex	None	1	1	1	1	1	1	1	1	1	1	1	1	1	1	1
R_GTHS	BP1499	1	1	1	1	1	1	1	1	1	1	1	1	1	1	1
R_GTPCI	None	1	1	1	1	1	1	1	1	1	1	1	1	1	1	1
R_GTPCII2	BP3484	1	1	1	1	1	1	1	1	1	1	1	1	1	1	1
R_GTPDPDPr	BP1073	1	1	1	1	1	1	1	1	1	1	1	1	1	1	1
R_GTPDPK	BP3587	1	1	1	1	1	1	1	1	1	1	1	1	1	0	1
R_GTPHs	None	1	1	1	1	1	1	1	1	1	1	1	1	1	1	1
R_GUAt2rpp	None	1	1	1	1	1	1	1	1	1	1	1	1	1	1	1
R_GUAtex	None	1	1	1	1	1	1	1	1	1	1	1	1	1	1	1
R_GUPT	BP0264	1	1	1	1	1	1	1	1	1	1	1	1	1	1	1
R_GUR1PPpp	None	1	1	1	1	1	1	1	1	1	1	1	1	1	1	1
R_H2O2tex	None	1	1	1	1	1	1	1	1	1	1	1	1	1	1	1
R_H2Otex	None	1	1	1	1	1	1	1	1	1	1	1	1	1	1	1
R_H2Otpp	None	1	1	1	1	1	1	1	1	1	1	1	1	1	1	1
R_H2St1pp	None	1	1	1	1	1	1	1	1	1	1	1	1	1	1	1
R_H2Stex	None	1	1	1	1	1	1	1	1	1	1	1	1	1	1	1
R_HACD1	BP0669	1	1	1	1	1	1	1	1	1	1	1	1	1	1	1
R_HACD2i	BP0669	1	1	1	1	1	1	1	1	1	1	1	1	1	1	1
R_HACD3i	BP0669	1	1	1	1	1	1	1	1	1	1	1	1	1	1	1
R_HACD4i	BP0669	1	1	1	1	1	1	1	1	1	1	1	1	1	1	1
R_HACD5i	BP0669	1	1	1	1	1	1	1	1	1	1	1	1	1	1	1
R_HACD6i	BP0669	1	1	1	1	1	1	1	1	1	1	1	1	1	1	1
R_HACD7i	BP0669	1	1	1	1	1	1	1	1	1	1	1	1	1	1	1
R_HACD8i	BP0669	1	1	1	1	1	1	1	1	1	1	1	1	1	1	1
R_HBZOPT	BP3684	1	1	1	1	1	1	1	1	1	1	1	1	1	1	1
R_HCO3E	BP3425	1	1	1	1	1	1	1	1	1	1	1	1	1	1	1
R_HDCAtexi	None	1	1	1	1	1	1	1	1	1	1	1	1	1	1	1
R_HDCEAtexi	None	1	1	1	1	1	1	1	1	1	1	1	1	1	1	1
R_HEMEOS	BP3735	1	1	1	1	1	1	1	1	1	1	1	1	1	1	1
R_HEPT1_BP	BP0094	1	1	1	1	1	1	1	1	1	1	1	1	1	1	1
R_HEPT2_BP	BP2322	1	1	1	1	1	1	1	1	1	1	1	1	1	1	1
R_HEPT3_BP1	None	1	1	1	1	1	1	1	1	1	1	1	1	1	1	1
R_HEPT3_BP2	None	1	1	1	1	1	1	1	1	1	1	1	1	1	1	1
R_HG2abcpp	BP2722	1	1	1	1	1	1	1	1	1	1	1	1	1	1	1
R_HG2tex	None	1	1	1	1	1	1	1	1	1	1	1	1	1	1	1
R_HIBCOAH	BP1446	1	1	1	1	1	1	1	1	1	1	1	1	1	1	1
R_HIBDH	BP1447	1	1	1	1	1	1	1	1	1	1	1	1	1	1	1
R_HISabcpp	(BP1362 AND BP1363 AND BP1364) OR (BP1573 AND BP1574 AND BP1575) OR BP2055 AND BP2056 AND BP2057)	1	1	1	1	1	1	1	1	1	1	1	1	1	1	1
R_HISt3pp	BP0568 OR BP2597 OR BP0171 OR BP0394	1	1	1	1	1	1	1	1	1	1	1	1	1	1	1
R_HISTA	BP3870	1	1	1	1	1	1	1	1	1	1	1	1	1	1	1
R_HISTD	BP3768	1	1	1	1	1	1	1	1	1	1	1	1	1	1	1
R_HIStex	None	1	1	1	1	1	1	1	1	1	1	1	1	1	1	1
R_HISTP	BP3770	1	1	1	1	1	1	1	1	1	1	1	1	1	1	1
R_HISTRS	BP2198	1	1	1	1	1	1	1	1	1	1	1	1	1	1	1
R_HMBS	BP2537	1	1	1	1	1	1	1	1	1	1	1	1	1	1	1
R_HMGCOAL	BP0556 OR BP3695	1	1	1	1	1	1	1	1	1	1	1	1	1	1	1
R_HMGLBNHS	None	1	1	1	1	1	1	1	1	1	1	1	1	1	1	1
R_HOMt2pp	BP0171	1	1	1	1	1	1	1	1	1	1	1	1	1	1	1
R_HOMtex	None	1	1	1	1	1	1	1	1	1	1	1	1	1	1	1
R_HPACH	None	1	1	1	1	1	1	1	1	1	1	1	1	1	1	1
R_HPPK2	BP0238	1	1	1	1	1	1	1	1	1	1	1	1	1	1	1
R_HPYRRx	BP2304	1	1	1	1	1	1	1	1	1	1	1	1	1	1	1
R_HPYRRy	BP2304	1	1	1	1	1	1	1	1	1	1	1	1	1	1	1
R_HSDy	BP2784	1	1	1	1	1	1	1	1	1	1	1	1	1	1	1
R_HSERTA	BP0047	1	1	1	1	1	1	1	1	1	1	1	1	1	1	1
R_HSK	BP1084	1	1	1	1	1	1	1	1	1	1	1	1	1	1	1
R_HSST	BP0047	1	1	1	1	1	1	1	1	1	1	1	1	1	1	1
R_HSTPT	BP3769	1	1	1	1	1	1	1	1	1	1	1	1	1	1	1
R_Htex	None	1	1	1	1	1	1	1	1	1	1	1	1	1	1	1
R_HXAND	BP0591 OR BP0685	1	1	1	1	1	1	1	1	1	1	1	1	1	1	1
R_HXAtex	None	1	1	1	1	1	1	1	1	1	1	1	1	1	1	1
R_HXCT	BP0221 OR BP2400	1	1	1	1	1	1	1	1	1	1	1	1	1	1	1
R_HYPOE	None	1	1	1	1	1	1	1	1	1	1	1	1	1	1	1
R_HYXNtex	None	1	1	1	1	1	1	1	1	1	1	1	1	1	1	1
R_HYXNtpp	None	1	1	1	1	1	1	1	1	1	1	1	1	1	1	1
R_ICDHyr	BP2488	1	1	1	1	1	1	1	1	1	1	1	1	1	1	1
R_ICL	BP2085	1	1	1	1	1	1	1	1	1	1	1	1	1	1	1
R_IG3PS	BP3771 OR BP3773	1	1	1	1	1	1	1	1	1	1	1	1	1	1	1
R_IGPDH	BP3770	1	1	1	1	1	1	1	1	1	1	1	1	1	1	1
R_IGPS	BP3261	1	1	1	1	1	1	1	1	1	1	1	1	1	1	1
R_ILEabcpp	BP1273 AND BP1274 AND BP1275 AND BP1276 AND BP1277 AND BP1285	1	1	1	1	1	1	1	1	1	1	1	1	1	1	1
R_ILEDH	(BP0628 OR BP0629 OR BP0993 OR BP1121) AND (BP0618 OR BP0995 OR BP1126) AND BP0994	1	1	1	1	1	1	1	1	1	1	1	1	1	1	1
R_ILEt3pp	BP0568 OR BP2597 OR BP0171 OR BP0394	1	1	1	1	1	1	1	1	1	1	1	1	1	1	1
R_ILETA	BP2858 OR BP3398	1	1	1	1	1	1	1	1	1	1	1	1	1	1	1
R_ILEtex	None	1	1	1	1	1	1	1	1	1	1	1	1	1	1	1
R_ILETRS	BP1753	1	1	1	1	1	1	1	1	1	1	1	1	1	1	1
R_IMLACDH	None	1	1	1	1	1	1	1	1	1	1	1	1	1	1	1
R_IMLACt2rpp	None	1	1	1	1	1	1	1	1	1	1	1	1	1	1	1
R_IMLACtex	None	1	1	1	1	1	1	1	1	1	1	1	1	1	1	1
R_IMPC	BP3416	1	1	1	1	1	1	1	1	1	1	1	1	1	1	1
R_IMPD	BP2625	1	1	1	1	1	1	1	1	1	1	1	1	1	1	1
R_IMPtex	None	1	1	1	1	1	1	1	1	1	1	1	1	1	1	1
R_INDACt2rpp	None	1	1	1	1	1	1	1	1	1	1	1	1	1	1	1
R_INDACtex	None	1	1	1	1	1	1	1	1	1	1	1	1	1	1	1
R_INDALDDH	BP0207 OR BP0360 OR BP0465 OR BP2157	1	1	1	1	1	1	1	1	1	1	1	1	1	1	1
R_INDOLEt2pp	BP2075	1	1	1	1	1	1	1	1	1	1	1	1	1	1	1
R_INDOLEtex	None	1	1	1	1	1	1	1	1	1	1	1	1	1	1	1
R_INDPYRDC	BP0467 OR BP0784 OR BP0789 OR BP1538 OR BP1860 OR BP3453	1	1	1	1	1	1	1	1	1	1	1	1	1	1	1
R_INStex	None	1	1	1	1	1	1	1	1	1	1	1	1	1	1	1
R_IPDPS	BP1237	1	1	1	1	1	1	1	1	1	1	1	1	1	1	1
R_IPMD	BP1483	1	1	1	1	1	1	1	1	1	1	1	1	1	1	1
R_IPPMIa	BP1481 OR BP1482	1	1	1	1	1	1	1	1	1	1	1	1	1	1	1
R_IPPMIb	BP1481 OR BP1482	1	1	1	1	1	1	1	1	1	1	1	1	1	1	1
R_IPPS	BP0131	1	1	1	1	1	1	1	1	1	1	1	1	1	1	1
R_Kabcpp	BP2480 OR BP2481 OR BP2482	1	1	1	1	1	1	1	1	1	1	1	1	1	1	1
R_KARA1	BP0791	1	1	1	1	1	1	1	1	1	1	1	1	1	1	1
R_KARA2	BP0791	1	1	1	1	1	1	1	1	1	1	1	1	1	1	1
R_KAS14	BP2439	1	1	1	1	1	1	1	1	1	1	1	1	1	1	1
R_KAS15	BP2443	1	1	1	1	1	1	1	1	1	1	1	1	1	1	1
R_KAT1	BP2759	1	1	1	1	1	1	1	1	1	1	1	1	1	1	1
R_KAT2	BP2759	1	1	1	1	1	1	1	1	1	1	1	1	1	1	1
R_KAT3	BP2759	1	1	1	1	1	1	1	1	1	1	1	1	1	1	1
R_KAT4	BP2759	1	1	1	1	1	1	1	1	1	1	1	1	1	1	1
R_KAT5	BP2759	1	1	1	1	1	1	1	1	1	1	1	1	1	1	1
R_KAT6	BP2759	1	1	1	1	1	1	1	1	1	1	1	1	1	1	1
R_KAT7	BP2759	1	1	1	1	1	1	1	1	1	1	1	1	1	1	1
R_KAT8	BP2759	1	1	1	1	1	1	1	1	1	1	1	1	1	1	1
R_KDOCT2	BP2768	1	1	1	1	1	1	1	1	1	1	1	1	1	1	1
R_KDOPP	BP0700	1	1	1	1	1	1	1	1	1	1	1	1	1	1	1
R_KDOPS	BP2388	1	1	1	1	1	1	1	1	1	1	1	1	1	1	1
R_KMBADC	BP0467 OR BP0784 OR BP0789 OR BP1538 OR BP1860 OR BP3453	1	1	1	1	1	1	1	1	1	1	1	1	1	1	1
R_Kt2pp	BP0573 OR BP0574 OR BP3536 OR BP3606	1	1	1	1	1	1	1	1	1	1	1	1	1	1	1
R_Kt3pp	(BP1691 AND BP1692 AND BP1693 AND BP1694 AND BP1695 AND BP1696) OR (BP2455)	1	1	1	1	1	1	1	1	1	1	1	1	1	1	1
R_Ktex	None	1	1	1	1	1	1	1	1	1	1	1	1	1	1	1
R_KYRFOR	BP0300	1	1	1	1	1	1	1	1	1	1	1	1	1	1	1
R_KYRH	BP0553	1	1	1	1	1	1	1	1	1	1	0	1	1	1	1
R_L_LACD2	BP0484	1	1	1	1	1	1	1	1	1	1	1	1	1	1	1
R_L_LACt2rpp	None	1	1	1	1	1	1	1	1	1	1	1	1	1	1	1
R_L_LACtex	None	1	1	1	1	1	1	1	1	1	1	1	1	1	1	1
R_LDH_D	BP3543	1	1	1	1	1	1	1	1	1	1	1	1	1	1	1
R_LDH_D2	BP0651	1	1	1	1	1	1	1	1	1	1	1	1	1	0	1
R_LDH_L	BP0379	1	1	1	1	1	1	1	1	1	1	1	1	1	1	1
R_LEUabcpp	BP1273 AND BP1274 AND BP1275 AND BP1276 AND BP1277 AND BP1285	1	1	1	1	1	1	1	1	1	1	1	1	1	1	1
R_LEUDH	(BP0628 OR BP0629 OR BP0993 OR BP1121) AND (BP0618 OR BP0995 OR BP1126) AND BP0994	1	1	1	1	1	1	1	1	1	1	1	1	1	1	1
R_LEUt3pp	BP0568 OR BP2597 OR BP0171 OR BP0394	1	1	1	1	1	1	1	1	1	1	1	1	1	1	1
R_LEUTA	BP2858 OR BP3398	1	1	1	1	1	1	1	1	1	1	1	1	1	1	1
R_LEUtex	None	1	1	1	1	1	1	1	1	1	1	1	1	1	1	1
R_LEUTRS	BP2044	1	1	1	1	1	1	1	1	1	1	1	1	1	1	1
R_LGTHL	BP0038	1	1	1	1	1	1	1	1	1	1	1	1	1	1	1
R_LPADSS_BP	BP1432	1	1	1	1	1	1	1	1	1	1	1	1	1	1	1
R_LPLIPAL1A120pp	BP1733	1	1	1	1	1	1	1	1	1	1	1	1	1	1	1
R_LPLIPAL1A140pp	BP1733	1	1	1	1	1	1	1	1	1	1	1	1	1	1	1
R_LPLIPAL1A141pp	BP1733	1	1	1	1	1	1	1	1	1	1	1	1	1	1	1
R_LPLIPAL1A160pp	BP1733	1	1	1	1	1	1	1	1	1	1	1	1	1	1	1
R_LPLIPAL1A161pp	BP1733	1	1	1	1	1	1	1	1	1	1	1	1	1	1	1
R_LPLIPAL1A180pp	BP1733	1	1	1	1	1	1	1	1	1	1	1	1	1	1	1
R_LPLIPAL1A181pp	BP1733	1	1	1	1	1	1	1	1	1	1	1	1	1	1	1
R_LPLIPAL2A120	None	1	1	1	1	1	1	1	1	1	1	1	1	1	1	1
R_LPLIPAL2A140	None	1	1	1	1	1	1	1	1	1	1	1	1	1	1	1
R_LPLIPAL2A141	None	1	1	1	1	1	1	1	1	1	1	1	1	1	1	1
R_LPLIPAL2A160	None	1	1	1	1	1	1	1	1	1	1	1	1	1	1	1
R_LPLIPAL2A161	None	1	1	1	1	1	1	1	1	1	1	1	1	1	1	1
R_LPLIPAL2A180	None	1	1	1	1	1	1	1	1	1	1	1	1	1	1	1
R_LPLIPAL2A181	None	1	1	1	1	1	1	1	1	1	1	1	1	1	1	1
R_LYSabcpp	(BP1362 AND BP1363 AND BP1364) OR (BP1573 AND BP1574 AND BP1575)	1	1	1	1	1	1	1	1	1	1	1	1	1	1	1
R_LYSDC	BP0547	1	1	1	1	1	1	1	1	1	1	1	1	1	1	1
R_LYSt2pp	None	1	1	1	1	1	1	1	1	1	1	1	1	1	1	1
R_LYSt3pp	BP0564	1	0	1	1	1	1	1	1	1	1	1	1	1	1	1
R_LYStex	None	1	1	1	1	1	1	1	1	1	1	1	1	1	1	1
R_LYSTRS	BP1102	1	1	1	1	1	1	1	1	1	1	1	1	1	1	1
R_MACACISO	BP1238	1	1	1	1	1	1	1	1	1	1	1	1	1	1	1
R_MACPD	None	1	1	1	1	1	1	1	1	1	1	1	1	1	1	1
R_MALDDH	BP2291	1	1	1	1	1	1	1	1	1	1	1	1	1	1	1
R_MALDt2rpp	None	1	1	1	1	1	1	1	1	1	1	1	1	1	1	1
R_MALDtex	None	1	1	1	1	1	1	1	1	1	1	1	1	1	1	1
R_MALEH	None	1	1	1	1	1	1	1	1	1	1	1	1	1	1	1
R_MALEI	BP0579	1	1	1	1	1	1	1	1	1	1	1	1	1	1	1
R_MALS	BP3680	1	1	1	1	1	1	1	1	1	1	1	1	1	1	1
R_MALt2r	None	1	1	1	1	1	1	1	1	1	1	1	1	1	1	1
R_MALtex	None	1	1	1	1	1	1	1	1	1	1	1	1	1	1	1
R_MANUNDFUCT_BP	BP0089	1	1	1	1	1	1	1	1	1	1	1	1	1	1	1
R_MCITD	BP2371	1	1	1	1	1	1	1	1	1	1	1	1	1	1	1
R_MCITS	BP2368	1	1	1	1	1	1	1	1	1	1	1	1	1	1	1
R_MCOATA	BP2440 OR BP2442	1	1	1	1	1	1	1	1	1	1	1	1	1	1	1
R_MCPST	BP2280	1	1	1	1	1	1	1	1	1	1	1	1	1	1	1
R_MCRCOAAC	BP0448 AND BP0449	1	1	1	1	1	1	1	1	1	1	1	1	1	1	1
R_MCTP1App	BP0377 OR BP3028	1	1	1	1	1	1	1	1	1	1	1	1	1	1	1
R_MCTP1Bpp	BP3655	1	1	1	1	1	1	1	1	1	1	1	1	1	1	1
R_MCTP2App	BP0377 OR BP3028 OR BP3655	1	1	1	1	1	1	1	1	1	1	1	1	1	1	1
R_MDDCP1pp	BP0102 OR BP1051	1	1	1	1	1	1	1	1	1	1	1	1	1	1	1
R_MDDCP2pp	BP0102 OR BP1051	1	1	1	1	1	1	1	1	1	1	1	1	1	1	1
R_MDDCP3pp	BP0102 OR BP1051	1	1	1	1	1	1	1	1	1	1	1	1	1	1	1
R_MDDCP4pp	BP0102 OR BP1051	1	1	1	1	1	1	1	1	1	1	1	1	1	1	1
R_MDDCP5pp	BP0102 OR BP1051	1	1	1	1	1	1	1	1	1	1	1	1	1	1	1
R_MDDEP1pp	BP1051 OR BP1545	1	1	1	1	1	1	1	1	1	1	1	1	1	1	1
R_MDDEP2pp	BP1051 OR BP1545	1	1	1	1	1	1	1	1	1	1	1	1	1	1	1
R_MDDEP3pp	BP1051 OR BP1545	1	1	1	1	1	1	1	1	1	1	1	1	1	1	1
R_MDDEP4pp	BP1051 OR BP1545	1	1	1	1	1	1	1	1	1	1	1	1	1	1	1
R_MDH	BP2365	1	1	1	1	1	1	1	1	1	1	1	1	1	1	1
R_ME2	BP1120	1	1	1	1	1	1	1	1	1	1	1	1	1	1	1
R_MECDPDH2	BP2199	1	1	1	1	1	1	1	1	1	1	1	1	1	1	1
R_MECDPS	BP0866	1	1	1	1	1	1	1	1	1	1	1	1	1	1	1
R_MEPCT	BP0865	1	1	1	1	1	1	1	1	1	1	1	1	1	1	1
R_MERCPLACDH	BP0379	1	1	1	1	1	1	1	1	1	1	1	1	1	1	1
R_MERCPPYRt2rpp	None	1	1	1	1	1	1	1	1	1	1	1	1	1	1	1
R_MERCPPYRtex	None	1	1	1	1	1	1	1	1	1	1	1	1	1	1	1
R_MERCPPYRST	BP2280	1	1	1	1	1	1	1	1	1	1	1	1	1	1	1
R_METabcpp	BP2816 AND BP2817 AND BP2818	1	1	1	1	1	1	1	1	1	1	1	1	1	1	1
R_METAT	BP3071	1	1	1	1	1	1	1	1	1	1	1	1	1	1	1
R_METDabcpp	BP2816 OR BP2817	1	1	1	1	1	1	1	1	1	1	1	1	1	1	1
R_METDtex	None	1	1	1	1	1	1	1	1	1	1	1	1	1	1	1
R_METGL	BP3528	1	1	1	1	1	1	1	1	1	1	1	1	1	1	1
R_METHALtex	None	1	1	1	1	1	1	1	1	1	1	1	1	1	1	1
R_METHALtpp	None	1	1	1	1	1	1	1	1	1	1	1	1	1	1	1
R_METHTHtex	None	1	1	1	1	1	1	1	1	1	1	1	1	1	1	1
R_METHTHtpp	None	1	1	1	1	1	1	1	1	1	1	1	1	1	1	1
R_METS	BP2543 OR BP3594	1	1	1	1	1	1	1	1	1	1	1	1	1	1	1
R_METSOX1abcpp	None	1	1	1	1	1	1	1	1	1	1	1	1	1	1	1
R_METSOX1tex	None	1	1	1	1	1	1	1	1	1	1	1	1	1	1	1
R_METSOX2abcpp	None	1	1	1	1	1	1	1	1	1	1	1	1	1	1	1
R_METSOX2tex	None	1	1	1	1	1	1	1	1	1	1	1	1	1	1	1
R_METSOXR1	BP1263 OR BP3041 OR BP3041	1	1	1	1	1	1	1	1	1	1	1	1	1	1	1
R_METSOXR2	BP1263 OR BP3564 OR BP3564	1	1	1	1	1	1	1	1	1	1	1	1	1	1	1
R_METt3pp	BP0568 OR BP2597 OR BP0171 OR BP0394	1	1	1	1	1	1	1	1	1	1	1	1	1	1	1
R_METTA	BP1795 OR BP2858 OR BP3870	1	1	1	1	1	1	1	1	1	1	1	1	1	1	1
R_METtex	None	1	1	1	1	1	1	1	1	1	1	1	1	1	1	1
R_METTRS	BP0180	1	1	1	1	1	1	1	1	1	1	1	1	1	1	1
R_MG2t3_2pp	None	1	1	1	1	1	1	1	1	1	1	1	1	1	1	1
R_MG2tex	None	1	1	1	1	1	1	1	1	1	1	1	1	1	1	1
R_MGCCOAH	BP1702	1	1	1	1	1	1	1	1	1	1	1	1	1	1	1
R_MICITD	BP2021	1	1	1	1	1	1	1	1	1	1	1	1	1	1	0
R_MICITL	BP0718 OR BP2085	1	1	1	1	1	1	1	1	1	1	1	1	1	1	1
R_MLDCP1App	None	1	1	1	1	1	1	1	1	1	1	1	1	1	1	1
R_MLDCP1Bpp	None	1	1	1	1	1	1	1	1	1	1	1	1	1	1	1
R_MLDCP2App	None	1	1	1	1	1	1	1	1	1	1	1	1	1	1	1
R_MLDCP2Bpp	None	1	1	1	1	1	1	1	1	1	1	1	1	1	1	1
R_MLDCP3App	None	1	1	1	1	1	1	1	1	1	1	1	1	1	1	1
R_MLDEP1pp	None	1	1	1	1	1	1	1	1	1	1	1	1	1	1	1
R_MLDEP2pp	None	1	1	1	1	1	1	1	1	1	1	1	1	1	1	1
R_MLTGY1pp	BP0959 OR BP3268	1	1	1	1	1	1	1	1	1	1	1	1	1	1	1
R_MLTGY2pp	BP0959 OR BP3268	1	1	1	1	1	1	1	1	1	1	1	1	1	1	1
R_MLTGY3pp	BP0959 OR BP3268	1	1	1	1	1	1	1	1	1	1	1	1	1	1	1
R_MLTGY4pp	BP0959 OR BP3268	1	1	1	1	1	1	1	1	1	1	1	1	1	1	1
R_MMALSADH	BP1615 OR BP2417	1	1	1	1	1	1	1	1	1	1	1	1	1	1	1
R_MN2tpp	BP0194	1	1	1	1	1	1	1	1	1	1	1	1	1	1	1
R_MNtex	None	1	1	1	1	1	1	1	1	1	1	1	1	1	1	1
R_MOAT_BP	BP0095	1	1	1	1	1	1	1	1	1	1	1	1	1	1	1
R_MOBDabcpp	BP0966 OR BP0969 OR BP0969 OR BP3093 OR BP3094 OR BP3095	1	1	1	1	1	1	1	1	1	1	1	1	1	1	1
R_MOBDtex	None	1	1	1	1	1	1	1	1	1	1	1	1	1	1	1
R_MOHMT	BP2850	1	1	1	1	1	1	1	1	1	1	1	1	1	1	1
R_MPTG	BP2754 OR BP3655	1	1	1	1	1	1	1	1	1	1	1	1	1	1	1
R_MPTG2	BP2754 OR BP3655	1	1	1	1	1	1	1	1	1	1	1	1	1	1	1
R_MSADH	BP1615 OR BP2147	1	1	1	1	1	1	1	1	1	1	1	1	1	1	1
R_MTCCOAH	BP0029 OR BP0145 OR BP0329 OR BP0417 OR BP0635 OR BP1446 OR BP1782 OR BP1808 OR BP2093 OR BP2550 OR BP2677 OR BP3198 OR BP3277 OR BP3304 OR BP3305	1	1	1	1	1	1	1	1	1	1	1	1	1	1	1
R_MTHFC	BP0990	1	1	1	1	1	1	1	1	1	1	1	1	1	1	1
R_MTHFD	BP0990	1	1	1	1	1	1	1	1	1	1	1	1	1	1	1
R_MTHFR2	BP3066	1	1	1	1	1	1	1	1	1	1	1	1	1	1	1
R_MUCCI	BP1161	1	1	1	1	1	1	1	1	1	1	1	1	1	1	1
R_MUCLACISO	BP0223	1	1	1	1	1	1	1	1	1	1	1	1	1	1	1
R_MYGLBNHS	None	1	1	1	1	1	1	1	1	1	1	1	1	1	1	1
R_NACGALNADEACT_BP1	BP2330	1	1	1	1	1	1	1	1	1	1	1	1	1	1	1
R_NACGALNADEACT_BP2	BP2330	1	1	1	1	1	1	1	1	1	1	1	1	1	1	1
R_NACGDEACT_BP1	None	1	1	1	1	1	1	1	1	1	1	1	1	1	1	1
R_NACGDEACT_BP2	None	1	1	1	1	1	1	1	1	1	1	1	1	1	1	1
R_NACGDEACT2_BP1	None	1	1	1	1	1	1	1	1	1	1	1	1	1	1	1
R_NACGDEACT2_BP2	None	1	1	1	1	1	1	1	1	1	1	1	1	1	1	1
R_NACODA	BP0655 OR BP3588	1	1	1	1	1	1	1	1	1	1	1	1	1	1	1
R_NACtex	None	1	1	1	1	1	1	1	1	1	1	1	1	1	1	1
R_NACtpp	None	1	1	1	1	1	1	1	1	1	1	1	1	1	1	1
R_NADDP	BP3560 OR BP3711	1	1	1	1	1	1	1	1	1	1	1	1	1	1	1
R_NADH16pp	BP0841 OR BP0842 OR BP0844 OR BP0845 OR BP0846 OR BP0847 OR BP0848 OR BP0849 OR BP0850 OR BP0851 OR BP0852 OR BP0853 OR BP0854	1	1	1	1	1	1	1	1	1	1	1	1	1	1	1
R_NADH5	BP3491	1	1	1	1	1	1	1	1	1	1	1	1	1	1	1
R_NADK	BP2505	1	1	1	1	1	1	1	1	1	1	1	1	1	1	1
R_NADN	None	1	1	1	1	1	1	1	1	1	1	1	1	1	1	1
R_NADPPPS	None	1	1	1	1	1	1	1	1	1	1	1	1	1	1	1
R_NADS1	BP2700	1	1	1	1	1	1	1	1	1	1	1	1	1	1	1
R_NADTRHD	BP2897 AND BP2898 AND BP2899	1	1	1	1	1	1	1	1	1	1	1	1	1	1	1
R_NAMNPP	BP3583	1	1	1	1	1	1	1	1	1	1	1	1	1	1	1
R_NAt3pp	BP1691 AND BP1692 AND BP1693 AND BP1694 AND BP1695 AND BP1696	1	1	1	1	1	1	1	1	1	1	1	1	1	1	1
R_NAtex	None	1	1	1	1	1	1	1	1	1	1	1	1	1	1	1
R_NDPK1	BP2202 OR BP2769	1	1	1	1	1	1	1	1	1	1	1	1	1	1	1
R_NDPK2	BP2202 OR BP2769	1	1	1	1	1	1	1	1	1	1	1	1	1	1	1
R_NDPK3	BP2202 OR BP2769	1	1	1	1	1	1	1	1	1	1	1	1	1	1	1
R_NDPK4	BP2202 OR BP2769	1	1	1	1	1	1	1	1	1	1	1	1	1	1	1
R_NDPK5	BP2202 OR BP2769	1	1	1	1	1	1	1	1	1	1	1	1	1	1	1
R_NDPK6	BP2202 OR BP2769	1	1	1	1	1	1	1	1	1	1	1	1	1	1	1
R_NDPK7	BP2202 OR BP2769	1	1	1	1	1	1	1	1	1	1	1	1	1	1	1
R_NDPK8	BP2202 OR BP2769	1	1	1	1	1	1	1	1	1	1	1	1	1	1	1
R_NFKYRH	BP0553	1	1	1	1	1	1	1	1	1	1	0	1	1	1	1
R_NH4tex	None	1	1	1	1	1	1	1	1	1	1	1	1	1	1	1
R_NH4tpp	BP2737	1	1	1	1	1	1	1	1	1	1	1	1	1	1	1
R_NI2tex	None	1	1	1	1	1	1	1	1	1	1	1	1	1	1	1
R_NI2tpp	BP3170	1	1	1	1	1	1	1	1	1	1	1	1	1	1	1
R_NMNAT	BP2311	1	1	1	1	1	1	1	1	1	1	1	1	1	1	1
R_NMNDA	None	1	1	1	1	1	1	1	1	1	1	1	1	1	1	1
R_NMNN	None	1	1	1	1	1	1	1	1	1	1	1	1	1	1	1
R_NMNt7pp	None	1	1	1	1	1	1	1	1	1	1	1	1	1	1	1
R_NMNtex	None	1	1	1	1	1	1	1	1	1	1	1	1	1	1	1
R_NNATr	BP2311	1	1	1	1	1	1	1	1	1	1	1	1	1	1	1
R_NNDPR	BP3725	1	1	1	1	1	1	1	1	1	1	1	1	1	1	1
R_NO3t2rpp	None	1	1	1	1	1	1	1	1	1	1	1	1	1	1	1
R_NO3tex	None	1	1	1	1	1	1	1	1	1	1	1	1	1	1	1
R_NODOx	BP2212	1	1	1	1	1	1	1	1	1	1	1	1	1	1	1
R_NODOy	BP2212	1	1	1	1	1	1	1	1	1	1	1	1	1	1	1
R_NOtex	None	1	1	1	1	1	1	1	1	1	1	1	1	1	1	1
R_NOtpp	None	1	1	1	1	1	1	1	1	1	1	1	1	1	1	1
R_NTD10	BP0294 OR BP1719	1	1	1	1	1	1	1	1	1	1	1	1	1	1	1
R_NTD10pp	BP0294 OR BP1719	1	1	1	1	1	1	1	1	1	1	1	1	1	1	1
R_NTD11pp	BP0294 OR BP1719	1	1	1	1	1	1	1	1	1	1	1	1	1	1	1
R_NTD12	BP0294 OR BP1719	1	1	1	1	1	1	1	1	1	1	1	1	1	1	1
R_NTD12pp	BP0294 OR BP1719	1	1	1	1	1	1	1	1	1	1	1	1	1	1	1
R_NTD1pp	BP0294 OR BP1719	1	1	1	1	1	1	1	1	1	1	1	1	1	1	1
R_NTD2pp	BP0294 OR BP1719	1	1	1	1	1	1	1	1	1	1	1	1	1	1	1
R_NTD3	BP0294 OR BP1719	1	1	1	1	1	1	1	1	1	1	1	1	1	1	1
R_NTD3pp	BP0294 OR BP1719	1	1	1	1	1	1	1	1	1	1	1	1	1	1	1
R_NTD4	BP0294 OR BP1719	1	1	1	1	1	1	1	1	1	1	1	1	1	1	1
R_NTD4pp	BP0294 OR BP1719	1	1	1	1	1	1	1	1	1	1	1	1	1	1	1
R_NTD5	BP0294 OR BP1719	1	1	1	1	1	1	1	1	1	1	1	1	1	1	1
R_NTD5pp	BP0294 OR BP1719	1	1	1	1	1	1	1	1	1	1	1	1	1	1	1
R_NTD6	BP0294 OR BP1719	1	1	1	1	1	1	1	1	1	1	1	1	1	1	1
R_NTD6pp	BP0294 OR BP1719	1	1	1	1	1	1	1	1	1	1	1	1	1	1	1
R_NTD7	BP0294 OR BP1719	1	1	1	1	1	1	1	1	1	1	1	1	1	1	1
R_NTD7pp	BP0294 OR BP1719	1	1	1	1	1	1	1	1	1	1	1	1	1	1	1
R_NTD8	BP0294 OR BP1719	1	1	1	1	1	1	1	1	1	1	1	1	1	1	1
R_NTD8pp	BP0294 OR BP1719	1	1	1	1	1	1	1	1	1	1	1	1	1	1	1
R_NTD9	BP0294 OR BP1719	1	1	1	1	1	1	1	1	1	1	1	1	1	1	1
R_NTD9pp	BP0294 OR BP1719	1	1	1	1	1	1	1	1	1	1	1	1	1	1	1
R_NTP1	BP2689	1	1	1	1	1	1	1	1	1	1	1	1	1	1	1
R_NTP10	BP2689	1	1	1	1	1	1	1	1	1	1	1	1	1	1	1
R_NTP3	BP2689	1	1	1	1	1	1	1	1	1	1	1	1	1	1	1
R_NTP5	BP2689	1	1	1	1	1	1	1	1	1	1	1	1	1	1	1
R_NTPP10	BP1593	1	1	1	1	1	1	1	1	1	1	1	1	1	1	1
R_NTPP11	BP1593	1	1	1	1	1	1	1	1	1	1	1	1	1	1	1
R_NTPP9	BP1593	1	1	1	1	1	1	1	1	1	1	1	1	1	1	1
R_NTPTP1	BP3658	1	1	1	1	1	1	1	1	1	1	1	1	1	1	1
R_NTPTP2	BP3658	1	1	1	1	1	1	1	1	1	1	1	1	1	1	1
R_O2Stex	None	1	1	1	1	1	1	1	1	1	1	1	1	1	1	1
R_O2tex	None	1	1	1	1	1	1	1	1	1	1	1	1	1	1	1
R_O2tpp	None	1	1	1	1	1	1	1	1	1	1	1	1	1	1	1
R_OCBT	BP3538	1	1	1	1	1	1	1	1	1	1	1	1	1	1	1
R_OCDCAtexi	None	1	1	1	1	1	1	1	1	1	1	1	1	1	1	1
R_OCDCEAtexi	None	1	1	1	1	1	1	1	1	1	1	1	1	1	1	1
R_OCOAT1r	BP2400	1	1	1	1	1	1	1	1	1	1	1	1	1	1	1
R_OCTAtex	None	1	1	1	1	1	1	1	1	1	1	1	1	1	1	1
R_OCTDPS	BP0751	1	1	1	1	1	1	1	1	1	1	1	1	1	1	1
R_OHPBAT	BP0945	1	1	1	1	1	1	1	1	1	1	1	1	1	1	1
R_OHPHM	BP0942	1	1	1	1	1	1	1	1	1	1	1	1	1	1	1
R_OMBZLM	BP0161	1	1	1	1	1	1	1	1	1	1	1	1	1	1	1
R_OMCDC	BP1483	1	1	1	1	1	1	1	1	1	1	1	1	1	1	1
R_OMMBLHX3	None	1	1	1	1	1	1	1	1	1	1	1	1	1	1	1
R_OMPDC	BP3490	1	1	1	1	1	1	1	1	1	1	1	1	1	1	1
R_OMPHHX3	None	1	1	1	1	1	1	1	1	1	1	1	1	1	1	1
R_OPHBDC	BP0681 OR BP1060	1	1	1	1	1	1	1	1	1	1	1	1	1	1	1
R_OPHHX	BP0164	1	1	1	1	1	1	1	1	1	1	1	1	1	1	1
R_OPHHX3	None	1	1	1	1	1	1	1	1	1	1	1	1	1	1	1
R_ORNabcpp	BP1362 AND BP1363 AND BP1364	1	1	1	1	1	1	1	1	1	1	1	1	1	1	1
R_ORNCDA	BP0354 OR BP1505	1	1	1	1	1	1	1	1	1	1	1	1	1	1	1
R_ORNDC	BP0190	1	1	1	1	1	1	1	1	1	1	1	1	1	1	1
R_ORNGLUTA	BP0539	1	1	1	1	1	1	1	1	1	1	1	1	1	1	1
R_ORNTA	BP3807	1	1	1	1	1	1	1	1	1	1	1	1	1	1	1
R_ORNtex	None	1	1	1	1	1	1	1	1	1	1	1	1	1	1	1
R_OROTt2rpp	None	1	1	1	1	1	1	1	1	1	1	1	1	1	1	1
R_OROTtex	None	1	1	1	1	1	1	1	1	1	1	1	1	1	1	1
R_ORPT	BP0370	1	1	1	1	1	1	1	1	1	1	1	1	1	1	1
R_P5CD	BP0429 OR BP2749	1	1	1	1	1	1	1	1	1	1	1	1	1	1	1
R_P5CR	BP1280	1	1	1	1	1	1	1	1	1	1	1	1	1	1	1
R_PA120abcpp	BP2321	1	1	1	1	1	1	1	1	1	1	1	1	1	1	1
R_PA140abcpp	BP2321	1	1	1	1	1	1	1	1	1	1	1	1	1	1	1
R_PA141abcpp	BP2321	1	1	1	1	1	1	1	1	1	1	1	1	1	1	1
R_PA160abcpp	BP2321	1	1	1	1	1	1	1	1	1	1	1	1	1	1	1
R_PA161abcpp	BP2321	1	1	1	1	1	1	1	1	1	1	1	1	1	1	1
R_PA180abcpp	BP2321	1	1	1	1	1	1	1	1	1	1	1	1	1	1	1
R_PA181abcpp	BP2321	1	1	1	1	1	1	1	1	1	1	1	1	1	1	1
R_PACALDt2rpp	None	1	1	1	1	1	1	1	1	1	1	1	1	1	1	1
R_PACALDtex	None	1	1	1	1	1	1	1	1	1	1	1	1	1	1	1
R_PACCOAL	BP2675	1	1	1	1	1	1	1	1	1	1	1	1	1	1	1
R_PACGAMMT	BP1075 OR BP1970 OR BP3141	1	1	1	1	1	1	1	1	1	1	1	1	1	1	1
R_PACH	None	1	1	1	1	1	1	1	1	1	1	1	1	1	1	1
R_PANTS	BP3821	1	1	1	1	1	1	1	1	1	1	1	1	1	1	1
R_PAPA120	None	1	1	1	1	1	1	1	1	1	1	1	1	1	1	1
R_PAPA120pp	None	1	1	1	1	1	1	1	1	1	1	1	1	1	1	1
R_PAPA140	None	1	1	1	1	1	1	1	1	1	1	1	1	1	1	1
R_PAPA140pp	None	1	1	1	1	1	1	1	1	1	1	1	1	1	1	1
R_PAPA141	None	1	1	1	1	1	1	1	1	1	1	1	1	1	1	1
R_PAPA141pp	None	1	1	1	1	1	1	1	1	1	1	1	1	1	1	1
R_PAPA160	None	1	1	1	1	1	1	1	1	1	1	1	1	1	1	1
R_PAPA160pp	None	1	1	1	1	1	1	1	1	1	1	1	1	1	1	1
R_PAPA161	None	1	1	1	1	1	1	1	1	1	1	1	1	1	1	1
R_PAPA161pp	None	1	1	1	1	1	1	1	1	1	1	1	1	1	1	1
R_PAPA180	None	1	1	1	1	1	1	1	1	1	1	1	1	1	1	1
R_PAPA180pp	None	1	1	1	1	1	1	1	1	1	1	1	1	1	1	1
R_PAPA181	None	1	1	1	1	1	1	1	1	1	1	1	1	1	1	1
R_PAPA181pp	None	1	1	1	1	1	1	1	1	1	1	1	1	1	1	1
R_PAPPT3	BP3026	1	1	1	1	1	1	1	1	1	1	1	1	1	1	1
R_PAPSR	BP0970 AND (BP0386 OR BP1263 OR BP1713 OR BP2500 OR BP2999)	1	1	1	1	1	1	1	1	1	1	1	1	1	1	1
R_PAPSR2	BP0970 AND (BP0605 OR BP1728)	1	1	1	1	1	1	1	1	1	1	1	1	1	1	1
R_PDH	BP0993 OR BP0994 OR BP0995	1	1	1	1	1	1	1	1	1	1	1	1	1	1	1
R_PDX5PO2	None	1	1	1	1	1	1	1	1	1	1	1	1	1	1	1
R_PDX5POi	BP3251	1	1	1	1	1	1	1	1	1	1	1	1	1	1	1
R_PDX5PS	BP2078	1	1	1	1	1	1	1	1	1	1	1	1	1	1	1
R_PDXPP	None	1	1	1	1	1	1	1	1	1	1	1	1	1	1	1
R_PE120abcpp	BP2321	1	1	1	1	1	1	1	1	1	1	1	1	1	1	1
R_PE140abcpp	BP2321	1	1	1	1	1	1	1	1	1	1	1	1	1	1	1
R_PE141abcpp	BP2321	1	1	1	1	1	1	1	1	1	1	1	1	1	1	1
R_PE160abcpp	BP2321	1	1	1	1	1	1	1	1	1	1	1	1	1	1	1
R_PE161abcpp	BP2321	1	1	1	1	1	1	1	1	1	1	1	1	1	1	1
R_PE180abcpp	BP2321	1	1	1	1	1	1	1	1	1	1	1	1	1	1	1
R_PE181abcpp	BP2321	1	1	1	1	1	1	1	1	1	1	1	1	1	1	1
R_PERD	None	1	1	1	1	1	1	1	1	1	1	1	1	1	1	1
R_PG120abcpp	BP2321	1	1	1	1	1	1	1	1	1	1	1	1	1	1	1
R_PG140abcpp	BP2321	1	1	1	1	1	1	1	1	1	1	1	1	1	1	1
R_PG141abcpp	BP2321	1	1	1	1	1	1	1	1	1	1	1	1	1	1	1
R_PG160abcpp	BP2321	1	1	1	1	1	1	1	1	1	1	1	1	1	1	1
R_PG161abcpp	BP2321	1	1	1	1	1	1	1	1	1	1	1	1	1	1	1
R_PG180abcpp	BP2321	1	1	1	1	1	1	1	1	1	1	1	1	1	1	1
R_PG181abcpp	BP2321	1	1	1	1	1	1	1	1	1	1	1	1	1	1	1
R_PGAMT	BP1075	1	1	1	1	1	1	1	1	1	1	1	1	1	1	1
R_PGCD	BP0155	1	1	1	1	1	1	1	1	1	1	1	1	1	1	1
R_PGI	BP3142	1	1	1	1	1	1	1	1	1	1	1	1	1	1	1
R_PGK	BP1001	1	1	1	1	1	1	1	1	1	1	1	1	1	1	1
R_PGM	BP0607 OR BP1455	1	1	1	1	1	1	1	1	1	1	1	1	1	1	1
R_PGMT	BP1075 OR BP1970 OR BP3141	1	1	1	1	1	1	1	1	1	1	1	1	1	1	1
R_PGP120abcpp	BP2321	1	1	1	1	1	1	1	1	1	1	1	1	1	1	1
R_PGP140abcpp	BP2321	1	1	1	1	1	1	1	1	1	1	1	1	1	1	1
R_PGP141abcpp	BP2321	1	1	1	1	1	1	1	1	1	1	1	1	1	1	1
R_PGP160abcpp	BP2321	1	1	1	1	1	1	1	1	1	1	1	1	1	1	1
R_PGP161abcpp	BP2321	1	1	1	1	1	1	1	1	1	1	1	1	1	1	1
R_PGP180abcpp	BP2321	1	1	1	1	1	1	1	1	1	1	1	1	1	1	1
R_PGP181abcpp	BP2321	1	1	1	1	1	1	1	1	1	1	1	1	1	1	1
R_PGPP120	BP3488	1	1	1	1	1	1	1	1	1	1	1	1	1	1	1
R_PGPP120pp	BP3488	1	1	1	1	1	1	1	1	1	1	1	1	1	1	1
R_PGPP140	BP3488	1	1	1	1	1	1	1	1	1	1	1	1	1	1	1
R_PGPP140pp	BP3488	1	1	1	1	1	1	1	1	1	1	1	1	1	1	1
R_PGPP141	BP3488	1	1	1	1	1	1	1	1	1	1	1	1	1	1	1
R_PGPP141pp	BP3488	1	1	1	1	1	1	1	1	1	1	1	1	1	1	1
R_PGPP160	BP3488	1	1	1	1	1	1	1	1	1	1	1	1	1	1	1
R_PGPP160pp	BP3488	1	1	1	1	1	1	1	1	1	1	1	1	1	1	1
R_PGPP161	BP3488	1	1	1	1	1	1	1	1	1	1	1	1	1	1	1
R_PGPP161pp	BP3488	1	1	1	1	1	1	1	1	1	1	1	1	1	1	1
R_PGPP180	BP3488	1	1	1	1	1	1	1	1	1	1	1	1	1	1	1
R_PGPP180pp	BP3488	1	1	1	1	1	1	1	1	1	1	1	1	1	1	1
R_PGPP181	BP3488	1	1	1	1	1	1	1	1	1	1	1	1	1	1	1
R_PGPP181pp	BP3488	1	1	1	1	1	1	1	1	1	1	1	1	1	1	1
R_PGSA120	BP2082	1	1	1	1	1	1	1	1	1	1	1	1	1	1	1
R_PGSA140	BP2082	1	1	1	1	1	1	1	1	1	1	1	1	1	1	1
R_PGSA141	BP2082	1	1	1	1	1	1	1	1	1	1	1	1	1	1	1
R_PGSA160	BP2082	1	1	1	1	1	1	1	1	1	1	1	1	1	1	1
R_PGSA161	BP2082	1	1	1	1	1	1	1	1	1	1	1	1	1	1	1
R_PGSA180	BP2082	1	1	1	1	1	1	1	1	1	1	1	1	1	1	1
R_PGSA181	BP2082	1	1	1	1	1	1	1	1	1	1	1	1	1	1	1
R_PHBHD	BP3580	1	1	1	1	1	1	1	1	1	1	1	1	1	1	1
R_PHBS	BP1149	1	1	1	1	1	1	1	1	1	1	1	1	1	1	1
R_PHEabcpp	BP1273 AND BP1274 AND BP1275 AND BP1276 AND BP1277 AND BP1285	1	1	1	1	1	1	1	1	1	1	1	1	1	1	1
R_PHEMEabcpp2	BP0343 AND BP0344 AND BP0345	1	1	1	1	1	1	1	1	1	1	1	1	1	1	1
R_PHEMEOX	BP0346 AND (BP0065 OR BP0134 OR BP0351 OR BP0353 OR BP0586 OR BP0684a OR BP0898 OR BP1195 OR BP1804 OR BP2095 OR BP2173 OR BP3174 OR BP3470 OR BP3579 OR BP3582)	1	1	1	1	1	1	1	1	1	1	1	1	1	1	1
R_PHEMEOX2	BP0346 AND (BP0065 OR BP0134 OR BP0351 OR BP0353 OR BP0586 OR BP0684a OR BP0898 OR BP1195 OR BP1804 OR BP2095 OR BP2173 OR BP3174 OR BP3470 OR BP3579 OR BP3582)	1	1	1	1	1	1	1	1	1	1	1	1	1	1	1
R_PHEMEtiex	None	1	1	1	1	1	1	1	1	1	1	1	1	1	1	1
R_PHEMEtonex	BP0347 AND BP3531 AND BP3532 AND BP3533	1	1	1	1	1	1	1	1	1	1	1	1	1	1	1
R_PHEt2rpp	None	1	1	1	1	1	1	1	1	1	1	1	1	1	1	1
R_PHETA1	BP2858 OR BP3398	1	1	1	1	1	1	1	1	1	1	1	1	1	1	1
R_PHEtex	None	1	1	1	1	1	1	1	1	1	1	1	1	1	1	1
R_PHETRS	BP2573 OR BP2574	1	1	1	1	1	1	1	1	1	1	1	1	1	1	1
R_PHPDC	None	1	1	1	1	1	1	1	1	1	1	1	1	1	1	1
R_PHPYRDIO	BP3040	1	1	1	1	1	1	1	1	1	1	1	1	1	1	1
R_PIt2rpp	BP1014	1	1	1	1	1	1	1	1	1	1	1	1	1	1	1
R_PItex	None	1	1	1	1	1	1	1	1	1	1	1	1	1	1	1
R_PIuabcpp	BP1068 OR BP1069 OR BP1070 OR BP1071	1	1	1	1	1	1	1	1	1	1	1	1	1	1	1
R_PLIPA1A120pp	None	1	1	1	1	1	1	1	1	1	1	1	1	1	1	1
R_PLIPA1A140pp	None	1	1	1	1	1	1	1	1	1	1	1	1	1	1	1
R_PLIPA1A141pp	None	1	1	1	1	1	1	1	1	1	1	1	1	1	1	1
R_PLIPA1A160pp	None	1	1	1	1	1	1	1	1	1	1	1	1	1	1	1
R_PLIPA1A161pp	None	1	1	1	1	1	1	1	1	1	1	1	1	1	1	1
R_PLIPA1A180pp	None	1	1	1	1	1	1	1	1	1	1	1	1	1	1	1
R_PLIPA1A181pp	None	1	1	1	1	1	1	1	1	1	1	1	1	1	1	1
R_PLIPA2A120pp	None	1	1	1	1	1	1	1	1	1	1	1	1	1	1	1
R_PLIPA2A140pp	None	1	1	1	1	1	1	1	1	1	1	1	1	1	1	1
R_PLIPA2A141pp	None	1	1	1	1	1	1	1	1	1	1	1	1	1	1	1
R_PLIPA2A160pp	None	1	1	1	1	1	1	1	1	1	1	1	1	1	1	1
R_PLIPA2A161pp	None	1	1	1	1	1	1	1	1	1	1	1	1	1	1	1
R_PLIPA2A180pp	None	1	1	1	1	1	1	1	1	1	1	1	1	1	1	1
R_PLIPA2A181pp	None	1	1	1	1	1	1	1	1	1	1	1	1	1	1	1
R_PLIPAE120	BP2337	1	1	1	1	1	1	1	1	1	1	1	1	1	1	0
R_PLIPAE120pp	BP2337	1	1	1	1	1	1	1	1	1	1	1	1	1	1	0
R_PLIPAE140	BP2337	1	1	1	1	1	1	1	1	1	1	1	1	1	1	0
R_PLIPAE140pp	BP2337	1	1	1	1	1	1	1	1	1	1	1	1	1	1	0
R_PLIPAE141	BP2337	1	1	1	1	1	1	1	1	1	1	1	1	1	1	0
R_PLIPAE141pp	BP2337	1	1	1	1	1	1	1	1	1	1	1	1	1	1	0
R_PLIPAE160	BP2337	1	1	1	1	1	1	1	1	1	1	1	1	1	1	0
R_PLIPAE160pp	BP2337	1	1	1	1	1	1	1	1	1	1	1	1	1	1	0
R_PLIPAE161	BP2337	1	1	1	1	1	1	1	1	1	1	1	1	1	1	0
R_PLIPAE161pp	BP2337	1	1	1	1	1	1	1	1	1	1	1	1	1	1	0
R_PLIPAE180	BP2337	1	1	1	1	1	1	1	1	1	1	1	1	1	1	0
R_PLIPAE180pp	BP2337	1	1	1	1	1	1	1	1	1	1	1	1	1	1	0
R_PLIPAE181	BP2337	1	1	1	1	1	1	1	1	1	1	1	1	1	1	0
R_PLIPAE181pp	BP2337	1	1	1	1	1	1	1	1	1	1	1	1	1	1	0
R_PLIPAG140	BP2337	1	1	1	1	1	1	1	1	1	1	1	1	1	1	0
R_PLIPAG140pp	BP2337	1	1	1	1	1	1	1	1	1	1	1	1	1	1	0
R_PLIPAG141	BP2337	1	1	1	1	1	1	1	1	1	1	1	1	1	1	0
R_PLIPAG141pp	BP2337	1	1	1	1	1	1	1	1	1	1	1	1	1	1	0
R_PLIPAG160	BP2337	1	1	1	1	1	1	1	1	1	1	1	1	1	1	0
R_PLIPAG160pp	BP2337	1	1	1	1	1	1	1	1	1	1	1	1	1	1	0
R_PLIPAG161	BP2337	1	1	1	1	1	1	1	1	1	1	1	1	1	1	0
R_PLIPAG161pp	BP2337	1	1	1	1	1	1	1	1	1	1	1	1	1	1	0
R_PLIPAG180	BP2337	1	1	1	1	1	1	1	1	1	1	1	1	1	1	0
R_PLIPAG180pp	BP2337	1	1	1	1	1	1	1	1	1	1	1	1	1	1	0
R_PLIPAG181	BP2337	1	1	1	1	1	1	1	1	1	1	1	1	1	1	0
R_PLIPAG181pp	BP2337	1	1	1	1	1	1	1	1	1	1	1	1	1	1	0
R_PMDPHT	None	1	1	1	1	1	1	1	1	1	1	1	1	1	1	1
R_PMPK	BP3598	1	1	1	1	1	1	1	1	1	1	1	1	1	1	1
R_PNTK	BP0097	1	1	1	1	1	1	1	1	1	1	1	1	1	1	1
R_PNTOt4pp	BP1165	1	0	1	1	1	1	1	1	1	1	1	1	1	1	0
R_PNTOtex	None	1	1	1	1	1	1	1	1	1	1	1	1	1	1	1
R_PPA	BP1073 OR BP2533	1	1	1	1	1	1	1	1	1	1	1	1	1	1	1
R_PPA2	BP1073	1	1	1	1	1	1	1	1	1	1	1	1	1	1	1
R_PPAKr	BP1003	1	1	1	1	1	1	1	1	1	1	1	1	1	1	1
R_PPALtex	None	1	1	1	1	1	1	1	1	1	1	1	1	1	1	1
R_PPALtpp	None	1	1	1	1	1	1	1	1	1	1	1	1	1	1	1
R_PPAt2rpp	None	1	1	1	1	1	1	1	1	1	1	1	1	1	1	1
R_PPAtex	None	1	1	1	1	1	1	1	1	1	1	1	1	1	1	1
R_PPBNGS	BP3648	1	1	1	1	1	1	1	1	1	1	1	1	1	1	1
R_PPC	BP0215	1	0	1	1	1	1	1	1	1	1	1	1	1	1	1
R_PPCDC	BP1751	1	1	1	1	1	1	1	1	1	1	1	1	1	1	1
R_PPCOAL	BP0661	1	1	1	1	1	1	1	1	1	1	1	1	1	1	1
R_PPCSCT	BP2031	1	1	1	1	1	1	1	1	1	1	1	1	1	1	1
R_PPEAT140_BP	None	1	1	1	1	1	1	1	1	1	1	1	1	1	1	1
R_PPEAT160_BP	None	1	1	1	1	1	1	1	1	1	1	1	1	1	1	1
R_PPEAT161_BP	None	1	1	1	1	1	1	1	1	1	1	1	1	1	1	1
R_PPEAT180_BP	None	1	1	1	1	1	1	1	1	1	1	1	1	1	1	1
R_PPGPPDP	BP1576	1	1	1	1	1	1	1	1	1	1	1	1	1	1	1
R_PPK2r	BP1072	1	1	1	1	1	1	1	1	1	1	1	1	1	1	1
R_PPKr	BP1072	1	1	1	1	1	1	1	1	1	1	1	1	1	1	1
R_PPNCL2	BP1751	1	1	1	1	1	1	1	1	1	1	1	1	1	1	1
R_PPND	BP0947	1	1	1	1	1	1	1	1	1	1	1	1	1	1	1
R_PPNDH	BP0946	1	1	1	1	1	1	1	1	1	1	1	1	1	1	1
R_PPPGO	None	1	1	1	1	1	1	1	1	1	1	1	1	1	1	1
R_PPS	BP1436	1	1	1	1	1	1	1	1	1	1	1	1	1	1	1
R_PRAGSr	BP2309	1	1	1	1	1	1	1	1	1	1	1	1	1	1	1
R_PRAIi	BP3261	1	1	1	1	1	1	1	1	1	1	1	1	1	1	1
R_PRAIS	BP0242	1	1	1	1	1	1	1	1	1	1	1	1	1	1	1
R_PRAMPC	BP3774	1	1	1	1	1	1	1	1	1	1	1	1	1	1	1
R_PRASCSi	BP1521	1	1	1	1	1	1	1	1	1	1	1	1	1	1	1
R_PRATPP	BP3775	1	1	1	1	1	1	1	1	1	1	1	1	1	1	1
R_PRFGS	BP2668	1	1	1	1	1	1	1	1	1	1	1	1	1	1	1
R_PRMICI	BP3772	1	1	1	1	1	1	1	1	1	1	1	1	1	1	1
R_PROabcpp	(BP2055 AND BP2056 AND BP2057) OR (BP2591 AND BP2592 AND BP2593 AND BP2594) OR (BP2293 AND BP2294 AND BP2295 AND BP2296)	1	1	1	1	1	1	1	1	1	1	1	1	1	1	1
R_PROD2	BP2749	1	1	1	1	1	1	1	1	1	1	1	1	1	1	1
R_PROGLYabcpp	BP2691	1	1	1	1	1	1	1	1	1	1	1	1	1	1	1
R_PROGLYtex	None	1	1	1	1	1	1	1	1	1	1	1	1	1	1	1
R_PROt2rpp	BP3062	1	1	1	1	1	1	1	1	1	1	1	1	1	1	1
R_PROt4pp	BP0804 OR BP0831	1	1	1	1	1	1	1	1	1	1	1	1	1	1	1
R_PROtex	None	1	1	1	1	1	1	1	1	1	1	1	1	1	1	1
R_PROTRS	BP3348	1	1	1	1	1	1	1	1	1	1	1	1	1	1	1
R_PRPPS	BP3125	1	1	1	1	1	1	1	1	1	1	1	1	1	1	1
R_PSCVT	BP0948	1	1	1	1	1	1	1	1	1	1	1	1	1	1	1
R_PSD120	BP1294	1	1	1	1	1	1	1	1	1	1	1	1	1	1	1
R_PSD140	BP1294	1	1	1	1	1	1	1	1	1	1	1	1	1	1	1
R_PSD141	BP1294	1	1	1	1	1	1	1	1	1	1	1	1	1	1	1
R_PSD160	BP1294	1	1	1	1	1	1	1	1	1	1	1	1	1	1	1
R_PSD161	BP1294	1	1	1	1	1	1	1	1	1	1	1	1	1	1	1
R_PSD180	BP1294	1	1	1	1	1	1	1	1	1	1	1	1	1	1	1
R_PSD181	BP1294	1	1	1	1	1	1	1	1	1	1	1	1	1	1	1
R_PSERT	BP0945	1	1	1	1	1	1	1	1	1	1	1	1	1	1	1
R_PSP_L	BP0863	1	1	1	1	1	1	1	1	1	1	1	1	1	1	1
R_PSSA120	BP0792	1	1	1	1	1	1	1	1	1	1	1	1	1	1	1
R_PSSA140	BP0792	1	1	1	1	1	1	1	1	1	1	1	1	1	1	1
R_PSSA141	BP0792	1	1	1	1	1	1	1	1	1	1	1	1	1	1	1
R_PSSA160	BP0792	1	1	1	1	1	1	1	1	1	1	1	1	1	1	1
R_PSSA161	BP0792	1	1	1	1	1	1	1	1	1	1	1	1	1	1	1
R_PSSA180	BP0792	1	1	1	1	1	1	1	1	1	1	1	1	1	1	1
R_PSSA181	BP0792	1	1	1	1	1	1	1	1	1	1	1	1	1	1	1
R_PTA2	BP1004	1	1	1	1	1	1	1	1	1	1	1	1	1	1	1
R_PTAr	BP1004	1	1	1	1	1	1	1	1	1	1	1	1	1	1	1
R_PTPATi	BP3471	1	1	1	1	1	1	1	1	1	1	1	1	1	1	1
R_PTRCabcpp	BP2345 OR BP2346 OR BP2347 OR BP2348	1	1	1	1	1	1	1	1	1	1	1	1	1	1	1
R_PTRCt2pp	BP2476	1	1	1	1	1	1	1	1	1	1	1	1	1	1	1
R_PTRCTA	BP0539 OR BP3539 OR BP2298 OR BP1977	1	1	1	1	1	1	1	1	1	1	1	1	1	1	1
R_PTRCtex	None	1	1	1	1	1	1	1	1	1	1	1	1	1	1	1
R_PYAM5PO	BP3251	1	1	1	1	1	1	1	1	1	1	1	1	1	1	1
R_PYDAMK	BP1321	1	1	1	1	1	1	1	1	1	1	1	1	1	1	0
R_PYDXK	BP1321	1	1	1	1	1	1	1	1	1	1	1	1	1	1	0
R_PYDXNK	BP1321	1	1	1	1	1	1	1	1	1	1	1	1	1	1	0
R_PYDXPP	None	1	1	1	1	1	1	1	1	1	1	1	1	1	1	1
R_PYK	BP3333	1	1	1	1	1	1	1	1	1	1	1	1	1	1	1
R_PYRt2rpp	None	1	1	1	1	1	1	1	1	1	1	1	1	1	1	1
R_PYRtex	None	1	1	1	1	1	1	1	1	1	1	1	1	1	1	1
R_QMO2	(BP2931 AND BP2932 AND BP2933) OR (BP0259 AND BP0260)	1	1	1	1	1	1	1	1	1	1	1	1	1	1	1
R_RBFK	BP1754	1	1	1	1	1	1	1	1	1	1	1	1	1	1	1
R_RBFSa	BP2874	1	1	1	1	1	1	1	1	1	1	1	1	1	1	1
R_RBFSb	BP3485	1	1	1	1	1	1	1	1	1	1	1	1	1	1	1
R_RNDR1	BP1263 OR BP2983 OR BP2983 OR BP2984 OR BP2984	1	1	1	1	1	1	1	1	1	1	1	1	1	1	1
R_RNDR1b	BP0605	1	1	1	1	1	1	1	1	1	1	1	1	1	1	1
R_RNDR2	BP1263 OR BP2983 OR BP2983 OR BP2984 OR BP2984	1	1	1	1	1	1	1	1	1	1	1	1	1	1	1
R_RNDR2b	BP0605	1	1	1	1	1	1	1	1	1	1	1	1	1	1	1
R_RNDR3	BP1263 OR BP2983 OR BP2983 OR BP2984 OR BP2984	1	1	1	1	1	1	1	1	1	1	1	1	1	1	1
R_RNDR3b	BP0605	1	1	1	1	1	1	1	1	1	1	1	1	1	1	1
R_RNDR4	BP1263 OR BP2983 OR BP2983 OR BP2984 OR BP2984	1	1	1	1	1	1	1	1	1	1	1	1	1	1	1
R_RNDR4b	BP0605	1	1	1	1	1	1	1	1	1	1	1	1	1	1	1
R_RNTR1c	BP3581	1	1	1	1	1	1	1	1	1	1	1	1	1	1	1
R_RNTR2c	BP3581	1	1	1	1	1	1	1	1	1	1	1	1	1	1	1
R_RNTR3c	BP3581	1	1	1	1	1	1	1	1	1	1	1	1	1	1	1
R_RNTR4c	BP3581	1	1	1	1	1	1	1	1	1	1	1	1	1	1	1
R_RPE	BP3266	1	1	1	1	1	1	1	1	1	1	1	1	1	1	1
R_RPI	BP2339	1	1	1	1	1	1	1	1	1	1	1	1	1	1	1
R_S7PI	BP0388	1	1	1	1	1	1	1	1	1	1	1	1	1	1	1
R_SADT2	BP0970A	1	1	1	1	1	1	1	1	1	1	1	1	1	1	1
R_SARCOX	BP2515 AND BP2516 AND BP2517 AND BP2518	1	1	1	1	1	1	1	1	1	1	1	1	1	1	1
R_SDPDS	BP1763	1	1	1	1	1	1	1	1	1	1	1	1	1	1	1
R_SDPTA	BP0451	1	1	1	1	1	1	1	1	1	1	1	1	1	1	1
R_SERabcpp	None	1	1	1	1	1	1	1	1	1	1	1	1	1	1	1
R_SERAT	BP1972	1	1	1	1	1	1	1	1	1	1	1	1	1	1	1
R_SERD_L	BP1258 OR BP0139 OR BP0798 OR BP3420	1	1	1	1	1	1	1	1	1	1	1	1	1	1	1
R_SERt2rpp	None	1	1	1	1	1	1	1	1	1	1	1	1	1	1	1
R_SERtex	None	1	1	1	1	1	1	1	1	1	1	1	1	1	1	1
R_SERTRS	BP2470	1	1	1	1	1	1	1	1	1	1	1	1	1	1	1
R_SFGTHi	BP3750	1	1	1	1	1	1	1	1	1	1	1	1	1	1	1
R_SHCHD2	BP1055	1	1	1	1	1	1	1	1	1	1	1	1	1	1	1
R_SHCHF	BP1055	1	1	1	1	1	1	1	1	1	1	1	1	1	1	1
R_SHK3Dr	BP3004	1	1	1	1	1	1	1	1	1	1	1	1	1	1	1
R_SHKK	BP3656	1	1	1	1	1	1	1	1	1	1	1	1	1	1	1
R_SHSL1	BP3528 OR BP0112 OR BP0815	1	1	1	1	1	1	1	1	1	1	1	1	1	1	1
R_SKMt2pp	BP3062	1	1	1	1	1	1	1	1	1	1	1	1	1	1	1
R_SKMtex	None	1	1	1	1	1	1	1	1	1	1	1	1	1	1	1
R_SO2H	None	1	1	1	1	1	1	1	1	1	1	1	1	1	1	1
R_SO2tex	None	1	1	1	1	1	1	1	1	1	1	1	1	1	1	1
R_SO2tpp	None	1	1	1	1	1	1	1	1	1	1	1	1	1	1	1
R_SO3OX	BP0479 AND BP0480	1	1	1	1	1	1	1	1	1	1	1	1	1	1	1
R_SO3t2pp	None	1	1	1	1	1	1	1	1	1	1	1	1	1	1	1
R_SO3tex	None	1	1	1	1	1	1	1	1	1	1	1	1	1	1	1
R_SO4tex	None	1	1	1	1	1	1	1	1	1	1	1	1	1	1	1
R_SPMDabcpp	BP2345 AND BP2346 AND BP2347 AND BP2348	1	1	1	1	1	1	1	1	1	1	1	1	1	1	1
R_SPMDt2pp	BP2476	1	1	1	1	1	1	1	1	1	1	1	1	1	1	1
R_SPMDtex	None	1	1	1	1	1	1	1	1	1	1	1	1	1	1	1
R_SPODM	BP0193 OR BP2761	1	1	1	1	1	1	1	1	1	1	1	1	1	1	1
R_SPODMpp	BP2067	1	0	1	1	1	1	1	1	1	1	1	1	1	1	1
R_SSALx	None	1	1	1	1	1	1	1	1	1	1	1	1	1	1	1
R_SSALy	BP0757 OR BP0919 OR BP1976 OR BP3624	1	1	1	1	1	1	1	1	1	1	1	1	1	1	1
R_SUCCt2_2pp	None	1	1	1	1	1	1	1	1	1	1	1	1	1	1	1
R_SUCCt3pp	None	1	1	1	1	1	1	1	1	1	1	1	1	1	1	1
R_SUCCtex	None	1	1	1	1	1	1	1	1	1	1	1	1	1	1	1
R_SUCDi	BP2360 OR BP2361 OR BP2362 OR BP2363	1	1	1	1	1	1	1	1	1	1	1	1	1	1	1
R_SUCFUMtpp	None	1	1	1	1	1	1	1	1	1	1	1	1	1	1	1
R_SUCOAS	BP2540 OR BP2541	1	1	1	1	1	1	1	1	1	1	1	1	1	1	1
R_SULabcpp	BP0966 AND BP0967 AND BP0968 AND BP0969	1	1	1	1	1	1	1	1	1	1	1	1	1	1	1
R_SULRi	BP1209	1	1	1	1	1	1	1	1	1	1	1	1	1	1	1
R_SULRi2	BP3432	1	1	1	1	1	1	1	1	1	1	1	1	1	1	1
R_SULt3pp	BP2049 OR BP2143	1	1	1	1	1	1	1	1	1	1	1	1	1	1	1
R_SULt4pp	BP0380	1	1	1	1	1	1	1	1	1	1	1	1	1	1	1
R_T2DECAI	None	1	1	1	1	1	1	1	1	1	1	1	1	1	1	1
R_TALA	BP1451	1	1	1	1	1	1	1	1	1	1	1	1	1	1	1
R_TARTD	BP2291	1	1	1	1	1	1	1	1	1	1	1	1	1	1	1
R_TARTRtex	None	1	1	1	1	1	1	1	1	1	1	1	1	1	1	1
R_TARTt2rpp	None	1	1	1	1	1	1	1	1	1	1	1	1	1	1	1
R_TAUDO	BP3856	1	1	1	1	1	1	1	1	1	1	1	1	1	1	1
R_TAURabcpp	BP3674 OR BP3703 OR BP3705	1	1	1	1	1	1	1	1	1	1	1	1	1	1	1
R_TAURtex	None	1	1	1	1	1	1	1	1	1	1	1	1	1	1	1
R_TCYNTtex	None	1	1	1	1	1	1	1	1	1	1	1	1	1	1	1
R_TDSK_BP	BP2766	1	1	1	1	1	1	1	1	1	1	1	1	1	1	1
R_TDSR1	BP3270 OR BP3646	1	1	1	1	1	1	1	1	1	1	1	1	1	1	1
R_TDSR2	BP3646	1	1	1	1	1	1	1	1	1	1	1	1	1	1	1
R_THD2pp	BP2897 AND BP2898 AND BP2899	1	1	1	1	1	1	1	1	1	1	1	1	1	1	1
R_THDPS	BP1764	1	1	1	1	1	1	1	1	1	1	1	1	1	1	1
R_THIORDXi	BP1263	1	1	1	1	1	1	1	1	1	1	1	1	1	1	1
R_THMDt2rpp	BP2269	1	1	1	1	1	1	1	1	1	1	1	1	1	1	1
R_THMDtex	None	1	1	1	1	1	1	1	1	1	1	1	1	1	1	1
R_THRabcpp	BP1273 OR BP1274 OR BP1275 OR BP1276 OR BP1285	1	1	1	1	1	1	1	1	1	1	1	1	1	1	1
R_THRAi	BP2407	1	1	1	1	1	1	1	1	1	1	1	1	1	1	1
R_THRD_L	BP1258 OR BP0139 OR BP0798 OR BP3420	1	1	1	1	1	1	1	1	1	1	1	1	1	1	1
R_THRS	BP2783	1	1	1	1	1	1	1	1	1	1	1	1	1	1	1
R_THRt3pp	BP2597	1	1	1	1	1	1	0	1	1	1	1	1	1	1	1
R_THRtex	None	1	1	1	1	1	1	1	1	1	1	1	1	1	1	1
R_THRTRS	BP1497	1	1	1	1	1	1	1	1	1	1	1	1	1	1	1
R_THZPSN	BP1799 OR BP3597	1	1	1	1	1	1	1	1	1	1	1	1	1	1	1
R_TKT1	BP0999	1	1	1	1	1	1	1	1	1	1	1	1	1	1	1
R_TKT2	BP0999	1	1	1	1	1	1	1	1	1	1	1	1	1	1	1
R_TMDS	BP3154	1	1	1	1	1	1	1	1	1	1	1	1	1	1	1
R_TMPK	BP3487	1	1	1	1	1	1	1	1	1	1	1	1	1	1	1
R_TMPPP	BP0316	1	1	1	1	1	1	1	1	1	1	1	1	1	1	1
R_TPI	BP0801	1	1	1	1	1	1	1	1	1	1	1	1	1	1	1
R_TRDR	BP1263 OR BP2474 OR BP2474	1	1	1	1	1	1	1	1	1	1	1	1	1	1	1
R_TRPabcpp	BP2068 AND BP2069 AND BP2070	1	1	1	1	1	1	1	1	1	1	1	1	1	1	1
R_TRPOX	BP1233	1	1	1	1	1	1	1	1	1	1	1	1	1	1	1
R_TRPS1	BP3589 AND BP3590	1	1	1	1	1	1	1	1	1	1	1	1	1	1	1
R_TRPS2	BP3589 AND BP3590	1	1	1	1	1	1	1	1	1	1	1	1	1	1	1
R_TRPS3	BP3589 AND BP3590	1	1	1	1	1	1	1	1	1	1	1	1	1	1	1
R_TRPt3pp	BP2284	1	1	1	1	1	1	1	1	1	1	1	1	1	1	0
R_TRPTA	BP0559 OR BP3685	1	1	1	1	1	1	1	1	1	1	1	1	1	1	1
R_TRPtex	None	1	1	1	1	1	1	1	1	1	1	1	1	1	1	1
R_TRPTRS	BP1143	1	1	1	1	1	1	1	1	1	1	1	1	1	1	1
R_TRSARr	BP3053	1	1	1	1	1	1	1	1	1	1	1	1	1	1	0
R_TSULabcpp	BP0966 OR BP0969 OR BP0969	1	1	1	1	1	1	1	1	1	1	1	1	1	1	1
R_TSULGSHST	BP0431	1	1	1	1	1	1	1	1	1	1	1	1	1	1	1
R_TSULL	None	1	1	1	1	1	1	1	1	1	1	1	1	1	1	1
R_TSULtex	None	1	1	1	1	1	1	1	1	1	1	1	1	1	1	1
R_TTDCAtexi	None	1	1	1	1	1	1	1	1	1	1	1	1	1	1	1
R_TTDCEAtexi	None	1	1	1	1	1	1	1	1	1	1	1	1	1	1	1
R_TUNGSabcpp	BP3093 OR BP3094 OR BP3095	1	1	1	1	1	1	1	1	1	1	1	1	1	1	1
R_TUNGStex	None	1	1	1	1	1	1	1	1	1	1	1	1	1	1	1
R_TYRabcpp	BP1273 AND BP1274 AND BP1275 AND BP1276 AND BP1277 AND BP1285	1	1	1	1	1	1	1	1	1	1	1	1	1	1	1
R_TYRt2pp	None	1	1	1	1	1	1	1	1	1	1	1	1	1	1	1
R_TYRTA	BP2858	1	1	1	1	1	1	1	1	1	1	1	1	1	1	1
R_TYRtex	None	1	1	1	1	1	1	1	1	1	1	1	1	1	1	1
R_TYRTRS	BP2954	1	1	1	1	1	1	1	1	1	1	1	1	1	1	1
R_U23GAAT	BP1429	1	1	1	1	1	1	1	1	1	1	1	1	1	1	1
R_U23GAAT_BP	BP1429	1	1	1	1	1	1	1	1	1	1	1	1	1	1	1
R_U3KACGAMAAT_BP	BP0091	1	1	1	1	1	1	1	1	1	1	1	1	1	1	1
R_UAAGDS	BP3027	1	1	1	1	1	1	1	1	1	1	1	1	1	1	1
R_UAC3NACGAMAE_BP	BP0090	1	1	1	1	1	1	1	1	1	1	1	1	1	1	1
R_UAC3NGAMANACET_BP	BP0092	1	1	1	1	1	1	1	1	1	1	1	1	1	1	1
R_UACGALDH_BP	BP1629 OR BP3150	1	1	1	1	1	1	1	1	1	1	1	1	1	1	1
R_UAG2E	BP0090	1	1	1	1	1	1	1	1	1	1	1	1	1	1	1
R_UAGAAT	BP1431 OR BP2440	1	1	1	1	1	1	1	1	1	1	1	1	1	1	1
R_UAGAAT_BP	BP1431	1	1	1	1	1	1	1	1	1	1	1	1	1	1	1
R_UAGCVT	BP3766	1	1	1	1	1	1	1	1	1	1	1	1	1	1	1
R_UAGDP	BP3730	1	1	1	1	1	1	1	1	1	1	1	1	1	1	1
R_UAGPT3	BP3023	1	1	1	1	1	1	1	1	1	1	1	1	1	1	1
R_UAMAGS	BP3025	1	1	1	1	1	1	1	1	1	1	1	1	1	1	1
R_UAMAS	BP3022	1	1	1	1	1	1	1	1	1	1	1	1	1	1	1
R_UAPGR	BP2510	1	1	1	1	1	1	1	1	1	1	1	1	1	1	1
R_UDCPDP	BP1904	1	1	1	1	1	1	1	1	1	1	1	1	1	1	1
R_UDCPDPpp	BP1904	1	1	1	1	1	1	1	1	1	1	1	1	1	1	1
R_UDCPDPS	BP1423	1	1	1	1	1	1	1	1	1	1	1	1	1	1	1
R_UDCPPtppi	None	1	1	1	1	1	1	1	1	1	1	1	1	1	1	1
R_UDPG4E	BP1630 OR BP0109	1	1	1	1	1	1	1	1	1	1	1	1	1	1	1
R_UDPGD	BP3728	1	1	1	1	1	1	1	1	1	1	1	1	1	1	1
R_UDPGLCNACADH_BP	BP0093	1	1	1	1	1	1	1	1	1	1	1	1	1	1	1
R_UDPGLCNACDH_BP	BP1629 OR BP3150	1	1	1	1	1	1	1	1	1	1	1	1	1	1	1
R_UGMDDS	BP3027	1	1	1	1	1	1	1	1	1	1	1	1	1	1	1
R_UHGADA	BP3017	1	1	1	1	1	1	1	1	1	1	1	1	1	1	1
R_UHGADA_BP	BP3017	1	1	1	1	1	1	1	1	1	1	1	1	1	1	1
R_UM3PL	BP3000	1	1	1	1	1	1	1	1	1	1	1	1	1	1	1
R_UM4PCP	BP1701	1	1	1	1	1	1	1	1	1	1	1	1	1	1	1
R_UM4PL	BP3000	1	1	1	1	1	1	1	1	1	1	1	1	1	1	1
R_UMPK	BP0949 OR BP1421	1	1	1	1	1	1	1	1	1	1	1	1	1	1	1
R_UMPtex	None	1	1	1	1	1	1	1	1	1	1	1	1	1	1	1
R_UNDPFUCMANGLCNt_BP	None	1	1	1	1	1	1	1	1	1	1	1	1	1	1	1
R_UNDPGLCNACDEACT_BP	BP0397	1	1	1	1	1	1	1	1	1	1	1	1	1	1	1
R_UNDPGLCNt_BP	None	1	1	1	1	1	1	1	1	1	1	1	1	1	1	1
R_UPDGLCGALNACEPI_BP	None	1	1	1	1	1	1	1	1	1	1	1	1	1	1	1
R_UPP3MT	BP1055	1	1	1	1	1	1	1	1	1	1	1	1	1	1	1
R_UPP3S	BP2536	1	1	1	1	1	1	1	1	1	1	1	1	1	1	1
R_UPPDC1	BP3291	1	1	1	1	1	1	1	1	1	1	1	1	1	1	1
R_UPPRT	BP1052	1	1	1	1	1	1	1	1	1	1	1	1	1	1	1
R_URAt2rpp	BP2269	1	1	1	1	1	1	1	1	1	1	1	1	1	1	1
R_URAtex	None	1	1	1	1	1	1	1	1	1	1	1	1	1	1	1
R_UREA	BP3171 AND BP3169 AND BP3168 AND BP3172 AND BP3167a AND BP3167 AND BP3166	1	1	1	1	1	1	1	1	1	1	1	1	1	1	1
R_UREAtex	None	1	1	1	1	1	1	1	1	1	1	1	1	1	1	1
R_UREAtpp	None	1	1	1	1	1	1	1	1	1	1	1	1	1	1	1
R_URIDK2r	BP1421	1	1	1	1	1	1	1	1	1	1	1	1	1	1	1
R_URItex	None	1	1	1	1	1	1	1	1	1	1	1	1	1	1	1
R_USHD_BP	BP1905	1	1	1	1	1	1	1	1	1	1	1	1	1	1	1
R_VALabcpp	BP1273 AND BP1274 AND BP1275 AND BP1276 AND BP1277 AND BP1285	1	1	1	1	1	1	1	1	1	1	1	1	1	1	1
R_VALDH	(BP0628 OR BP0629 OR BP0993 OR BP1121) AND (BP0618 OR BP0995 OR BP1126) AND BP0994	1	1	1	1	1	1	1	1	1	1	1	1	1	1	1
R_VALt2pp	BP2451	1	1	1	1	1	1	1	1	1	1	1	1	1	1	1
R_VALt3pp	BP0568 OR BP2597 OR BP0171 OR BP0394	1	1	1	1	1	1	1	1	1	1	1	1	1	1	1
R_VALTA	BP2858 OR BP3398	1	1	1	1	1	1	1	1	1	1	1	1	1	1	1
R_VALtex	None	1	1	1	1	1	1	1	1	1	1	1	1	1	1	1
R_VALTRS	BP2203	1	1	1	1	1	1	1	1	1	1	1	1	1	1	1
R_XANtex	None	1	1	1	1	1	1	1	1	1	1	1	1	1	1	1
R_XANtpp	None	1	1	1	1	1	1	1	1	1	1	1	1	1	1	1
R_XMPtex	None	1	1	1	1	1	1	1	1	1	1	1	1	1	1	1
R_XTSNt2rpp	BP2269	1	1	1	1	1	1	1	1	1	1	1	1	1	1	1
R_XTSNtex	None	1	1	1	1	1	1	1	1	1	1	1	1	1	1	1
R_ZN2abcpp	BP2722	1	1	1	1	1	1	1	1	1	1	1	1	1	1	1
R_Zn2tex	None	1	1	1	1	1	1	1	1	1	1	1	1	1	1	1
R_ZN2tpp	BP0194	1	1	1	1	1	1	1	1	1	1	1	1	1	1	1
R_ZNabcpp	BP3080 OR BP3081	1	1	1	1	1	1	1	1	1	1	1	1	1	1	1
RNA_BP_130515	None	1	1	1	1	1	1	1	1	1	1	1	1	1	1	1
